# Supplementary material for: Multi-omics analysis identifies therapeutic vulnerabilities in triple-negative breast cancer subtypes
Source: Nat Commun. 2021 Nov 1;12:6276. doi: 10.1038/s41467-021-26502-6 (PMC8560912; doi:10.1038/s41467-021-26502-6)
Supplement: Supplementary file 4 — Supplementary Data 1 [file 41467_2021_26502_MOESM4_ESM.xlsx]

## Sheet: index
Supplementary Data 1. ER, PR and HER2 inference by genomic data and clinical results.
Table	Description
A- TCGA	TCGA barcode identifiers, patholgoical and genomic calls for ER, PR and HER2.
B - CPTAC	CPTAC barcode identifies, pathological and genomic calls for ER, PR and HER2.
C - METABRIC	METABRIC IDs, pathological calls, ER, PR and HER2 expressions and genomic calls.
D-MET500	MET500 identifiers, biospsy site, ER,PR and HER2 expression and genomic calls.

## Sheet: TCGA
bcr_patient_barcode	ER_PATH_CALL	PR_PATH_CALL	HER2_IHC	HER2_FISH	ESR1_mRNA	ESR1_RPPA	RPPA_ER_CALL	ER_RNA_CALL	ER_PATH_COLOR	ERFRINAL_CALL	PGR_mRNA	PGR_RPPA	RNA_PGR_CALL	RPPA_PGR_CALL	PR_PATH_COLOR	PGR_FINAL_CALL	ERBB2_mRNA	ERBB2_CN	ERBB2_RPPA	ERBB2_RNA_CALL	RPPA_HER2_CALL	ERBB2_CN_CALL_FILT	HER2_PATH_CALL	HER2_PATH_COLOR	HER2_FINAL_CALL	bcr_patient_barcode	ER_RINAL_CALL	PGR_FINAL_CALL	HER2_FINAL_CALL	TNBC	FINAL_CALL
TCGA-3C-AAAU	Positive	Positive	Negative	NA	10999	NA	NA	1	red	1	6833	NA	1	NA	red	1	16886	0.078	NA	0	NA	0	Negative	black	0	TCGA-3C-AAAU	1	1	0	2	ER PR
TCGA-3C-AALI	Positive	Positive	Positive	NA	184	-0.762817	1	0	red	1	76	0.00426083	0	1	red	1	730070	3.657	2.15859	1	1	1	Positive	red	1	TCGA-3C-AALI	1	1	1	3	ER PR HER2
TCGA-3C-AALJ	Positive	Positive	Indeterminate	NA	24812	NA	NA	1	red	1	1587	NA	1	NA	red	1	23234	1.09	NA	0	NA	middle	Indeterminate	grey	0	TCGA-3C-AALJ	1	1	0	2	ER PR
TCGA-3C-AALK	Positive	Positive	Positive	NA	8085	0.0404196	1	1	red	1	7350	0.184084	1	1	red	1	79670	2.931	0.486696	1	0	1	Positive	red	1	TCGA-3C-AALK	1	1	1	3	ER PR HER2
TCGA-4H-AAAK	Positive	Positive	Equivocal	NA	18691	1.29094	1	1	red	1	14252	0.162538	1	1	red	1	28853	0.289	0.225837	0	0	0	Equivocal	orange	0	TCGA-4H-AAAK	1	1	0	2	ER PR
TCGA-5L-AAT0	Positive	Positive	Negative	NA	20601	NA	NA	1	red	1	2299	NA	1	NA	red	1	20853	0.02	NA	0	NA	0	Negative	black	0	TCGA-5L-AAT0	1	1	0	2	ER PR
TCGA-5L-AAT1	Positive	Positive	Equivocal	NA	13856	0.963855	1	1	red	1	93	-0.334427	0	0	red	0	28853	0.005	0.350671	0	0	0	Equivocal	orange	0	TCGA-5L-AAT1	1	0	0	1	ER
TCGA-5T-A9QA	Positive	Negative	Equivocal	Negative	12075	1.79335	1	1	red	1	522	-0.00497779	int	1	black	1	28019	0.278	0.683877	0	0	0	Negative	black	0	TCGA-5T-A9QA	1	1	0	2	ER PR
TCGA-A1-A0SB	Positive	Negative	Negative	NA	2403	NA	NA	int	red	1	26	NA	0	NA	black	0	17536	-0.002	NA	0	NA	0	Negative	black	0	TCGA-A1-A0SB	1	0	0	1	ER
TCGA-A1-A0SD	Positive	Positive	Negative	NA	28663	NA	NA	1	red	1	1706	NA	1	NA	red	1	38301	0.026	NA	middle	NA	0	Negative	black	0	TCGA-A1-A0SD	1	1	0	2	ER PR
TCGA-A1-A0SE	Positive	Positive	Negative	Negative	12336	NA	NA	1	red	1	18756	NA	1	NA	red	1	23634	-0.008	NA	0	NA	0	Negative	black	0	TCGA-A1-A0SE	1	1	0	2	ER PR
TCGA-A1-A0SF	Positive	Positive	Negative	NA	23814	1.18146	1	1	red	1	22037	0.104916	1	1	red	1	18155	-0.018	0.00108679	0	0	0	Negative	black	0	TCGA-A1-A0SF	1	1	0	2	ER PR
TCGA-A1-A0SG	Positive	Positive	Negative	NA	55014	NA	NA	1	red	1	51233	NA	1	NA	red	1	24111	0.023	NA	0	NA	0	Negative	black	0	TCGA-A1-A0SG	1	1	0	2	ER PR
TCGA-A1-A0SH	Negative	Positive	Equivocal	Negative	3652	-1.55655	1	int	black	1	11268	3.84908	1	1	red	1	43471	0.465	0.53298	middle	0	0	Negative	black	0	TCGA-A1-A0SH	1	1	0	2	ER PR
TCGA-A1-A0SI	Positive	Positive	Negative	NA	12223	NA	NA	1	red	1	805	NA	1	NA	red	1	11218	-0.472	NA	0	NA	0	Negative	black	0	TCGA-A1-A0SI	1	1	0	2	ER PR
TCGA-A1-A0SJ	Positive	Positive	Equivocal	Negative	13442	0.525327	1	1	red	1	8878	0.0869575	1	1	red	1	22188	0.308	0.0922212	0	0	0	Negative	black	0	TCGA-A1-A0SJ	1	1	0	2	ER PR
TCGA-A1-A0SK	Negative	Negative	Negative	NA	16	-3.73116	0	0	black	0	14	-0.759843	0	0	black	0	835	-0.274	-1.12544	0	0	0	Negative	black	0	TCGA-A1-A0SK	0	0	0	0	TNBC
TCGA-A1-A0SM	Positive	Negative	Positive	Positive	15362	NA	NA	1	red	1	220	NA	0	NA	black	0	218849	3.657	NA	1	NA	1	Positive	red	1	TCGA-A1-A0SM	1	0	1	2	ER HER2
TCGA-A1-A0SN	Positive	Positive	Positive	NA	33180	NA	NA	1	red	1	3639	NA	1	NA	red	1	328567	3.657	NA	1	NA	1	Positive	red	1	TCGA-A1-A0SN	1	1	1	3	ER PR HER2
TCGA-A1-A0SO	Negative	Negative	Equivocal	Negative	70	-4.0047	0	0	black	0	45	-1.12607	0	0	black	0	33579	0.169	0.127601	middle	0	0	Negative	black	0	TCGA-A1-A0SO	0	0	0	0	TNBC
TCGA-A1-A0SP	Negative	Negative	Negative	NA	336	NA	NA	0	black	0	75	NA	0	NA	black	0	6924	-0.393	NA	0	NA	0	Negative	black	0	TCGA-A1-A0SP	0	0	0	0	TNBC
TCGA-A1-A0SQ	Positive	Positive	Negative	NA	36389	1.62012	1	1	red	1	21564	0.447187	1	1	red	1	12725	-0.059	0.0761332	0	0	0	Negative	black	0	TCGA-A1-A0SQ	1	1	0	2	ER PR
TCGA-A2-A04N	Positive	Positive	NA	Negative	44803	-0.486158	1	1	red	1	49047	0.154232	1	1	red	1	15745	0.097	-0.69909	0	0	0	Negative	black	0	TCGA-A2-A04N	1	1	0	2	ER PR
TCGA-A2-A04P	Negative	Negative	NA	Negative	2930	-1.38805	1	int	black	0	59	0.0253864	0	1	black	0	6048	-0.493	-0.269395	0	0	0	Negative	black	0	TCGA-A2-A04P	0	0	0	0	TNBC
TCGA-A2-A04Q	Negative	Negative	Equivocal	Negative	328	-1.11883	1	0	black	0	325	0.199733	int	1	black	0	7578	0.03	-0.994262	0	0	0	Negative	black	0	TCGA-A2-A04Q	0	0	0	0	TNBC
TCGA-A2-A04R	Positive	Positive	Equivocal	Negative	29629	NA	NA	1	red	1	12124	NA	1	NA	red	1	18497	-0.002	NA	0	NA	0	Negative	black	0	TCGA-A2-A04R	1	1	0	2	ER PR
TCGA-A2-A04T	Negative	Negative	Equivocal	Negative	86	-2.57011	0	0	black	0	47	-0.0454777	0	0	black	0	11028	-0.381	-0.475831	0	0	0	Negative	black	0	TCGA-A2-A04T	0	0	0	0	TNBC
TCGA-A2-A04U	Negative	Negative	Negative	Positive	27	-2.39008	0	0	black	0	35	0.0575305	0	1	black	0	4331	-0.181	-0.946664	0	0	0	Positive	red	0	TCGA-A2-A04U	0	0	0	0	TNBC
TCGA-A2-A04V	Positive	Positive	Equivocal	Negative	34136	1.13405	1	1	red	1	391	-0.0951451	int	0	red	0	23697	0.04	0.168443	0	0	0	Negative	black	0	TCGA-A2-A04V	1	0	0	1	ER
TCGA-A2-A04W	Negative	Negative	Positive	Positive	481	-2.60271	0	0	black	0	109	-0.0882102	0	0	black	0	202532	3.657	1.9564	1	1	1	Positive	red	1	TCGA-A2-A04W	0	0	1	1	HER2
TCGA-A2-A04X	Positive	Positive	Positive	Positive	3670	NA	NA	int	red	1	3301	NA	1	NA	red	1	125963	3.657	NA	1	NA	1	Positive	red	1	TCGA-A2-A04X	1	1	1	3	ER PR HER2
TCGA-A2-A04Y	Positive	Positive	Negative	Negative	20685	1.02506	1	1	red	1	2103	0.0514188	1	1	red	1	18402	0.017	0.523439	0	0	0	Negative	black	0	TCGA-A2-A04Y	1	1	0	2	ER PR
TCGA-A2-A0CK	Positive	Positive	Negative	Negative	12273	0.714068	1	1	red	1	7777	0.179959	1	1	red	1	22744	0.08	0.00124019	0	0	0	Negative	black	0	TCGA-A2-A0CK	1	1	0	2	ER PR
TCGA-A2-A0CL	Positive	Positive	Negative	Negative	2813	-1.61057	1	int	red	1	393	-0.26308	int	0	red	0	7932	-0.009	-0.810192	0	0	0	Negative	black	0	TCGA-A2-A0CL	1	0	0	1	ER
TCGA-A2-A0CM	Negative	Negative	Negative	NA	449	-3.19796	0	0	black	0	57	-0.987308	0	0	black	0	5469	-0.271	-0.356237	0	0	0	Negative	black	0	TCGA-A2-A0CM	0	0	0	0	TNBC
TCGA-A2-A0CO	Positive	Positive	Negative	Negative	21799	NA	NA	1	red	1	3220	NA	1	NA	red	1	24423	0.066	NA	0	NA	0	Negative	black	0	TCGA-A2-A0CO	1	1	0	2	ER PR
TCGA-A2-A0CP	Positive	Positive	NA	Negative	14782	-1.36693	1	1	red	1	27097	2.70869	1	1	red	1	14077	0.022	-0.716942	0	0	0	Negative	black	0	TCGA-A2-A0CP	1	1	0	2	ER PR
TCGA-A2-A0CQ	Positive	Positive	Equivocal	Negative	47106	2.42054	1	1	red	1	11401	4.85019	1	1	red	1	14611	-0.02	0.294261	0	0	0	Negative	black	0	TCGA-A2-A0CQ	1	1	0	2	ER PR
TCGA-A2-A0CR	Positive	Positive	Negative	Negative	8595	0.0887264	1	1	red	1	9772	0.198268	1	1	red	1	8343	-0.211	-1.16264	0	0	0	Negative	black	0	TCGA-A2-A0CR	1	1	0	2	ER PR
TCGA-A2-A0CS	Positive	Positive	Equivocal	Negative	46811	1.50428	1	1	red	1	9899	4.76594	1	1	red	1	20203	-0.031	-0.186787	0	0	0	Negative	black	0	TCGA-A2-A0CS	1	1	0	2	ER PR
TCGA-A2-A0CT	Positive	Negative	Equivocal	Negative	43471	3.21416	1	1	red	1	102	-0.791593	0	0	black	0	42257	0.792	0.866218	middle	0	0	Negative	black	0	TCGA-A2-A0CT	1	0	0	1	ER
TCGA-A2-A0CU	Positive	Positive	Equivocal	Negative	87519	3.59572	1	1	red	1	970	1.10532	1	1	red	1	30040	0.656	0.70746	0	0	0	Negative	black	0	TCGA-A2-A0CU	1	1	0	2	ER PR
TCGA-A2-A0CV	Positive	Positive	Negative	Negative	26378	2.57512	1	1	red	1	9597	4.97825	1	1	red	1	13442	-0.377	-0.161483	0	0	0	Negative	black	0	TCGA-A2-A0CV	1	1	0	2	ER PR
TCGA-A2-A0CW	Positive	Positive	Equivocal	Negative	59654	3.13048	1	1	red	1	7676	2.04542	1	1	red	1	21291	-0.309	-0.023956	0	0	0	Negative	black	0	TCGA-A2-A0CW	1	1	0	2	ER PR
TCGA-A2-A0CX	Positive	Negative	Positive	NA	761	-2.31254	0	0	red	0	157	-0.879295	0	0	black	0	242248	3.657	2.32432	1	1	1	Positive	red	1	TCGA-A2-A0CX	0	0	1	1	HER2
TCGA-A2-A0CY	Positive	Positive	Negative	Negative	40690	2.51958	1	1	red	1	531	0.122821	int	1	red	1	8835	NA	-0.0158796	0	0	NA	Negative	black	0	TCGA-A2-A0CY	1	1	0	2	ER PR
TCGA-A2-A0CZ	Positive	Positive	Negative	Negative	6042	-0.550092	1	1	red	1	1034	2.06082	1	1	red	1	15034	NA	-0.331601	0	0	NA	Negative	black	0	TCGA-A2-A0CZ	1	1	0	2	ER PR
TCGA-A2-A0D0	Negative	Negative	Negative	Negative	31	-3.90783	0	0	black	0	18	-1.03496	0	0	black	0	5318	-0.303	-1.0828	0	0	0	Negative	black	0	TCGA-A2-A0D0	0	0	0	0	TNBC
TCGA-A2-A0D1	Negative	Negative	Positive	Positive	263	-2.60407	0	0	black	0	83	-0.963292	0	0	black	0	140051	3.657	1.81922	1	1	1	Positive	red	1	TCGA-A2-A0D1	0	0	1	1	HER2
TCGA-A2-A0D2	Negative	Negative	Negative	Negative	154	-2.4834	0	0	black	0	223	-0.0833441	0	0	black	0	7323	-0.078	-1.07488	0	0	0	Negative	black	0	TCGA-A2-A0D2	0	0	0	0	TNBC
TCGA-A2-A0D3	Positive	Positive	Negative	Negative	32046	1.16629	1	1	red	1	29730	5.41155	1	1	red	1	28105	-0.004	0.268189	0	0	0	Negative	black	0	TCGA-A2-A0D3	1	1	0	2	ER PR
TCGA-A2-A0D4	Positive	Positive	Negative	Negative	30567	1.78732	1	1	red	1	797	0.695128	1	1	red	1	24298	0.149	0.133111	0	0	0	Negative	black	0	TCGA-A2-A0D4	1	1	0	2	ER PR
TCGA-A2-A0EM	Positive	Positive	NA	Negative	48379	NA	NA	1	red	1	50849	NA	1	NA	red	1	18276	-0.017	NA	0	NA	0	Negative	black	0	TCGA-A2-A0EM	1	1	0	2	ER PR
TCGA-A2-A0EN	Positive	Positive	Equivocal	Negative	23462	NA	NA	1	red	1	154	NA	0	NA	red	0	17885	0.061	NA	0	NA	0	Negative	black	0	TCGA-A2-A0EN	1	0	0	1	ER
TCGA-A2-A0EO	Positive	Positive	Negative	Negative	19895	0.575732	1	1	red	1	24880	3.65551	1	1	red	1	26928	0.014	0.222214	0	0	0	Negative	black	0	TCGA-A2-A0EO	1	1	0	2	ER PR
TCGA-A2-A0EP	Positive	Negative	Negative	Negative	8308	0.979637	1	1	red	1	122	0.0757443	0	1	black	0	5176	-0.079	-0.976754	0	0	0	Negative	black	0	TCGA-A2-A0EP	1	0	0	1	ER
TCGA-A2-A0EQ	Negative	Negative	Positive	Negative	1681	-1.77253	1	0	black	0	42	-1.00637	0	0	black	0	14077	-0.003	-0.250572	0	0	0	Negative	black	0	TCGA-A2-A0EQ	0	0	0	0	TNBC
TCGA-A2-A0ER	Positive	Positive	Equivocal	Negative	70696	-0.639447	1	1	red	1	2684	0.113665	1	1	red	1	18005	-0.058	-0.161072	0	0	0	Negative	black	0	TCGA-A2-A0ER	1	1	0	2	ER PR
TCGA-A2-A0ES	Positive	Positive	Negative	Negative	19783	-0.241486	1	1	red	1	19670	2.15108	1	1	red	1	23291	-0.025	0.105872	0	0	0	Negative	black	0	TCGA-A2-A0ES	1	1	0	2	ER PR
TCGA-A2-A0ET	Positive	Positive	Equivocal	Negative	65911	NA	NA	1	red	1	5571	NA	1	NA	red	1	23814	0.466	NA	0	NA	0	Negative	black	0	TCGA-A2-A0ET	1	1	0	2	ER PR
TCGA-A2-A0EU	Positive	Positive	Negative	Negative	57470	1.26307	1	1	red	1	38113	2.78256	1	1	red	1	16607	0.315	-0.664808	0	0	0	Negative	black	0	TCGA-A2-A0EU	1	1	0	2	ER PR
TCGA-A2-A0EV	Positive	Positive	Negative	Negative	41118	1.53449	1	1	red	1	26685	3.31702	1	1	red	1	32167	0.858	0.0776247	0	0	0	Negative	black	0	TCGA-A2-A0EV	1	1	0	2	ER PR
TCGA-A2-A0EW	Positive	Positive	Negative	Negative	25778	0.721186	1	1	red	1	5767	1.29463	1	1	red	1	19670	0.006	-0.454329	0	0	0	Negative	black	0	TCGA-A2-A0EW	1	1	0	2	ER PR
TCGA-A2-A0EX	Positive	Positive	Negative	Negative	12878	-0.751131	1	1	red	1	13677	3.32259	1	1	red	1	29236	0.033	-0.0942692	0	0	0	Negative	black	0	TCGA-A2-A0EX	1	1	0	2	ER PR
TCGA-A2-A0EY	Positive	Negative	Positive	Positive	18788	0.0795756	1	1	red	1	87	-0.861039	0	0	black	0	242248	3.657	2.6555	1	1	1	Positive	red	1	TCGA-A2-A0EY	1	0	1	2	ER HER2
TCGA-A2-A0ST	Negative	Negative	NA	Negative	3477	-3.36684	0	int	black	0	364	-0.753289	int	0	black	0	10800	-0.008	-1.23029	0	0	0	Negative	black	0	TCGA-A2-A0ST	0	0	0	0	TNBC
TCGA-A2-A0SU	Positive	Positive	Negative	NA	106606	2.82151	1	1	red	1	3561	2.0567	1	1	red	1	21846	-0.002	0.659523	0	0	0	Negative	black	0	TCGA-A2-A0SU	1	1	0	2	ER PR
TCGA-A2-A0SV	Positive	Positive	Equivocal	Negative	6543	0.572524	1	1	red	1	2345	1.22621	1	1	red	1	13660	0.089	-0.0554957	0	0	0	Negative	black	0	TCGA-A2-A0SV	1	1	0	2	ER PR
TCGA-A2-A0SW	Positive	Negative	NA	Negative	30249	0.726358	1	1	red	1	3068	1.33651	1	1	black	1	3018	-0.562	-0.0806736	0	0	0	Negative	black	0	TCGA-A2-A0SW	1	1	0	2	ER PR
TCGA-A2-A0SX	Negative	Negative	Negative	NA	569	-3.02768	0	0	black	0	94	-0.288718	0	0	black	0	10856	-0.119	-0.595941	0	0	0	Negative	black	0	TCGA-A2-A0SX	0	0	0	0	TNBC
TCGA-A2-A0SY	Positive	Positive	NA	Positive	28663	NA	NA	1	red	1	10903	NA	1	NA	red	1	52399	3.089	NA	1	NA	1	Positive	red	1	TCGA-A2-A0SY	1	1	1	3	ER PR HER2
TCGA-A2-A0T0	Negative	Negative	Negative	NA	302	-3.25392	0	0	black	0	71	-1.34608	0	0	black	0	8182	0.002	-0.270707	0	0	0	Negative	black	0	TCGA-A2-A0T0	0	0	0	0	TNBC
TCGA-A2-A0T1	Negative	Negative	Positive	NA	124	-3.51442	0	0	black	0	76	-1.04401	0	0	black	0	188882	3.657	3.81454	1	1	1	Positive	red	1	TCGA-A2-A0T1	0	0	1	1	HER2
TCGA-A2-A0T2	Negative	Negative	Negative	NA	159	-3.62228	0	0	black	0	56	-1.18122	0	0	black	0	7932	-0.042	-0.309023	0	0	0	Negative	black	0	TCGA-A2-A0T2	0	0	0	0	TNBC
TCGA-A2-A0T3	Positive	Positive	Equivocal	Negative	47408	-1.33801	1	1	red	1	26004	2.77816	1	1	red	1	16384	0.46	-0.539446	0	0	0	Negative	black	0	TCGA-A2-A0T3	1	1	0	2	ER PR
TCGA-A2-A0T4	Positive	Positive	Equivocal	Negative	56450	0.941308	1	1	red	1	14974	1.62343	1	1	red	1	19487	0.012	0.118797	0	0	0	Negative	black	0	TCGA-A2-A0T4	1	1	0	2	ER PR
TCGA-A2-A0T5	Positive	Positive	Negative	Negative	18562	0.988784	1	1	red	1	21942	5.21972	1	1	red	1	21895	0.001	0.516366	0	0	0	Negative	black	0	TCGA-A2-A0T5	1	1	0	2	ER PR
TCGA-A2-A0T6	Positive	Positive	Negative	NA	8282	-0.34208	1	1	red	1	9764	3.22956	1	1	red	1	34136	0.022	-0.0133828	middle	0	0	Negative	black	0	TCGA-A2-A0T6	1	1	0	2	ER PR
TCGA-A2-A0T7	Positive	Positive	Negative	NA	7486	-0.786982	1	1	red	1	1484	0.129034	1	1	red	1	19382	0.104	-0.0610771	0	0	0	Negative	black	0	TCGA-A2-A0T7	1	1	0	2	ER PR
TCGA-A2-A0YC	Positive	Positive	NA	Negative	55970	0.207276	1	1	red	1	45932	2.20152	1	1	red	1	41338	0.615	-0.277994	middle	0	0	Negative	black	0	TCGA-A2-A0YC	1	1	0	2	ER PR
TCGA-A2-A0YD	Positive	Positive	NA	Negative	43214	2.26784	1	1	red	1	19309	4.85874	1	1	red	1	16432	0	0.052275	0	0	0	Negative	black	0	TCGA-A2-A0YD	1	1	0	2	ER PR
TCGA-A2-A0YE	Negative	Negative	Negative	NA	42	-3.79586	0	0	black	0	68	-1.2682	0	0	black	0	12766	0.74	-0.279937	0	0	0	Negative	black	0	TCGA-A2-A0YE	0	0	0	0	TNBC
TCGA-A2-A0YF	Positive	Negative	Negative	NA	118393	-0.38629	1	1	red	1	3037	0.49765	1	1	black	1	21291	0.045	-0.259002	0	0	0	Negative	black	0	TCGA-A2-A0YF	1	1	0	2	ER PR
TCGA-A2-A0YG	Positive	Positive	Positive	NA	30680	1.19011	1	1	red	1	160	-0.662757	0	0	red	0	467634	3.657	3.31466	1	1	1	Positive	red	1	TCGA-A2-A0YG	1	0	1	2	ER HER2
TCGA-A2-A0YH	Positive	Positive	Negative	NA	37057	1.5674	1	1	red	1	1325	1.62727	1	1	red	1	18594	0.093	0.4201	0	0	0	Negative	black	0	TCGA-A2-A0YH	1	1	0	2	ER PR
TCGA-A2-A0YI	Positive	Positive	Negative	NA	61925	3.69752	1	1	red	1	8662	3.52961	1	1	red	1	17885	-0.01	-0.0893061	0	0	0	Negative	black	0	TCGA-A2-A0YI	1	1	0	2	ER PR
TCGA-A2-A0YJ	Positive	Negative	Negative	NA	107	-3.19111	0	0	red	0	42	-1.14056	0	0	black	0	122008	3.657	1.2609	1	0	1	Negative	black	1	TCGA-A2-A0YJ	0	0	1	1	HER2
TCGA-A2-A0YK	Positive	Negative	Negative	NA	42016	1.26329	1	1	red	1	445	-0.191935	int	0	black	0	12478	-0.299	-0.45969	0	0	0	Negative	black	0	TCGA-A2-A0YK	1	0	0	1	ER
TCGA-A2-A0YL	Positive	Positive	Negative	NA	14026	-0.231147	1	1	red	1	23404	3.97258	1	1	red	1	13334	-0.323	-0.695109	0	0	0	Negative	black	0	TCGA-A2-A0YL	1	1	0	2	ER PR
TCGA-A2-A0YM	Negative	Negative	NA	Negative	108	-3.5958	0	0	black	0	30	-1.19383	0	0	black	0	10249	0.367	-0.287844	0	0	0	Negative	black	0	TCGA-A2-A0YM	0	0	0	0	TNBC
TCGA-A2-A0YT	Positive	Negative	NA	Negative	53661	1.49579	1	1	red	1	170	-0.489906	0	0	black	0	15875	-0.272	-0.198154	0	0	0	Negative	black	0	TCGA-A2-A0YT	1	0	0	1	ER
TCGA-A2-A1FV	Positive	Positive	Negative	Negative	48049	1.93985	1	1	red	1	301	0.0519197	int	1	red	1	19820	0.033	-0.362595	0	0	0	Negative	black	0	TCGA-A2-A1FV	1	1	0	2	ER PR
TCGA-A2-A1FW	Positive	Negative	Negative	NA	90531	1.98874	1	1	red	1	198	-0.0643997	0	0	black	0	8417	-0.783	-0.661498	0	0	0	Negative	black	0	TCGA-A2-A1FW	1	0	0	1	ER
TCGA-A2-A1FX	Positive	Positive	NA	Negative	52002	0.944879	1	1	red	1	9983	0.739573	1	1	red	1	13319	0.145	0.133753	0	0	0	Negative	black	0	TCGA-A2-A1FX	1	1	0	2	ER PR
TCGA-A2-A1FZ	Positive	Positive	Negative	NA	70696	-0.849175	1	1	red	1	18691	0.428967	1	1	red	1	24111	0.004	-0.30391	0	0	0	Negative	black	0	TCGA-A2-A1FZ	1	1	0	2	ER PR
TCGA-A2-A1G0	Positive	Positive	Equivocal	Negative	12555	0.283707	1	1	red	1	15196	4.47616	1	1	red	1	51233	0.508	1.04103	1	0	0	Negative	black	0	TCGA-A2-A1G0	1	1	0	2	ER PR
TCGA-A2-A1G1	Negative	Negative	Equivocal	Positive	384	-2.64243	0	0	black	0	117	-1.37007	0	0	black	0	467634	3.657	0.695995	1	0	1	Positive	red	1	TCGA-A2-A1G1	0	0	1	1	HER2
TCGA-A2-A1G4	Positive	Positive	Negative	NA	118393	2.32206	1	1	red	1	8992	0.05419	1	1	red	1	9983	0.014	0.0590548	0	0	0	Negative	black	0	TCGA-A2-A1G4	1	1	0	2	ER PR
TCGA-A2-A1G6	Negative	Negative	Negative	NA	17975	-1.75953	1	1	black	1	14859	0.14024	1	1	black	1	17650	-0.001	-0.850695	0	0	0	Negative	black	0	TCGA-A2-A1G6	1	1	0	2	ER PR
TCGA-A2-A259	Positive	Positive	Negative	Negative	64511	-3.54202	0	1	red	1	18625	-1.55306	1	0	red	1	10070	-0.295	-0.809707	0	0	0	Negative	black	0	TCGA-A2-A259	1	1	0	2	ER PR
TCGA-A2-A25A	Positive	Positive	Equivocal	Negative	10323	-0.0724526	1	1	red	1	19028	2.83164	1	1	red	1	8800	-0.292	-0.820853	0	0	0	Negative	black	0	TCGA-A2-A25A	1	1	0	2	ER PR
TCGA-A2-A25B	Positive	Positive	Equivocal	Negative	8859	-0.209286	1	1	red	1	744	1.54542	1	1	red	1	9042	-0.504	0.118774	0	0	0	Negative	black	0	TCGA-A2-A25B	1	1	0	2	ER PR
TCGA-A2-A25C	Positive	Positive	Negative	NA	9930	-0.567346	1	1	red	1	2483	0.255531	1	1	red	1	25356	-0.034	0.686979	0	0	0	Negative	black	0	TCGA-A2-A25C	1	1	0	2	ER PR
TCGA-A2-A25D	Positive	Negative	Negative	Negative	6555	-0.306431	1	1	red	1	74	-1.83921	0	0	black	0	20089	-0.002	-0.520961	0	0	0	Negative	black	0	TCGA-A2-A25D	1	0	0	1	ER
TCGA-A2-A25E	Positive	Positive	Equivocal	Equivocal	26004	0.0968653	1	1	red	1	5946	0.630638	1	1	red	1	23291	0.613	-0.119879	0	0	0	Equivocal	orange	0	TCGA-A2-A25E	1	1	0	2	ER PR
TCGA-A2-A25F	Negative	Positive	Negative	NA	323	-5.12637	0	0	black	0	121	-1.78179	0	0	red	0	2848	-0.026	-0.0556113	0	0	0	Negative	black	0	TCGA-A2-A25F	0	0	0	0	TNBC
TCGA-A2-A3KC	Positive	Positive	Equivocal	Negative	30351	1.06705	1	1	red	1	8524	0.0959092	1	1	red	1	41118	-0.007	-0.0299963	middle	0	0	Negative	black	0	TCGA-A2-A3KC	1	1	0	2	ER PR
TCGA-A2-A3KD	Positive	Positive	Negative	Negative	47408	0.753413	1	1	red	1	8089	0.670143	1	1	red	1	21291	-0.016	-0.15689	0	0	0	Negative	black	0	TCGA-A2-A3KD	1	1	0	2	ER PR
TCGA-A2-A3XS	Negative	Negative	NA	Negative	58	NA	NA	0	black	0	56	NA	0	NA	black	0	13567	-0.005	NA	0	NA	0	Negative	black	0	TCGA-A2-A3XS	0	0	0	0	TNBC
TCGA-A2-A3XT	Negative	Negative	Negative	Negative	3009	-1.28998	1	int	black	0	67	0.00918446	0	1	black	0	2795	-0.452	-1.34907	0	0	0	Negative	black	0	TCGA-A2-A3XT	0	0	0	0	TNBC
TCGA-A2-A3XU	Negative	Negative	NA	Negative	775	-1.66688	1	0	black	0	84	0.0260585	0	1	black	0	5769	0.128	-0.374804	0	0	0	Negative	black	0	TCGA-A2-A3XU	0	0	0	0	TNBC
TCGA-A2-A3XV	Positive	Negative	Equivocal	Positive	28	-2.43105	0	0	red	0	90	0.137882	0	1	black	0	35898	1.592	1.04986	middle	0	middle	Positive	red	1	TCGA-A2-A3XV	0	0	1	0	HER2
TCGA-A2-A3XW	Positive	Negative	Negative	Negative	6068	0.663376	1	1	red	1	1264	-0.0572817	1	0	black	0	15853	-0.005	-0.335591	0	0	0	Negative	black	0	TCGA-A2-A3XW	1	0	0	1	ER
TCGA-A2-A3XX	Negative	Negative	Negative	Negative	111	-1.29467	1	0	black	0	110	0.353767	0	1	black	0	14094	0.106	-1.23859	0	0	0	Negative	black	0	TCGA-A2-A3XX	0	0	0	0	TNBC
TCGA-A2-A3XY	Negative	Negative	Negative	Negative	138	NA	NA	0	black	0	227	NA	0	NA	black	0	8359	-0.165	NA	0	NA	0	Negative	black	0	TCGA-A2-A3XY	0	0	0	0	TNBC
TCGA-A2-A3XZ	Negative	Negative	Positive	NA	222	-1.86562	1	0	black	0	234	0.13695	0	1	black	0	730070	3.657	2.57038	1	1	1	Positive	red	1	TCGA-A2-A3XZ	0	0	1	1	HER2
TCGA-A2-A3Y0	Positive	Negative	Negative	NA	1990	NA	NA	0	red	0	23	NA	0	NA	black	0	4378	-0.24	NA	0	NA	0	Negative	black	0	TCGA-A2-A3Y0	0	0	0	0	TNBC
TCGA-A2-A4RW	Positive	Positive	Negative	NA	16785	-0.869646	1	1	red	1	10521	0.0209615	1	1	red	1	27503	-0.01	-0.719084	0	0	0	Negative	black	0	TCGA-A2-A4RW	1	1	0	2	ER PR
TCGA-A2-A4RX	Positive	Positive	Negative	NA	411	-2.07049	0	0	red	0	718	-0.156723	1	0	red	1	13319	-0.213	-0.466533	0	0	0	Negative	black	0	TCGA-A2-A4RX	0	1	0	1	PR
TCGA-A2-A4RY	Positive	Positive	Negative	NA	6025	-1.10997	1	1	red	1	12039	0.942087	1	1	red	1	27263	-0.035	-0.59593	0	0	0	Negative	black	0	TCGA-A2-A4RY	1	1	0	2	ER PR
TCGA-A2-A4S0	Positive	Positive	Negative	NA	95781	2.69665	1	1	red	1	56450	0.417548	1	1	red	1	9048	-0.003	-0.0159705	0	0	0	Negative	black	0	TCGA-A2-A4S0	1	1	0	2	ER PR
TCGA-A2-A4S1	Positive	Negative	Negative	NA	378	-1.81719	1	0	red	1	22	0.0500922	0	1	black	0	347	-0.388	-1.27656	0	0	0	Negative	black	0	TCGA-A2-A4S1	1	0	0	1	ER
TCGA-A2-A4S2	Positive	Positive	Negative	NA	20769	-0.0142942	1	1	red	1	16810	0.220486	1	1	red	1	18594	-0.065	0.146906	0	0	0	Negative	black	0	TCGA-A2-A4S2	1	1	0	2	ER PR
TCGA-A2-A4S3	Positive	Positive	Negative	NA	42485	0.562957	1	1	red	1	4988	0.181711	1	1	red	1	11318	-0.481	-1.01194	0	0	0	Negative	black	0	TCGA-A2-A4S3	1	1	0	2	ER PR
TCGA-A7-A0CD	Positive	Positive	Equivocal	Negative	67385	3.13777	1	1	red	1	27340	4.95874	1	1	red	1	41795	1.437	0.77047	middle	0	middle	Negative	black	0	TCGA-A7-A0CD	1	1	0	2	ER PR
TCGA-A7-A0CE	Negative	Negative	Equivocal	Negative	2220	-2.56521	0	int	black	0	348	-0.439008	int	0	black	0	17042	0	0.251734	0	0	0	Negative	black	0	TCGA-A7-A0CE	0	0	0	0	TNBC
TCGA-A7-A0CG	Positive	Negative	Negative	NA	55496	2.66507	1	1	red	1	997	0.493175	1	1	black	1	15678	-0.398	-0.242244	0	0	0	Negative	black	0	TCGA-A7-A0CG	1	1	0	2	ER PR
TCGA-A7-A0CH	NA	NA	NA	NA	118393	3.60026	1	1	grey	1	26928	5.3574	1	1	grey	1	23124	0	0.276977	0	0	0	NA	grey	0	TCGA-A7-A0CH	1	1	0	2	ER PR
TCGA-A7-A0CJ	Positive	Positive	Negative	NA	75381	2.4056	1	1	red	1	42257	4.84872	1	1	red	1	9055	-0.656	-0.443623	0	0	0	Negative	black	0	TCGA-A7-A0CJ	1	1	0	2	ER PR
TCGA-A7-A0D9	Positive	Negative	Negative	NA	24744	0.276215	1	1	red	1	551	0.0530776	1	1	black	1	13380	-0.741	0.217897	0	0	0	Negative	black	0	TCGA-A7-A0D9	1	1	0	2	ER PR
TCGA-A7-A0DA	Negative	Negative	Negative	NA	102	-3.35368	0	0	black	0	105	-1.095	0	0	black	0	12185	-0.292	-0.242365	0	0	0	Negative	black	0	TCGA-A7-A0DA	0	0	0	0	TNBC
TCGA-A7-A0DB	Positive	Positive	Negative	NA	59654	2.4276	1	1	red	1	19633	4.45842	1	1	red	1	20322	0.009	0.189764	0	0	0	Negative	black	0	TCGA-A7-A0DB	1	1	0	2	ER PR
TCGA-A7-A0DC	Positive	Negative	Negative	NA	140051	2.85213	1	1	red	1	267	0.204011	int	1	black	0	24945	0.179	0.538792	0	0	0	Negative	black	0	TCGA-A7-A0DC	1	0	0	1	ER
TCGA-A7-A13D	Negative	Positive	Equivocal	Negative	159	-2.24645	0	0	black	0	348	-0.00894308	int	1	red	1	20895	1.223	0.378976	0	0	middle	Negative	black	0	TCGA-A7-A13D	0	1	0	1	PR
TCGA-A7-A13E	Positive	Negative	Equivocal	Negative	652	-0.706867	1	0	red	1	68	-0.30465	0	0	black	0	21066	0	0.154399	0	0	0	Negative	black	0	TCGA-A7-A13E	1	0	0	1	ER
TCGA-A7-A13F	Positive	Positive	Equivocal	Negative	19783	-0.30355	1	1	red	1	11725	0.0714207	1	1	red	1	25078	0.529	-0.379218	0	0	0	Negative	black	0	TCGA-A7-A13F	1	1	0	2	ER PR
TCGA-A7-A13G	Positive	Positive	Negative	NA	125963	NA	NA	1	red	1	6233	NA	1	NA	red	1	22539	-0.005	NA	0	NA	0	Negative	black	0	TCGA-A7-A13G	1	1	0	2	ER PR
TCGA-A7-A13H	Positive	Positive	Equivocal	Negative	41795	NA	NA	1	red	1	6595	NA	1	NA	red	1	31002	0.014	NA	0	NA	0	Negative	black	0	TCGA-A7-A13H	1	1	0	2	ER PR
TCGA-A7-A26E	Positive	Positive	Negative	NA	78536	1.05545	1	1	red	1	3253	0.309438	1	1	red	1	27263	-0.23	0.199835	0	0	0	Negative	black	0	TCGA-A7-A26E	1	1	0	2	ER PR
TCGA-A7-A26F	Negative	Negative	Equivocal	Negative	282	-4.79745	0	0	black	0	45	-2.08214	0	0	black	0	11980	-0.263	-0.269619	0	0	0	Negative	black	0	TCGA-A7-A26F	0	0	0	0	TNBC
TCGA-A7-A26G	Negative	Negative	Negative	NA	198	-4.55144	0	0	black	0	302	-1.20361	int	0	black	0	3301	-0.175	-0.876912	0	0	0	Negative	black	0	TCGA-A7-A26G	0	0	0	0	TNBC
TCGA-A7-A26H	Positive	Negative	Equivocal	Positive	55014	0.819033	1	1	red	1	23634	3.28178	1	1	black	1	32046	0.773	0.708307	0	0	0	Positive	red	0	TCGA-A7-A26H	1	1	0	2	ER PR
TCGA-A7-A26I	Negative	Negative	Equivocal	Negative	298	-4.9457	0	0	black	0	91	-2.1191	0	0	black	0	15075	-0.352	0.311359	0	0	0	Negative	black	0	TCGA-A7-A26I	0	0	0	0	TNBC
TCGA-A7-A26J	Positive	Positive	Negative	NA	22087	NA	NA	1	red	1	9079	NA	1	NA	red	1	28949	0.653	NA	0	NA	0	Negative	black	0	TCGA-A7-A26J	1	1	0	2	ER PR
TCGA-A7-A2KD	Positive	Positive	Positive	NA	32920	0.673302	1	1	red	1	10111	0.650739	1	1	red	1	328567	3.657	2.84454	1	1	1	Positive	red	1	TCGA-A7-A2KD	1	1	1	3	ER PR HER2
TCGA-A7-A3IY	Positive	Positive	Negative	NA	35590	NA	NA	1	red	1	16860	NA	1	NA	red	1	5053	-0.008	NA	0	NA	0	Negative	black	0	TCGA-A7-A3IY	1	1	0	2	ER PR
TCGA-A7-A3IZ	Positive	Negative	Equivocal	Negative	168057	3.06716	1	1	red	1	106	-0.0755659	0	0	black	0	25929	-0.053	0.305104	0	0	0	Negative	black	0	TCGA-A7-A3IZ	1	0	0	1	ER
TCGA-A7-A3J0	Positive	Positive	Negative	NA	78536	1.62716	1	1	red	1	109064	0.912348	1	1	red	1	5495	0.705	-1.20537	0	0	0	Negative	black	0	TCGA-A7-A3J0	1	1	0	2	ER PR
TCGA-A7-A3J1	Positive	Positive	Negative	NA	45932	1.71338	1	1	red	1	279	-0.155713	int	0	red	0	32800	-0.011	-0.40866	middle	0	0	Negative	black	0	TCGA-A7-A3J1	1	0	0	1	ER
TCGA-A7-A3RF	Positive	Positive	Negative	NA	59082	2.60618	1	1	red	1	256	0.265518	0	1	red	1	1509	0.003	-1.60561	0	0	0	Negative	black	0	TCGA-A7-A3RF	1	1	0	2	ER PR
TCGA-A7-A425	Positive	Positive	Indeterminate	Negative	34710	2.29799	1	1	red	1	11038	0.216575	1	1	red	1	12978	-0.002	0.053636	0	0	0	Negative	black	0	TCGA-A7-A425	1	1	0	2	ER PR
TCGA-A7-A426	Positive	Positive	Negative	NA	19857	NA	NA	1	red	1	21992	NA	1	NA	red	1	12935	-0.387	NA	0	NA	0	Negative	black	0	TCGA-A7-A426	1	1	0	2	ER PR
TCGA-A7-A4SA	Positive	Negative	Negative	NA	23291	-0.0371114	1	1	red	1	491	0.687329	int	1	black	1	31106	0.217	-0.159046	0	0	0	Negative	black	0	TCGA-A7-A4SA	1	1	0	2	ER PR
TCGA-A7-A4SB	Positive	Positive	Negative	NA	21520	NA	NA	1	red	1	1744	NA	1	NA	red	1	36552	0.376	NA	middle	NA	0	Negative	black	0	TCGA-A7-A4SB	1	1	0	2	ER PR
TCGA-A7-A4SC	Positive	Negative	Equivocal	Negative	61343	0.267427	1	1	red	1	281	0.116062	int	1	black	0	59654	NA	-0.0118282	1	0	NA	Negative	black	0	TCGA-A7-A4SC	1	0	0	1	ER
TCGA-A7-A4SD	Negative	Negative	Equivocal	Negative	181	0.412314	1	0	black	0	32	0.134362	0	1	black	0	12039	-0.165	0.0652534	0	0	0	Negative	black	0	TCGA-A7-A4SD	0	0	0	0	TNBC
TCGA-A7-A4SE	Negative	Negative	Negative	NA	244	-1.03935	1	0	black	0	144	-0.122127	0	0	black	0	7625	-0.25	0.142656	0	0	0	Negative	black	0	TCGA-A7-A4SE	0	0	0	0	TNBC
TCGA-A7-A4SF	Positive	Negative	Positive	NA	40065	1.96231	1	1	red	1	162	-0.308841	0	0	black	0	106606	3.657	0.978766	1	0	1	Positive	red	1	TCGA-A7-A4SF	1	0	1	2	ER HER2
TCGA-A7-A56D	Positive	Positive	Negative	NA	16287	NA	NA	1	red	1	1913	NA	1	NA	red	1	8865	-0.587	NA	0	NA	0	Negative	black	0	TCGA-A7-A56D	1	1	0	2	ER PR
TCGA-A7-A5ZV	Negative	Negative	Equivocal	Negative	85	-2.4769	0	0	black	0	41	-0.0966038	0	0	black	0	14094	-0.049	0.546855	0	0	0	Negative	black	0	TCGA-A7-A5ZV	0	0	0	0	TNBC
TCGA-A7-A5ZW	Positive	Positive	Negative	NA	19309	NA	NA	1	red	1	17396	NA	1	NA	red	1	22237	-0.003	NA	0	NA	0	Negative	black	0	TCGA-A7-A5ZW	1	1	0	2	ER PR
TCGA-A7-A5ZX	Positive	Positive	Negative	NA	13260	NA	NA	1	red	1	7284	NA	1	NA	red	1	33854	0.017	NA	middle	NA	0	Negative	black	0	TCGA-A7-A5ZX	1	1	0	2	ER PR
TCGA-A7-A6VV	Negative	Negative	Negative	NA	112	-1.12927	1	0	black	0	129	-0.152711	0	0	black	0	10503	-0.336	-0.293675	0	0	0	Negative	black	0	TCGA-A7-A6VV	0	0	0	0	TNBC
TCGA-A7-A6VW	Negative	Negative	Negative	NA	916	NA	NA	0	black	0	26	NA	0	NA	black	0	6696	-0.531	NA	0	NA	0	Negative	black	0	TCGA-A7-A6VW	0	0	0	0	TNBC
TCGA-A7-A6VX	Positive	Positive	Negative	NA	40482	1.73594	1	1	red	1	149	-0.305156	0	0	red	0	14252	-0.351	-0.113439	0	0	0	Negative	black	0	TCGA-A7-A6VX	1	0	0	1	ER
TCGA-A7-A6VY	Negative	Negative	Negative	NA	153	NA	NA	0	black	0	40	NA	0	NA	black	0	3351	-0.511	NA	0	NA	0	Negative	black	0	TCGA-A7-A6VY	0	0	0	0	TNBC
TCGA-A8-A06N	Positive	Negative	Negative	Negative	152150	2.69357	1	1	red	1	77	-0.486753	0	0	black	0	29529	1.032	-0.0481431	0	0	middle	Negative	black	0	TCGA-A8-A06N	1	0	0	1	ER
TCGA-A8-A06O	Positive	Positive	Negative	Negative	65225	NA	NA	1	red	1	14743	NA	1	NA	red	1	20242	0.585	NA	0	NA	0	Negative	black	0	TCGA-A8-A06O	1	1	0	2	ER PR
TCGA-A8-A06P	Positive	Positive	Negative	Negative	18094	-0.95004	1	1	red	1	32288	0.299635	1	1	red	1	15832	0.059	-0.882331	0	0	0	Negative	black	0	TCGA-A8-A06P	1	1	0	2	ER PR
TCGA-A8-A06Q	Positive	Positive	Negative	Negative	24945	NA	NA	1	red	1	9061	NA	1	NA	red	1	16148	-0.592	NA	0	NA	0	Negative	black	0	TCGA-A8-A06Q	1	1	0	2	ER PR
TCGA-A8-A06R	Positive	Negative	Positive	Positive	48379	2.54492	1	1	red	1	153	-0.971892	0	0	black	0	6725	-0.493	-0.748037	0	0	0	Positive	red	0	TCGA-A8-A06R	1	0	0	1	ER
TCGA-A8-A06T	Positive	Positive	Positive	Positive	99741	NA	NA	1	red	1	26765	NA	1	NA	red	1	35440	0.026	NA	middle	NA	0	Positive	red	0	TCGA-A8-A06T	1	1	0	2	ER PR
TCGA-A8-A06U	Positive	Positive	Positive	Positive	68985	2.00893	1	1	red	1	2625	1.37775	1	1	red	1	32677	1.477	0.478242	0	0	middle	Positive	red	0	TCGA-A8-A06U	1	1	0	2	ER PR
TCGA-A8-A06X	Positive	Negative	Positive	Positive	87519	2.68689	1	1	red	1	106	-0.896223	0	0	black	0	20561	-0.44	-0.0856402	0	0	0	Positive	red	0	TCGA-A8-A06X	1	0	0	1	ER
TCGA-A8-A06Y	Positive	Positive	Negative	Negative	135010	3.2866	1	1	red	1	381	-0.73466	int	0	red	0	24945	0.097	0.223802	0	0	0	Negative	black	0	TCGA-A8-A06Y	1	0	0	1	ER
TCGA-A8-A06Z	Positive	Positive	Negative	Negative	49777	2.3952	1	1	red	1	5872	0.0392855	1	1	red	1	25778	0.584	0.905178	0	0	0	Negative	black	0	TCGA-A8-A06Z	1	1	0	2	ER PR
TCGA-A8-A075	Positive	Positive	Positive	Positive	6568	-1.09827	1	1	red	1	260	-0.410659	int	0	red	0	12136	-0.436	-0.295379	0	0	0	Positive	red	0	TCGA-A8-A075	1	0	0	1	ER
TCGA-A8-A076	Positive	Positive	Positive	Positive	11920	-1.16267	1	1	red	1	918	-0.746942	1	0	red	1	177300	3.657	1.04688	1	0	1	Positive	red	1	TCGA-A8-A076	1	1	1	3	ER PR HER2
TCGA-A8-A079	Positive	Positive	Negative	Negative	84710	1.88861	1	1	red	1	8725	2.36999	1	1	red	1	10434	-0.367	-0.684827	0	0	0	Negative	black	0	TCGA-A8-A079	1	1	0	2	ER PR
TCGA-A8-A07B	Positive	Positive	Positive	Positive	18465	NA	NA	1	red	1	2313	NA	1	NA	red	1	111926	3.657	NA	1	NA	1	Positive	red	1	TCGA-A8-A07B	1	1	1	3	ER PR HER2
TCGA-A8-A07C	Negative	Negative	Negative	Negative	98	NA	NA	0	black	0	36	NA	0	NA	black	0	11540	NA	NA	0	NA	NA	Negative	black	0	TCGA-A8-A07C	0	0	0	0	TNBC
TCGA-A8-A07E	Positive	Positive	Negative	Negative	40690	-0.41811	1	1	red	1	693	0.53391	1	1	red	1	9605	-0.477	-1.41373	0	0	0	Negative	black	0	TCGA-A8-A07E	1	1	0	2	ER PR
TCGA-A8-A07F	Positive	Positive	Negative	Negative	31445	-0.00991129	1	1	red	1	202532	0.589919	1	1	red	1	18276	0.015	-0.81411	0	0	0	Negative	black	0	TCGA-A8-A07F	1	1	0	2	ER PR
TCGA-A8-A07G	Positive	Positive	Negative	Negative	64511	NA	NA	1	red	1	3281	NA	1	NA	red	1	33854	0.349	NA	middle	NA	0	Negative	black	0	TCGA-A8-A07G	1	1	0	2	ER PR
TCGA-A8-A07I	Positive	Negative	Positive	Positive	38486	1.61223	1	1	red	1	149	-1.01401	0	0	black	0	242248	3.657	3.34033	1	1	1	Positive	red	1	TCGA-A8-A07I	1	0	1	2	ER HER2
TCGA-A8-A07J	Positive	Positive	Negative	Negative	13519	NA	NA	1	red	1	5987	NA	1	NA	red	1	20561	0.012	NA	0	NA	0	Negative	black	0	TCGA-A8-A07J	1	1	0	2	ER PR
TCGA-A8-A07L	Positive	Positive	Negative	Negative	145636	NA	NA	1	red	1	2148	NA	1	NA	red	1	17621	-0.323	NA	0	NA	0	Negative	black	0	TCGA-A8-A07L	1	1	0	2	ER PR
TCGA-A8-A07O	Negative	Negative	Negative	Negative	1347	-2.69277	0	0	black	0	170	-0.160072	0	0	black	0	6938	0.626	-1.01275	0	0	0	Negative	black	0	TCGA-A8-A07O	0	0	0	0	TNBC
TCGA-A8-A07P	Positive	Positive	Positive	Positive	79670	3.24066	1	1	red	1	3596	0.362977	1	1	red	1	70696	2.188	0.516728	1	0	1	Positive	red	1	TCGA-A8-A07P	1	1	1	3	ER PR HER2
TCGA-A8-A07R	Negative	Negative	Positive	NA	52	-3.68126	0	0	black	0	17	-1.0938	0	0	black	0	13288	0.447	-0.138461	0	0	0	Positive	red	0	TCGA-A8-A07R	0	0	0	0	TNBC
TCGA-A8-A07S	Positive	Negative	Negative	Negative	70696	2.77696	1	1	red	1	2076	1.53396	1	1	black	1	17017	-0.028	0.0983479	0	0	0	Negative	black	0	TCGA-A8-A07S	1	1	0	2	ER PR
TCGA-A8-A07U	Negative	Positive	Negative	Negative	1011	NA	NA	0	black	0	161	NA	0	NA	red	0	15196	-0.063	NA	0	NA	0	Negative	black	0	TCGA-A8-A07U	0	0	0	0	TNBC
TCGA-A8-A07W	Positive	Positive	Negative	Negative	104176	4.06504	1	1	red	1	9801	0.330465	1	1	red	1	14611	0.237	0.472369	0	0	0	Negative	black	0	TCGA-A8-A07W	1	1	0	2	ER PR
TCGA-A8-A07Z	Positive	Positive	Negative	Negative	45932	3.13828	1	1	red	1	17885	5.07908	1	1	red	1	15176	-0.084	0.175012	0	0	0	Negative	black	0	TCGA-A8-A07Z	1	1	0	2	ER PR
TCGA-A8-A081	Positive	Positive	Negative	Negative	78536	1.67917	1	1	red	1	37	-0.159057	0	0	red	0	50122	0.775	0.773367	1	0	0	Negative	black	0	TCGA-A8-A081	1	0	0	1	ER
TCGA-A8-A082	Positive	Positive	Negative	Negative	30145	2.12761	1	1	red	1	10216	0.0831838	1	1	red	1	11991	0.011	0.379962	0	0	0	Negative	black	0	TCGA-A8-A082	1	1	0	2	ER PR
TCGA-A8-A083	Positive	Positive	Negative	Negative	202532	3.39514	1	1	red	1	5926	3.09825	1	1	red	1	26765	0	1.02465	0	0	0	Negative	black	0	TCGA-A8-A083	1	1	0	2	ER PR
TCGA-A8-A084	Positive	Negative	Negative	Negative	48714	0.780428	1	1	red	1	95	-0.811173	0	0	black	0	13693	-0.853	-0.454948	0	0	0	Negative	black	0	TCGA-A8-A084	1	0	0	1	ER
TCGA-A8-A085	Positive	Positive	Negative	Negative	47408	2.22048	1	1	red	1	87	-0.748907	0	0	red	0	20895	-0.051	-0.0181999	0	0	0	Negative	black	0	TCGA-A8-A085	1	0	0	1	ER
TCGA-A8-A086	Positive	Positive	Negative	Negative	42485	2.24425	1	1	red	1	50122	1.03395	1	1	red	1	10971	0.727	-0.191902	0	0	0	Negative	black	0	TCGA-A8-A086	1	1	0	2	ER PR
TCGA-A8-A08A	Positive	Positive	Negative	Negative	67385	2.74402	1	1	red	1	13823	4.42156	1	1	red	1	20164	-0.004	0.144145	0	0	0	Negative	black	0	TCGA-A8-A08A	1	1	0	2	ER PR
TCGA-A8-A08B	Positive	Negative	Positive	Positive	12350	NA	NA	1	red	1	607	NA	1	NA	black	1	277603	3.657	NA	1	NA	1	Positive	red	1	TCGA-A8-A08B	1	1	1	3	ER PR HER2
TCGA-A8-A08C	Positive	Positive	Positive	Positive	90531	NA	NA	1	red	1	261	NA	int	NA	red	1	20362	0.022	NA	0	NA	0	Positive	red	0	TCGA-A8-A08C	1	1	0	2	ER PR
TCGA-A8-A08F	Positive	Positive	Negative	Negative	55970	NA	NA	1	red	1	984	NA	1	NA	red	1	15942	0.252	NA	0	NA	0	Negative	black	0	TCGA-A8-A08F	1	1	0	2	ER PR
TCGA-A8-A08G	Positive	Positive	Positive	Positive	60189	1.55766	1	1	red	1	2612	1.75229	1	1	red	1	21753	0.67	0.0315377	0	0	0	Positive	red	0	TCGA-A8-A08G	1	1	0	2	ER PR
TCGA-A8-A08H	Positive	Positive	Positive	Positive	7311	1.09248	1	1	red	1	1857	2.14666	1	1	red	1	5706	0.027	-0.401705	0	0	0	Positive	red	0	TCGA-A8-A08H	1	1	0	2	ER PR
TCGA-A8-A08I	Positive	Positive	Negative	Negative	111926	NA	NA	1	red	1	15238	NA	1	NA	red	1	8476	-0.116	NA	0	NA	0	Negative	black	0	TCGA-A8-A08I	1	1	0	2	ER PR
TCGA-A8-A08J	Positive	Negative	Negative	Negative	8060	-0.204484	1	1	red	1	1687	-1.03251	1	0	black	0	242248	3.657	3.0825	1	1	1	Negative	black	1	TCGA-A8-A08J	1	0	1	2	ER HER2
TCGA-A8-A08L	Positive	Negative	Negative	Negative	5686	-0.467688	1	1	red	1	15	-0.96445	0	0	black	0	29831	0.013	-0.437459	0	0	0	Negative	black	0	TCGA-A8-A08L	1	0	0	1	ER
TCGA-A8-A08O	Positive	Positive	Negative	Negative	18691	0.11597	1	1	red	1	9576	3.07601	1	1	red	1	34856	-0.007	-0.0626895	middle	0	0	Negative	black	0	TCGA-A8-A08O	1	1	0	2	ER PR
TCGA-A8-A08P	Positive	Positive	Positive	Positive	21476	0.264298	1	1	red	1	1493	-0.0371538	1	0	red	1	33717	1.264	-0.469046	middle	0	middle	Positive	red	0	TCGA-A8-A08P	1	1	0	2	ER PR
TCGA-A8-A08R	Negative	Negative	Negative	Negative	128	NA	NA	0	black	0	91	NA	0	NA	black	0	25636	1.113	NA	0	NA	middle	Negative	black	0	TCGA-A8-A08R	0	0	0	0	TNBC
TCGA-A8-A08S	Positive	Positive	Positive	Positive	55970	NA	NA	1	red	1	2826	NA	1	NA	red	1	93916	3.657	NA	1	NA	1	Positive	red	1	TCGA-A8-A08S	1	1	1	3	ER PR HER2
TCGA-A8-A08T	Positive	Positive	Positive	Positive	56450	1.98077	1	1	red	1	1526	1.92574	1	1	red	1	23016	0.046	0.321471	0	0	0	Positive	red	0	TCGA-A8-A08T	1	1	0	2	ER PR
TCGA-A8-A08X	Negative	Negative	Positive	Positive	451	-1.89499	1	0	black	1	220	-0.127076	0	0	black	0	202532	3.657	2.94277	1	1	1	Positive	red	1	TCGA-A8-A08X	1	0	1	2	ER HER2
TCGA-A8-A08Z	Positive	Positive	Negative	Negative	16148	0.905271	1	1	red	1	18959	-0.0281993	1	1	red	1	18216	0.006	-0.178047	0	0	0	Negative	black	0	TCGA-A8-A08Z	1	1	0	2	ER PR
TCGA-A8-A090	Positive	Positive	Positive	Positive	84710	NA	NA	1	red	1	16126	NA	1	NA	red	1	34567	0.353	NA	middle	NA	0	Positive	red	0	TCGA-A8-A090	1	1	0	2	ER PR
TCGA-A8-A091	Positive	Negative	Negative	Negative	66632	1.96435	1	1	red	1	86	-0.147049	0	0	black	0	22911	0.011	0.187557	0	0	0	Negative	black	0	TCGA-A8-A091	1	0	0	1	ER
TCGA-A8-A092	Positive	Positive	Negative	Negative	12336	NA	NA	1	red	1	12581	NA	1	NA	red	1	32677	0.947	NA	0	NA	0	Negative	black	0	TCGA-A8-A092	1	1	0	2	ER PR
TCGA-A8-A093	Positive	Positive	Negative	Negative	68985	NA	NA	1	red	1	21023	NA	1	NA	red	1	26151	0.517	NA	0	NA	0	Negative	black	0	TCGA-A8-A093	1	1	0	2	ER PR
TCGA-A8-A094	Positive	Negative	Negative	Negative	3842	-1.62263	1	int	red	1	634	-0.643148	1	0	black	0	12951	-0.477	-0.553817	0	0	0	Negative	black	0	TCGA-A8-A094	1	0	0	1	ER
TCGA-A8-A095	Positive	Positive	Negative	Negative	56450	-0.302224	1	1	red	1	15570	1.46112	1	1	red	1	15258	-0.003	-0.471204	0	0	0	Negative	black	0	TCGA-A8-A095	1	1	0	2	ER PR
TCGA-A8-A096	Positive	Positive	Negative	Negative	42016	NA	NA	1	red	1	778	NA	1	NA	red	1	15723	-0.001	NA	0	NA	0	Negative	black	0	TCGA-A8-A096	1	1	0	2	ER PR
TCGA-A8-A097	Positive	Positive	Positive	Positive	43735	NA	NA	1	red	1	7570	NA	1	NA	red	1	92224	2.987	NA	1	NA	1	Positive	red	1	TCGA-A8-A097	1	1	1	3	ER PR HER2
TCGA-A8-A099	Positive	Positive	Positive	Positive	114971	2.65412	1	1	red	1	12111	0.50552	1	1	red	1	33048	0.025	1.15558	middle	0	0	Positive	red	0	TCGA-A8-A099	1	1	0	2	ER PR
TCGA-A8-A09A	Positive	Positive	Negative	Negative	34136	1.21163	1	1	red	1	948	-0.228097	1	0	red	1	56956	0.457	0.564982	1	0	0	Negative	black	0	TCGA-A8-A09A	1	1	0	2	ER PR
TCGA-A8-A09B	Positive	Positive	Negative	Negative	83409	1.64117	1	1	red	1	87519	5.67023	1	1	red	1	23634	0.235	0.347886	0	0	0	Negative	black	0	TCGA-A8-A09B	1	1	0	2	ER PR
TCGA-A8-A09C	Positive	Positive	Negative	Negative	77409	4.36448	1	1	red	1	27097	5.79307	1	1	red	1	13856	-0.525	-0.304155	0	0	0	Negative	black	0	TCGA-A8-A09C	1	1	0	2	ER PR
TCGA-A8-A09D	Positive	Positive	Negative	Negative	9612	NA	NA	1	red	1	271	NA	int	NA	red	1	10980	-0.557	NA	0	NA	0	Negative	black	0	TCGA-A8-A09D	1	1	0	2	ER PR
TCGA-A8-A09E	Positive	Positive	Positive	Positive	65225	2.57968	1	1	red	1	14974	2.81049	1	1	red	1	32167	1.308	0.0900323	0	0	middle	Positive	red	0	TCGA-A8-A09E	1	1	0	2	ER PR
TCGA-A8-A09G	Positive	Negative	Positive	Positive	1560	-2.05165	0	0	red	0	51	-0.843164	0	0	black	0	114971	2.901	2.11903	1	1	1	Positive	red	1	TCGA-A8-A09G	0	0	1	1	HER2
TCGA-A8-A09I	Positive	Positive	Positive	Positive	16733	0.738705	1	1	red	1	57	-1.08942	0	0	red	0	730070	3.657	4.16738	1	1	1	Positive	red	1	TCGA-A8-A09I	1	0	1	2	ER HER2
TCGA-A8-A09K	Positive	Positive	Negative	Negative	159304	2.29956	1	1	red	1	981	-0.0966604	1	0	red	1	22037	-0.441	0.0563597	0	0	0	Negative	black	0	TCGA-A8-A09K	1	1	0	2	ER PR
TCGA-A8-A09M	Positive	Positive	Negative	Negative	53661	3.44108	1	1	red	1	4320	1.75791	1	1	red	1	18723	0.176	0.0780233	0	0	0	Negative	black	0	TCGA-A8-A09M	1	1	0	2	ER PR
TCGA-A8-A09N	Positive	Positive	Positive	Positive	52819	NA	NA	1	red	1	3173	NA	1	NA	red	1	12124	-0.678	NA	0	NA	0	Positive	red	0	TCGA-A8-A09N	1	1	0	2	ER PR
TCGA-A8-A09Q	Positive	Positive	Negative	Negative	59654	NA	NA	1	red	1	14393	NA	1	NA	red	1	10382	-0.066	NA	0	NA	0	Negative	black	0	TCGA-A8-A09Q	1	1	0	2	ER PR
TCGA-A8-A09R	Positive	Positive	Negative	Negative	22799	1.19806	1	1	red	1	321	0.4709	int	1	red	1	37931	1.043	0.67395	middle	0	middle	Negative	black	0	TCGA-A8-A09R	1	1	0	2	ER PR
TCGA-A8-A09T	Positive	Positive	Negative	Negative	34856	NA	NA	1	red	1	45084	NA	1	NA	red	1	18402	0.04	NA	0	NA	0	Negative	black	0	TCGA-A8-A09T	1	1	0	2	ER PR
TCGA-A8-A09V	Positive	Positive	Negative	Negative	31445	NA	NA	1	red	1	39062	NA	1	NA	red	1	21066	-0.011	NA	0	NA	0	Negative	black	0	TCGA-A8-A09V	1	1	0	2	ER PR
TCGA-A8-A09W	Positive	Positive	Negative	Negative	30145	2.48481	1	1	red	1	133	-1.08858	0	0	red	0	18723	-0.068	0.0176376	0	0	0	Negative	black	0	TCGA-A8-A09W	1	0	0	1	ER
TCGA-A8-A09X	Negative	Negative	Negative	Negative	293	-1.96076	1	0	black	0	89	0.154748	0	1	black	0	14593	-0.293	-0.266977	0	0	0	Negative	black	0	TCGA-A8-A09X	0	0	0	0	TNBC
TCGA-A8-A09Z	Positive	Negative	Negative	Negative	31002	2.51178	1	1	red	1	24	-0.876207	0	0	black	0	21291	0.009	0.0884234	0	0	0	Negative	black	0	TCGA-A8-A09Z	1	0	0	1	ER
TCGA-A8-A0A1	Positive	Positive	Negative	Negative	69837	NA	NA	1	red	1	3424	NA	1	NA	red	1	17453	-0.008	NA	0	NA	0	Negative	black	0	TCGA-A8-A0A1	1	1	0	2	ER PR
TCGA-A8-A0A2	Positive	Positive	Negative	Negative	92224	NA	NA	1	red	1	13991	NA	1	NA	red	1	20362	-0.751	NA	0	NA	0	Negative	black	0	TCGA-A8-A0A2	1	1	0	2	ER PR
TCGA-A8-A0A4	Positive	Positive	Negative	Negative	26456	0.40949	1	1	red	1	8041	3.51525	1	1	red	1	21202	-0.006	-0.0844883	0	0	0	Negative	black	0	TCGA-A8-A0A4	1	1	0	2	ER PR
TCGA-A8-A0A6	Positive	Positive	Negative	Negative	14324	NA	NA	1	red	1	1921	NA	1	NA	red	1	33309	0.493	NA	middle	NA	0	Negative	black	0	TCGA-A8-A0A6	1	1	0	2	ER PR
TCGA-A8-A0A7	Negative	Negative	Positive	Positive	2039	-2.9126	0	0	black	0	521	-0.888421	int	0	black	0	114971	3.657	2.50084	1	1	1	Positive	red	1	TCGA-A8-A0A7	0	0	1	1	HER2
TCGA-A8-A0A9	Positive	Positive	Negative	Negative	71569	NA	NA	1	red	1	12311	NA	1	NA	red	1	26456	0.034	NA	0	NA	0	Negative	black	0	TCGA-A8-A0A9	1	1	0	2	ER PR
TCGA-A8-A0AB	Positive	Positive	Positive	Positive	109064	NA	NA	1	red	1	8041	NA	1	NA	red	1	46223	0.306	NA	middle	NA	0	Positive	red	0	TCGA-A8-A0AB	1	1	0	2	ER PR
TCGA-A8-A0AD	Positive	Positive	Negative	Negative	79670	NA	NA	1	red	1	18658	NA	1	NA	red	1	34856	0.639	NA	middle	NA	0	Negative	black	0	TCGA-A8-A0AD	1	1	0	2	ER PR
TCGA-AC-A23C	Positive	Positive	Positive	Positive	74345	1.9413	1	1	red	1	650	-1.89131	1	0	red	1	114971	3.657	1.91281	1	1	1	Positive	red	1	TCGA-AC-A23C	1	1	1	3	ER PR HER2
TCGA-AC-A23E	Positive	Positive	NA	NA	11561	-0.90454	1	1	red	1	15095	2.89931	1	1	red	1	16171	-0.055	-0.288056	0	0	0	NA	grey	0	TCGA-AC-A23E	1	1	0	2	ER PR
TCGA-AC-A23G	Positive	Positive	Positive	Positive	15465	NA	NA	1	red	1	13905	NA	1	NA	red	1	14501	0.186	NA	0	NA	0	Positive	red	0	TCGA-AC-A23G	1	1	0	2	ER PR
TCGA-AC-A23H	Positive	Negative	Positive	Positive	885	NA	NA	0	red	0	82	NA	0	NA	black	0	188882	3.657	NA	1	NA	1	Positive	red	1	TCGA-AC-A23H	0	0	1	1	HER2
TCGA-AC-A2B8	Positive	Positive	Negative	Negative	15853	0.198776	1	1	red	1	37585	0.47075	1	1	red	1	17176	0.015	-0.628266	0	0	0	Negative	black	0	TCGA-AC-A2B8	1	1	0	2	ER PR
TCGA-AC-A2BK	Negative	Negative	Negative	NA	39	-2.76989	0	0	black	0	22	0.0617459	0	1	black	0	4736	-0.406	-1.07508	0	0	0	Negative	black	0	TCGA-AC-A2BK	0	0	0	0	TNBC
TCGA-AC-A2BM	Positive	Positive	NA	Negative	15405	-0.175413	1	1	red	1	8962	0.145894	1	1	red	1	8524	-0.282	-1.01347	0	0	0	Negative	black	0	TCGA-AC-A2BM	1	1	0	2	ER PR
TCGA-AC-A2FB	Positive	Positive	Positive	NA	12375	-0.329912	1	1	red	1	5700	0.372852	1	1	red	1	188882	2.993	-0.151446	1	0	1	Positive	red	1	TCGA-AC-A2FB	1	1	1	3	ER PR HER2
TCGA-AC-A2FE	Positive	Positive	NA	NA	14393	-0.0582937	1	1	red	1	2296	-0.158597	1	0	red	1	21066	0.021	-0.0596591	0	0	0	NA	grey	0	TCGA-AC-A2FE	1	1	0	2	ER PR
TCGA-AC-A2FF	Positive	Positive	NA	Negative	3275	-0.994512	1	int	red	1	9669	0.184588	1	1	red	1	29529	-0.074	0.0798047	0	0	0	Negative	black	0	TCGA-AC-A2FF	1	1	0	2	ER PR
TCGA-AC-A2FG	Positive	Negative	NA	Negative	82130	2.48389	1	1	red	1	1142	0.241181	1	1	black	1	23404	-0.003	-0.202719	0	0	0	Negative	black	0	TCGA-AC-A2FG	1	1	0	2	ER PR
TCGA-AC-A2FK	Positive	Positive	NA	Negative	3048	NA	NA	int	red	1	13873	NA	1	NA	red	1	32554	0	NA	0	NA	0	Negative	black	0	TCGA-AC-A2FK	1	1	0	2	ER PR
TCGA-AC-A2FM	NA	NA	NA	NA	92224	3.29412	1	1	grey	1	1387	-0.0226654	1	1	grey	1	59082	0.857	0.854927	1	0	0	NA	grey	0	TCGA-AC-A2FM	1	1	0	2	ER PR
TCGA-AC-A2FO	Positive	Negative	Negative	Indeterminate	56956	NA	NA	1	red	1	595	NA	1	NA	black	1	35143	0.032	NA	middle	NA	0	Indeterminate	grey	0	TCGA-AC-A2FO	1	1	0	2	ER PR
TCGA-AC-A2QH	Negative	Negative	Negative	NA	54	NA	NA	0	black	0	14	NA	0	NA	black	0	2830	-0.69	NA	0	NA	0	Negative	black	0	TCGA-AC-A2QH	0	0	0	0	TNBC
TCGA-AC-A2QI	Positive	Negative	Negative	NA	32046	2.12134	1	1	red	1	271	0.00554061	int	1	black	1	33445	-0.021	0.826559	middle	0	0	Negative	black	0	TCGA-AC-A2QI	1	1	0	2	ER PR
TCGA-AC-A2QJ	Negative	Negative	Negative	NA	163	-2.17029	0	0	black	0	0	-0.10556	0	0	black	0	3391	0.164	-1.00264	0	0	0	Negative	black	0	TCGA-AC-A2QJ	0	0	0	0	TNBC
TCGA-AC-A3BB	Positive	Positive	Negative	NA	8470	NA	NA	1	red	1	8364	NA	1	NA	red	1	15444	-0.222	NA	0	NA	0	Negative	black	0	TCGA-AC-A3BB	1	1	0	2	ER PR
TCGA-AC-A3EH	Positive	Negative	Negative	Negative	29044	NA	NA	1	red	1	124	NA	0	NA	black	0	38683	0.032	NA	middle	NA	0	Negative	black	0	TCGA-AC-A3EH	1	0	0	1	ER
TCGA-AC-A3HN	Positive	Positive	Negative	NA	44253	-1.47243	1	1	red	1	1442	0.190425	1	1	red	1	23991	0.02	-1.43793	0	0	0	Negative	black	0	TCGA-AC-A3HN	1	1	0	2	ER PR
TCGA-AC-A3OD	Positive	Positive	Negative	NA	140051	NA	NA	1	red	1	19382	NA	1	NA	red	1	22136	0.013	NA	0	NA	0	Negative	black	0	TCGA-AC-A3OD	1	1	0	2	ER PR
TCGA-AC-A3QP	Positive	Positive	Equivocal	Negative	3940	-1.07136	1	int	red	1	4558	0.274706	1	1	red	1	21066	0.012	-0.778407	0	0	0	Negative	black	0	TCGA-AC-A3QP	1	1	0	2	ER PR
TCGA-AC-A3QQ	Positive	Positive	Positive	NA	20282	NA	NA	1	red	1	4223	NA	1	NA	red	1	328567	3.657	NA	1	NA	1	Positive	red	1	TCGA-AC-A3QQ	1	1	1	3	ER PR HER2
TCGA-AC-A3TM	Positive	Positive	Equivocal	Equivocal	9590	0.702796	1	1	red	1	21023	0.628647	1	1	red	1	16080	0.045	-0.110983	0	0	0	Equivocal	orange	0	TCGA-AC-A3TM	1	1	0	2	ER PR
TCGA-AC-A3TN	Positive	Positive	Positive	Indeterminate	68186	1.49815	1	1	red	1	7261	0.470733	1	1	red	1	26004	0.022	-0.506807	0	0	0	Indeterminate	grey	0	TCGA-AC-A3TN	1	1	0	2	ER PR
TCGA-AC-A3W5	Positive	Positive	NA	Positive	1681	0.410079	1	0	red	1	319	-0.0986288	int	0	red	0	242248	3.657	2.28286	1	1	1	Positive	red	1	TCGA-AC-A3W5	1	0	1	2	ER HER2
TCGA-AC-A3W6	Positive	Positive	Negative	NA	26304	1.19669	1	1	red	1	225	-0.0295961	0	1	red	1	8782	-0.314	-1.04669	0	0	0	Negative	black	0	TCGA-AC-A3W6	1	1	0	2	ER PR
TCGA-AC-A3W7	Positive	Negative	Negative	NA	40909	0.0179534	1	1	red	1	2895	0.013326	1	1	black	1	19416	-0.538	-0.925058	0	0	0	Negative	black	0	TCGA-AC-A3W7	1	1	0	2	ER PR
TCGA-AC-A3YI	Positive	Positive	Positive	NA	4997	NA	NA	1	red	1	647	NA	1	NA	red	1	29431	0.001	NA	0	NA	0	Positive	red	0	TCGA-AC-A3YI	1	1	0	2	ER PR
TCGA-AC-A3YJ	Positive	Positive	NA	NA	34856	2.61272	1	1	red	1	30040	0.522837	1	1	red	1	15258	0	0.402646	0	0	0	NA	grey	0	TCGA-AC-A3YJ	1	1	0	2	ER PR
TCGA-AC-A4ZE	Positive	Positive	Positive	NA	83409	2.20981	1	1	red	1	12935	-0.196006	1	0	red	1	26004	0.025	0.208854	0	0	0	Positive	red	0	TCGA-AC-A4ZE	1	1	0	2	ER PR
TCGA-AC-A5EH	Positive	Negative	Negative	NA	1588	NA	NA	0	red	0	100	NA	0	NA	black	0	14009	-0.638	NA	0	NA	0	Negative	black	0	TCGA-AC-A5EH	0	0	0	0	TNBC
TCGA-AC-A5EI	Positive	Positive	Negative	NA	NA	0.604329	1	1	red	1	NA	-0.123714	NA	0	red	0	NA	-0.013	0.371731	NA	0	0	Negative	black	0	TCGA-AC-A5EI	1	0	0	1	ER
TCGA-AC-A5XS	Positive	Positive	Negative	NA	20322	0.56289	1	1	red	1	1598	-0.377923	1	0	red	1	14393	-0.038	0.125454	0	0	0	Negative	black	0	TCGA-AC-A5XS	1	1	0	2	ER PR
TCGA-AC-A5XU	Positive	Positive	Negative	NA	48379	2.5317	1	1	red	1	11680	-0.0186975	1	1	red	1	12051	-0.239	-0.122741	0	0	0	Negative	black	0	TCGA-AC-A5XU	1	1	0	2	ER PR
TCGA-AC-A62V	Positive	Positive	NA	NA	24051	NA	NA	1	red	1	215	NA	0	NA	red	0	10273	-0.494	NA	0	NA	0	NA	grey	0	TCGA-AC-A62V	1	0	0	1	ER
TCGA-AC-A62X	Positive	Negative	NA	NA	179	-1.89756	1	0	red	1	25	-0.328983	0	0	black	0	12039	0.035	0.332979	0	0	0	NA	grey	0	TCGA-AC-A62X	1	0	0	1	ER
TCGA-AC-A62Y	Positive	Positive	Negative	NA	82130	NA	NA	1	red	1	24176	NA	1	NA	red	1	11118	-0.438	NA	0	NA	0	Negative	black	0	TCGA-AC-A62Y	1	1	0	2	ER PR
TCGA-AC-A6IV	Positive	Positive	Equivocal	NA	15942	NA	NA	1	red	1	4111	NA	1	NA	red	1	17736	0.003	NA	0	NA	0	Equivocal	orange	0	TCGA-AC-A6IV	1	1	0	2	ER PR
TCGA-AC-A6IW	Negative	Negative	Negative	NA	364	-0.62104	1	0	black	0	81	-0.158537	0	0	black	0	4572	0.004	-0.48728	0	0	0	Negative	black	0	TCGA-AC-A6IW	0	0	0	0	TNBC
TCGA-AC-A6IX	Positive	Positive	NA	NA	18959	1.61618	1	1	red	1	301	-0.220072	int	0	red	0	14574	-0.45	-0.557563	0	0	0	NA	grey	0	TCGA-AC-A6IX	1	0	0	1	ER
TCGA-AC-A6NO	Positive	Positive	Negative	NA	20601	1.46884	1	1	red	1	17150	-0.0751707	1	0	red	1	26151	0.007	0.796934	0	0	0	Negative	black	0	TCGA-AC-A6NO	1	1	0	2	ER PR
TCGA-AC-A7VB	Positive	Negative	NA	NA	99741	NA	NA	1	red	1	85	NA	0	NA	black	0	87519	0.831	NA	1	NA	0	NA	grey	0	TCGA-AC-A7VB	1	0	0	1	ER
TCGA-AC-A7VC	Negative	Negative	Negative	NA	155	NA	NA	0	black	0	274	NA	int	NA	black	0	2779	0.002	NA	0	NA	0	Negative	black	0	TCGA-AC-A7VC	0	0	0	0	TNBC
TCGA-AC-A8OP	Positive	Positive	Indeterminate	NA	63843	NA	NA	1	red	1	221	NA	0	NA	red	0	27762	-0.106	NA	0	NA	0	Indeterminate	grey	0	TCGA-AC-A8OP	1	0	0	1	ER
TCGA-AC-A8OQ	Negative	Negative	Indeterminate	NA	229	-0.917751	1	0	black	0	78	-0.217841	0	0	black	0	11550	0.115	-0.986548	0	0	0	Indeterminate	grey	0	TCGA-AC-A8OQ	0	0	0	0	TNBC
TCGA-AC-A8OR	Positive	Positive	Negative	NA	56450	NA	NA	1	red	1	15591	NA	1	NA	red	1	9486	-0.037	NA	0	NA	0	Negative	black	0	TCGA-AC-A8OR	1	1	0	2	ER PR
TCGA-AC-A8OS	Positive	Positive	Positive	NA	93916	NA	NA	1	red	1	971	NA	1	NA	red	1	12478	-0.468	NA	0	NA	0	Positive	red	0	TCGA-AC-A8OS	1	1	0	2	ER PR
TCGA-AN-A03X	Positive	Positive	Positive	NA	38683	NA	NA	1	red	1	10875	NA	1	NA	red	1	20362	0.02	NA	0	NA	0	Positive	red	0	TCGA-AN-A03X	1	1	0	2	ER PR
TCGA-AN-A03Y	Positive	Positive	Negative	NA	40482	NA	NA	1	red	1	22386	NA	1	NA	red	1	10913	0.005	NA	0	NA	0	Negative	black	0	TCGA-AN-A03Y	1	1	0	2	ER PR
TCGA-AN-A041	Positive	Negative	Positive	NA	22335	1.08041	1	1	red	1	166	-0.13239	0	0	black	0	47106	0.887	-0.308255	1	0	0	Positive	red	0	TCGA-AN-A041	1	0	0	1	ER
TCGA-AN-A046	Positive	Positive	Negative	NA	41795	NA	NA	1	red	1	38486	NA	1	NA	red	1	16507	-0.241	NA	0	NA	0	Negative	black	0	TCGA-AN-A046	1	1	0	2	ER PR
TCGA-AN-A049	Positive	Positive	Negative	NA	86049	1.88083	1	1	red	1	8853	0.163729	1	1	red	1	37407	1.998	0.065553	middle	0	middle	Negative	black	0	TCGA-AN-A049	1	1	0	2	ER PR
TCGA-AN-A04A	Positive	Positive	Negative	NA	13051	0.835304	1	1	red	1	1667	0.0227878	1	1	red	1	8794	-0.469	-0.0724065	0	0	0	Negative	black	0	TCGA-AN-A04A	1	1	0	2	ER PR
TCGA-AN-A04C	Negative	Negative	Positive	NA	1740	NA	NA	0	black	0	56	NA	0	NA	black	0	380485	3.657	NA	1	NA	1	Positive	red	1	TCGA-AN-A04C	0	0	1	1	HER2
TCGA-AN-A04D	Negative	Negative	Negative	NA	95	-2.72477	0	0	black	0	34	-0.00503237	0	1	black	0	9892	0.051	-0.0948532	0	0	0	Negative	black	0	TCGA-AN-A04D	0	0	0	0	TNBC
TCGA-AN-A0AJ	Positive	Positive	Positive	NA	34421	1.73037	1	1	red	1	18723	0.656958	1	1	red	1	14556	-0.01	0.287787	0	0	0	Positive	red	0	TCGA-AN-A0AJ	1	1	0	2	ER PR
TCGA-AN-A0AK	Positive	Negative	Positive	NA	38880	0.583823	1	1	red	1	110	0.0285422	0	1	black	0	25218	0.058	-0.236647	0	0	0	Positive	red	0	TCGA-AN-A0AK	1	0	0	1	ER
TCGA-AN-A0AL	Negative	Negative	Negative	NA	215	-2.66221	0	0	black	0	187	0.0137674	0	1	black	0	5850	-0.718	-0.131344	0	0	0	Negative	black	0	TCGA-AN-A0AL	0	0	0	0	TNBC
TCGA-AN-A0AM	Positive	Negative	Negative	NA	55970	2.08741	1	1	red	1	84	-0.218114	0	0	black	0	5713	-0.397	-0.689442	0	0	0	Negative	black	0	TCGA-AN-A0AM	1	0	0	1	ER
TCGA-AN-A0AR	Negative	Negative	Negative	NA	252	-2.68211	0	0	black	0	10	-0.211746	0	0	black	0	4812	-0.805	-0.712008	0	0	0	Negative	black	0	TCGA-AN-A0AR	0	0	0	0	TNBC
TCGA-AN-A0AS	Positive	Negative	Negative	NA	11944	1.7269	1	1	red	1	177	-0.182887	0	0	black	0	9576	-0.404	-0.682588	0	0	0	Negative	black	0	TCGA-AN-A0AS	1	0	0	1	ER
TCGA-AN-A0AT	Negative	Negative	Negative	NA	61	-2.84202	0	0	black	0	11	-0.168724	0	0	black	0	4521	-0.433	-0.997917	0	0	0	Negative	black	0	TCGA-AN-A0AT	0	0	0	0	TNBC
TCGA-AN-A0FD	Positive	Positive	Positive	Positive	47408	3.65344	1	1	red	1	982	2.56345	1	1	red	1	9854	-0.573	-0.0324982	0	0	0	Positive	red	0	TCGA-AN-A0FD	1	1	0	2	ER PR
TCGA-AN-A0FF	Positive	Positive	Negative	NA	20601	1.16549	1	1	red	1	3337	4.10751	1	1	red	1	11932	-0.005	-0.214065	0	0	0	Negative	black	0	TCGA-AN-A0FF	1	1	0	2	ER PR
TCGA-AN-A0FJ	Positive	Negative	Positive	NA	58	-2.45639	0	0	red	0	36	0.0096171	0	1	black	0	6901	-0.694	-0.590763	0	0	0	Positive	red	0	TCGA-AN-A0FJ	0	0	0	0	TNBC
TCGA-AN-A0FK	Positive	Positive	Positive	NA	89008	1.63034	1	1	red	1	24486	0.642938	1	1	red	1	11839	-0.01	-0.232861	0	0	0	Positive	red	0	TCGA-AN-A0FK	1	1	0	2	ER PR
TCGA-AN-A0FL	Negative	Negative	Positive	NA	149	-2.66572	0	0	black	0	1352	0.0176006	1	1	black	1	6573	-0.847	-0.00333202	0	0	0	Positive	red	0	TCGA-AN-A0FL	0	1	0	1	PR
TCGA-AN-A0FN	Positive	Positive	Positive	NA	17453	NA	NA	1	red	1	838	NA	1	NA	red	1	10460	0.005	NA	0	NA	0	Positive	red	0	TCGA-AN-A0FN	1	1	0	2	ER PR
TCGA-AN-A0FS	Positive	Negative	Positive	NA	72424	2.3474	1	1	red	1	835	-0.0286247	1	1	black	1	21384	-0.02	-0.436724	0	0	0	Positive	red	0	TCGA-AN-A0FS	1	1	0	2	ER PR
TCGA-AN-A0FT	Positive	Positive	Positive	NA	17017	0.971179	1	1	red	1	2570	0.0348592	1	1	red	1	467634	3.657	3.42907	1	1	1	Positive	red	1	TCGA-AN-A0FT	1	1	1	3	ER PR HER2
TCGA-AN-A0FV	Negative	Negative	Positive	NA	670	-2.19084	0	0	black	0	84	-0.175472	0	0	black	0	380485	3.657	2.83325	1	1	1	Positive	red	1	TCGA-AN-A0FV	0	0	1	1	HER2
TCGA-AN-A0FW	Positive	Indeterminate	Negative	NA	68985	2.40302	1	1	red	1	4912	0.0974012	1	1	grey	1	6897	-0.598	-0.814209	0	0	0	Negative	black	0	TCGA-AN-A0FW	1	1	0	2	ER PR
TCGA-AN-A0FX	Negative	Negative	Positive	NA	872	-2.05207	0	0	black	0	512	0.0557844	int	1	black	0	11669	-0.361	-0.958091	0	0	0	Positive	red	0	TCGA-AN-A0FX	0	0	0	0	TNBC
TCGA-AN-A0FY	Positive	Positive	Negative	NA	37220	1.40519	1	1	red	1	40909	0.164485	1	1	red	1	9534	-0.508	-0.532811	0	0	0	Negative	black	0	TCGA-AN-A0FY	1	1	0	2	ER PR
TCGA-AN-A0FZ	Positive	Negative	Positive	NA	29730	1.20624	1	1	red	1	162	-0.107303	0	0	black	0	31219	0.488	0.635465	0	0	0	Positive	red	0	TCGA-AN-A0FZ	1	0	0	1	ER
TCGA-AN-A0G0	Negative	Negative	Negative	NA	34	-2.94774	0	0	black	0	45	-0.295971	0	0	black	0	14519	NA	0.0918543	0	0	NA	Negative	black	0	TCGA-AN-A0G0	0	0	0	0	TNBC
TCGA-AN-A0XL	Positive	Positive	Negative	NA	49777	NA	NA	1	red	1	3769	NA	1	NA	red	1	30898	0.406	NA	0	NA	0	Negative	black	0	TCGA-AN-A0XL	1	1	0	2	ER PR
TCGA-AN-A0XN	Negative	Positive	Negative	NA	9846	-0.36952	1	1	black	1	48714	3.60593	1	1	red	1	7668	0.025	-0.690696	0	0	0	Negative	black	0	TCGA-AN-A0XN	1	1	0	2	ER PR
TCGA-AN-A0XO	Positive	Negative	Negative	NA	51233	1.69094	1	1	red	1	19820	3.72213	1	1	black	1	23871	0.081	0.281014	0	0	0	Negative	black	0	TCGA-AN-A0XO	1	1	0	2	ER PR
TCGA-AN-A0XP	Positive	Positive	Positive	NA	102001	3.29537	1	1	red	1	12568	3.25704	1	1	red	1	25854	-0.019	0.364969	0	0	0	Positive	red	0	TCGA-AN-A0XP	1	1	0	2	ER PR
TCGA-AN-A0XR	Positive	Negative	Negative	NA	97748	NA	NA	1	red	1	1798	NA	1	NA	black	1	8055	-0.784	NA	0	NA	0	Negative	black	0	TCGA-AN-A0XR	1	1	0	2	ER PR
TCGA-AN-A0XS	Negative	Positive	Negative	NA	43214	1.41196	1	1	black	1	52819	5.78606	1	1	red	1	18402	0.052	-0.0602583	0	0	0	Negative	black	0	TCGA-AN-A0XS	1	1	0	2	ER PR
TCGA-AN-A0XT	Positive	Negative	Negative	NA	177300	4.12836	1	1	red	1	782	1.78461	1	1	black	1	11107	-0.781	0.195747	0	0	0	Negative	black	0	TCGA-AN-A0XT	1	1	0	2	ER PR
TCGA-AN-A0XU	Negative	Negative	Negative	NA	1738	-1.51552	1	0	black	0	8	-1.09859	0	0	black	0	15340	0.203	-0.260564	0	0	0	Negative	black	0	TCGA-AN-A0XU	0	0	0	0	TNBC
TCGA-AN-A0XV	Positive	Positive	Positive	Negative	89008	NA	NA	1	red	1	2385	NA	1	NA	red	1	12646	0	NA	0	NA	0	Negative	black	0	TCGA-AN-A0XV	1	1	0	2	ER PR
TCGA-AN-A0XW	Positive	Positive	Positive	Negative	10699	0.410995	1	1	red	1	3879	3.01413	1	1	red	1	11839	-0.178	0.0491742	0	0	0	Negative	black	0	TCGA-AN-A0XW	1	1	0	2	ER PR
TCGA-AO-A03L	Positive	Positive	Positive	Negative	10885	0.211564	1	1	red	1	1061	-0.143058	1	0	red	1	28198	0.84	-0.21315	0	0	0	Negative	black	0	TCGA-AO-A03L	1	1	0	2	ER PR
TCGA-AO-A03M	Positive	Positive	Negative	Negative	7327	-0.689024	1	1	red	1	4928	0.0189434	1	1	red	1	32416	0.014	0.941403	0	0	0	Negative	black	0	TCGA-AO-A03M	1	1	0	2	ER PR
TCGA-AO-A03N	Positive	Positive	Negative	NA	13260	1.02283	1	1	red	1	146	-0.171249	0	0	red	0	9640	-0.286	0.355154	0	0	0	Negative	black	0	TCGA-AO-A03N	1	0	0	1	ER
TCGA-AO-A03O	Positive	Positive	Negative	Negative	38880	1.73878	1	1	red	1	4621	0.17039	1	1	red	1	15789	0.035	0.100321	0	0	0	Negative	black	0	TCGA-AO-A03O	1	1	0	2	ER PR
TCGA-AO-A03P	Positive	Positive	Negative	NA	44253	2.88356	1	1	red	1	5597	0.341858	1	1	red	1	19487	0.407	0.832397	0	0	0	Negative	black	0	TCGA-AO-A03P	1	1	0	2	ER PR
TCGA-AO-A03R	Positive	Positive	Negative	Negative	32920	NA	NA	1	red	1	1090	NA	1	NA	red	1	3740	0.031	NA	0	NA	0	Negative	black	0	TCGA-AO-A03R	1	1	0	2	ER PR
TCGA-AO-A03T	Positive	Positive	Negative	NA	14341	NA	NA	1	red	1	1790	NA	1	NA	red	1	9473	-0.026	NA	0	NA	0	Negative	black	0	TCGA-AO-A03T	1	1	0	2	ER PR
TCGA-AO-A03U	Negative	Negative	Negative	Negative	401	-2.95497	0	0	black	0	110	-0.244641	0	0	black	0	9612	0.008	0.395747	0	0	0	Negative	black	0	TCGA-AO-A03U	0	0	0	0	TNBC
TCGA-AO-A03V	Positive	Positive	Negative	NA	14954	NA	NA	1	red	1	11328	NA	1	NA	red	1	13725	-0.702	NA	0	NA	0	Negative	black	0	TCGA-AO-A03V	1	1	0	2	ER PR
TCGA-AO-A0J2	Negative	Negative	Equivocal	Negative	371	-3.67443	0	0	black	0	42	-0.869451	0	0	black	0	17766	-0.012	0.0286425	0	0	0	Negative	black	0	TCGA-AO-A0J2	0	0	0	0	TNBC
TCGA-AO-A0J3	Positive	Positive	Equivocal	Negative	78536	3.12975	1	1	red	1	3043	0.809006	1	1	red	1	8364	-0.495	-0.0321728	0	0	0	Negative	black	0	TCGA-AO-A0J3	1	1	0	2	ER PR
TCGA-AO-A0J4	Negative	Negative	Negative	NA	76	NA	NA	0	black	0	53	NA	0	NA	black	0	8998	-0.394	NA	0	NA	0	Negative	black	0	TCGA-AO-A0J4	0	0	0	0	TNBC
TCGA-AO-A0J5	Positive	Negative	Equivocal	Negative	25078	0.604275	1	1	red	1	144	-0.974294	0	0	black	0	15832	-0.633	-0.163559	0	0	0	Negative	black	0	TCGA-AO-A0J5	1	0	0	1	ER
TCGA-AO-A0J6	Negative	Negative	Negative	NA	568	-2.8683	0	0	black	0	7	-0.3731	0	0	black	0	9384	0.008	-0.526497	0	0	0	Negative	black	0	TCGA-AO-A0J6	0	0	0	0	TNBC
TCGA-AO-A0J7	Positive	Positive	Negative	NA	69837	3.09046	1	1	red	1	3266	0.118639	1	1	red	1	17481	0.374	0.158086	0	0	0	Negative	black	0	TCGA-AO-A0J7	1	1	0	2	ER PR
TCGA-AO-A0J8	Positive	Positive	Negative	NA	50849	1.4495	1	1	red	1	10538	2.79531	1	1	red	1	25496	-0.003	0.210525	0	0	0	Negative	black	0	TCGA-AO-A0J8	1	1	0	2	ER PR
TCGA-AO-A0J9	Positive	Positive	NA	Negative	22386	2.22934	1	1	red	1	3690	3.55698	1	1	red	1	6639	0.041	-0.0615775	0	0	0	Negative	black	0	TCGA-AO-A0J9	1	1	0	2	ER PR
TCGA-AO-A0JA	Positive	Positive	Negative	NA	18994	NA	NA	1	red	1	1359	NA	1	NA	red	1	14483	-0.639	NA	0	NA	0	Negative	black	0	TCGA-AO-A0JA	1	1	0	2	ER PR
TCGA-AO-A0JB	Positive	Positive	Negative	NA	13535	0.926492	1	1	red	1	2603	0.132645	1	1	red	1	8032	-0.693	-0.777665	0	0	0	Negative	black	0	TCGA-AO-A0JB	1	1	0	2	ER PR
TCGA-AO-A0JC	Positive	Positive	Negative	NA	12027	3.33981	1	1	red	1	885	3.90525	1	1	red	1	2430	0.013	-0.163453	0	0	0	Negative	black	0	TCGA-AO-A0JC	1	1	0	2	ER PR
TCGA-AO-A0JD	Positive	Positive	Negative	Negative	27181	0.310337	1	1	red	1	3589	1.2958	1	1	red	1	12388	-0.456	0.0200015	0	0	0	Negative	black	0	TCGA-AO-A0JD	1	1	0	2	ER PR
TCGA-AO-A0JE	Negative	Negative	Positive	Positive	392	-2.9507	0	0	black	0	93	-0.948133	0	0	black	0	99741	2.659	2.34698	1	1	1	Positive	red	1	TCGA-AO-A0JE	0	0	1	1	HER2
TCGA-AO-A0JF	Positive	Positive	Negative	NA	30789	1.0192	1	1	red	1	5672	2.47896	1	1	red	1	19820	0.005	-0.0969317	0	0	0	Negative	black	0	TCGA-AO-A0JF	1	1	0	2	ER PR
TCGA-AO-A0JG	Positive	Positive	Negative	NA	30789	2.40495	1	1	red	1	572	-0.0296528	1	1	red	1	17508	-0.506	0.161832	0	0	0	Negative	black	0	TCGA-AO-A0JG	1	1	0	2	ER PR
TCGA-AO-A0JI	Positive	Negative	Negative	NA	68985	2.74195	1	1	red	1	327	-0.769402	int	0	black	0	30567	-0.033	-1.16104	0	0	0	Negative	black	0	TCGA-AO-A0JI	1	0	0	1	ER
TCGA-AO-A0JJ	Positive	Positive	Negative	NA	52819	1.94927	1	1	red	1	10745	2.99766	1	1	red	1	11308	-0.026	-0.399849	0	0	0	Negative	black	0	TCGA-AO-A0JJ	1	1	0	2	ER PR
TCGA-AO-A0JL	Negative	Negative	Negative	Positive	645	-3.36191	0	0	black	0	77	-0.851976	0	0	black	0	32920	3.657	0.028882	middle	0	1	Positive	red	1	TCGA-AO-A0JL	0	0	1	1	HER2
TCGA-AO-A0JM	Positive	Positive	Positive	Positive	9174	-1.91827	1	1	red	1	407	-0.0929246	int	0	red	0	145636	3.657	0.279337	1	0	1	Positive	red	1	TCGA-AO-A0JM	1	0	1	2	ER HER2
TCGA-AO-A124	Negative	Negative	Negative	NA	23	-2.61239	0	0	black	0	12	-0.144954	0	0	black	0	19744	0.955	0.267614	0	0	0	Negative	black	0	TCGA-AO-A124	0	0	0	0	TNBC
TCGA-AO-A125	Positive	Positive	Negative	Negative	111926	NA	NA	1	red	1	65911	NA	1	NA	red	1	17593	0.003	NA	0	NA	0	Negative	black	0	TCGA-AO-A125	1	1	0	2	ER PR
TCGA-AO-A126	Positive	Positive	Negative	Negative	8313	0.348315	1	1	red	1	663	-0.192659	1	0	red	1	13303	0.026	1.14118	0	0	0	Negative	black	0	TCGA-AO-A126	1	1	0	2	ER PR
TCGA-AO-A128	Negative	Negative	Negative	Negative	1664	-2.0642	0	0	black	0	32	-0.159763	0	0	black	0	12197	-0.015	-1.44165	0	0	0	Negative	black	0	TCGA-AO-A128	0	0	0	0	TNBC
TCGA-AO-A129	Negative	Negative	Negative	Negative	514	-2.8744	0	0	black	0	185	-0.0970824	0	0	black	0	5949	-0.277	0.38147	0	0	0	Negative	black	0	TCGA-AO-A129	0	0	0	0	TNBC
TCGA-AO-A12A	Positive	Positive	Negative	Negative	21660	0.498955	1	1	red	1	37407	0.385867	1	1	red	1	17313	-0.023	0.352964	0	0	0	Negative	black	0	TCGA-AO-A12A	1	1	0	2	ER PR
TCGA-AO-A12B	Positive	Positive	Negative	NA	122008	2.88391	1	1	red	1	39458	1.65212	1	1	red	1	7845	0.45	0.184056	0	0	0	Negative	black	0	TCGA-AO-A12B	1	1	0	2	ER PR
TCGA-AO-A12C	Positive	Positive	Positive	Negative	15320	0.401716	1	1	red	1	2887	-0.0959237	1	0	red	1	49047	NA	0.752598	1	0	NA	Negative	black	0	TCGA-AO-A12C	1	1	0	2	ER PR
TCGA-AO-A12D	Negative	Negative	Positive	Positive	438	-2.5054	0	0	black	0	142	-0.030288	0	0	black	0	277603	3.657	3.13378	1	1	1	Positive	red	1	TCGA-AO-A12D	0	0	1	1	HER2
TCGA-AO-A12E	Positive	Positive	Negative	NA	18005	0.468896	1	1	red	1	7859	0.00317012	1	1	red	1	20981	0.427	-0.375192	0	0	0	Negative	black	0	TCGA-AO-A12E	1	1	0	2	ER PR
TCGA-AO-A12F	Negative	Negative	Negative	NA	87	-2.74037	0	0	black	0	142	0.0338397	0	1	black	0	14574	0.083	0.505213	0	0	0	Negative	black	0	TCGA-AO-A12F	0	0	0	0	TNBC
TCGA-AO-A12G	Positive	Positive	Positive	Negative	34000	2.53647	1	1	red	1	1761	-0.0447779	1	0	red	1	22691	-0.015	0.472328	0	0	0	Negative	black	0	TCGA-AO-A12G	1	1	0	2	ER PR
TCGA-AO-A12H	Positive	Positive	Negative	NA	202532	3.21515	1	1	red	1	964	-0.0267114	1	1	red	1	11736	-0.001	0.103557	0	0	0	Negative	black	0	TCGA-AO-A12H	1	1	0	2	ER PR
TCGA-AO-A1KO	Positive	Positive	Negative	NA	8974	-0.554258	1	1	red	1	6398	2.16733	1	1	red	1	12136	-0.004	-0.37366	0	0	0	Negative	black	0	TCGA-AO-A1KO	1	1	0	2	ER PR
TCGA-AO-A1KP	Positive	Positive	Negative	Negative	59654	-0.246326	1	1	red	1	21846	1.4166	1	1	red	1	11886	0.098	0.158369	0	0	0	Negative	black	0	TCGA-AO-A1KP	1	1	0	2	ER PR
TCGA-AO-A1KQ	Positive	Positive	Negative	NA	44528	2.33534	1	1	red	1	10451	4.07239	1	1	red	1	13230	0.715	0.143453	0	0	0	Negative	black	0	TCGA-AO-A1KQ	1	1	0	2	ER PR
TCGA-AO-A1KR	Negative	Negative	Negative	Negative	321	-3.68615	0	0	black	0	154	-1.58	0	0	black	0	14411	-0.023	0.449521	0	0	0	Negative	black	0	TCGA-AO-A1KR	0	0	0	0	TNBC
TCGA-AO-A1KS	Positive	Positive	Equivocal	Negative	89008	1.54004	1	1	red	1	35898	2.95344	1	1	red	1	19783	0.306	0.794516	0	0	0	Negative	black	0	TCGA-AO-A1KS	1	1	0	2	ER PR
TCGA-AO-A1KT	Positive	Positive	Equivocal	Negative	16103	0.645594	1	1	red	1	3151	-0.188906	1	0	red	1	16310	0.023	0.265433	0	0	0	Negative	black	0	TCGA-AO-A1KT	1	1	0	2	ER PR
TCGA-AQ-A04H	Positive	Positive	Indeterminate	Positive	109064	NA	NA	1	red	1	135	NA	0	NA	red	0	89008	2.368	NA	1	NA	1	Positive	red	1	TCGA-AQ-A04H	1	0	1	2	ER HER2
TCGA-AQ-A04J	Negative	Negative	Negative	NA	428	NA	NA	0	black	0	153	NA	0	NA	black	0	8742	-0.398	NA	0	NA	0	Negative	black	0	TCGA-AQ-A04J	0	0	0	0	TNBC
TCGA-AQ-A04L	Positive	Negative	Positive	NA	5959	-1.19598	1	1	red	1	192	-0.0400708	0	0	black	0	16607	-0.44	-0.447619	0	0	0	Positive	red	0	TCGA-AQ-A04L	1	0	0	1	ER
TCGA-AQ-A0Y5	Positive	Positive	Positive	Positive	3469	NA	NA	int	red	1	252	NA	0	NA	red	0	242248	3.657	NA	1	NA	1	Positive	red	1	TCGA-AQ-A0Y5	1	0	1	2	ER HER2
TCGA-AQ-A1H2	Positive	Positive	Indeterminate	Positive	177300	3.63837	1	1	red	1	610	-1.9639	1	0	red	1	24111	-0.062	0.931645	0	0	0	Positive	red	0	TCGA-AQ-A1H2	1	1	0	2	ER PR
TCGA-AQ-A1H3	Positive	Positive	Negative	NA	42257	-4.29995	0	1	red	1	23462	-0.827554	1	0	red	1	45932	0.391	-0.606292	middle	0	0	Negative	black	0	TCGA-AQ-A1H3	1	1	0	2	ER PR
TCGA-AQ-A54N	Negative	Negative	Equivocal	Negative	18	-2.41929	0	0	black	0	6	-0.191264	0	0	black	0	6401	-0.569	-0.47352	0	0	0	Negative	black	0	TCGA-AQ-A54N	0	0	0	0	TNBC
TCGA-AQ-A54O	Positive	Positive	Negative	NA	28382	2.10535	1	1	red	1	4775	-0.0094629	1	1	red	1	11691	-0.184	-0.53471	0	0	0	Negative	black	0	TCGA-AQ-A54O	1	1	0	2	ER PR
TCGA-AQ-A7U7	Positive	Positive	Negative	NA	11691	0.373125	1	1	red	1	24486	0.482795	1	1	red	1	9357	-0.018	-0.699365	0	0	0	Negative	black	0	TCGA-AQ-A7U7	1	1	0	2	ER PR
TCGA-AR-A0TP	Positive	Negative	Negative	NA	21	-2.53199	0	0	red	0	28	-0.170592	0	0	black	0	7201	-0.917	-0.579163	0	0	0	Negative	black	0	TCGA-AR-A0TP	0	0	0	0	TNBC
TCGA-AR-A0TQ	Positive	Negative	Equivocal	Positive	9199	-0.125167	1	1	red	1	79	-0.978208	0	0	black	0	277603	3.657	1.82034	1	1	1	Positive	red	1	TCGA-AR-A0TQ	1	0	1	2	ER HER2
TCGA-AR-A0TR	Positive	Positive	Equivocal	Negative	109064	3.43173	1	1	red	1	35898	5.79437	1	1	red	1	27591	-0.004	0.251487	0	0	0	Negative	black	0	TCGA-AR-A0TR	1	1	0	2	ER PR
TCGA-AR-A0TS	Negative	Negative	Negative	NA	116	-3.42409	0	0	black	0	72	-1.12036	0	0	black	0	23871	0.027	0.0356346	0	0	0	Negative	black	0	TCGA-AR-A0TS	0	0	0	0	TNBC
TCGA-AR-A0TT	Positive	Negative	Negative	NA	18371	1.61897	1	1	red	1	92	-1.15053	0	0	black	0	10708	-0.164	-0.218866	0	0	0	Negative	black	0	TCGA-AR-A0TT	1	0	0	1	ER
TCGA-AR-A0TU	Negative	Negative	Negative	NA	970	-3.18979	0	0	black	0	19	-0.870787	0	0	black	0	4143	NA	-0.516094	0	0	NA	Negative	black	0	TCGA-AR-A0TU	0	0	0	0	TNBC
TCGA-AR-A0TV	Positive	Positive	Equivocal	Negative	177300	3.03904	1	1	red	1	12699	3.56466	1	1	red	1	8673	-0.027	-0.521036	0	0	0	Negative	black	0	TCGA-AR-A0TV	1	1	0	2	ER PR
TCGA-AR-A0TW	Positive	Positive	Equivocal	Negative	11328	0.537551	1	1	red	1	1730	-0.395602	1	0	red	1	19309	-0.034	-0.463339	0	0	0	Negative	black	0	TCGA-AR-A0TW	1	1	0	2	ER PR
TCGA-AR-A0TX	Positive	Positive	Positive	NA	463	-3.1874	0	0	red	0	137	-0.765921	0	0	red	0	328567	3.657	2.42411	1	1	1	Positive	red	1	TCGA-AR-A0TX	0	0	1	1	HER2
TCGA-AR-A0TY	Positive	Negative	Negative	NA	54098	1.19993	1	1	red	1	130	-1.0156	0	0	black	0	11648	-0.746	-0.647511	0	0	0	Negative	black	0	TCGA-AR-A0TY	1	0	0	1	ER
TCGA-AR-A0TZ	Positive	Positive	Equivocal	Negative	28287	0.13628	1	1	red	1	15155	0.945804	1	1	red	1	34000	0.021	-0.481598	middle	0	0	Negative	black	0	TCGA-AR-A0TZ	1	1	0	2	ER PR
TCGA-AR-A0U0	Negative	Negative	NA	NA	171	-3.03325	0	0	black	0	83	-0.935482	0	0	black	0	11550	-0.022	-0.446854	0	0	0	NA	grey	0	TCGA-AR-A0U0	0	0	0	0	TNBC
TCGA-AR-A0U1	Negative	Negative	Negative	NA	NA	-3.14348	0	0	black	0	NA	-0.840028	NA	0	black	0	NA	-0.308	-0.456467	NA	0	0	Negative	black	0	TCGA-AR-A0U1	0	0	0	0	TNBC
TCGA-AR-A0U2	Positive	Positive	Negative	NA	19596	-2.38901	0	1	red	1	1383	-1.11885	1	0	red	1	20727	0.101	-0.774063	0	0	0	Negative	black	0	TCGA-AR-A0U2	1	1	0	2	ER PR
TCGA-AR-A0U3	Positive	Positive	Negative	NA	87519	3.35864	1	1	red	1	2439	1.39341	1	1	red	1	14705	-0.636	-0.106075	0	0	0	Negative	black	0	TCGA-AR-A0U3	1	1	0	2	ER PR
TCGA-AR-A0U4	Negative	Negative	Negative	NA	464	-3.11737	0	0	black	0	47	-0.647617	0	0	black	0	3853	-0.385	-1.26156	0	0	0	Negative	black	0	TCGA-AR-A0U4	0	0	0	0	TNBC
TCGA-AR-A1AH	Positive	Negative	Negative	NA	25	-2.59759	0	0	red	0	32	-0.198165	0	0	black	0	20981	-0.746	0.111122	0	0	0	Negative	black	0	TCGA-AR-A1AH	0	0	0	0	TNBC
TCGA-AR-A1AI	Negative	Negative	Equivocal	Negative	1518	-2.23365	0	0	black	0	22	-0.264243	0	0	black	0	11508	-0.162	-0.333653	0	0	0	Negative	black	0	TCGA-AR-A1AI	0	0	0	0	TNBC
TCGA-AR-A1AJ	Positive	Negative	Negative	NA	446	-2.8915	0	0	red	0	39	-0.855592	0	0	black	0	4496	-0.145	-1.16304	0	0	0	Negative	black	0	TCGA-AR-A1AJ	0	0	0	0	TNBC
TCGA-AR-A1AK	Positive	Positive	Negative	NA	20012	2.19344	1	1	red	1	7603	2.85455	1	1	red	1	21753	0.758	0.51663	0	0	0	Negative	black	0	TCGA-AR-A1AK	1	1	0	2	ER PR
TCGA-AR-A1AL	Positive	Positive	Negative	NA	18625	-0.728687	1	1	red	1	25356	3.28364	1	1	red	1	22488	-0.006	-0.247656	0	0	0	Negative	black	0	TCGA-AR-A1AL	1	1	0	2	ER PR
TCGA-AR-A1AM	Positive	Positive	Equivocal	Negative	13551	-0.546586	1	1	red	1	2560	0.0666494	1	1	red	1	36218	0.005	-0.390054	middle	0	0	Negative	black	0	TCGA-AR-A1AM	1	1	0	2	ER PR
TCGA-AR-A1AN	Positive	Positive	Negative	NA	16360	NA	NA	1	red	1	20482	NA	1	NA	red	1	9148	-0.449	NA	0	NA	0	Negative	black	0	TCGA-AR-A1AN	1	1	0	2	ER PR
TCGA-AR-A1AO	Positive	Negative	Negative	NA	892	-2.73425	0	0	red	0	855	-0.155822	1	0	black	0	7401	-0.037	-0.40118	0	0	0	Negative	black	0	TCGA-AR-A1AO	0	0	0	0	TNBC
TCGA-AR-A1AP	Positive	Positive	Equivocal	Negative	30040	0.945914	1	1	red	1	917	-0.136752	1	0	red	1	20519	-0.547	-0.113485	0	0	0	Negative	black	0	TCGA-AR-A1AP	1	1	0	2	ER PR
TCGA-AR-A1AQ	Negative	Negative	Equivocal	Negative	390	-2.50334	0	0	black	0	24	-0.104705	0	0	black	0	10599	-0.359	-0.456606	0	0	0	Negative	black	0	TCGA-AR-A1AQ	0	0	0	0	TNBC
TCGA-AR-A1AR	Negative	Negative	Negative	NA	1063	NA	NA	0	black	0	42	NA	0	NA	black	0	5206	-0.413	NA	0	NA	0	Negative	black	0	TCGA-AR-A1AR	0	0	0	0	TNBC
TCGA-AR-A1AS	Positive	Positive	Negative	NA	36888	1.57658	1	1	red	1	14111	0.275328	1	1	red	1	15444	0.02	0.0918079	0	0	0	Negative	black	0	TCGA-AR-A1AS	1	1	0	2	ER PR
TCGA-AR-A1AT	Positive	Positive	Positive	NA	4603	-1.1212	1	1	red	1	210	-0.11236	0	0	red	0	380485	NA	3.55836	1	1	NA	Positive	red	1	TCGA-AR-A1AT	1	0	1	2	ER HER2
TCGA-AR-A1AU	Positive	Positive	Equivocal	Negative	16759	-0.436046	1	1	red	1	24298	0.191949	1	1	red	1	16532	0.008	-0.837344	0	0	0	Negative	black	0	TCGA-AR-A1AU	1	1	0	2	ER PR
TCGA-AR-A1AV	Positive	Positive	Negative	NA	77409	2.76704	1	1	red	1	11486	4.0776	1	1	red	1	25011	0.197	0.2846	0	0	0	Negative	black	0	TCGA-AR-A1AV	1	1	0	2	ER PR
TCGA-AR-A1AW	Positive	Positive	Equivocal	Negative	28287	0.160821	1	1	red	1	6441	0.0788563	1	1	red	1	15115	0.173	-0.296432	0	0	0	Negative	black	0	TCGA-AR-A1AW	1	1	0	2	ER PR
TCGA-AR-A1AX	Positive	Positive	Positive	NA	13922	-1.23537	1	1	red	1	14667	0.439212	1	1	red	1	80883	1.307	-0.941693	1	0	middle	Positive	red	0	TCGA-AR-A1AX	1	1	0	2	ER PR
TCGA-AR-A1AY	Negative	Negative	Negative	NA	632	-2.46115	0	0	black	0	206	-0.209057	0	0	black	0	8385	-0.668	-0.272212	0	0	0	Negative	black	0	TCGA-AR-A1AY	0	0	0	0	TNBC
TCGA-AR-A24H	Positive	Positive	Negative	NA	35289	NA	NA	1	red	1	1753	NA	1	NA	red	1	42257	0.764	NA	middle	NA	0	Negative	black	0	TCGA-AR-A24H	1	1	0	2	ER PR
TCGA-AR-A24K	Positive	Positive	Equivocal	Negative	32800	1.09884	1	1	red	1	18216	3.25189	1	1	red	1	20727	0.153	0.745319	0	0	0	Negative	black	0	TCGA-AR-A24K	1	1	0	2	ER PR
TCGA-AR-A24L	Positive	Positive	Equivocal	Negative	29431	0.438371	1	1	red	1	6438	0.909454	1	1	red	1	24615	0.38	-0.0649976	0	0	0	Negative	black	0	TCGA-AR-A24L	1	1	0	2	ER PR
TCGA-AR-A24M	Positive	Positive	Negative	NA	42978	1.42028	1	1	red	1	15613	3.52223	1	1	red	1	22237	-0.012	0.077323	0	0	0	Negative	black	0	TCGA-AR-A24M	1	1	0	2	ER PR
TCGA-AR-A24N	Positive	Positive	Equivocal	Negative	64511	1.98109	1	1	red	1	8992	2.96426	1	1	red	1	18125	-0.052	0.41545	0	0	0	Negative	black	0	TCGA-AR-A24N	1	1	0	2	ER PR
TCGA-AR-A24O	Positive	Positive	Negative	NA	18184	-0.277311	1	1	red	1	16657	2.53031	1	1	red	1	12124	0.005	0.0146066	0	0	0	Negative	black	0	TCGA-AR-A24O	1	1	0	2	ER PR
TCGA-AR-A24P	Positive	Positive	Equivocal	Negative	36715	0.122697	1	1	red	1	7186	1.61906	1	1	red	1	30898	0.55	-0.157922	0	0	0	Negative	black	0	TCGA-AR-A24P	1	1	0	2	ER PR
TCGA-AR-A24Q	Positive	Negative	Negative	NA	713	-4.60559	0	0	red	0	228	-1.92424	0	0	black	0	11496	-0.437	0.247398	0	0	0	Negative	black	0	TCGA-AR-A24Q	0	0	0	0	TNBC
TCGA-AR-A24R	Positive	Positive	Negative	Negative	24744	0.0457226	1	1	red	1	3106	0.692566	1	1	red	1	12555	-0.244	-0.6133	0	0	0	Negative	black	0	TCGA-AR-A24R	1	1	0	2	ER PR
TCGA-AR-A24S	Positive	Positive	Negative	NA	34421	-0.0937691	1	1	red	1	7746	1.29032	1	1	red	1	9824	-0.24	-0.0212564	0	0	0	Negative	black	0	TCGA-AR-A24S	1	1	0	2	ER PR
TCGA-AR-A24T	Positive	Positive	Equivocal	Negative	25078	-0.0521533	1	1	red	1	39458	2.75206	1	1	red	1	19820	-0.004	-0.247918	0	0	0	Negative	black	0	TCGA-AR-A24T	1	1	0	2	ER PR
TCGA-AR-A24U	Negative	Negative	Positive	NA	711	-4.37304	0	0	black	0	157	-1.57563	0	0	black	0	277603	3.657	3.55195	1	1	1	Positive	red	1	TCGA-AR-A24U	0	0	1	1	HER2
TCGA-AR-A24V	Positive	Positive	Negative	NA	18465	0.335731	1	1	red	1	3026	-0.159683	1	0	red	1	16860	0.531	-1.027	0	0	0	Negative	black	0	TCGA-AR-A24V	1	1	0	2	ER PR
TCGA-AR-A24W	Positive	Positive	Negative	NA	33579	-0.156313	1	1	red	1	10680	-0.210311	1	0	red	1	16810	-0.009	-1.03336	0	0	0	Negative	black	0	TCGA-AR-A24W	1	1	0	2	ER PR
TCGA-AR-A24X	Positive	Positive	Equivocal	Negative	12542	-1.15277	1	1	red	1	23291	2.48915	1	1	red	1	28198	0.017	-0.552474	0	0	0	Negative	black	0	TCGA-AR-A24X	1	1	0	2	ER PR
TCGA-AR-A24Z	Positive	Positive	Negative	NA	111926	3.16486	1	1	red	1	7603	2.03518	1	1	red	1	10922	0.394	0.248052	0	0	0	Negative	black	0	TCGA-AR-A24Z	1	1	0	2	ER PR
TCGA-AR-A250	Positive	Negative	Equivocal	Positive	52819	1.98925	1	1	red	1	202	-1.25735	0	0	black	0	177300	3.657	1.09012	1	0	1	Positive	red	1	TCGA-AR-A250	1	0	1	2	ER HER2
TCGA-AR-A251	Positive	Negative	Equivocal	Negative	852	-4.46003	0	0	red	0	39	-1.85993	0	0	black	0	7549	-0.011	-0.206808	0	0	0	Negative	black	0	TCGA-AR-A251	0	0	0	0	TNBC
TCGA-AR-A252	Positive	Positive	Negative	NA	21110	0.63862	1	1	red	1	5889	1.02031	1	1	red	1	4777	-0.153	-0.419731	0	0	0	Negative	black	0	TCGA-AR-A252	1	1	0	2	ER PR
TCGA-AR-A254	Positive	Positive	Positive	NA	4772	-1.5558	1	1	red	1	7001	2.55049	1	1	red	1	277603	3.657	3.92552	1	1	1	Positive	red	1	TCGA-AR-A254	1	1	1	3	ER PR HER2
TCGA-AR-A255	Positive	Positive	Positive	NA	37220	-2.57848	0	1	red	1	19028	0.0685699	1	1	red	1	21564	0.308	-0.384071	0	0	0	Positive	red	0	TCGA-AR-A255	1	1	0	2	ER PR
TCGA-AR-A256	Negative	Negative	Negative	NA	109	-5.34553	0	0	black	0	32	-1.76388	0	0	black	0	5300	-0.429	-0.455103	0	0	0	Negative	black	0	TCGA-AR-A256	0	0	0	0	TNBC
TCGA-AR-A2LE	Positive	Negative	NA	NA	47106	-1.01572	1	1	red	1	10062	0.896046	1	1	black	1	22037	0.016	-1.1616	0	0	0	NA	grey	0	TCGA-AR-A2LE	1	1	0	2	ER PR
TCGA-AR-A2LH	Negative	Negative	Equivocal	Negative	3738	-1.92763	1	int	black	1	842	0.060424	1	1	black	1	15942	-0.092	-0.842364	0	0	0	Negative	black	0	TCGA-AR-A2LH	1	1	0	2	ER PR
TCGA-AR-A2LJ	Positive	Positive	Positive	Positive	7590	-0.505482	1	1	red	1	6097	0.409817	1	1	red	1	86049	3.657	0.546534	1	0	1	Positive	red	1	TCGA-AR-A2LJ	1	1	1	3	ER PR HER2
TCGA-AR-A2LK	Positive	Positive	Equivocal	Negative	99741	2.98371	1	1	red	1	22087	0.480732	1	1	red	1	16965	0.483	0.000316367	0	0	0	Negative	black	0	TCGA-AR-A2LK	1	1	0	2	ER PR
TCGA-AR-A2LL	Positive	Positive	Equivocal	Negative	114971	2.37026	1	1	red	1	31331	0.130501	1	1	red	1	48379	1.237	0.969527	1	0	middle	Negative	black	0	TCGA-AR-A2LL	1	1	0	2	ER PR
TCGA-AR-A2LM	Positive	Positive	NA	Negative	20203	-0.528032	1	1	red	1	35143	0.157466	1	1	red	1	34999	0.008	-0.970901	middle	0	0	Negative	black	0	TCGA-AR-A2LM	1	1	0	2	ER PR
TCGA-AR-A2LN	Positive	Positive	Negative	NA	14215	-1.57872	1	1	red	1	1344	0.165396	1	1	red	1	17946	0.018	-1.27037	0	0	0	Negative	black	0	TCGA-AR-A2LN	1	1	0	2	ER PR
TCGA-AR-A2LO	Positive	Positive	Equivocal	Negative	15465	-0.614633	1	1	red	1	11422	-0.0221696	1	1	red	1	21942	0.006	-1.08942	0	0	0	Negative	black	0	TCGA-AR-A2LO	1	1	0	2	ER PR
TCGA-AR-A2LQ	Positive	Positive	Negative	NA	5223	-0.524351	1	1	red	1	634	0.323422	1	1	red	1	27181	-0.03	-0.792876	0	0	0	Negative	black	0	TCGA-AR-A2LQ	1	1	0	2	ER PR
TCGA-AR-A2LR	Negative	Negative	Negative	NA	99	-2.25287	0	0	black	0	89	-0.147778	0	0	black	0	10521	-0.077	-0.950396	0	0	0	Negative	black	0	TCGA-AR-A2LR	0	0	0	0	TNBC
TCGA-AR-A5QM	Positive	Positive	Equivocal	NA	43735	1.20959	1	1	red	1	15529	0.0566555	1	1	red	1	14593	-0.053	-0.480846	0	0	0	Equivocal	orange	0	TCGA-AR-A5QM	1	1	0	2	ER PR
TCGA-AR-A5QN	Positive	Positive	Positive	NA	76379	3.12895	1	1	red	1	481	-0.824455	int	0	red	0	24423	0.034	0.475993	0	0	0	Positive	red	0	TCGA-AR-A5QN	1	0	0	1	ER
TCGA-AR-A5QP	Positive	Positive	Equivocal	NA	37057	-0.525674	1	1	red	1	1924	0.0279272	1	1	red	1	17095	0.021	-1.41287	0	0	0	Equivocal	orange	0	TCGA-AR-A5QP	1	1	0	2	ER PR
TCGA-AR-A5QQ	Negative	Negative	Negative	NA	526	-2.97577	0	0	black	0	375	-0.375107	int	0	black	0	3911	-0.01	-0.976882	0	0	0	Negative	black	0	TCGA-AR-A5QQ	0	0	0	0	TNBC
TCGA-B6-A0I1	Negative	Negative	NA	NA	59	NA	NA	0	black	0	6	NA	0	NA	black	0	13442	0.574	NA	0	NA	0	NA	grey	0	TCGA-B6-A0I1	0	0	0	0	TNBC
TCGA-B6-A0I2	NA	NA	NA	NA	4484	-1.72934	1	1	grey	1	84	0.257746	0	1	grey	1	9311	-0.026	-1.73715	0	0	0	NA	grey	0	TCGA-B6-A0I2	1	1	0	2	ER PR
TCGA-B6-A0I5	Positive	Positive	NA	NA	14289	NA	NA	1	red	1	7532	NA	1	NA	red	1	21023	-0.003	NA	0	NA	0	NA	grey	0	TCGA-B6-A0I5	1	1	0	2	ER PR
TCGA-B6-A0I6	Negative	Negative	NA	NA	53	-3.76123	0	0	black	0	88	-1.00039	0	0	black	0	8519	NA	-0.757302	0	0	NA	NA	grey	0	TCGA-B6-A0I6	0	0	0	0	TNBC
TCGA-B6-A0I8	NA	NA	NA	NA	11349	-0.100994	1	1	grey	1	206	-0.766664	0	0	grey	0	49777	NA	0.507969	1	0	NA	NA	grey	0	TCGA-B6-A0I8	1	0	0	1	ER
TCGA-B6-A0I9	Indeterminate	Positive	NA	NA	34710	0.502037	1	1	grey	1	302	-0.946463	int	0	red	0	730070	3.657	3.67621	1	1	1	NA	grey	1	TCGA-B6-A0I9	1	0	1	2	ER HER2
TCGA-B6-A0IA	Positive	Positive	NA	NA	22438	NA	NA	1	red	1	20981	NA	1	NA	red	1	10503	-0.022	NA	0	NA	0	NA	grey	0	TCGA-B6-A0IA	1	1	0	2	ER PR
TCGA-B6-A0IB	Positive	Positive	NA	NA	66632	2.99572	1	1	red	1	22438	2.52397	1	1	red	1	8950	-0.29	-0.506061	0	0	0	NA	grey	0	TCGA-B6-A0IB	1	1	0	2	ER PR
TCGA-B6-A0IC	Positive	Positive	NA	NA	152150	NA	NA	1	red	1	25150	NA	1	NA	red	1	23124	-0.003	NA	0	NA	0	NA	grey	0	TCGA-B6-A0IC	1	1	0	2	ER PR
TCGA-B6-A0IE	Negative	Negative	NA	NA	9691	NA	NA	1	black	1	25566	NA	1	NA	black	1	8433	-0.074	NA	0	NA	0	NA	grey	0	TCGA-B6-A0IE	1	1	0	2	ER PR
TCGA-B6-A0IG	Positive	Positive	NA	NA	18994	0.387466	1	1	red	1	1457	-0.161511	1	0	red	1	202532	3.657	1.81425	1	1	1	NA	grey	1	TCGA-B6-A0IG	1	1	1	3	ER PR HER2
TCGA-B6-A0IH	Positive	Positive	NA	NA	21611	NA	NA	1	red	1	8308	NA	1	NA	red	1	19063	-0.255	NA	0	NA	0	NA	grey	0	TCGA-B6-A0IH	1	1	0	2	ER PR
TCGA-B6-A0IJ	Positive	Positive	NA	NA	988	-3.15986	0	0	red	0	441	-0.935428	int	0	red	0	4893	-0.274	-0.985431	0	0	0	NA	grey	0	TCGA-B6-A0IJ	0	0	0	0	TNBC
TCGA-B6-A0IK	Negative	Negative	NA	NA	4338	-1.2372	1	1	black	1	1075	2.35381	1	1	black	1	17453	-0.555	-0.470413	0	0	0	NA	grey	0	TCGA-B6-A0IK	1	1	0	2	ER PR
TCGA-B6-A0IM	Positive	Positive	NA	NA	72424	NA	NA	1	red	1	702	NA	1	NA	red	1	25709	0.036	NA	0	NA	0	NA	grey	0	TCGA-B6-A0IM	1	1	0	2	ER PR
TCGA-B6-A0IN	Positive	Negative	NA	NA	27673	NA	NA	1	red	1	97	NA	0	NA	black	0	31002	0.826	NA	0	NA	0	NA	grey	0	TCGA-B6-A0IN	1	0	0	1	ER
TCGA-B6-A0IO	Positive	Indeterminate	NA	NA	97748	3.33117	1	1	red	1	2312	-0.737318	1	0	grey	0	12223	-0.443	-0.398544	0	0	0	NA	grey	0	TCGA-B6-A0IO	1	0	0	1	ER
TCGA-B6-A0IP	Positive	Positive	NA	NA	78536	NA	NA	1	red	1	8272	NA	1	NA	red	1	25854	-0.003	NA	0	NA	0	NA	grey	0	TCGA-B6-A0IP	1	1	0	2	ER PR
TCGA-B6-A0IQ	Negative	Negative	NA	NA	55	-4.13392	0	0	black	0	14	-1.22472	0	0	black	0	6716	-0.333	-0.387557	0	0	0	NA	grey	0	TCGA-B6-A0IQ	0	0	0	0	TNBC
TCGA-B6-A0RE	Negative	Negative	NA	NA	689	NA	NA	0	black	0	74	NA	0	NA	black	0	7227	-0.406	NA	0	NA	0	NA	grey	0	TCGA-B6-A0RE	0	0	0	0	TNBC
TCGA-B6-A0RG	Negative	Negative	NA	NA	46811	0.977946	1	1	black	1	8788	-0.00703915	1	1	black	1	21799	0.444	-0.320229	0	0	0	NA	grey	0	TCGA-B6-A0RG	1	1	0	2	ER PR
TCGA-B6-A0RH	Positive	Positive	NA	NA	9764	-1.15065	1	1	red	1	4437	0.0186761	1	1	red	1	50472	3.657	1.95247	1	1	1	NA	grey	1	TCGA-B6-A0RH	1	1	1	3	ER PR HER2
TCGA-B6-A0RI	Positive	Positive	NA	NA	32416	NA	NA	1	red	1	42485	NA	1	NA	red	1	12594	0.022	NA	0	NA	0	NA	grey	0	TCGA-B6-A0RI	1	1	0	2	ER PR
TCGA-B6-A0RL	Positive	Positive	NA	NA	135010	2.94515	1	1	red	1	576	0.160131	1	1	red	1	37057	0.072	-0.105767	middle	0	0	NA	grey	0	TCGA-B6-A0RL	1	1	0	2	ER PR
TCGA-B6-A0RM	Positive	Positive	NA	NA	118393	2.00596	1	1	red	1	16860	0.0327778	1	1	red	1	7037	0.035	0.25576	0	0	0	NA	grey	0	TCGA-B6-A0RM	1	1	0	2	ER PR
TCGA-B6-A0RN	Negative	Negative	NA	NA	26765	0.196391	1	1	black	1	18959	0.227555	1	1	black	1	20051	0.03	-0.64739	0	0	0	NA	grey	0	TCGA-B6-A0RN	1	1	0	2	ER PR
TCGA-B6-A0RO	Positive	Positive	NA	NA	73382	2.81158	1	1	red	1	836	-0.0537017	1	0	red	1	22488	-0.006	-1.2267	0	0	0	NA	grey	0	TCGA-B6-A0RO	1	1	0	2	ER PR
TCGA-B6-A0RP	Positive	Positive	NA	NA	87519	2.33473	1	1	red	1	6703	0.0344069	1	1	red	1	25426	0.015	0.0803217	0	0	0	NA	grey	0	TCGA-B6-A0RP	1	1	0	2	ER PR
TCGA-B6-A0RQ	Positive	Positive	NA	NA	19096	0.395528	1	1	red	1	13583	0.0633581	1	1	red	1	23462	-0.042	-0.734781	0	0	0	NA	grey	0	TCGA-B6-A0RQ	1	1	0	2	ER PR
TCGA-B6-A0RS	Negative	Negative	NA	NA	85	NA	NA	0	black	0	123	NA	0	NA	black	0	41567	0.142	NA	middle	NA	0	NA	grey	0	TCGA-B6-A0RS	0	0	0	0	TNBC
TCGA-B6-A0RT	Negative	Negative	NA	NA	298	-1.96521	1	0	black	1	433	-0.0206988	int	1	black	1	8196	-0.002	-1.56976	0	0	0	NA	grey	0	TCGA-B6-A0RT	1	1	0	2	ER PR
TCGA-B6-A0RU	Negative	Negative	NA	NA	924	-2.62927	0	0	black	0	887	-0.0793007	1	0	black	0	8937	-0.341	-0.451578	0	0	0	NA	grey	0	TCGA-B6-A0RU	0	0	0	0	TNBC
TCGA-B6-A0RV	Positive	Positive	NA	NA	61925	1.75327	1	1	red	1	29142	0.374728	1	1	red	1	12620	-0.442	-0.922253	0	0	0	NA	grey	0	TCGA-B6-A0RV	1	1	0	2	ER PR
TCGA-B6-A0WS	Positive	Positive	NA	NA	52399	NA	NA	1	red	1	8776	NA	1	NA	red	1	11944	0.001	NA	0	NA	0	NA	grey	0	TCGA-B6-A0WS	1	1	0	2	ER PR
TCGA-B6-A0WT	Positive	Positive	NA	NA	30040	NA	NA	1	red	1	33180	NA	1	NA	red	1	18184	-0.018	NA	0	NA	0	NA	grey	0	TCGA-B6-A0WT	1	1	0	2	ER PR
TCGA-B6-A0WV	Positive	Positive	NA	NA	106606	NA	NA	1	red	1	4302	NA	1	NA	red	1	10590	-0.566	NA	0	NA	0	NA	grey	0	TCGA-B6-A0WV	1	1	0	2	ER PR
TCGA-B6-A0WW	Positive	Positive	NA	NA	92224	NA	NA	1	red	1	2170	NA	1	NA	red	1	26004	0.057	NA	0	NA	0	NA	grey	0	TCGA-B6-A0WW	1	1	0	2	ER PR
TCGA-B6-A0WX	Negative	Negative	NA	NA	91	-3.38112	0	0	black	0	216	-0.682589	0	0	black	0	10460	0.024	-0.515004	0	0	0	NA	grey	0	TCGA-B6-A0WX	0	0	0	0	TNBC
TCGA-B6-A0WY	Positive	Negative	NA	NA	9085	NA	NA	1	red	1	6450	NA	1	NA	black	1	20402	0.215	NA	0	NA	0	NA	grey	0	TCGA-B6-A0WY	1	1	0	2	ER PR
TCGA-B6-A0WZ	Positive	Positive	NA	NA	38880	NA	NA	1	red	1	21023	NA	1	NA	red	1	17736	0.003	NA	0	NA	0	NA	grey	0	TCGA-B6-A0WZ	1	1	0	2	ER PR
TCGA-B6-A0X0	Positive	Positive	NA	NA	23634	1.26204	1	1	red	1	16458	4.43281	1	1	red	1	26227	-0.003	-0.206535	0	0	0	NA	grey	0	TCGA-B6-A0X0	1	1	0	2	ER PR
TCGA-B6-A0X1	Negative	Negative	NA	NA	2698	-2.66386	0	int	black	0	51	-0.458071	0	0	black	0	14686	0.591	-0.777827	0	0	0	NA	grey	0	TCGA-B6-A0X1	0	0	0	0	TNBC
TCGA-B6-A0X4	Positive	Positive	NA	NA	45647	NA	NA	1	red	1	14094	NA	1	NA	red	1	11349	-0.002	NA	0	NA	0	NA	grey	0	TCGA-B6-A0X4	1	1	0	2	ER PR
TCGA-B6-A0X5	Positive	Positive	NA	NA	97748	NA	NA	1	red	1	15465	NA	1	NA	red	1	9004	-0.015	NA	0	NA	0	NA	grey	0	TCGA-B6-A0X5	1	1	0	2	ER PR
TCGA-B6-A0X7	Positive	Positive	NA	NA	36058	NA	NA	1	red	1	2203	NA	1	NA	red	1	25929	0.014	NA	0	NA	0	NA	grey	0	TCGA-B6-A0X7	1	1	0	2	ER PR
TCGA-B6-A1KC	Positive	Negative	Negative	NA	33048	NA	NA	1	red	1	73	NA	0	NA	black	0	12992	0.66	NA	0	NA	0	Negative	black	0	TCGA-B6-A1KC	1	0	0	1	ER
TCGA-B6-A1KF	Negative	Negative	Equivocal	NA	1424	NA	NA	0	black	0	52	NA	0	NA	black	0	92224	3.657	NA	1	NA	1	Equivocal	orange	1	TCGA-B6-A1KF	0	0	1	1	HER2
TCGA-B6-A1KI	Positive	Positive	Equivocal	Negative	82130	NA	NA	1	red	1	3861	NA	1	NA	red	1	31002	0.135	NA	0	NA	0	Negative	black	0	TCGA-B6-A1KI	1	1	0	2	ER PR
TCGA-B6-A1KN	Negative	Negative	NA	NA	22855	NA	NA	1	black	1	148	NA	0	NA	black	0	467634	3.657	NA	1	NA	1	NA	grey	1	TCGA-B6-A1KN	1	0	1	2	ER HER2
TCGA-B6-A2IU	Positive	Positive	NA	NA	32554	1.44239	1	1	red	1	19200	0.494706	1	1	red	1	37220	-0.057	-0.291459	middle	0	0	NA	grey	0	TCGA-B6-A2IU	1	1	0	2	ER PR
TCGA-B6-A3ZX	Negative	Negative	Negative	NA	306	NA	NA	0	black	0	64	NA	0	NA	black	0	6151	0.102	NA	0	NA	0	Negative	black	0	TCGA-B6-A3ZX	0	0	0	0	TNBC
TCGA-B6-A400	Negative	Negative	Negative	NA	41	NA	NA	0	black	0	127	NA	0	NA	black	0	9528	-0.07	NA	0	NA	0	Negative	black	0	TCGA-B6-A400	0	0	0	0	TNBC
TCGA-B6-A401	Positive	Positive	Negative	NA	25287	NA	NA	1	red	1	28287	NA	1	NA	red	1	24486	0.213	NA	0	NA	0	Negative	black	0	TCGA-B6-A401	1	1	0	2	ER PR
TCGA-B6-A402	Negative	Negative	Negative	NA	162	NA	NA	0	black	0	28	NA	0	NA	black	0	10590	0.182	NA	0	NA	0	Negative	black	0	TCGA-B6-A402	0	0	0	0	TNBC
TCGA-B6-A408	Positive	Positive	Equivocal	Negative	86049	NA	NA	1	red	1	5636	NA	1	NA	red	1	18531	-0.12	NA	0	NA	0	Negative	black	0	TCGA-B6-A408	1	1	0	2	ER PR
TCGA-B6-A409	Negative	Negative	Equivocal	Negative	547	NA	NA	0	black	0	409	NA	int	NA	black	0	8277	-0.206	NA	0	NA	0	Negative	black	0	TCGA-B6-A409	0	0	0	0	TNBC
TCGA-B6-A40B	Positive	Positive	Negative	NA	11496	NA	NA	1	red	1	8662	NA	1	NA	red	1	23404	-0.002	NA	0	NA	0	Negative	black	0	TCGA-B6-A40B	1	1	0	2	ER PR
TCGA-B6-A40C	Positive	Positive	Negative	NA	6719	NA	NA	1	red	1	15217	NA	1	NA	red	1	21846	0.027	NA	0	NA	0	Negative	black	0	TCGA-B6-A40C	1	1	0	2	ER PR
TCGA-BH-A0AU	Positive	Positive	Positive	Negative	33048	0.415478	1	1	red	1	12594	3.06041	1	1	red	1	26079	0.265	-0.272712	0	0	0	Negative	black	0	TCGA-BH-A0AU	1	1	0	2	ER PR
TCGA-BH-A0AV	Negative	Negative	NA	Negative	80	-2.22053	0	0	black	0	77	-0.0172509	0	1	black	0	8794	-0.443	-0.776861	0	0	0	Negative	black	0	TCGA-BH-A0AV	0	0	0	0	TNBC
TCGA-BH-A0AW	Positive	Negative	Positive	NA	908	NA	NA	0	red	0	87	NA	0	NA	black	0	467634	3.657	NA	1	NA	1	Positive	red	1	TCGA-BH-A0AW	0	0	1	1	HER2
TCGA-BH-A0AY	Positive	Positive	Negative	NA	14289	0.541924	1	1	red	1	6959	0.198186	1	1	red	1	8552	-0.319	0.0695615	0	0	0	Negative	black	0	TCGA-BH-A0AY	1	1	0	2	ER PR
TCGA-BH-A0AZ	Positive	Positive	Negative	NA	10971	0.0407728	1	1	red	1	968	0.237424	1	1	red	1	13614	0.377	-0.598161	0	0	0	Negative	black	0	TCGA-BH-A0AZ	1	1	0	2	ER PR
TCGA-BH-A0B0	Positive	Positive	Negative	NA	16194	-0.0130993	1	1	red	1	613	-0.677183	1	0	red	1	9029	-0.546	-0.538203	0	0	0	Negative	black	0	TCGA-BH-A0B0	1	1	0	2	ER PR
TCGA-BH-A0B1	Positive	Positive	Negative	NA	53226	2.12083	1	1	red	1	23291	4.09031	1	1	red	1	14821	NA	-0.0981276	0	0	NA	Negative	black	0	TCGA-BH-A0B1	1	1	0	2	ER PR
TCGA-BH-A0B3	Negative	Negative	Negative	NA	381	-2.56318	0	0	black	0	966	-0.145667	1	0	black	0	9168	-0.034	-0.699287	0	0	0	Negative	black	0	TCGA-BH-A0B3	0	0	0	0	TNBC
TCGA-BH-A0B4	Positive	Positive	Equivocal	Positive	23124	0.94822	1	1	red	1	4411	1.9853	1	1	red	1	33180	0.989	0.19782	middle	0	0	Positive	red	0	TCGA-BH-A0B4	1	1	0	2	ER PR
TCGA-BH-A0B5	Positive	Positive	Negative	NA	11028	-2.43281	0	1	red	1	3704	-0.430389	1	0	red	1	22488	-0.234	-0.6181	0	0	0	Negative	black	0	TCGA-BH-A0B5	1	1	0	2	ER PR
TCGA-BH-A0B6	Positive	Positive	Positive	NA	23991	1.71339	1	1	red	1	168	-0.02252	0	1	red	1	7763	-0.493	-0.691358	0	0	0	Positive	red	0	TCGA-BH-A0B6	1	1	0	2	ER PR
TCGA-BH-A0B7	Positive	Positive	Positive	NA	146	-0.0827115	1	0	red	1	122	0.179421	0	1	red	1	730070	3.657	0.01496	1	0	1	Positive	red	1	TCGA-BH-A0B7	1	1	1	3	ER PR HER2
TCGA-BH-A0B8	Positive	Positive	Equivocal	Negative	73382	NA	NA	1	red	1	1510	NA	1	NA	red	1	22136	NA	NA	0	NA	NA	Negative	black	0	TCGA-BH-A0B8	1	1	0	2	ER PR
TCGA-BH-A0B9	Negative	Negative	Negative	NA	74	-3.11216	0	0	black	0	11	-0.838655	0	0	black	0	3578	-0.506	-0.739022	0	0	0	Negative	black	0	TCGA-BH-A0B9	0	0	0	0	TNBC
TCGA-BH-A0BA	Positive	Positive	Negative	NA	36389	0.442366	1	1	red	1	1033	0.0234116	1	1	red	1	25356	-0.358	-0.201303	0	0	0	Negative	black	0	TCGA-BH-A0BA	1	1	0	2	ER PR
TCGA-BH-A0BC	Positive	Positive	Negative	NA	51604	2.21586	1	1	red	1	2664	0.745745	1	1	red	1	6498	-0.59	-0.668979	0	0	0	Negative	black	0	TCGA-BH-A0BC	1	1	0	2	ER PR
TCGA-BH-A0BD	Positive	Positive	Negative	NA	14181	NA	NA	1	red	1	63843	NA	1	NA	red	1	10718	-0.016	NA	0	NA	0	Negative	black	0	TCGA-BH-A0BD	1	1	0	2	ER PR
TCGA-BH-A0BF	Positive	Positive	Negative	NA	5336	-0.92908	1	1	red	1	2470	0.725307	1	1	red	1	8992	-0.324	-0.453307	0	0	0	Negative	black	0	TCGA-BH-A0BF	1	1	0	2	ER PR
TCGA-BH-A0BG	Negative	Negative	Negative	NA	155	NA	NA	0	black	0	41	NA	0	NA	black	0	10980	0.07	NA	0	NA	0	Negative	black	0	TCGA-BH-A0BG	0	0	0	0	TNBC
TCGA-BH-A0BJ	Positive	Positive	Negative	NA	17766	0.718866	1	1	red	1	14537	0.143069	1	1	red	1	21023	0.023	-0.266538	0	0	0	Negative	black	0	TCGA-BH-A0BJ	1	1	0	2	ER PR
TCGA-BH-A0BL	Negative	Negative	Negative	NA	217	NA	NA	0	black	0	208	NA	0	NA	black	0	9750	-0.056	NA	0	NA	0	Negative	black	0	TCGA-BH-A0BL	0	0	0	0	TNBC
TCGA-BH-A0BM	Positive	Negative	Negative	NA	18531	0.797772	1	1	red	1	731	-0.751129	1	0	black	0	16733	-0.007	0.23868	0	0	0	Negative	black	0	TCGA-BH-A0BM	1	0	0	1	ER
TCGA-BH-A0BO	Positive	Positive	Negative	NA	29431	1.63023	1	1	red	1	4640	1.34853	1	1	red	1	16581	0	-0.217604	0	0	0	Negative	black	0	TCGA-BH-A0BO	1	1	0	2	ER PR
TCGA-BH-A0BP	Positive	Positive	Negative	NA	39259	1.14228	1	1	red	1	354	-0.930831	int	0	red	0	7664	-0.789	-0.720535	0	0	0	Negative	black	0	TCGA-BH-A0BP	1	0	0	1	ER
TCGA-BH-A0BQ	Positive	Positive	Positive	NA	14429	0.60224	1	1	red	1	6205	2.07862	1	1	red	1	24547	-0.007	0.704727	0	0	0	Positive	red	0	TCGA-BH-A0BQ	1	1	0	2	ER PR
TCGA-BH-A0BR	Positive	Positive	Negative	NA	3954	-0.637424	1	int	red	1	145	-0.615121	0	0	red	0	12850	-0.402	-0.437296	0	0	0	Negative	black	0	TCGA-BH-A0BR	1	0	0	1	ER
TCGA-BH-A0BS	Positive	Positive	NA	Negative	106606	2.04627	1	1	red	1	3714	0.0112763	1	1	red	1	28663	0.007	1.29686	0	0	0	Negative	black	0	TCGA-BH-A0BS	1	1	0	2	ER PR
TCGA-BH-A0BT	Positive	Positive	Negative	NA	21023	0.294749	1	1	red	1	18856	3.64133	1	1	red	1	33717	0.26	0.0391333	middle	0	0	Negative	black	0	TCGA-BH-A0BT	1	1	0	2	ER PR
TCGA-BH-A0BV	Positive	Positive	Negative	NA	61343	2.47193	1	1	red	1	15034	4.34453	1	1	red	1	14724	0.071	0.0939635	0	0	0	Negative	black	0	TCGA-BH-A0BV	1	1	0	2	ER PR
TCGA-BH-A0BW	Negative	Negative	NA	Negative	827	-2.23416	0	0	black	0	20	-0.20227	0	0	black	0	19895	0.484	-0.514463	0	0	0	Negative	black	0	TCGA-BH-A0BW	0	0	0	0	TNBC
TCGA-BH-A0BZ	Positive	Positive	Negative	NA	19670	-0.628229	1	1	red	1	181	-0.334816	0	0	red	0	14181	0.249	0.124232	0	0	0	Negative	black	0	TCGA-BH-A0BZ	1	0	0	1	ER
TCGA-BH-A0C0	Positive	Positive	Equivocal	Positive	38113	0.727017	1	1	red	1	2051	2.3292	1	1	red	1	25426	0.321	0.565356	0	0	0	Positive	red	0	TCGA-BH-A0C0	1	1	0	2	ER PR
TCGA-BH-A0C1	Positive	Positive	Negative	NA	22438	-1.66199	1	1	red	1	13051	0.768091	1	1	red	1	20939	-0.089	-0.371906	0	0	0	Negative	black	0	TCGA-BH-A0C1	1	1	0	2	ER PR
TCGA-BH-A0C3	Positive	Negative	Negative	NA	12413	-0.157322	1	1	red	1	942	-0.203949	1	0	black	0	17203	-0.078	0.0982943	0	0	0	Negative	black	0	TCGA-BH-A0C3	1	0	0	1	ER
TCGA-BH-A0C7	Positive	Negative	NA	Positive	84710	1.70238	1	1	red	1	421	1.54993	int	1	black	1	31219	0.57	-0.0616894	0	0	0	Positive	red	0	TCGA-BH-A0C7	1	1	0	2	ER PR
TCGA-BH-A0DD	Positive	Positive	Positive	Positive	49414	2.66323	1	1	red	1	39062	5.71373	1	1	red	1	102001	3.657	1.80855	1	1	1	Positive	red	1	TCGA-BH-A0DD	1	1	1	3	ER PR HER2
TCGA-BH-A0DE	Positive	Positive	Negative	NA	24812	NA	NA	1	red	1	4302	NA	1	NA	red	1	35143	0.448	NA	middle	NA	0	Negative	black	0	TCGA-BH-A0DE	1	1	0	2	ER PR
TCGA-BH-A0DG	Positive	Negative	Negative	NA	11318	0.464762	1	1	red	1	464	0.225913	int	1	black	1	10754	-0.401	-0.534862	0	0	0	Negative	black	0	TCGA-BH-A0DG	1	1	0	2	ER PR
TCGA-BH-A0DH	Positive	Positive	Negative	NA	38301	1.19528	1	1	red	1	7296	2.31776	1	1	red	1	22591	0.012	0.0949286	0	0	0	Negative	black	0	TCGA-BH-A0DH	1	1	0	2	ER PR
TCGA-BH-A0DI	Positive	Positive	Negative	NA	10913	0.0788556	1	1	red	1	1880	1.4321	1	1	red	1	20644	-0.009	-0.0334374	0	0	0	Negative	black	0	TCGA-BH-A0DI	1	1	0	2	ER PR
TCGA-BH-A0DK	Positive	Positive	Negative	NA	15987	-0.835128	1	1	red	1	7425	-0.0851734	1	0	red	1	7105	-0.527	0.0800714	0	0	0	Negative	black	0	TCGA-BH-A0DK	1	1	0	2	ER PR
TCGA-BH-A0DL	Positive	Negative	Negative	NA	5336	-1.19808	1	1	red	1	37	-1.0801	0	0	black	0	4874	-0.224	-0.743582	0	0	0	Negative	black	0	TCGA-BH-A0DL	1	0	0	1	ER
TCGA-BH-A0DO	Positive	Positive	Negative	NA	104176	NA	NA	1	red	1	13096	NA	1	NA	red	1	21247	-0.018	NA	0	NA	0	Negative	black	0	TCGA-BH-A0DO	1	1	0	2	ER PR
TCGA-BH-A0DP	Positive	Positive	Negative	NA	47408	1.87668	1	1	red	1	27762	0.0411347	1	1	red	1	16507	0.127	0.711312	0	0	0	Negative	black	0	TCGA-BH-A0DP	1	1	0	2	ER PR
TCGA-BH-A0DQ	Positive	Positive	Negative	NA	18094	NA	NA	1	red	1	10062	NA	1	NA	red	1	10555	-0.011	NA	0	NA	0	Negative	black	0	TCGA-BH-A0DQ	1	1	0	2	ER PR
TCGA-BH-A0DS	Positive	Positive	Negative	NA	30462	0.518962	1	1	red	1	7499	2.23972	1	1	red	1	17650	-0.02	0.0698433	0	0	0	Negative	black	0	TCGA-BH-A0DS	1	1	0	2	ER PR
TCGA-BH-A0DT	Positive	Positive	Negative	NA	24236	0.180279	1	1	red	1	23462	4.77159	1	1	red	1	23234	0.012	0.0417926	0	0	0	Negative	black	0	TCGA-BH-A0DT	1	1	0	2	ER PR
TCGA-BH-A0DV	Positive	Positive	Negative	NA	18094	0.217997	1	1	red	1	2194	0.482403	1	1	red	1	16148	-0.001	0.233802	0	0	0	Negative	black	0	TCGA-BH-A0DV	1	1	0	2	ER PR
TCGA-BH-A0DX	Positive	Positive	Negative	NA	59082	NA	NA	1	red	1	299	NA	int	NA	red	1	7381	-0.36	NA	0	NA	0	Negative	black	0	TCGA-BH-A0DX	1	1	0	2	ER PR
TCGA-BH-A0DZ	Positive	Positive	Positive	NA	4945	NA	NA	1	red	1	1575	NA	1	NA	red	1	82130	3.657	NA	1	NA	1	Positive	red	1	TCGA-BH-A0DZ	1	1	1	3	ER PR HER2
TCGA-BH-A0E0	Negative	Negative	Negative	NA	1208	-2.81982	0	0	black	0	100	-0.929987	0	0	black	0	9193	-0.398	-0.0476192	0	0	0	Negative	black	0	TCGA-BH-A0E0	0	0	0	0	TNBC
TCGA-BH-A0E1	Positive	Positive	Equivocal	Negative	27181	0.0642052	1	1	red	1	67385	0.147803	1	1	red	1	11401	0.005	-0.00411513	0	0	0	Negative	black	0	TCGA-BH-A0E1	1	1	0	2	ER PR
TCGA-BH-A0E2	Positive	Positive	Negative	NA	25709	-0.178744	1	1	red	1	3668	1.59553	1	1	red	1	8541	-0.707	-0.275648	0	0	0	Negative	black	0	TCGA-BH-A0E2	1	1	0	2	ER PR
TCGA-BH-A0E6	Negative	Negative	Equivocal	Negative	1285	-2.45455	0	0	black	0	203	-0.021625	0	1	black	0	10030	-0.126	-0.517199	0	0	0	Negative	black	0	TCGA-BH-A0E6	0	0	0	0	TNBC
TCGA-BH-A0E7	Positive	Positive	Negative	NA	73382	1.73118	1	1	red	1	122008	6.51225	1	1	red	1	20685	0.022	0.26954	0	0	0	Negative	black	0	TCGA-BH-A0E7	1	1	0	2	ER PR
TCGA-BH-A0E9	Positive	Positive	Negative	NA	68985	1.56868	1	1	red	1	10257	2.50002	1	1	red	1	31445	-0.118	-0.0288974	0	0	0	Negative	black	0	TCGA-BH-A0E9	1	1	0	2	ER PR
TCGA-BH-A0EA	Positive	Positive	Negative	NA	38683	1.10333	1	1	red	1	1706	0.593631	1	1	red	1	27762	-0.042	-0.0851842	0	0	0	Negative	black	0	TCGA-BH-A0EA	1	1	0	2	ER PR
TCGA-BH-A0EB	Positive	Positive	Equivocal	Negative	76379	3.0789	1	1	red	1	4692	2.89563	1	1	red	1	15832	0.017	-0.0281128	0	0	0	Negative	black	0	TCGA-BH-A0EB	1	1	0	2	ER PR
TCGA-BH-A0EE	Negative	Negative	Positive	NA	908	-2.9123	0	0	black	0	19	-0.991346	0	0	black	0	87519	3.657	1.9944	1	1	1	Positive	red	1	TCGA-BH-A0EE	0	0	1	1	HER2
TCGA-BH-A0EI	Positive	Positive	Negative	NA	19451	0.470246	1	1	red	1	552	1.07697	1	1	red	1	18125	-0.02	-0.204926	0	0	0	Negative	black	0	TCGA-BH-A0EI	1	1	0	2	ER PR
TCGA-BH-A0GY	Positive	Positive	Negative	NA	11454	-0.305954	1	1	red	1	28949	4.99988	1	1	red	1	13139	0.012	-0.338724	0	0	0	Negative	black	0	TCGA-BH-A0GY	1	1	0	2	ER PR
TCGA-BH-A0GZ	Positive	Positive	Equivocal	Negative	72424	NA	NA	1	red	1	9161	NA	1	NA	red	1	14501	-0.002	NA	0	NA	0	Negative	black	0	TCGA-BH-A0GZ	1	1	0	2	ER PR
TCGA-BH-A0H0	Positive	Positive	Negative	NA	42016	NA	NA	1	red	1	241	NA	0	NA	red	0	21520	0.027	NA	0	NA	0	Negative	black	0	TCGA-BH-A0H0	1	0	0	1	ER
TCGA-BH-A0H3	Positive	Positive	NA	Negative	23697	NA	NA	1	red	1	6401	NA	1	NA	red	1	23291	-0.009	NA	0	NA	0	Negative	black	0	TCGA-BH-A0H3	1	1	0	2	ER PR
TCGA-BH-A0H5	Positive	Positive	NA	Negative	18959	1.07087	1	1	red	1	2961	-0.573892	1	0	red	1	16360	0.003	-0.196175	0	0	0	Negative	black	0	TCGA-BH-A0H5	1	1	0	2	ER PR
TCGA-BH-A0H6	Positive	Positive	Negative	NA	36888	-0.0596873	1	1	red	1	114971	4.19787	1	1	red	1	15014	0.039	-0.962498	0	0	0	Negative	black	0	TCGA-BH-A0H6	1	1	0	2	ER PR
TCGA-BH-A0H7	Positive	Positive	Negative	NA	21707	-0.482371	1	1	red	1	10191	0.61433	1	1	red	1	11496	0.377	-0.975067	0	0	0	Negative	black	0	TCGA-BH-A0H7	1	1	0	2	ER PR
TCGA-BH-A0H9	Positive	Positive	Equivocal	Negative	65225	2.17434	1	1	red	1	1227	-0.0935342	1	0	red	1	17067	-0.008	-0.174203	0	0	0	Negative	black	0	TCGA-BH-A0H9	1	1	0	2	ER PR
TCGA-BH-A0HA	Positive	Positive	NA	Negative	10745	-0.152852	1	1	red	1	5718	0.551811	1	1	red	1	15507	0.034	-0.259048	0	0	0	Negative	black	0	TCGA-BH-A0HA	1	1	0	2	ER PR
TCGA-BH-A0HB	Positive	Positive	Equivocal	Negative	89008	NA	NA	1	red	1	5783	NA	1	NA	red	1	11980	-0.529	NA	0	NA	0	Negative	black	0	TCGA-BH-A0HB	1	1	0	2	ER PR
TCGA-BH-A0HF	Positive	Positive	Negative	NA	39458	NA	NA	1	red	1	1809	NA	1	NA	red	1	12752	NA	NA	0	NA	NA	Negative	black	0	TCGA-BH-A0HF	1	1	0	2	ER PR
TCGA-BH-A0HI	Positive	Positive	Negative	NA	66632	NA	NA	1	red	1	8742	NA	1	NA	red	1	18338	-0.023	NA	0	NA	0	Negative	black	0	TCGA-BH-A0HI	1	1	0	2	ER PR
TCGA-BH-A0HK	Positive	Negative	Negative	NA	29730	0.608357	1	1	red	1	80	0.0959513	0	1	black	0	19857	0.004	0.148783	0	0	0	Negative	black	0	TCGA-BH-A0HK	1	0	0	1	ER
TCGA-BH-A0HL	Positive	Positive	Equivocal	Negative	95781	2.51919	1	1	red	1	5558	1.84154	1	1	red	1	21992	NA	0.114398	0	0	NA	Negative	black	0	TCGA-BH-A0HL	1	1	0	2	ER PR
TCGA-BH-A0HN	Positive	Positive	Equivocal	Negative	95781	1.74348	1	1	red	1	4311	3.06814	1	1	red	1	25709	NA	-0.302438	0	0	NA	Negative	black	0	TCGA-BH-A0HN	1	1	0	2	ER PR
TCGA-BH-A0HO	Positive	Positive	Negative	NA	18434	NA	NA	1	red	1	16194	NA	1	NA	red	1	13873	0.006	NA	0	NA	0	Negative	black	0	TCGA-BH-A0HO	1	1	0	2	ER PR
TCGA-BH-A0HP	Positive	Negative	Negative	NA	38113	1.75694	1	1	red	1	534	-0.741004	int	0	black	0	16287	-0.474	-0.429355	0	0	0	Negative	black	0	TCGA-BH-A0HP	1	0	0	1	ER
TCGA-BH-A0HQ	Positive	Positive	Negative	NA	51233	NA	NA	1	red	1	12413	NA	1	NA	red	1	32046	0.326	NA	0	NA	0	Negative	black	0	TCGA-BH-A0HQ	1	1	0	2	ER PR
TCGA-BH-A0HU	Positive	Positive	Negative	NA	26765	1.56106	1	1	red	1	2585	-0.0729772	1	0	red	1	15875	0.104	0.506893	0	0	0	Negative	black	0	TCGA-BH-A0HU	1	1	0	2	ER PR
TCGA-BH-A0HW	Positive	Negative	Equivocal	Negative	95781	2.96903	1	1	red	1	75	-1.12218	0	0	black	0	42257	1.486	0.997602	middle	0	middle	Negative	black	0	TCGA-BH-A0HW	1	0	0	1	ER
TCGA-BH-A0HX	Positive	Positive	Negative	NA	28198	3.14677	1	1	red	1	1106	3.40766	1	1	red	1	17593	-0.063	0.150927	0	0	0	Negative	black	0	TCGA-BH-A0HX	1	1	0	2	ER PR
TCGA-BH-A0HY	Positive	Negative	Positive	NA	20769	0.493155	1	1	red	1	218	0.441867	0	1	black	0	277603	3.657	1.01878	1	0	1	Positive	red	1	TCGA-BH-A0HY	1	0	1	2	ER HER2
TCGA-BH-A0RX	Negative	Negative	Negative	NA	2602	0.0159856	1	int	black	1	755	0.49109	1	1	black	1	7323	-0.033	-1.11188	0	0	0	Negative	black	0	TCGA-BH-A0RX	1	1	0	2	ER PR
TCGA-BH-A0W3	Positive	Positive	Equivocal	Negative	111926	NA	NA	1	red	1	8640	NA	1	NA	red	1	39653	0.032	NA	middle	NA	0	Negative	black	0	TCGA-BH-A0W3	1	1	0	2	ER PR
TCGA-BH-A0W4	Positive	Positive	Negative	NA	14501	0.167721	1	1	red	1	45084	4.61923	1	1	red	1	23462	0.009	-0.0592096	0	0	0	Negative	black	0	TCGA-BH-A0W4	1	1	0	2	ER PR
TCGA-BH-A0W5	Positive	Positive	Equivocal	Equivocal	41795	1.48919	1	1	red	1	21476	3.6042	1	1	red	1	14042	0.014	-0.116094	0	0	0	Equivocal	orange	0	TCGA-BH-A0W5	1	1	0	2	ER PR
TCGA-BH-A0W7	Positive	Positive	Negative	NA	5943	NA	NA	1	red	1	1521	NA	1	NA	red	1	10800	0.039	NA	0	NA	0	Negative	black	0	TCGA-BH-A0W7	1	1	0	2	ER PR
TCGA-BH-A0WA	Negative	Negative	Negative	NA	91	NA	NA	0	black	0	66	NA	0	NA	black	0	9459	-0.349	NA	0	NA	0	Negative	black	0	TCGA-BH-A0WA	0	0	0	0	TNBC
TCGA-BH-A18F	Positive	Positive	Negative	NA	13245	-1.09023	1	1	red	1	861	-0.108454	1	0	red	1	8513	-0.479	-0.608294	0	0	0	Negative	black	0	TCGA-BH-A18F	1	1	0	2	ER PR
TCGA-BH-A18G	Negative	Negative	Negative	NA	178	-2.81454	0	0	black	0	65	-0.0625974	0	0	black	0	4518	-0.652	-0.905905	0	0	0	Negative	black	0	TCGA-BH-A18G	0	0	0	0	TNBC
TCGA-BH-A18H	Positive	Positive	Positive	Equivocal	37220	1.60844	1	1	red	1	9626	-0.0158787	1	1	red	1	10819	-0.264	-1.11826	0	0	0	Equivocal	orange	0	TCGA-BH-A18H	1	1	0	2	ER PR
TCGA-BH-A18I	Positive	Positive	Positive	NA	21476	NA	NA	1	red	1	3090	NA	1	NA	red	1	14376	-0.231	NA	0	NA	0	Positive	red	0	TCGA-BH-A18I	1	1	0	2	ER PR
TCGA-BH-A18J	Positive	Positive	Negative	NA	14611	-0.282351	1	1	red	1	1091	0.170412	1	1	red	1	14840	-0.465	-0.546292	0	0	0	Negative	black	0	TCGA-BH-A18J	1	1	0	2	ER PR
TCGA-BH-A18K	Positive	Positive	Negative	NA	20727	NA	NA	1	red	1	3453	NA	1	NA	red	1	13873	0	NA	0	NA	0	Negative	black	0	TCGA-BH-A18K	1	1	0	2	ER PR
TCGA-BH-A18L	Positive	Positive	Negative	NA	55496	-0.774122	1	1	red	1	4035	-0.371905	1	0	red	1	30249	1.067	0.0871428	0	0	middle	Negative	black	0	TCGA-BH-A18L	1	1	0	2	ER PR
TCGA-BH-A18M	Positive	Positive	Positive	Positive	21564	0.152044	1	1	red	1	33445	4.78104	1	1	red	1	14556	0.032	-0.551612	0	0	0	Positive	red	0	TCGA-BH-A18M	1	1	0	2	ER PR
TCGA-BH-A18N	Positive	Positive	Negative	NA	97748	0.16813	1	1	red	1	72424	-0.164095	1	0	red	1	22641	0.502	-0.199288	0	0	0	Negative	black	0	TCGA-BH-A18N	1	1	0	2	ER PR
TCGA-BH-A18P	Positive	Negative	Positive	Positive	5256	-0.146281	1	1	red	1	82	0.466697	0	1	black	0	37407	0.334	-0.222338	middle	0	0	Positive	red	0	TCGA-BH-A18P	1	0	0	1	ER
TCGA-BH-A18Q	Negative	Negative	Positive	Negative	2029	0.533717	1	0	black	1	743	0.851516	1	1	black	1	10349	-0.543	-0.115435	0	0	0	Negative	black	0	TCGA-BH-A18Q	1	1	0	2	ER PR
TCGA-BH-A18R	Indeterminate	Negative	Positive	Positive	3411	0.432881	1	int	grey	1	167	-0.0131376	0	1	black	0	135010	3.657	-0.298779	1	0	1	Positive	red	1	TCGA-BH-A18R	1	0	1	2	ER HER2
TCGA-BH-A18S	Positive	Positive	Negative	NA	65911	2.29401	1	1	red	1	8690	1.65526	1	1	red	1	38301	0.721	1.00281	middle	0	0	Negative	black	0	TCGA-BH-A18S	1	1	0	2	ER PR
TCGA-BH-A18T	Negative	Negative	Positive	Negative	535	-2.93301	0	0	black	0	55	-0.84188	0	0	black	0	14917	-0.037	-0.0632678	0	0	0	Negative	black	0	TCGA-BH-A18T	0	0	0	0	TNBC
TCGA-BH-A18U	Positive	Positive	Positive	NA	29044	-0.878063	1	1	red	1	4193	0.0413799	1	1	red	1	242248	3.657	0.942533	1	0	1	Positive	red	1	TCGA-BH-A18U	1	1	1	3	ER PR HER2
TCGA-BH-A18V	Negative	Negative	Negative	NA	464	-0.862217	1	0	black	0	70	-0.46	0	0	black	0	12161	-0.023	-0.000951433	0	0	0	Negative	black	0	TCGA-BH-A18V	0	0	0	0	TNBC
TCGA-BH-A1EN	Negative	Negative	Positive	NA	738	-2.35244	0	0	black	0	80	0.0208421	0	1	black	0	328567	3.657	3.31811	1	1	1	Positive	red	1	TCGA-BH-A1EN	0	0	1	1	HER2
TCGA-BH-A1EO	Positive	Positive	Negative	NA	33854	-0.596853	1	1	red	1	73382	3.32134	1	1	red	1	13096	0.028	-0.735342	0	0	0	Negative	black	0	TCGA-BH-A1EO	1	1	0	2	ER PR
TCGA-BH-A1ES	Positive	Positive	Negative	NA	31331	-0.976529	1	1	red	1	3588	0.472341	1	1	red	1	19670	-0.285	-0.225194	0	0	0	Negative	black	0	TCGA-BH-A1ES	1	1	0	2	ER PR
TCGA-BH-A1ET	Positive	Positive	Negative	NA	84710	-1.03197	1	1	red	1	19416	-0.203557	1	0	red	1	21707	0.015	-0.154287	0	0	0	Negative	black	0	TCGA-BH-A1ET	1	1	0	2	ER PR
TCGA-BH-A1EU	Positive	Positive	Negative	NA	79670	2.47825	1	1	red	1	34999	4.80091	1	1	red	1	9193	-0.215	-0.212767	0	0	0	Negative	black	0	TCGA-BH-A1EU	1	1	0	2	ER PR
TCGA-BH-A1EV	Positive	Positive	Positive	NA	21707	0.302851	1	1	red	1	343	-0.162146	int	0	red	0	218849	3.657	2.65557	1	1	1	Positive	red	1	TCGA-BH-A1EV	1	0	1	2	ER HER2
TCGA-BH-A1EW	Negative	Negative	Negative	NA	21799	-0.969719	1	1	black	1	12197	-0.0125439	1	1	black	1	23462	0.493	-0.0160792	0	0	0	Negative	black	0	TCGA-BH-A1EW	1	1	0	2	ER PR
TCGA-BH-A1EX	Positive	Positive	Positive	Negative	3516	-2.82226	0	int	red	0	167	-1.91633	0	0	red	0	25218	0.321	0.439612	0	0	0	Negative	black	0	TCGA-BH-A1EX	0	0	0	0	TNBC
TCGA-BH-A1EY	Positive	Positive	Negative	NA	38880	-0.074402	1	1	red	1	7362	0.322358	1	1	red	1	12286	-0.498	0.0665209	0	0	0	Negative	black	0	TCGA-BH-A1EY	1	1	0	2	ER PR
TCGA-BH-A1F0	Negative	Indeterminate	Negative	NA	361	-5.07801	0	0	black	0	112	-1.72677	0	0	grey	0	9597	0.28	0.0556358	0	0	0	Negative	black	0	TCGA-BH-A1F0	0	0	0	0	TNBC
TCGA-BH-A1F2	Positive	Positive	Positive	NA	9330	-0.616804	1	1	red	1	300	-0.624513	int	0	red	0	152150	3.657	2.7167	1	1	1	Positive	red	1	TCGA-BH-A1F2	1	0	1	2	ER HER2
TCGA-BH-A1F5	Positive	Positive	Negative	NA	87519	1.71398	1	1	red	1	17042	0.452387	1	1	red	1	12087	0.032	0.74864	0	0	0	Negative	black	0	TCGA-BH-A1F5	1	1	0	2	ER PR
TCGA-BH-A1F6	Negative	Negative	Negative	NA	357	-4.67028	0	0	black	0	68	-1.87502	0	0	black	0	8396	-0.364	-0.531243	0	0	0	Negative	black	0	TCGA-BH-A1F6	0	0	0	0	TNBC
TCGA-BH-A1F8	Positive	Positive	Positive	NA	89008	0.251882	1	1	red	1	256	0.304235	0	1	red	1	19309	0.012	-0.0940122	0	0	0	Positive	red	0	TCGA-BH-A1F8	1	1	0	2	ER PR
TCGA-BH-A1FB	Positive	Positive	Negative	NA	30680	0.0217573	1	1	red	1	47408	2.8738	1	1	red	1	16056	0.004	-0.412786	0	0	0	Negative	black	0	TCGA-BH-A1FB	1	1	0	2	ER PR
TCGA-BH-A1FC	Negative	Negative	Negative	NA	222	-4.18704	0	0	black	0	56	-2.05236	0	0	black	0	4518	0.145	-0.970813	0	0	0	Negative	black	0	TCGA-BH-A1FC	0	0	0	0	TNBC
TCGA-BH-A1FD	Positive	Positive	Negative	NA	65911	-0.0422695	1	1	red	1	31106	0.526216	1	1	red	1	4715	-0.773	-0.467886	0	0	0	Negative	black	0	TCGA-BH-A1FD	1	1	0	2	ER PR
TCGA-BH-A1FE	Positive	Positive	NA	NA	8354	-0.363005	1	1	red	1	9397	0.639096	1	1	red	1	24680	0.017	-0.359815	0	0	0	NA	grey	0	TCGA-BH-A1FE	1	1	0	2	ER PR
TCGA-BH-A1FG	Positive	Positive	Negative	NA	122008	2.33301	1	1	red	1	10644	0.156031	1	1	red	1	17122	0.866	0.0876519	0	0	0	Negative	black	0	TCGA-BH-A1FG	1	1	0	2	ER PR
TCGA-BH-A1FH	Positive	Negative	NA	NA	14289	-0.136464	1	1	red	1	2983	0.169249	1	1	black	1	11118	-0.168	-0.834971	0	0	0	NA	grey	0	TCGA-BH-A1FH	1	1	0	2	ER PR
TCGA-BH-A1FJ	Negative	Positive	NA	NA	48714	1.28356	1	1	black	1	31682	0.677054	1	1	red	1	17203	0.208	0.670568	0	0	0	NA	grey	0	TCGA-BH-A1FJ	1	1	0	2	ER PR
TCGA-BH-A1FL	Positive	Positive	NA	NA	106606	2.23415	1	1	red	1	16241	-0.105336	1	0	red	1	25426	0.004	-0.297372	0	0	0	NA	grey	0	TCGA-BH-A1FL	1	1	0	2	ER PR
TCGA-BH-A1FM	Positive	Negative	NA	NA	50122	1.35756	1	1	red	1	86	-1.84842	0	0	black	0	7374	-0.47	0.174009	0	0	0	NA	grey	0	TCGA-BH-A1FM	1	0	0	1	ER
TCGA-BH-A1FN	Positive	Positive	NA	NA	10127	-0.523471	1	1	red	1	2267	0.753801	1	1	red	1	5943	0.173	-0.696893	0	0	0	NA	grey	0	TCGA-BH-A1FN	1	1	0	2	ER PR
TCGA-BH-A1FR	Positive	Positive	NA	NA	168057	2.56851	1	1	red	1	15657	0.305129	1	1	red	1	12336	0	-0.500197	0	0	0	NA	grey	0	TCGA-BH-A1FR	1	1	0	2	ER PR
TCGA-BH-A1FU	Negative	Negative	NA	NA	448	NA	NA	0	black	0	1647	NA	1	NA	black	1	277603	3.657	NA	1	NA	1	NA	grey	1	TCGA-BH-A1FU	0	1	1	2	ER PR HER2
TCGA-BH-A201	Positive	Positive	Negative	NA	19707	0.960054	1	1	red	1	16835	3.30106	1	1	red	1	18276	-0.017	-0.115515	0	0	0	Negative	black	0	TCGA-BH-A201	1	1	0	2	ER PR
TCGA-BH-A202	Positive	Positive	Positive	NA	16409	0.0428216	1	1	red	1	2450	-0.0346507	1	0	red	1	102001	3.657	2.47112	1	1	1	Positive	red	1	TCGA-BH-A202	1	1	1	3	ER PR HER2
TCGA-BH-A203	NA	NA	NA	NA	922	0.454771	1	0	grey	0	85	0.460096	0	1	grey	1	9206	-0.31	-0.150997	0	0	0	NA	grey	0	TCGA-BH-A203	0	1	0	1	PR
TCGA-BH-A204	NA	NA	NA	NA	118393	2.73952	1	1	grey	1	131	0.140496	0	1	grey	1	12311	1.051	0.362173	0	0	middle	NA	grey	0	TCGA-BH-A204	1	1	0	2	ER PR
TCGA-BH-A208	NA	NA	NA	NA	469	0.591126	1	0	grey	1	312	0.244028	int	1	grey	1	10865	-0.234	0.142085	0	0	0	NA	grey	0	TCGA-BH-A208	1	1	0	2	ER PR
TCGA-BH-A209	Positive	Positive	NA	NA	19309	1.23498	1	1	red	1	4972	-0.0320903	1	0	red	1	5274	-0.269	-0.4964	0	0	0	NA	grey	0	TCGA-BH-A209	1	1	0	2	ER PR
TCGA-BH-A28O	Positive	Positive	Negative	NA	4810	NA	NA	1	red	1	1434	NA	1	NA	red	1	18925	-0.001	NA	0	NA	0	Negative	black	0	TCGA-BH-A28O	1	1	0	2	ER PR
TCGA-BH-A28Q	Positive	Positive	Negative	Indeterminate	25356	0.32216	1	1	red	1	17593	2.9765	1	1	red	1	29044	-0.058	-0.116563	0	0	0	Indeterminate	grey	0	TCGA-BH-A28Q	1	1	0	2	ER PR
TCGA-BH-A2L8	Positive	Positive	Negative	Negative	6507	-0.553972	1	1	red	1	11237	0.135824	1	1	red	1	13839	0.014	0.124433	0	0	0	Negative	black	0	TCGA-BH-A2L8	1	1	0	2	ER PR
TCGA-BH-A42T	Positive	Positive	Positive	Equivocal	35143	1.36052	1	1	red	1	15657	-0.233825	1	0	red	1	36389	0.77	0.734538	middle	0	0	Equivocal	orange	0	TCGA-BH-A42T	1	1	0	2	ER PR
TCGA-BH-A42U	Negative	Negative	Negative	NA	10582	0.409823	1	1	black	1	2411	-0.179707	1	0	black	0	16360	-0.007	-0.515676	0	0	0	Negative	black	0	TCGA-BH-A42U	1	0	0	1	ER
TCGA-BH-A42V	Positive	Positive	Negative	NA	6200	-0.857505	1	1	red	1	11593	0.201639	1	1	red	1	24547	-0.013	0.237251	0	0	0	Negative	black	0	TCGA-BH-A42V	1	1	0	2	ER PR
TCGA-BH-A5IZ	Positive	Negative	Negative	Negative	3847	NA	NA	int	red	1	44	NA	0	NA	black	0	10736	-0.623	NA	0	NA	0	Negative	black	0	TCGA-BH-A5IZ	1	0	0	1	ER
TCGA-BH-A5J0	Positive	Positive	Negative	NA	36058	NA	NA	1	red	1	933	NA	1	NA	red	1	8579	-0.479	NA	0	NA	0	Negative	black	0	TCGA-BH-A5J0	1	1	0	2	ER PR
TCGA-BH-A6R8	Positive	Positive	NA	Negative	27673	0.127142	1	1	red	1	9549	0.0275659	1	1	red	1	17122	-0.04	-0.641657	0	0	0	Negative	black	0	TCGA-BH-A6R8	1	1	0	2	ER PR
TCGA-BH-A6R9	Negative	Positive	Negative	NA	532	-0.721171	1	0	black	1	242	-0.0739851	0	0	red	0	4765	-0.009	-0.591786	0	0	0	Negative	black	0	TCGA-BH-A6R9	1	0	0	1	ER
TCGA-BH-A8FY	Positive	Positive	Negative	NA	50849	3.07996	1	1	red	1	12452	0.132755	1	1	red	1	13629	0.009	1.13248	0	0	0	Negative	black	0	TCGA-BH-A8FY	1	1	0	2	ER PR
TCGA-BH-A8FZ	Positive	Positive	Equivocal	NA	4697	0.692162	1	1	red	1	2061	-0.213817	1	0	red	1	35289	-0.022	0.547633	middle	0	0	Equivocal	orange	0	TCGA-BH-A8FZ	1	1	0	2	ER PR
TCGA-BH-A8G0	Positive	Positive	Negative	NA	17855	0.768354	1	1	red	1	9640	0.341535	1	1	red	1	21110	0	-0.185715	0	0	0	Negative	black	0	TCGA-BH-A8G0	1	1	0	2	ER PR
TCGA-BH-AB28	Positive	Positive	Negative	Indeterminate	55014	NA	NA	1	red	1	11781	NA	1	NA	red	1	45360	0.023	NA	middle	NA	0	Indeterminate	grey	0	TCGA-BH-AB28	1	1	0	2	ER PR
TCGA-C8-A12K	NA	NA	NA	NA	2167	-2.34604	0	int	grey	0	41	-0.690714	0	0	grey	0	4231	-0.478	-0.732112	0	0	0	NA	grey	0	TCGA-C8-A12K	0	0	0	0	TNBC
TCGA-C8-A12L	Negative	Negative	Equivocal	NA	733	-3.15973	0	0	black	0	59	-1.09974	0	0	black	0	58530	3.343	1.23487	1	0	1	Equivocal	orange	1	TCGA-C8-A12L	0	0	1	1	HER2
TCGA-C8-A12M	Positive	Negative	Negative	NA	80883	3.47429	1	1	red	1	270	-0.732831	int	0	black	0	35143	1.118	1.09007	middle	0	middle	Negative	black	0	TCGA-C8-A12M	1	0	0	1	ER
TCGA-C8-A12N	Positive	Positive	Negative	NA	33445	-0.168336	1	1	red	1	15176	2.48365	1	1	red	1	10680	0.018	-0.284486	0	0	0	Negative	black	0	TCGA-C8-A12N	1	1	0	2	ER PR
TCGA-C8-A12O	Positive	Positive	Negative	NA	16557	0.845745	1	1	red	1	4895	2.64082	1	1	red	1	13457	0.251	-0.0164937	0	0	0	Negative	black	0	TCGA-C8-A12O	1	1	0	2	ER PR
TCGA-C8-A12P	Negative	Negative	Positive	NA	89	-3.4172	0	0	black	0	196	-0.801366	0	0	black	0	118393	3.657	1.89559	1	1	1	Positive	red	1	TCGA-C8-A12P	0	0	1	1	HER2
TCGA-C8-A12Q	Negative	Negative	Positive	NA	928	-3.55982	0	0	black	0	252	-0.843999	0	0	black	0	467634	3.657	3.0327	1	1	1	Positive	red	1	TCGA-C8-A12Q	0	0	1	1	HER2
TCGA-C8-A12T	Positive	Positive	Positive	NA	6108	-0.267	1	1	red	1	4986	2.02908	1	1	red	1	65225	3.542	0.76819	1	0	1	Positive	red	1	TCGA-C8-A12T	1	1	1	3	ER PR HER2
TCGA-C8-A12U	Positive	Positive	Negative	NA	12712	-0.472887	1	1	red	1	244	-0.817095	0	0	red	0	9742	-0.434	-0.527634	0	0	0	Negative	black	0	TCGA-C8-A12U	1	0	0	1	ER
TCGA-C8-A12V	Negative	Negative	Negative	NA	375	-3.20009	0	0	black	0	75	-0.777531	0	0	black	0	3663	-0.046	-0.893725	0	0	0	Negative	black	0	TCGA-C8-A12V	0	0	0	0	TNBC
TCGA-C8-A12W	Positive	Positive	Negative	NA	12298	-0.154107	1	1	red	1	2917	0.647512	1	1	red	1	21564	0.354	-0.168095	0	0	0	Negative	black	0	TCGA-C8-A12W	1	1	0	2	ER PR
TCGA-C8-A12X	Positive	Positive	Negative	NA	46223	2.30578	1	1	red	1	2894	1.80621	1	1	red	1	8541	0.021	-0.0674705	0	0	0	Negative	black	0	TCGA-C8-A12X	1	1	0	2	ER PR
TCGA-C8-A12Y	NA	NA	NA	NA	17736	0.208858	1	1	grey	1	8470	3.83582	1	1	grey	1	14341	-0.018	-0.0614989	0	0	0	NA	grey	0	TCGA-C8-A12Y	1	1	0	2	ER PR
TCGA-C8-A12Z	Negative	Negative	Positive	NA	152	-3.54572	0	0	black	0	78	-0.836459	0	0	black	0	467634	3.657	3.96102	1	1	1	Positive	red	1	TCGA-C8-A12Z	0	0	1	1	HER2
TCGA-C8-A130	Positive	Positive	Equivocal	NA	19096	0.0145228	1	1	red	1	2830	0.962876	1	1	red	1	21291	0.678	-0.5217	0	0	0	Equivocal	orange	0	TCGA-C8-A130	1	1	0	2	ER PR
TCGA-C8-A131	Negative	Negative	Negative	NA	201	-3.45507	0	0	black	0	117	-0.918296	0	0	black	0	8562	-0.203	-1.43938	0	0	0	Negative	black	0	TCGA-C8-A131	0	0	0	0	TNBC
TCGA-C8-A132	Positive	Positive	NA	NA	37931	0.871454	1	1	red	1	2430	-0.00219336	1	1	red	1	277603	3.657	3.26214	1	1	1	NA	grey	1	TCGA-C8-A132	1	1	1	3	ER PR HER2
TCGA-C8-A133	Positive	Positive	NA	NA	30145	0.8303	1	1	red	1	10971	2.73337	1	1	red	1	11168	-0.003	0.279495	0	0	0	NA	grey	0	TCGA-C8-A133	1	1	0	2	ER PR
TCGA-C8-A134	Negative	Negative	Equivocal	NA	188	-3.03146	0	0	black	0	81	-0.978595	0	0	black	0	6764	-0.509	-0.544031	0	0	0	Equivocal	orange	0	TCGA-C8-A134	0	0	0	0	TNBC
TCGA-C8-A135	Negative	Negative	Positive	NA	208	-3.2064	0	0	black	0	169	-0.592176	0	0	black	0	218849	3.657	1.27257	1	0	1	Positive	red	1	TCGA-C8-A135	0	0	1	1	HER2
TCGA-C8-A137	Negative	Negative	Positive	NA	1149	-3.10026	0	0	black	0	132	-0.983512	0	0	black	0	218849	3.657	3.49415	1	1	1	Positive	red	1	TCGA-C8-A137	0	0	1	1	HER2
TCGA-C8-A138	Positive	Negative	Equivocal	NA	3302	-1.14503	1	int	red	1	86	-1.05849	0	0	black	0	28570	2.026	0.527242	0	0	1	Equivocal	orange	1	TCGA-C8-A138	1	0	1	2	ER HER2
TCGA-C8-A1HE	Positive	Positive	Equivocal	NA	177300	2.31645	1	1	red	1	709	-0.332056	1	0	red	1	31925	-0.012	-0.100916	0	0	0	Equivocal	orange	0	TCGA-C8-A1HE	1	1	0	2	ER PR
TCGA-C8-A1HF	Negative	Positive	Positive	NA	3267	-2.18785	0	int	black	0	382	-0.200364	int	0	red	0	380485	3.657	2.87414	1	1	1	Positive	red	1	TCGA-C8-A1HF	0	0	1	1	HER2
TCGA-C8-A1HG	Positive	Positive	Negative	NA	28476	0.68921	1	1	red	1	11658	0.323435	1	1	red	1	4027	0.306	-0.369822	0	0	0	Negative	black	0	TCGA-C8-A1HG	1	1	0	2	ER PR
TCGA-C8-A1HI	Positive	Positive	Negative	NA	17766	0.902063	1	1	red	1	2119	-0.0252587	1	1	red	1	27013	-0.207	1.90473	0	1	0	Negative	black	0	TCGA-C8-A1HI	1	1	0	2	ER PR
TCGA-C8-A1HJ	Negative	Negative	Negative	NA	107	-2.89006	0	0	black	0	42	-0.100101	0	0	black	0	1586	-0.73	-0.729721	0	0	0	Negative	black	0	TCGA-C8-A1HJ	0	0	0	0	TNBC
TCGA-C8-A1HK	Negative	Negative	Positive	NA	521	-3.37567	0	0	black	0	99	-1.95931	0	0	black	0	730070	3.657	3.39023	1	1	1	Positive	red	1	TCGA-C8-A1HK	0	0	1	1	HER2
TCGA-C8-A1HL	Positive	Negative	Equivocal	NA	10477	0.740078	1	1	red	1	148	-0.174138	0	0	black	0	38486	2.502	1.6243	middle	1	1	Equivocal	orange	1	TCGA-C8-A1HL	1	0	1	2	ER HER2
TCGA-C8-A1HM	Positive	Positive	Negative	NA	71569	2.69499	1	1	red	1	1245	0.376628	1	1	red	1	12672	0.103	0.088544	0	0	0	Negative	black	0	TCGA-C8-A1HM	1	1	0	2	ER PR
TCGA-C8-A1HN	Positive	Positive	Equivocal	NA	104176	2.27765	1	1	red	1	1132	0.0653551	1	1	red	1	32046	0.519	1.86811	0	1	0	Equivocal	orange	0	TCGA-C8-A1HN	1	1	0	2	ER PR
TCGA-C8-A1HO	Positive	Positive	Negative	NA	33445	1.50945	1	1	red	1	636	-0.0290408	1	1	red	1	4847	-0.771	-0.783546	0	0	0	Negative	black	0	TCGA-C8-A1HO	1	1	0	2	ER PR
TCGA-C8-A26V	Positive	Positive	Negative	NA	37057	0.957007	1	1	red	1	9576	2.16489	1	1	red	1	6655	-0.694	-0.530857	0	0	0	Negative	black	0	TCGA-C8-A26V	1	1	0	2	ER PR
TCGA-C8-A26W	Positive	Positive	Equivocal	NA	30249	-0.528373	1	1	red	1	10151	0.448333	1	1	red	1	56450	3.365	-0.248805	1	0	1	Equivocal	orange	1	TCGA-C8-A26W	1	1	1	3	ER PR HER2
TCGA-C8-A26X	Negative	Negative	Negative	NA	332	-4.79945	0	0	black	0	118	-2.02456	0	0	black	0	26004	1.03	-0.0128298	0	0	middle	Negative	black	0	TCGA-C8-A26X	0	0	0	0	TNBC
TCGA-C8-A26Y	Negative	Negative	Negative	NA	53	-4.64262	0	0	black	0	33	-1.78621	0	0	black	0	10699	0.03	-0.731361	0	0	0	Negative	black	0	TCGA-C8-A26Y	0	0	0	0	TNBC
TCGA-C8-A26Z	Positive	Positive	Negative	NA	177300	3.27443	1	1	red	1	216	-1.63656	0	0	red	0	31219	0.467	-0.0865285	0	0	0	Negative	black	0	TCGA-C8-A26Z	1	0	0	1	ER
TCGA-C8-A273	Positive	Positive	Negative	NA	29044	0.234347	1	1	red	1	2619	-1.08322	1	0	red	1	7668	-0.728	-0.709017	0	0	0	Negative	black	0	TCGA-C8-A273	1	1	0	2	ER PR
TCGA-C8-A274	Positive	Positive	Negative	NA	95781	0.785366	1	1	red	1	304	-1.18908	int	0	red	0	24547	0.002	-0.142075	0	0	0	Negative	black	0	TCGA-C8-A274	1	0	0	1	ER
TCGA-C8-A275	NA	NA	NA	NA	241	-5.25151	0	0	grey	0	68	-2.05364	0	0	grey	0	730070	3.657	4.20063	1	1	1	NA	grey	1	TCGA-C8-A275	0	0	1	1	HER2
TCGA-C8-A278	Negative	Negative	Positive	NA	418	-4.77104	0	0	black	0	117	-1.95234	0	0	black	0	159304	3.657	2.37317	1	1	1	Positive	red	1	TCGA-C8-A278	0	0	1	1	HER2
TCGA-C8-A27A	Positive	Positive	Negative	NA	26151	1.03993	1	1	red	1	2993	0.238616	1	1	red	1	11713	0.967	-0.305905	0	0	0	Negative	black	0	TCGA-C8-A27A	1	1	0	2	ER PR
TCGA-C8-A27B	Negative	Negative	Negative	NA	560	-4.78886	0	0	black	0	31	-1.60241	0	0	black	0	3233	-0.391	-1.9832	0	0	0	Negative	black	0	TCGA-C8-A27B	0	0	0	0	TNBC
TCGA-C8-A3M7	Negative	Negative	Negative	NA	3086	-1.64825	1	int	black	0	429	0.164085	int	1	black	0	14411	-0.349	-1.1554	0	0	0	Negative	black	0	TCGA-C8-A3M7	0	0	0	0	TNBC
TCGA-C8-A3M8	Positive	Positive	Positive	NA	87519	2.71735	1	1	red	1	176	-0.0571812	0	0	red	0	43735	0.56	1.53507	middle	1	0	Positive	red	0	TCGA-C8-A3M8	1	0	0	1	ER
TCGA-C8-A8HP	Negative	Negative	Positive	NA	139	-0.70466	1	0	black	1	59	-0.019258	0	1	black	0	380485	3.657	0.752197	1	0	1	Positive	red	1	TCGA-C8-A8HP	1	0	1	2	ER HER2
TCGA-C8-A8HQ	Positive	Positive	Negative	NA	8297	0.438692	1	1	red	1	1572	-0.352361	1	0	red	1	16482	0.047	0.673289	0	0	0	Negative	black	0	TCGA-C8-A8HQ	1	1	0	2	ER PR
TCGA-C8-A8HR	NA	NA	NA	NA	8541	0.97906	1	1	grey	1	2078	-0.146747	1	0	grey	0	14574	0.03	0.341284	0	0	0	NA	grey	0	TCGA-C8-A8HR	1	0	0	1	ER
TCGA-C8-A9FZ	NA	NA	Negative	NA	NA	1.76767	1	1	grey	1	NA	-0.300928	NA	0	grey	0	NA	0.762	1.15463		0	0	Negative	black	0	TCGA-C8-A9FZ	1	0	0	1	ER
TCGA-D8-A13Y	Positive	Positive	Negative	NA	11038	0.733902	1	1	red	1	2660	2.44639	1	1	red	1	2122	-0.831	-0.818283	0	0	0	Negative	black	0	TCGA-D8-A13Y	1	1	0	2	ER PR
TCGA-D8-A13Z	Negative	Negative	Negative	NA	114	-3.40308	0	0	black	0	127	-0.987641	0	0	black	0	9048	-0.158	-0.476906	0	0	0	Negative	black	0	TCGA-D8-A13Z	0	0	0	0	TNBC
TCGA-D8-A140	Positive	Positive	Positive	NA	69837	2.44739	1	1	red	1	189	-0.946464	0	0	red	0	46516	1.655	0.344469	1	0	middle	Positive	red	0	TCGA-D8-A140	1	0	0	1	ER
TCGA-D8-A141	Positive	Positive	Negative	NA	12922	NA	NA	1	red	1	12752	NA	1	NA	red	1	15789	0	NA	0	NA	0	Negative	black	0	TCGA-D8-A141	1	1	0	2	ER PR
TCGA-D8-A142	Negative	Negative	Equivocal	Negative	184	-3.01925	0	0	black	0	243	-1.0311	0	0	black	0	13411	0.043	0.131209	0	0	0	Negative	black	0	TCGA-D8-A142	0	0	0	0	TNBC
TCGA-D8-A143	Negative	Negative	Negative	NA	40	-4.16543	0	0	black	0	36	-1.32334	0	0	black	0	8109	0.538	-0.439463	0	0	0	Negative	black	0	TCGA-D8-A143	0	0	0	0	TNBC
TCGA-D8-A145	Positive	Positive	Equivocal	Negative	66632	2.02069	1	1	red	1	526	-0.189138	int	0	red	0	21753	-0.215	-0.298333	0	0	0	Negative	black	0	TCGA-D8-A145	1	0	0	1	ER
TCGA-D8-A146	Positive	Positive	Negative	NA	82130	2.14712	1	1	red	1	14897	3.65512	1	1	red	1	12672	-0.507	-0.239887	0	0	0	Negative	black	0	TCGA-D8-A146	1	1	0	2	ER PR
TCGA-D8-A147	Negative	Negative	Negative	NA	54	-3.75958	0	0	black	0	34	-0.884656	0	0	black	0	12594	0.437	-0.50997	0	0	0	Negative	black	0	TCGA-D8-A147	0	0	0	0	TNBC
TCGA-D8-A1J8	Positive	Positive	Negative	NA	68985	1.63474	1	1	red	1	169	-1.95528	0	0	red	0	5346	-0.391	-0.426298	0	0	0	Negative	black	0	TCGA-D8-A1J8	1	0	0	1	ER
TCGA-D8-A1J9	Positive	Negative	Positive	NA	6483	-1.15021	1	1	red	1	159	-2.00692	0	0	black	0	380485	3.657	3.93967	1	1	1	Positive	red	1	TCGA-D8-A1J9	1	0	1	2	ER HER2
TCGA-D8-A1JA	Negative	Negative	Positive	NA	324	-2.78359	0	0	black	0	47	-0.139555	0	0	black	0	202532	3.657	2.81638	1	1	1	Positive	red	1	TCGA-D8-A1JA	0	0	1	1	HER2
TCGA-D8-A1JB	Positive	Positive	Equivocal	Positive	28663	0.800341	1	1	red	1	658	-1.70579	1	0	red	1	35289	0.273	-0.125734	middle	0	0	Positive	red	0	TCGA-D8-A1JB	1	1	0	2	ER PR
TCGA-D8-A1JC	Positive	Positive	Negative	NA	84710	2.1405	1	1	red	1	1926	0.353818	1	1	red	1	17766	0.142	-0.0158944	0	0	0	Negative	black	0	TCGA-D8-A1JC	1	1	0	2	ER PR
TCGA-D8-A1JD	Positive	Positive	Negative	NA	19487	-0.16919	1	1	red	1	6447	1.53615	1	1	red	1	19344	0.098	0.0395593	0	0	0	Negative	black	0	TCGA-D8-A1JD	1	1	0	2	ER PR
TCGA-D8-A1JE	Positive	Positive	Negative	NA	69837	4.30009	1	1	red	1	12400	3.47378	1	1	red	1	10030	0.096	0.92735	0	0	0	Negative	black	0	TCGA-D8-A1JE	1	1	0	2	ER PR
TCGA-D8-A1JF	Negative	Negative	Negative	NA	935	-1.89402	1	0	black	0	88	0.0640561	0	1	black	0	21476	0.15	0.0808026	0	0	0	Negative	black	0	TCGA-D8-A1JF	0	0	0	0	TNBC
TCGA-D8-A1JG	Negative	Negative	Equivocal	Negative	146	-2.8619	0	0	black	0	1547	-0.246251	1	0	black	0	56450	0.734	1.98248	1	1	0	Negative	black	0	TCGA-D8-A1JG	0	0	0	0	TNBC
TCGA-D8-A1JH	Positive	Positive	Negative	NA	39862	0.590928	1	1	red	1	25078	2.93706	1	1	red	1	21202	0.002	0.189734	0	0	0	Negative	black	0	TCGA-D8-A1JH	1	1	0	2	ER PR
TCGA-D8-A1JI	Positive	Positive	Negative	NA	46516	1.55934	1	1	red	1	51604	1.05191	1	1	red	1	14146	-0.058	0.908874	0	0	0	Negative	black	0	TCGA-D8-A1JI	1	1	0	2	ER PR
TCGA-D8-A1JJ	Positive	Positive	Negative	NA	38683	1.25085	1	1	red	1	468	-0.33724	int	0	red	0	7465	-0.508	-0.121638	0	0	0	Negative	black	0	TCGA-D8-A1JJ	1	0	0	1	ER
TCGA-D8-A1JK	Negative	Positive	Negative	NA	276	-2.64902	0	0	black	0	666	-0.0859686	1	0	red	1	9727	-0.305	0.454951	0	0	0	Negative	black	0	TCGA-D8-A1JK	0	1	0	1	PR
TCGA-D8-A1JL	Negative	Negative	Negative	NA	159	-3.49095	0	0	black	0	72	-0.939797	0	0	black	0	6227	-0.016	-0.595941	0	0	0	Negative	black	0	TCGA-D8-A1JL	0	0	0	0	TNBC
TCGA-D8-A1JM	Positive	Negative	Negative	NA	3774	-1.23644	1	int	red	1	7	0.0502137	0	1	black	0	11188	-0.765	-0.211302	0	0	0	Negative	black	0	TCGA-D8-A1JM	1	0	0	1	ER
TCGA-D8-A1JN	Positive	Positive	Indeterminate	Negative	77409	2.24319	1	1	red	1	91	-0.0750995	0	0	red	0	16633	-0.879	-0.487296	0	0	0	Negative	black	0	TCGA-D8-A1JN	1	0	0	1	ER
TCGA-D8-A1JP	Positive	Positive	Negative	NA	89008	2.63955	1	1	red	1	438	-0.209079	int	0	red	0	12620	0.052	0.0805017	0	0	0	Negative	black	0	TCGA-D8-A1JP	1	0	0	1	ER
TCGA-D8-A1JS	Positive	Positive	Negative	NA	38486	2.01512	1	1	red	1	24051	1.24649	1	1	red	1	18155	0.006	0.497537	0	0	0	Negative	black	0	TCGA-D8-A1JS	1	1	0	2	ER PR
TCGA-D8-A1JT	Positive	Positive	Equivocal	Negative	70696	2.55585	1	1	red	1	20282	4.36513	1	1	red	1	12124	0.816	1.10544	0	0	0	Negative	black	0	TCGA-D8-A1JT	1	1	0	2	ER PR
TCGA-D8-A1JU	Positive	Positive	Negative	NA	39653	1.58916	1	1	red	1	1644	-0.196458	1	0	red	1	19935	-0.006	0.224763	0	0	0	Negative	black	0	TCGA-D8-A1JU	1	1	0	2	ER PR
TCGA-D8-A1X5	Positive	Positive	Positive	NA	73382	-3.66799	0	1	red	1	865	-0.940204	1	0	red	1	109064	3.657	-0.525139	1	0	1	Positive	red	1	TCGA-D8-A1X5	1	1	1	3	ER PR HER2
TCGA-D8-A1X6	Positive	Positive	Negative	NA	74345	1.70676	1	1	red	1	28019	3.1458	1	1	red	1	13905	0.028	1.45453	0	0	0	Negative	black	0	TCGA-D8-A1X6	1	1	0	2	ER PR
TCGA-D8-A1X7	Positive	Positive	Negative	NA	69837	0.764654	1	1	red	1	29529	3.24987	1	1	red	1	5077	-0.022	0.066244	0	0	0	Negative	black	0	TCGA-D8-A1X7	1	1	0	2	ER PR
TCGA-D8-A1X8	Positive	Indeterminate	Negative	NA	122008	1.99962	1	1	red	1	2285	-0.0723597	1	0	grey	0	28105	0.009	0.385711	0	0	0	Negative	black	0	TCGA-D8-A1X8	1	0	0	1	ER
TCGA-D8-A1X9	Positive	Positive	Indeterminate	Negative	62564	1.91149	1	1	red	1	2055	1.40549	1	1	red	1	37057	0.658	0.377455	middle	0	0	Negative	black	0	TCGA-D8-A1X9	1	1	0	2	ER PR
TCGA-D8-A1XA	Positive	Positive	Equivocal	NA	95781	0.857178	1	1	red	1	23754	2.13416	1	1	red	1	18338	0	-0.273609	0	0	0	Equivocal	orange	0	TCGA-D8-A1XA	1	1	0	2	ER PR
TCGA-D8-A1XB	Positive	Positive	Negative	NA	51604	0.925255	1	1	red	1	51233	3.69217	1	1	red	1	18094	0.11	-0.306514	0	0	0	Negative	black	0	TCGA-D8-A1XB	1	1	0	2	ER PR
TCGA-D8-A1XC	Positive	Positive	Negative	NA	145636	2.75164	1	1	red	1	24547	3.21294	1	1	red	1	8003	-0.015	-0.53828	0	0	0	Negative	black	0	TCGA-D8-A1XC	1	1	0	2	ER PR
TCGA-D8-A1XD	Positive	Positive	Negative	NA	25218	0.999211	1	1	red	1	10856	1.85882	1	1	red	1	30351	-0.004	-0.295925	0	0	0	Negative	black	0	TCGA-D8-A1XD	1	1	0	2	ER PR
TCGA-D8-A1XF	Positive	Positive	Negative	NA	41795	1.18891	1	1	red	1	236	-0.850528	0	0	red	0	21066	0.427	-0.202023	0	0	0	Negative	black	0	TCGA-D8-A1XF	1	0	0	1	ER
TCGA-D8-A1XG	Positive	Negative	Negative	NA	99741	2.90663	1	1	red	1	22136	3.66275	1	1	black	1	7694	-0.035	-0.48095	0	0	0	Negative	black	0	TCGA-D8-A1XG	1	1	0	2	ER PR
TCGA-D8-A1XJ	Positive	Positive	Positive	NA	23462	0.672237	1	1	red	1	215	-1.49317	0	0	red	0	467634	3.657	3.62764	1	1	1	Positive	red	1	TCGA-D8-A1XJ	1	0	1	2	ER HER2
TCGA-D8-A1XK	Negative	Negative	Negative	NA	69	-5.10347	0	0	black	0	11	-1.31206	0	0	black	0	7051	-0.368	-1.37854	0	0	0	Negative	black	0	TCGA-D8-A1XK	0	0	0	0	TNBC
TCGA-D8-A1XL	Positive	Positive	Equivocal	Negative	4940	-0.421846	1	1	red	1	3624	3.47784	1	1	red	1	33579	0.41	0.816016	middle	0	0	Negative	black	0	TCGA-D8-A1XL	1	1	0	2	ER PR
TCGA-D8-A1XM	Positive	Positive	Negative	NA	22386	0.647712	1	1	red	1	24176	-0.0470649	1	0	red	1	39062	0.445	0.144488	middle	0	0	Negative	black	0	TCGA-D8-A1XM	1	1	0	2	ER PR
TCGA-D8-A1XO	Positive	Positive	Negative	NA	61925	1.67968	1	1	red	1	2125	1.43247	1	1	red	1	20089	-0.025	-0.306365	0	0	0	Negative	black	0	TCGA-D8-A1XO	1	1	0	2	ER PR
TCGA-D8-A1XQ	Negative	Negative	Negative	NA	131	-2.42675	0	0	black	0	70	-0.106928	0	0	black	0	8765	-0.173	-0.235839	0	0	0	Negative	black	0	TCGA-D8-A1XQ	0	0	0	0	TNBC
TCGA-D8-A1XR	Positive	Positive	Negative	NA	35289	0.0379065	1	1	red	1	23814	2.90119	1	1	red	1	15896	-0.045	-0.725325	0	0	0	Negative	black	0	TCGA-D8-A1XR	1	1	0	2	ER PR
TCGA-D8-A1XS	Positive	Positive	Positive	NA	33180	0.684082	1	1	red	1	8765	2.4031	1	1	red	1	38486	0.984	0.420436	middle	0	0	Positive	red	0	TCGA-D8-A1XS	1	1	0	2	ER PR
TCGA-D8-A1XT	Negative	Negative	Positive	NA	193	-4.76248	0	0	black	0	94	-1.8678	0	0	black	0	277603	3.657	1.95891	1	1	1	Positive	red	1	TCGA-D8-A1XT	0	0	1	1	HER2
TCGA-D8-A1XU	Positive	Positive	Negative	NA	71569	1.99303	1	1	red	1	3160	0.887895	1	1	red	1	10865	-0.346	-0.159229	0	0	0	Negative	black	0	TCGA-D8-A1XU	1	1	0	2	ER PR
TCGA-D8-A1XV	Positive	Positive	Equivocal	Negative	111926	2.77251	1	1	red	1	21992	3.51051	1	1	red	1	6850	0.003	-0.124154	0	0	0	Negative	black	0	TCGA-D8-A1XV	1	1	0	2	ER PR
TCGA-D8-A1XW	Negative	Positive	Negative	NA	165	-4.1602	0	0	black	0	66	-1.41066	0	0	red	0	11288	-0.081	0.334899	0	0	0	Negative	black	0	TCGA-D8-A1XW	0	0	0	0	TNBC
TCGA-D8-A1XY	Positive	Positive	Positive	NA	37057	0.380106	1	1	red	1	26151	3.37229	1	1	red	1	26227	0.633	-0.0450097	0	0	0	Positive	red	0	TCGA-D8-A1XY	1	1	0	2	ER PR
TCGA-D8-A1XZ	Positive	Negative	Negative	NA	10961	0.199795	1	1	red	1	170	-1.52526	0	0	black	0	8236	-0.487	-0.150419	0	0	0	Negative	black	0	TCGA-D8-A1XZ	1	0	0	1	ER
TCGA-D8-A1Y0	Positive	Positive	Negative	NA	48049	1.65965	1	1	red	1	12992	2.25301	1	1	red	1	13807	0.022	-0.603154	0	0	0	Negative	black	0	TCGA-D8-A1Y0	1	1	0	2	ER PR
TCGA-D8-A1Y1	Positive	Positive	Negative	NA	29236	1.02522	1	1	red	1	25218	0.655119	1	1	red	1	15529	-0.03	0.337268	0	0	0	Negative	black	0	TCGA-D8-A1Y1	1	1	0	2	ER PR
TCGA-D8-A1Y2	Positive	Positive	Indeterminate	Negative	27591	0.9536	1	1	red	1	359	-1.4148	int	0	red	0	18308	0.423	0.493041	0	0	0	Negative	black	0	TCGA-D8-A1Y2	1	0	0	1	ER
TCGA-D8-A1Y3	Positive	Positive	Indeterminate	Negative	11636	-0.0944972	1	1	red	1	2779	2.27291	1	1	red	1	12400	0.039	-0.079229	0	0	0	Negative	black	0	TCGA-D8-A1Y3	1	1	0	2	ER PR
TCGA-D8-A27E	Positive	Positive	Negative	NA	152150	2.66127	1	1	red	1	359	-1.27062	int	0	red	0	14897	0.005	-0.241425	0	0	0	Negative	black	0	TCGA-D8-A27E	1	0	0	1	ER
TCGA-D8-A27F	Negative	Negative	Negative	NA	86	-5.37709	0	0	black	0	77	-1.91178	0	0	black	0	9371	-0.638	-1.07238	0	0	0	Negative	black	0	TCGA-D8-A27F	0	0	0	0	TNBC
TCGA-D8-A27G	Positive	Positive	Equivocal	Negative	14519	-1.18972	1	1	red	1	153	-1.53136	0	0	red	0	52819	0.819	0.483966	1	0	0	Negative	black	0	TCGA-D8-A27G	1	0	0	1	ER
TCGA-D8-A27H	Negative	Negative	Negative	NA	102	-5.1451	0	0	black	0	96	-1.9915	0	0	black	0	9411	-0.612	-0.207358	0	0	0	Negative	black	0	TCGA-D8-A27H	0	0	0	0	TNBC
TCGA-D8-A27I	Positive	Positive	Negative	NA	35743	0.422254	1	1	red	1	6891	0.21185	1	1	red	1	16657	0.006	-0.773179	0	0	0	Negative	black	0	TCGA-D8-A27I	1	1	0	2	ER PR
TCGA-D8-A27K	Positive	Positive	Negative	NA	30040	1.67562	1	1	red	1	12075	0.351128	1	1	red	1	34999	-0.002	0.422933	middle	0	0	Negative	black	0	TCGA-D8-A27K	1	1	0	2	ER PR
TCGA-D8-A27L	Positive	Positive	Negative	NA	29730	0.762528	1	1	red	1	34278	0.323058	1	1	red	1	19972	-0.004	-0.00959841	0	0	0	Negative	black	0	TCGA-D8-A27L	1	1	0	2	ER PR
TCGA-D8-A27M	Negative	Negative	Negative	NA	510	-2.48718	0	0	black	0	93	-0.163352	0	0	black	0	5979	-0.291	-0.713919	0	0	0	Negative	black	0	TCGA-D8-A27M	0	0	0	0	TNBC
TCGA-D8-A27N	Positive	Positive	Positive	NA	6330	-0.245379	1	1	red	1	315	-0.338957	int	0	red	0	104176	3.657	1.86591	1	1	1	Positive	red	1	TCGA-D8-A27N	1	0	1	2	ER HER2
TCGA-D8-A27P	Positive	Positive	Negative	NA	8267	0.231323	1	1	red	1	5931	0.0345566	1	1	red	1	31219	0.003	0.870609	0	0	0	Negative	black	0	TCGA-D8-A27P	1	1	0	2	ER PR
TCGA-D8-A27R	Positive	Positive	Equivocal	Negative	16080	-0.396532	1	1	red	1	1510	-0.0179779	1	1	red	1	18497	0.384	0.0164889	0	0	0	Negative	black	0	TCGA-D8-A27R	1	1	0	2	ER PR
TCGA-D8-A27T	Positive	Positive	Negative	NA	55970	2.66561	1	1	red	1	20402	0.155768	1	1	red	1	24486	0.638	0.3202	0	0	0	Negative	black	0	TCGA-D8-A27T	1	1	0	2	ER PR
TCGA-D8-A27V	Positive	Positive	Negative	NA	58530	2.08285	1	1	red	1	2418	0.0067827	1	1	red	1	13551	-0.58	-0.463121	0	0	0	Negative	black	0	TCGA-D8-A27V	1	1	0	2	ER PR
TCGA-D8-A27W	Positive	Positive	Equivocal	Positive	22539	1.65553	1	1	red	1	476	-0.0107547	int	1	red	1	24360	0.937	0.310333	0	0	0	Positive	red	0	TCGA-D8-A27W	1	1	0	2	ER PR
TCGA-D8-A3Z5	Positive	Positive	Negative	NA	24360	0.25205	1	1	red	1	18994	0.402591	1	1	red	1	36888	0.006	-0.110175	middle	0	0	Negative	black	0	TCGA-D8-A3Z5	1	1	0	2	ER PR
TCGA-D8-A3Z6	Positive	Positive	Negative	NA	19972	NA	NA	1	red	1	19028	NA	1	NA	red	1	17508	-0.01	NA	0	NA	0	Negative	black	0	TCGA-D8-A3Z6	1	1	0	2	ER PR
TCGA-D8-A4Z1	Positive	Positive	Negative	NA	9391	NA	NA	1	red	1	12286	NA	1	NA	red	1	27931	0.005	NA	0	NA	0	Negative	black	0	TCGA-D8-A4Z1	1	1	0	2	ER PR
TCGA-D8-A73U	Positive	Positive	Negative	Negative	16657	1.61724	1	1	red	1	10961	-0.0789182	1	0	red	1	8931	-0.197	-0.118612	0	0	0	Negative	black	0	TCGA-D8-A73U	1	1	0	2	ER PR
TCGA-D8-A73W	Positive	Negative	Negative	NA	37931	1.54264	1	1	red	1	71	-0.117434	0	0	black	0	14667	0.022	0.405282	0	0	0	Negative	black	0	TCGA-D8-A73W	1	0	0	1	ER
TCGA-D8-A73X	Positive	Positive	Negative	Negative	65911	2.24156	1	1	red	1	46223	0.413287	1	1	red	1	18184	0.024	0.514271	0	0	0	Negative	black	0	TCGA-D8-A73X	1	1	0	2	ER PR
TCGA-E2-A105	Positive	Positive	Equivocal	NA	114971	NA	NA	1	red	1	2319	NA	1	NA	red	1	25778	0.657	NA	0	NA	0	Equivocal	orange	0	TCGA-E2-A105	1	1	0	2	ER PR
TCGA-E2-A106	Positive	Positive	Equivocal	Negative	45360	NA	NA	1	red	1	6820	NA	1	NA	red	1	19820	NA	NA	0	NA	NA	Negative	black	0	TCGA-E2-A106	1	1	0	2	ER PR
TCGA-E2-A107	Positive	Negative	Equivocal	Negative	43998	1.75478	1	1	red	1	334	-0.839296	int	0	black	0	30040	0.298	0.462541	0	0	0	Negative	black	0	TCGA-E2-A107	1	0	0	1	ER
TCGA-E2-A108	Positive	Positive	Negative	NA	9549	-1.39636	1	1	red	1	2340	0.136455	1	1	red	1	7026	-0.07	-1.53267	0	0	0	Negative	black	0	TCGA-E2-A108	1	1	0	2	ER PR
TCGA-E2-A109	Positive	Negative	Equivocal	Negative	53661	2.67299	1	1	red	1	88	-0.0974033	0	0	black	0	29431	0.314	0.405487	0	0	0	Negative	black	0	TCGA-E2-A109	1	0	0	1	ER
TCGA-E2-A10A	Positive	Positive	Positive	Negative	49047	1.46046	1	1	red	1	6629	0.166796	1	1	red	1	17453	0.018	-0.248615	0	0	0	Negative	black	0	TCGA-E2-A10A	1	1	0	2	ER PR
TCGA-E2-A10B	Positive	Positive	Equivocal	Negative	73382	2.47013	1	1	red	1	4116	0.171681	1	1	red	1	14483	-0.052	-0.130261	0	0	0	Negative	black	0	TCGA-E2-A10B	1	1	0	2	ER PR
TCGA-E2-A10C	Positive	Positive	Negative	NA	50122	0.705835	1	1	red	1	92	-1.34548	0	0	red	0	16657	0.123	-0.514898	0	0	0	Negative	black	0	TCGA-E2-A10C	1	0	0	1	ER
TCGA-E2-A10E	Positive	Positive	Equivocal	Negative	95781	2.31712	1	1	red	1	1193	-0.0368843	1	0	red	1	25078	0.015	-0.0704156	0	0	0	Negative	black	0	TCGA-E2-A10E	1	1	0	2	ER PR
TCGA-E2-A10F	Positive	Positive	Equivocal	Negative	21611	NA	NA	1	red	1	73382	NA	1	NA	red	1	16409	0.028	NA	0	NA	0	Negative	black	0	TCGA-E2-A10F	1	1	0	2	ER PR
TCGA-E2-A14N	Negative	Negative	Negative	NA	111	-4.93683	0	0	black	0	164	-2.08488	0	0	black	0	3711	-0.04	-0.64448	0	0	0	Negative	black	0	TCGA-E2-A14N	0	0	0	0	TNBC
TCGA-E2-A14O	Positive	Positive	Equivocal	Negative	52399	2.67459	1	1	red	1	27845	5.6024	1	1	red	1	13567	0.493	0.46747	0	0	0	Negative	black	0	TCGA-E2-A14O	1	1	0	2	ER PR
TCGA-E2-A14P	Negative	Negative	Positive	NA	199	-2.06705	0	0	black	0	130	-0.762598	0	0	black	0	730070	3.657	2.6979	1	1	1	Positive	red	1	TCGA-E2-A14P	0	0	1	1	HER2
TCGA-E2-A14Q	Positive	Positive	Negative	NA	122008	3.47746	1	1	red	1	14077	4.58102	1	1	red	1	12413	-0.577	-0.131059	0	0	0	Negative	black	0	TCGA-E2-A14Q	1	1	0	2	ER PR
TCGA-E2-A14R	Negative	Negative	Negative	NA	91	NA	NA	0	black	0	12	NA	0	NA	black	0	11048	-0.485	NA	0	NA	0	Negative	black	0	TCGA-E2-A14R	0	0	0	0	TNBC
TCGA-E2-A14S	Positive	Positive	Equivocal	Negative	102001	2.97319	1	1	red	1	3395	1.61576	1	1	red	1	17621	0.048	0.234117	0	0	0	Negative	black	0	TCGA-E2-A14S	1	1	0	2	ER PR
TCGA-E2-A14T	Positive	Positive	Negative	Negative	43214	1.93327	1	1	red	1	421	0.738167	int	1	red	1	21611	0.425	-0.0406109	0	0	0	Negative	black	0	TCGA-E2-A14T	1	1	0	2	ER PR
TCGA-E2-A14U	Positive	Positive	Equivocal	Negative	48379	NA	NA	1	red	1	20810	NA	1	NA	red	1	32800	0.008	NA	middle	NA	0	Negative	black	0	TCGA-E2-A14U	1	1	0	2	ER PR
TCGA-E2-A14V	Positive	Positive	Positive	NA	9174	-0.639798	1	1	red	1	4669	1.27474	1	1	red	1	218849	3.657	2.50172	1	1	1	Positive	red	1	TCGA-E2-A14V	1	1	1	3	ER PR HER2
TCGA-E2-A14W	Positive	Positive	NA	Positive	42257	1.66734	1	1	red	1	10306	4.02615	1	1	red	1	19633	0.655	-0.0100127	0	0	0	Positive	red	0	TCGA-E2-A14W	1	1	0	2	ER PR
TCGA-E2-A14X	Negative	Negative	Negative	NA	654	-1.98405	1	0	black	0	76	0.523343	0	1	black	0	10273	-0.333	-0.345025	0	0	0	Negative	black	0	TCGA-E2-A14X	0	0	0	0	TNBC
TCGA-E2-A14Y	Positive	Positive	Equivocal	Positive	713	-3.25305	0	0	red	0	44	-0.986944	0	0	red	0	277603	3.657	3.19745	1	1	1	Positive	red	1	TCGA-E2-A14Y	0	0	1	1	HER2
TCGA-E2-A14Z	Positive	Positive	Negative	NA	26227	1.51623	1	1	red	1	13742	4.76248	1	1	red	1	11028	-0.154	-0.511252	0	0	0	Negative	black	0	TCGA-E2-A14Z	1	1	0	2	ER PR
TCGA-E2-A150	Negative	Negative	Negative	NA	177	-3.27757	0	0	black	0	78	-0.933586	0	0	black	0	8771	-0.357	-0.299837	0	0	0	Negative	black	0	TCGA-E2-A150	0	0	0	0	TNBC
TCGA-E2-A152	Positive	Negative	Positive	NA	1358	-2.38815	0	0	red	0	149	-0.934524	0	0	black	0	380485	3.657	3.90256	1	1	1	Positive	red	1	TCGA-E2-A152	0	0	1	1	HER2
TCGA-E2-A153	Positive	Positive	Negative	NA	13567	0.670938	1	1	red	1	14077	4.3425	1	1	red	1	20895	0.245	0.552485	0	0	0	Negative	black	0	TCGA-E2-A153	1	1	0	2	ER PR
TCGA-E2-A154	Positive	Positive	Negative	NA	75381	2.6572	1	1	red	1	55496	5.03911	1	1	red	1	22037	0.015	-0.0939498	0	0	0	Negative	black	0	TCGA-E2-A154	1	1	0	2	ER PR
TCGA-E2-A155	Positive	Negative	Negative	NA	76379	2.61592	1	1	red	1	197	-1.0527	0	0	black	0	43735	0.064	1.2608	middle	0	0	Negative	black	0	TCGA-E2-A155	1	0	0	1	ER
TCGA-E2-A156	Positive	Positive	Negative	NA	168057	3.18969	1	1	red	1	55496	6.2806	1	1	red	1	34567	-0.001	0.372492	middle	0	0	Negative	black	0	TCGA-E2-A156	1	1	0	2	ER PR
TCGA-E2-A158	Negative	Negative	Negative	NA	16	-3.66248	0	0	black	0	11	-0.750507	0	0	black	0	12795	-0.903	-0.217002	0	0	0	Negative	black	0	TCGA-E2-A158	0	0	0	0	TNBC
TCGA-E2-A159	Negative	Negative	NA	Negative	513	-3.27371	0	0	black	0	56	-1.02971	0	0	black	0	9705	-0.171	-0.303941	0	0	0	Negative	black	0	TCGA-E2-A159	0	0	0	0	TNBC
TCGA-E2-A15A	Positive	Positive	Negative	NA	18562	-0.0911429	1	1	red	1	2712	-0.246182	1	0	red	1	22287	0.203	0.16621	0	0	0	Negative	black	0	TCGA-E2-A15A	1	1	0	2	ER PR
TCGA-E2-A15C	Positive	Positive	Equivocal	Negative	69837	0.320776	1	1	red	1	30789	2.46911	1	1	red	1	34710	0.029	-0.0659488	middle	0	0	Negative	black	0	TCGA-E2-A15C	1	1	0	2	ER PR
TCGA-E2-A15D	Positive	Positive	Equivocal	Negative	17855	0.251957	1	1	red	1	19857	5.37758	1	1	red	1	25566	0.04	0.383289	0	0	0	Negative	black	0	TCGA-E2-A15D	1	1	0	2	ER PR
TCGA-E2-A15E	Positive	Positive	NA	Positive	9583	-0.901517	1	1	red	1	15875	3.10075	1	1	red	1	62564	1.469	1.25368	1	0	middle	Positive	red	0	TCGA-E2-A15E	1	1	0	2	ER PR
TCGA-E2-A15F	Positive	Positive	Negative	NA	104176	2.19375	1	1	red	1	31106	3.72175	1	1	red	1	18856	-0.009	-0.803577	0	0	0	Negative	black	0	TCGA-E2-A15F	1	1	0	2	ER PR
TCGA-E2-A15G	Positive	Positive	Negative	NA	92224	2.96264	1	1	red	1	61925	5.90936	1	1	red	1	22188	-0.127	0.121738	0	0	0	Negative	black	0	TCGA-E2-A15G	1	1	0	2	ER PR
TCGA-E2-A15H	Positive	Positive	Equivocal	Positive	13856	0.0923445	1	1	red	1	3176	-0.179726	1	0	red	1	177300	3.657	2.16219	1	1	1	Positive	red	1	TCGA-E2-A15H	1	1	1	3	ER PR HER2
TCGA-E2-A15I	Positive	Positive	Equivocal	Negative	55014	-0.235837	1	1	red	1	9110	1.62443	1	1	red	1	33579	-0.008	-0.564011	middle	0	0	Negative	black	0	TCGA-E2-A15I	1	1	0	2	ER PR
TCGA-E2-A15J	Positive	Positive	Equivocal	Negative	12878	-0.0720945	1	1	red	1	5149	3.26849	1	1	red	1	23180	0.006	0.738385	0	0	0	Negative	black	0	TCGA-E2-A15J	1	1	0	2	ER PR
TCGA-E2-A15K	Positive	Positive	Equivocal	Negative	53226	2.42939	1	1	red	1	371	-0.292521	int	0	red	0	21156	-0.035	0.831741	0	0	0	Negative	black	0	TCGA-E2-A15K	1	0	0	1	ER
TCGA-E2-A15L	Positive	Positive	Equivocal	Negative	38880	1.73494	1	1	red	1	9148	2.84207	1	1	red	1	20561	0.032	0.292014	0	0	0	Negative	black	0	TCGA-E2-A15L	1	1	0	2	ER PR
TCGA-E2-A15M	Positive	Positive	Negative	NA	27845	1.69277	1	1	red	1	4421	3.15328	1	1	red	1	38683	-0.119	-0.388629	middle	0	0	Negative	black	0	TCGA-E2-A15M	1	1	0	2	ER PR
TCGA-E2-A15O	Positive	Positive	Equivocal	Negative	89008	2.71105	1	1	red	1	11518	3.61633	1	1	red	1	15320	0.021	-0.0415869	0	0	0	Negative	black	0	TCGA-E2-A15O	1	1	0	2	ER PR
TCGA-E2-A15P	Positive	Positive	Negative	NA	59654	1.84151	1	1	red	1	740	-0.686382	1	0	red	1	38486	-0.013	0.0158027	middle	0	0	Negative	black	0	TCGA-E2-A15P	1	1	0	2	ER PR
TCGA-E2-A15R	Positive	Positive	Equivocal	Negative	95781	3.22837	1	1	red	1	854	0.464551	1	1	red	1	23070	0.004	0.0945805	0	0	0	Negative	black	0	TCGA-E2-A15R	1	1	0	2	ER PR
TCGA-E2-A15S	Positive	Negative	Equivocal	Negative	37057	2.55387	1	1	red	1	129	0.098522	0	1	black	0	19857	0.053	0.0403086	0	0	0	Negative	black	0	TCGA-E2-A15S	1	0	0	1	ER
TCGA-E2-A15T	Positive	Positive	Equivocal	Negative	122008	3.37647	1	1	red	1	634	-0.0912629	1	0	red	1	31002	0.817	0.622327	0	0	0	Negative	black	0	TCGA-E2-A15T	1	1	0	2	ER PR
TCGA-E2-A1AZ	Negative	Negative	Indeterminate	Negative	319	-3.52712	0	0	black	0	208	-0.798998	0	0	black	0	16310	-0.184	0.197062	0	0	0	Negative	black	0	TCGA-E2-A1AZ	0	0	0	0	TNBC
TCGA-E2-A1B0	Negative	Negative	Positive	NA	86	-2.61011	0	0	black	0	189	-0.114792	0	0	black	0	380485	3.657	-0.188664	1	0	1	Positive	red	1	TCGA-E2-A1B0	0	0	1	1	HER2
TCGA-E2-A1B1	Positive	Positive	Equivocal	Positive	2584	-1.5985	1	int	red	1	1345	-0.0250763	1	1	red	1	89008	2.012	1.1837	1	0	1	Positive	red	1	TCGA-E2-A1B1	1	1	1	3	ER PR HER2
TCGA-E2-A1B4	Positive	Positive	Negative	NA	90531	2.77053	1	1	red	1	22188	4.03785	1	1	red	1	24423	0.018	0.107198	0	0	0	Negative	black	0	TCGA-E2-A1B4	1	1	0	2	ER PR
TCGA-E2-A1B5	Positive	Positive	Negative	NA	3051	-1.84029	1	int	red	1	302	0.122011	int	1	red	1	4052	-0.123	-0.894189	0	0	0	Negative	black	0	TCGA-E2-A1B5	1	1	0	2	ER PR
TCGA-E2-A1B6	Negative	Negative	Equivocal	Negative	246	-3.09412	0	0	black	0	465	-0.443497	int	0	black	0	6803	-0.03	-0.687583	0	0	0	Negative	black	0	TCGA-E2-A1B6	0	0	0	0	TNBC
TCGA-E2-A1BC	Positive	Positive	Negative	NA	21476	0.682669	1	1	red	1	8267	3.89801	1	1	red	1	30249	-0.017	-0.158115	0	0	0	Negative	black	0	TCGA-E2-A1BC	1	1	0	2	ER PR
TCGA-E2-A1BD	Positive	Positive	Equivocal	Negative	41795	1.72373	1	1	red	1	22438	5.87837	1	1	red	1	13693	0.027	0.14866	0	0	0	Negative	black	0	TCGA-E2-A1BD	1	1	0	2	ER PR
TCGA-E2-A1IE	Positive	Positive	Equivocal	Negative	68186	NA	NA	1	red	1	2001	NA	1	NA	red	1	25496	-0.014	NA	0	NA	0	Negative	black	0	TCGA-E2-A1IE	1	1	0	2	ER PR
TCGA-E2-A1IF	Positive	Positive	Negative	NA	32677	NA	NA	1	red	1	3268	NA	1	NA	red	1	10699	0.013	NA	0	NA	0	Negative	black	0	TCGA-E2-A1IF	1	1	0	2	ER PR
TCGA-E2-A1IG	Positive	Positive	Negative	NA	26533	1.71462	1	1	red	1	1700	-0.150995	1	0	red	1	19167	1.285	0.549483	0	0	middle	Negative	black	0	TCGA-E2-A1IG	1	1	0	2	ER PR
TCGA-E2-A1IH	Positive	Positive	Equivocal	NA	21564	NA	NA	1	red	1	3529	NA	1	NA	red	1	16607	0.223	NA	0	NA	0	Equivocal	orange	0	TCGA-E2-A1IH	1	1	0	2	ER PR
TCGA-E2-A1II	Negative	Positive	Negative	NA	104	NA	NA	0	black	0	161	NA	0	NA	red	0	5100	-0.245	NA	0	NA	0	Negative	black	0	TCGA-E2-A1II	0	0	0	0	TNBC
TCGA-E2-A1IJ	Positive	Positive	Equivocal	Negative	27097	NA	NA	1	red	1	20769	NA	1	NA	red	1	28476	0.317	NA	0	NA	0	Negative	black	0	TCGA-E2-A1IJ	1	1	0	2	ER PR
TCGA-E2-A1IK	Positive	Positive	Negative	NA	84710	NA	NA	1	red	1	10772	NA	1	NA	red	1	3575	-0.001	NA	0	NA	0	Negative	black	0	TCGA-E2-A1IK	1	1	0	2	ER PR
TCGA-E2-A1IL	Positive	Positive	Negative	NA	65911	0.152929	1	1	red	1	2566	-0.472414	1	0	red	1	27931	-0.02	-0.249952	0	0	0	Negative	black	0	TCGA-E2-A1IL	1	1	0	2	ER PR
TCGA-E2-A1IN	Positive	Positive	Negative	NA	53661	NA	NA	1	red	1	21337	NA	1	NA	red	1	15529	0.034	NA	0	NA	0	Negative	black	0	TCGA-E2-A1IN	1	1	0	2	ER PR
TCGA-E2-A1IO	Positive	Positive	Equivocal	Negative	17736	NA	NA	1	red	1	7054	NA	1	NA	red	1	25218	0.018	NA	0	NA	0	Negative	black	0	TCGA-E2-A1IO	1	1	0	2	ER PR
TCGA-E2-A1IU	Positive	Positive	Negative	NA	99741	0.342516	1	1	red	1	13288	-0.434324	1	0	red	1	33309	0.013	-0.436085	middle	0	0	Negative	black	0	TCGA-E2-A1IU	1	1	0	2	ER PR
TCGA-E2-A1L6	Positive	Positive	Negative	NA	20981	0.510417	1	1	red	1	41567	4.32882	1	1	red	1	17680	0.006	0.672295	0	0	0	Negative	black	0	TCGA-E2-A1L6	1	1	0	2	ER PR
TCGA-E2-A1L7	Negative	Negative	Negative	NA	22386	0.581388	1	1	black	1	18959	2.96981	1	1	black	1	4730	-0.73	-0.302683	0	0	0	Negative	black	0	TCGA-E2-A1L7	1	1	0	2	ER PR
TCGA-E2-A1L8	Positive	Positive	Equivocal	Negative	30680	0.516988	1	1	red	1	13614	2.65524	1	1	red	1	18497	0.01	0.65512	0	0	0	Negative	black	0	TCGA-E2-A1L8	1	1	0	2	ER PR
TCGA-E2-A1L9	Positive	Positive	Negative	NA	27762	NA	NA	1	red	1	5609	NA	1	NA	red	1	13457	-0.047	NA	0	NA	0	Negative	black	0	TCGA-E2-A1L9	1	1	0	2	ER PR
TCGA-E2-A1LA	Positive	Positive	Equivocal	Negative	35898	NA	NA	1	red	1	604	NA	1	NA	red	1	23124	0.493	NA	0	NA	0	Negative	black	0	TCGA-E2-A1LA	1	1	0	2	ER PR
TCGA-E2-A1LB	Negative	Negative	Positive	NA	269	-4.66903	0	0	black	0	114	-1.63556	0	0	black	0	467634	3.657	3.22871	1	1	1	Positive	red	1	TCGA-E2-A1LB	0	0	1	1	HER2
TCGA-E2-A1LE	Negative	Negative	Positive	NA	239	-2.50503	0	0	black	0	89	-0.0834948	0	0	black	0	242248	3.657	2.71252	1	1	1	Positive	red	1	TCGA-E2-A1LE	0	0	1	1	HER2
TCGA-E2-A1LG	Negative	Negative	Equivocal	Negative	27	-3.77098	0	0	black	0	4	-0.838198	0	0	black	0	23462	-0.001	-0.181759	0	0	0	Negative	black	0	TCGA-E2-A1LG	0	0	0	0	TNBC
TCGA-E2-A1LH	Negative	Negative	Negative	NA	263	NA	NA	0	black	0	49	NA	0	NA	black	0	9975	0	NA	0	NA	0	Negative	black	0	TCGA-E2-A1LH	0	0	0	0	TNBC
TCGA-E2-A1LI	Negative	Negative	Equivocal	Negative	259	NA	NA	0	black	0	24	NA	0	NA	black	0	14574	-0.063	NA	0	NA	0	Negative	black	0	TCGA-E2-A1LI	0	0	0	0	TNBC
TCGA-E2-A1LK	Negative	Negative	Equivocal	Negative	399	-4.95824	0	0	black	0	9	-1.64964	0	0	black	0	16657	0.181	-0.326224	0	0	0	Negative	black	0	TCGA-E2-A1LK	0	0	0	0	TNBC
TCGA-E2-A1LL	Negative	Negative	Negative	NA	1297	-4.67899	0	0	black	0	521	-1.72636	int	0	black	0	5933	-0.318	-0.230789	0	0	0	Negative	black	0	TCGA-E2-A1LL	0	0	0	0	TNBC
TCGA-E2-A1LS	Negative	Negative	Negative	NA	200	-4.06178	0	0	black	0	154	-1.64336	0	0	black	0	4347	NA	-0.335144	0	0	NA	Negative	black	0	TCGA-E2-A1LS	0	0	0	0	TNBC
TCGA-E2-A2P5	Positive	Positive	NA	Negative	23929	0.607807	1	1	red	1	11572	0.413504	1	1	red	1	8956	-0.421	-0.747896	0	0	0	Negative	black	0	TCGA-E2-A2P5	1	1	0	2	ER PR
TCGA-E2-A2P6	Positive	Positive	NA	Negative	89008	NA	NA	1	red	1	238	NA	0	NA	red	0	23578	-0.013	NA	0	NA	0	Negative	black	0	TCGA-E2-A2P6	1	0	0	1	ER
TCGA-E2-A3DX	Positive	Positive	NA	Positive	21942	-1.92846	1	1	red	1	15987	0.0797215	1	1	red	1	62564	0.031	1.44107	1	0	0	Positive	red	0	TCGA-E2-A3DX	1	1	0	2	ER PR
TCGA-E2-A56Z	Positive	Positive	Equivocal	Negative	89008	2.92891	1	1	red	1	1265	-0.392391	1	0	red	1	15853	0.505	-0.1121	0	0	0	Negative	black	0	TCGA-E2-A56Z	1	1	0	2	ER PR
TCGA-E2-A570	Positive	Positive	Equivocal	Negative	23814	NA	NA	1	red	1	15964	NA	1	NA	red	1	20519	-0.004	NA	0	NA	0	Negative	black	0	TCGA-E2-A570	1	1	0	2	ER PR
TCGA-E2-A572	Positive	Positive	Equivocal	Negative	10718	0.453409	1	1	red	1	1106	0.0495192	1	1	red	1	13660	NA	-0.123777	0	0	NA	Negative	black	0	TCGA-E2-A572	1	1	0	2	ER PR
TCGA-E2-A573	Negative	Negative	Equivocal	Negative	93	NA	NA	0	black	0	48	NA	0	NA	black	0	6598	-0.14	NA	0	NA	0	Negative	black	0	TCGA-E2-A573	0	0	0	0	TNBC
TCGA-E2-A574	Negative	Negative	Equivocal	Negative	41	-2.4015	0	0	black	0	23	-0.226476	0	0	black	0	7664	0.334	-0.381961	0	0	0	Negative	black	0	TCGA-E2-A574	0	0	0	0	TNBC
TCGA-E2-A576	Positive	Positive	Equivocal	Negative	42016	NA	NA	1	red	1	6774	NA	1	NA	red	1	21992	0.096	NA	0	NA	0	Negative	black	0	TCGA-E2-A576	1	1	0	2	ER PR
TCGA-E2-A9RU	Positive	Negative	Equivocal	Negative	14936	1.32728	1	1	red	1	585	-0.173795	1	0	black	0	10340	-0.151	-0.184039	0	0	0	Negative	black	0	TCGA-E2-A9RU	1	0	0	1	ER
TCGA-E9-A1N3	NA	NA	NA	NA	122008	3.11007	1	1	grey	1	2202	-0.177031	1	0	grey	0	16965	0.012	0.380703	0	0	0	NA	grey	0	TCGA-E9-A1N3	1	0	0	1	ER
TCGA-E9-A1N4	Positive	Positive	Positive	NA	8656	-0.499769	1	1	red	1	17095	0.466788	1	1	red	1	11138	-0.048	0.164788	0	0	0	Positive	red	0	TCGA-E9-A1N4	1	1	0	2	ER PR
TCGA-E9-A1N5	Positive	Positive	Positive	NA	24111	0.0755537	1	1	red	1	23404	0.126769	1	1	red	1	7961	-0.543	0.250151	0	0	0	Positive	red	0	TCGA-E9-A1N5	1	1	0	2	ER PR
TCGA-E9-A1N6	Positive	Positive	Positive	NA	28287	-0.50811	1	1	red	1	6589	0.536092	1	1	red	1	34856	2.558	-0.19071	middle	0	1	Positive	red	1	TCGA-E9-A1N6	1	1	1	3	ER PR HER2
TCGA-E9-A1N8	Negative	NA	Negative	NA	19	-0.900035	1	0	black	0	18	-0.497818	0	0	grey	0	6274	-0.811	-0.0387694	0	0	0	Negative	black	0	TCGA-E9-A1N8	0	0	0	0	TNBC
TCGA-E9-A1N9	Negative	Positive	Positive	NA	56450	-0.0188046	1	1	black	1	314	0.270773	int	1	red	1	11540	-0.001	0.137005	0	0	0	Positive	red	0	TCGA-E9-A1N9	1	1	0	2	ER PR
TCGA-E9-A1NA	Positive	Positive	Positive	NA	28663	1.64984	1	1	red	1	182	-1.38538	0	0	red	0	10062	-0.709	-0.33664	0	0	0	Positive	red	0	TCGA-E9-A1NA	1	0	0	1	ER
TCGA-E9-A1NC	Negative	Positive	Positive	NA	84	NA	NA	0	black	0	58	NA	0	NA	red	0	7164	-0.412	NA	0	NA	0	Positive	red	0	TCGA-E9-A1NC	0	0	0	0	TNBC
TCGA-E9-A1ND	Negative	Negative	Positive	NA	891	-0.508716	1	0	black	0	43	0.106035	0	1	black	0	6063	-0.266	0.285069	0	0	0	Positive	red	0	TCGA-E9-A1ND	0	0	0	0	TNBC
TCGA-E9-A1NE	Positive	Positive	Negative	NA	13807	-0.0672222	1	1	red	1	1212	0.0623729	1	1	red	1	13551	0.015	-0.0581456	0	0	0	Negative	black	0	TCGA-E9-A1NE	1	1	0	2	ER PR
TCGA-E9-A1NF	Positive	Positive	Negative	NA	39458	-1.00324	1	1	red	1	709	-0.0729371	1	0	red	1	10644	-0.266	0.533475	0	0	0	Negative	black	0	TCGA-E9-A1NF	1	1	0	2	ER PR
TCGA-E9-A1NG	Positive	Positive	Negative	NA	8055	-0.0735672	1	1	red	1	3203	0.131093	1	1	red	1	13230	0.005	0.338623	0	0	0	Negative	black	0	TCGA-E9-A1NG	1	1	0	2	ER PR
TCGA-E9-A1NH	Positive	Positive	Negative	NA	50122	0.590454	1	1	red	1	1240	-0.107038	1	0	red	1	20685	-0.299	0.200193	0	0	0	Negative	black	0	TCGA-E9-A1NH	1	1	0	2	ER PR
TCGA-E9-A1NI	Positive	Positive	Negative	NA	56956	1.92965	1	1	red	1	2756	2.01457	1	1	red	1	15875	0.038	0.173219	0	0	0	Negative	black	0	TCGA-E9-A1NI	1	1	0	2	ER PR
TCGA-E9-A1QZ	NA	NA	NA	NA	29142	0.30657	1	1	grey	1	5278	1.14336	1	1	grey	1	20126	0.334	-0.535398	0	0	0	NA	grey	0	TCGA-E9-A1QZ	1	1	0	2	ER PR
TCGA-E9-A1R0	NA	NA	NA	NA	24360	-3.55555	0	1	grey	1	47106	0.124872	1	1	grey	1	20282	-0.014	-0.299085	0	0	0	NA	grey	0	TCGA-E9-A1R0	1	1	0	2	ER PR
TCGA-E9-A1R2	Positive	Negative	Equivocal	Negative	33579	1.48884	1	1	red	1	89	-1.85299	0	0	black	0	34856	0.528	0.729634	middle	0	0	Negative	black	0	TCGA-E9-A1R2	1	0	0	1	ER
TCGA-E9-A1R3	NA	NA	NA	NA	13991	-0.123342	1	1	grey	1	3074	0.418081	1	1	grey	1	12324	0.028	0.0343425	0	0	0	NA	grey	0	TCGA-E9-A1R3	1	1	0	2	ER PR
TCGA-E9-A1R4	NA	NA	NA	NA	36552	-0.0231335	1	1	grey	1	10207	1.96855	1	1	grey	1	13334	0.147	0.0469243	0	0	0	NA	grey	0	TCGA-E9-A1R4	1	1	0	2	ER PR
TCGA-E9-A1R5	NA	NA	NA	NA	46811	0.827656	1	1	grey	1	16287	3.13159	1	1	grey	1	31806	0.578	1.13374	0	0	0	NA	grey	0	TCGA-E9-A1R5	1	1	0	2	ER PR
TCGA-E9-A1R6	NA	NA	NA	NA	114971	-1.46777	1	1	grey	1	20282	-0.691804	1	0	grey	0	35440	0.459	-0.434781	middle	0	0	NA	grey	0	TCGA-E9-A1R6	1	0	0	1	ER
TCGA-E9-A1R7	NA	NA	NA	NA	168057	2.61462	1	1	grey	1	872	-1.2627	1	0	grey	0	29142	0.541	0.399502	0	0	0	NA	grey	0	TCGA-E9-A1R7	1	0	0	1	ER
TCGA-E9-A1RA	NA	NA	NA	NA	23344	0.0798048	1	1	grey	1	16482	2.09023	1	1	grey	1	17564	-0.264	0.426944	0	0	0	NA	grey	0	TCGA-E9-A1RA	1	1	0	2	ER PR
TCGA-E9-A1RB	NA	NA	NA	NA	17766	-0.626642	1	1	grey	1	6392	-0.296568	1	0	grey	0	5300	-0.466	-0.670131	0	0	0	NA	grey	0	TCGA-E9-A1RB	1	0	0	1	ER
TCGA-E9-A1RC	NA	NA	NA	NA	89008	-0.742205	1	1	grey	1	13905	-0.339988	1	0	grey	0	16263	-0.005	0.11906	0	0	0	NA	grey	0	TCGA-E9-A1RC	1	0	0	1	ER
TCGA-E9-A1RD	NA	NA	NA	NA	99741	-0.253868	1	1	grey	1	23518	-0.183651	1	0	grey	0	19382	-0.007	-0.143459	0	0	0	NA	grey	0	TCGA-E9-A1RD	1	0	0	1	ER
TCGA-E9-A1RE	NA	NA	NA	NA	111926	2.27582	1	1	grey	1	4838	1.04109	1	1	grey	1	33445	0.562	0.833356	middle	0	0	NA	grey	0	TCGA-E9-A1RE	1	1	0	2	ER PR
TCGA-E9-A1RF	NA	NA	NA	NA	24547	-1.01686	1	1	grey	1	445	-0.614638	int	0	grey	0	25496	0.167	0.240155	0	0	0	NA	grey	0	TCGA-E9-A1RF	1	0	0	1	ER
TCGA-E9-A1RG	NA	NA	NA	NA	42729	2.28289	1	1	grey	1	8552	2.3517	1	1	grey	1	13823	0.05	0.245577	0	0	0	NA	grey	0	TCGA-E9-A1RG	1	1	0	2	ER PR
TCGA-E9-A1RH	NA	NA	NA	NA	315	0.0258458	1	0	grey	1	121	0.316673	0	1	grey	1	10754	0.18	0.429071	0	0	0	NA	grey	0	TCGA-E9-A1RH	1	1	0	2	ER PR
TCGA-E9-A1RI	NA	NA	NA	NA	11328	-0.706867	1	1	grey	1	1154	-0.30465	1	0	grey	0	39062	0.586	0.154399	middle	0	0	NA	grey	0	TCGA-E9-A1RI	1	0	0	1	ER
TCGA-E9-A226	NA	NA	NA	NA	33579	0.540672	1	1	grey	1	11770	0.211463	1	1	grey	1	11561	-0.526	-0.459826	0	0	0	NA	grey	0	TCGA-E9-A226	1	1	0	2	ER PR
TCGA-E9-A227	Positive	Positive	Negative	NA	21384	-0.688086	1	1	red	1	10257	2.92165	1	1	red	1	11157	0.003	-0.409932	0	0	0	Negative	black	0	TCGA-E9-A227	1	1	0	2	ER PR
TCGA-E9-A228	NA	NA	NA	NA	76379	2.59968	1	1	grey	1	84	-0.0189982	0	1	grey	1	77409	3.657	1.9759	1	1	1	NA	grey	1	TCGA-E9-A228	1	1	1	3	ER PR HER2
TCGA-E9-A229	NA	NA	NA	NA	12452	-1.32411	1	1	grey	1	16287	1.62856	1	1	grey	1	19272	0.011	-0.940151	0	0	0	NA	grey	0	TCGA-E9-A229	1	1	0	2	ER PR
TCGA-E9-A22A	Positive	Negative	Negative	NA	8162	0.131504	1	1	red	1	310	-0.0709352	int	0	black	0	5753	-0.373	-0.483269	0	0	0	Negative	black	0	TCGA-E9-A22A	1	0	0	1	ER
TCGA-E9-A22B	Positive	Negative	Negative	NA	31682	1.7263	1	1	red	1	178	0.0213949	0	1	black	0	14376	0.216	0.5324	0	0	0	Negative	black	0	TCGA-E9-A22B	1	0	0	1	ER
TCGA-E9-A22D	Positive	Positive	Positive	NA	15964	1.00617	1	1	red	1	1777	-0.0127408	1	1	red	1	80883	3.094	2.16436	1	1	1	Positive	red	1	TCGA-E9-A22D	1	1	1	3	ER PR HER2
TCGA-E9-A22E	Positive	Positive	Positive	NA	22591	1.61827	1	1	red	1	642	0.109976	1	1	red	1	5026	-0.398	-0.53128	0	0	0	Positive	red	0	TCGA-E9-A22E	1	1	0	2	ER PR
TCGA-E9-A22G	Negative	Negative	Positive	NA	363	-2.51695	0	0	black	0	16	0.0870508	0	1	black	0	7393	-0.78	-0.578951	0	0	0	Positive	red	0	TCGA-E9-A22G	0	0	0	0	TNBC
TCGA-E9-A22H	Positive	Positive	Positive	NA	53226	1.44262	1	1	red	1	29044	0.37918	1	1	red	1	17176	0.012	-0.233299	0	0	0	Positive	red	0	TCGA-E9-A22H	1	1	0	2	ER PR
TCGA-E9-A243	NA	NA	NA	NA	450	-4.54961	0	0	grey	0	53	-1.70073	0	0	grey	0	4892	-0.02	-1.1128	0	0	0	NA	grey	0	TCGA-E9-A243	0	0	0	0	TNBC
TCGA-E9-A244	NA	NA	NA	NA	250	-4.8089	0	0	grey	0	85	-2.03536	0	0	grey	0	13905	-0.139	0.0418959	0	0	0	NA	grey	0	TCGA-E9-A244	0	0	0	0	TNBC
TCGA-E9-A245	NA	NA	NA	NA	18658	-0.252923	1	1	grey	1	15942	2.37337	1	1	grey	1	13139	-0.002	-0.248466	0	0	0	NA	grey	0	TCGA-E9-A245	1	1	0	2	ER PR
TCGA-E9-A247	NA	NA	NA	NA	159304	3.52102	1	1	grey	1	27931	3.94074	1	1	grey	1	21066	-0.003	0.120975	0	0	0	NA	grey	0	TCGA-E9-A247	1	1	0	2	ER PR
TCGA-E9-A248	NA	NA	NA	NA	611	-2.90933	0	0	grey	0	48	-2.23995	0	0	grey	0	15135	0.033	0.349921	0	0	0	NA	grey	0	TCGA-E9-A248	0	0	0	0	TNBC
TCGA-E9-A249	NA	NA	NA	NA	30898	-0.169632	1	1	grey	1	52819	4.66215	1	1	grey	1	25496	-0.022	-0.0855043	0	0	0	NA	grey	0	TCGA-E9-A249	1	1	0	2	ER PR
TCGA-E9-A24A	NA	NA	NA	NA	104176	2.48973	1	1	grey	1	14009	3.11311	1	1	grey	1	12795	0.013	0.218834	0	0	0	NA	grey	0	TCGA-E9-A24A	1	1	0	2	ER PR
TCGA-E9-A295	Positive	Positive	Positive	NA	14289	-0.370459	1	1	red	1	6432	0.601787	1	1	red	1	16148	0.302	-0.998726	0	0	0	Positive	red	0	TCGA-E9-A295	1	1	0	2	ER PR
TCGA-E9-A2JS	NA	NA	NA	NA	42729	2.28536	1	1	grey	1	793	-0.450836	1	0	grey	0	27845	0.798	0.214495	0	0	0	NA	grey	0	TCGA-E9-A2JS	1	0	0	1	ER
TCGA-E9-A2JT	NA	NA	NA	NA	18371	0.526659	1	1	grey	1	209	0.0756306	0	1	grey	1	4251	-0.05	-1.1953	0	0	0	NA	grey	0	TCGA-E9-A2JT	1	1	0	2	ER PR
TCGA-E9-A3HO	NA	NA	NA	NA	29629	0.8445	1	1	grey	1	7549	0.24829	1	1	grey	1	17709	0.028	0.207498	0	0	0	NA	grey	0	TCGA-E9-A3HO	1	1	0	2	ER PR
TCGA-E9-A3Q9	Positive	Positive	Indeterminate	NA	41338	2.08838	1	1	red	1	45647	1.24325	1	1	red	1	9180	-0.017	-0.0453841	0	0	0	Indeterminate	grey	0	TCGA-E9-A3Q9	1	1	0	2	ER PR
TCGA-E9-A3QA	NA	NA	NA	NA	2671	-1.73708	1	int	grey	1	134	-0.104456	0	0	grey	0	6498	-0.167	-1.43245	0	0	0	NA	grey	0	TCGA-E9-A3QA	1	0	0	1	ER
TCGA-E9-A3X8	Positive	Positive	Positive	NA	11804	0.0922088	1	1	red	1	15340	0.297169	1	1	red	1	9418	-0.179	-0.749775	0	0	0	Positive	red	0	TCGA-E9-A3X8	1	1	0	2	ER PR
TCGA-E9-A54X	Positive	Positive	Negative	NA	114971	3.66237	1	1	red	1	27340	0.384942	1	1	red	1	12223	0.023	-0.501839	0	0	0	Negative	black	0	TCGA-E9-A54X	1	1	0	2	ER PR
TCGA-E9-A54Y	Positive	Positive	Negative	NA	46223	2.23449	1	1	red	1	3463	-0.00958265	1	1	red	1	16706	0.589	0.964103	0	0	0	Negative	black	0	TCGA-E9-A54Y	1	1	0	2	ER PR
TCGA-E9-A5FK	Positive	Positive	Negative	NA	19096	0.390102	1	1	red	1	9612	0.835558	1	1	red	1	13066	-0.047	-1.08804	0	0	0	Negative	black	0	TCGA-E9-A5FK	1	1	0	2	ER PR
TCGA-E9-A5FL	Negative	Negative	Negative	NA	1953	-2.24925	0	0	black	0	3	-0.219556	0	0	black	0	6489	0.234	-1.32697	0	0	0	Negative	black	0	TCGA-E9-A5FL	0	0	0	0	TNBC
TCGA-E9-A5UO	NA	NA	NA	NA	44803	1.3589	1	1	grey	1	9206	0.0501272	1	1	grey	1	32554	0.887	1.0291	0	0	0	NA	grey	0	TCGA-E9-A5UO	1	1	0	2	ER PR
TCGA-E9-A5UP	NA	NA	NA	NA	56450	0.896691	1	1	grey	1	288	-0.188378	int	0	grey	0	66632	1.777	0.989052	1	0	middle	NA	grey	0	TCGA-E9-A5UP	1	0	0	1	ER
TCGA-E9-A6HE	Positive	Positive	Negative	Negative	23124	1.49934	1	1	red	1	10159	0.169505	1	1	red	1	20242	0.009	0.934924	0	0	0	Negative	black	0	TCGA-E9-A6HE	1	1	0	2	ER PR
TCGA-EW-A1IW	Positive	Positive	Positive	NA	46516	NA	NA	1	red	1	15014	NA	1	NA	red	1	730070	3.657	NA	1	NA	1	Positive	red	1	TCGA-EW-A1IW	1	1	1	3	ER PR HER2
TCGA-EW-A1IX	Positive	Positive	Negative	NA	16913	-4.47358	0	1	red	1	40909	-0.763189	1	0	red	1	29236	0.001	-0.206961	0	0	0	Negative	black	0	TCGA-EW-A1IX	1	1	0	2	ER PR
TCGA-EW-A1IY	Positive	Positive	Negative	NA	17017	NA	NA	1	red	1	6610	NA	1	NA	red	1	7698	0	NA	0	NA	0	Negative	black	0	TCGA-EW-A1IY	1	1	0	2	ER PR
TCGA-EW-A1IZ	Positive	Positive	Negative	NA	22136	0.480784	1	1	red	1	132	0.907248	0	1	red	1	16860	0	-0.0766291	0	0	0	Negative	black	0	TCGA-EW-A1IZ	1	1	0	2	ER PR
TCGA-EW-A1J1	Positive	Positive	Negative	NA	38113	1.35242	1	1	red	1	20561	3.46571	1	1	red	1	17975	-0.017	0.31885	0	0	0	Negative	black	0	TCGA-EW-A1J1	1	1	0	2	ER PR
TCGA-EW-A1J2	Positive	Positive	Negative	NA	45932	-0.427732	1	1	red	1	6620	0.497036	1	1	red	1	40909	0.27	-0.00710401	middle	0	0	Negative	black	0	TCGA-EW-A1J2	1	1	0	2	ER PR
TCGA-EW-A1J3	Positive	Positive	Positive	NA	31563	1.38414	1	1	red	1	5527	2.94894	1	1	red	1	188882	3.657	3.40908	1	1	1	Positive	red	1	TCGA-EW-A1J3	1	1	1	3	ER PR HER2
TCGA-EW-A1J5	Positive	Positive	Negative	NA	31219	0.75163	1	1	red	1	32554	2.70676	1	1	red	1	37057	0.474	0.301185	middle	0	0	Negative	black	0	TCGA-EW-A1J5	1	1	0	2	ER PR
TCGA-EW-A1J6	Positive	Positive	Negative	NA	102001	NA	NA	1	red	1	6263	NA	1	NA	red	1	11839	0.334	NA	0	NA	0	Negative	black	0	TCGA-EW-A1J6	1	1	0	2	ER PR
TCGA-EW-A1OV	Negative	Negative	Negative	Negative	147	-4.98976	0	0	black	0	26	-2.00703	0	0	black	0	14994	-0.007	0.0464069	0	0	0	Negative	black	0	TCGA-EW-A1OV	0	0	0	0	TNBC
TCGA-EW-A1OW	Negative	Negative	Negative	NA	49	-5.81058	0	0	black	0	117	-2.11203	0	0	black	0	11068	0.096	-0.126035	0	0	0	Negative	black	0	TCGA-EW-A1OW	0	0	0	0	TNBC
TCGA-EW-A1OX	Positive	Positive	Negative	NA	42485	1.03089	1	1	red	1	1806	-0.410659	1	0	red	1	13856	-0.074	0.534039	0	0	0	Negative	black	0	TCGA-EW-A1OX	1	1	0	2	ER PR
TCGA-EW-A1OY	Positive	Positive	Negative	Negative	74345	2.84091	1	1	red	1	9466	1.80584	1	1	red	1	20644	0.212	1.12398	0	0	0	Negative	black	0	TCGA-EW-A1OY	1	1	0	2	ER PR
TCGA-EW-A1OZ	Positive	Negative	Equivocal	Positive	9794	-0.8618	1	1	red	1	239	-1.98651	0	0	black	0	168057	3.657	3.14774	1	1	1	Positive	red	1	TCGA-EW-A1OZ	1	0	1	2	ER HER2
TCGA-EW-A1P0	Positive	Negative	Negative	NA	24945	1.17465	1	1	red	1	61	-2.08154	0	0	black	0	1309	-0.003	-0.369111	0	0	0	Negative	black	0	TCGA-EW-A1P0	1	0	0	1	ER
TCGA-EW-A1P1	Negative	Negative	Equivocal	Negative	2262	-4.70319	0	int	black	0	1874	-2.01897	1	0	black	0	12978	0.008	-0.0356923	0	0	0	Negative	black	0	TCGA-EW-A1P1	0	0	0	0	TNBC
TCGA-EW-A1P3	Positive	Positive	Negative	NA	42257	-0.552324	1	1	red	1	11518	1.04532	1	1	red	1	32046	0.507	-0.566038	0	0	0	Negative	black	0	TCGA-EW-A1P3	1	1	0	2	ER PR
TCGA-EW-A1P4	Negative	Negative	Negative	NA	159	-4.20469	0	0	black	0	32	-1.33091	0	0	black	0	6897	-0.322	-1.23791	0	0	0	Negative	black	0	TCGA-EW-A1P4	0	0	0	0	TNBC
TCGA-EW-A1P5	Positive	Positive	Negative	Negative	72424	2.1246	1	1	red	1	41567	3.2452	1	1	red	1	11550	0.206	-0.400023	0	0	0	Negative	black	0	TCGA-EW-A1P5	1	1	0	2	ER PR
TCGA-EW-A1P6	Positive	Positive	Negative	NA	68186	NA	NA	1	red	1	86049	NA	1	NA	red	1	16287	0.044	NA	0	NA	0	Negative	black	0	TCGA-EW-A1P6	1	1	0	2	ER PR
TCGA-EW-A1P7	Negative	Negative	Equivocal	Negative	1472	NA	NA	0	black	0	1110	NA	1	NA	black	1	22855	-0.045	NA	0	NA	0	Negative	black	0	TCGA-EW-A1P7	0	1	0	1	PR
TCGA-EW-A1P8	Negative	Negative	Negative	NA	748	-3.66596	0	0	black	0	194	-1.54322	0	0	black	0	7482	-0.354	-0.50136	0	0	0	Negative	black	0	TCGA-EW-A1P8	0	0	0	0	TNBC
TCGA-EW-A1PA	Positive	Positive	Negative	NA	109064	2.09251	1	1	red	1	680	-1.55446	1	0	red	1	12173	-0.649	-1.69463	0	0	0	Negative	black	0	TCGA-EW-A1PA	1	1	0	2	ER PR
TCGA-EW-A1PB	Negative	Negative	Negative	NA	256	-5.43882	0	0	black	0	8	-1.77422	0	0	black	0	6498	-0.029	-1.03896	0	0	0	Negative	black	0	TCGA-EW-A1PB	0	0	0	0	TNBC
TCGA-EW-A1PC	Positive	Positive	Negative	NA	16706	1.4582	1	1	red	1	450	-0.37472	int	0	red	0	22799	1.005	1.25525	0	0	middle	Negative	black	0	TCGA-EW-A1PC	1	0	0	1	ER
TCGA-EW-A1PD	Positive	Positive	Equivocal	Positive	42257	-2.87396	0	1	red	1	884	-1.28	1	0	red	1	47714	0.687	-0.10065	1	0	0	Positive	red	0	TCGA-EW-A1PD	1	1	0	2	ER PR
TCGA-EW-A1PE	Positive	Positive	Negative	NA	74345	2.00585	1	1	red	1	6583	0.799629	1	1	red	1	18035	0.002	0.179229	0	0	0	Negative	black	0	TCGA-EW-A1PE	1	1	0	2	ER PR
TCGA-EW-A1PF	Positive	Positive	Negative	NA	50849	NA	NA	1	red	1	1689	NA	1	NA	red	1	13856	-0.392	NA	0	NA	0	Negative	black	0	TCGA-EW-A1PF	1	1	0	2	ER PR
TCGA-EW-A1PG	Positive	Positive	Equivocal	Negative	9500	-0.249965	1	1	red	1	4730	0.440258	1	1	red	1	21611	-0.018	-0.391634	0	0	0	Negative	black	0	TCGA-EW-A1PG	1	1	0	2	ER PR
TCGA-EW-A1PH	Negative	Negative	Negative	NA	42	NA	NA	0	black	0	54	NA	0	NA	black	0	15340	0.653	NA	0	NA	0	Negative	black	0	TCGA-EW-A1PH	0	0	0	0	TNBC
TCGA-EW-A2FR	Negative	Negative	Equivocal	Positive	441	-2.91148	0	0	black	0	254	-0.358864	0	0	black	0	218849	3.657	4.57829	1	1	1	Positive	red	1	TCGA-EW-A2FR	0	0	1	1	HER2
TCGA-EW-A2FS	Positive	Negative	Negative	NA	32167	1.4563	1	1	red	1	260	-0.252728	int	0	black	0	19451	0.164	-0.810471	0	0	0	Negative	black	0	TCGA-EW-A2FS	1	0	0	1	ER
TCGA-EW-A2FV	Positive	Positive	Negative	NA	12568	0.0542723	1	1	red	1	3420	-0.141466	1	0	red	1	14936	-0.369	-0.21063	0	0	0	Negative	black	0	TCGA-EW-A2FV	1	1	0	2	ER PR
TCGA-EW-A2FW	Positive	Positive	Negative	NA	65911	3.38084	1	1	red	1	1746	1.30386	1	1	red	1	19132	-0.033	0.928005	0	0	0	Negative	black	0	TCGA-EW-A2FW	1	1	0	2	ER PR
TCGA-EW-A3E8	Positive	Negative	Negative	NA	16103	NA	NA	1	red	1	4196	NA	1	NA	black	1	30462	0.02	NA	0	NA	0	Negative	black	0	TCGA-EW-A3E8	1	1	0	2	ER PR
TCGA-EW-A3U0	Negative	Negative	Negative	NA	88	-2.46214	0	0	black	0	24	-0.0766185	0	0	black	0	7937	0.002	-0.990443	0	0	0	Negative	black	0	TCGA-EW-A3U0	0	0	0	0	TNBC
TCGA-EW-A423	Positive	Positive	Negative	NA	89008	0.193629	1	1	red	1	170	0.264869	0	1	red	1	20685	0.322	-0.856051	0	0	0	Negative	black	0	TCGA-EW-A423	1	1	0	2	ER PR
TCGA-EW-A424	Positive	Positive	Positive	NA	17593	0.396655	1	1	red	1	16965	0.0832575	1	1	red	1	15896	0.064	0.251624	0	0	0	Positive	red	0	TCGA-EW-A424	1	1	0	2	ER PR
TCGA-EW-A6S9	Positive	Positive	Positive	NA	4813	0.430043	1	1	red	1	2767	-0.203374	1	0	red	1	242248	3.657	2.49038	1	1	1	Positive	red	1	TCGA-EW-A6S9	1	1	1	3	ER PR HER2
TCGA-EW-A6SA	Positive	Negative	Negative	NA	92224	1.92613	1	1	red	1	70	-0.472254	0	0	black	0	14289	-0.645	-0.0326238	0	0	0	Negative	black	0	TCGA-EW-A6SA	1	0	0	1	ER
TCGA-EW-A6SB	Negative	Negative	Negative	NA	269	-0.804084	1	0	black	1	76	-0.209467	0	0	black	0	6552	-0.204	-0.550482	0	0	0	Negative	black	0	TCGA-EW-A6SB	1	0	0	1	ER
TCGA-EW-A6SC	Positive	Positive	Negative	NA	49777	0.676202	1	1	red	1	3467	0.0538866	1	1	red	1	15635	0.039	-0.636934	0	0	0	Negative	black	0	TCGA-EW-A6SC	1	1	0	2	ER PR
TCGA-EW-A6SD	Negative	Negative	NA	NA	94	-0.547274	1	0	black	1	40	-0.286429	0	0	black	0	328567	3.657	0.378527	1	0	1	NA	grey	1	TCGA-EW-A6SD	1	0	1	2	ER HER2
TCGA-GI-A2C8	Positive	Positive	Negative	Negative	21707	-1.19905	1	1	red	1	141	-1.46083	0	0	red	0	1593	-0.337	-1.23503	0	0	0	Negative	black	0	TCGA-GI-A2C8	1	0	0	1	ER
TCGA-GI-A2C9	Negative	Negative	Negative	NA	206	-2.46676	0	0	black	0	38	0.0248169	0	1	black	0	8465	-0.314	-0.690571	0	0	0	Negative	black	0	TCGA-GI-A2C9	0	0	0	0	TNBC
TCGA-GM-A2D9	Positive	Positive	NA	Negative	42978	2.54093	1	1	red	1	822	-0.0364256	1	0	red	1	16126	-0.009	0.221843	0	0	0	Negative	black	0	TCGA-GM-A2D9	1	1	0	2	ER PR
TCGA-GM-A2DA	Positive	Positive	Equivocal	Positive	11178	NA	NA	1	red	1	3649	NA	1	NA	red	1	104176	3.657	NA	1	NA	1	Positive	red	1	TCGA-GM-A2DA	1	1	1	3	ER PR HER2
TCGA-GM-A2DB	Negative	Negative	Negative	Negative	185	-2.34487	0	0	black	0	30	-0.0510915	0	0	black	0	9004	-0.137	-1.22569	0	0	0	Negative	black	0	TCGA-GM-A2DB	0	0	0	0	TNBC
TCGA-GM-A2DC	Positive	Positive	NA	Negative	26304	1.76688	1	1	red	1	1333	-0.0505215	1	0	red	1	31002	0.597	0.717766	0	0	0	Negative	black	0	TCGA-GM-A2DC	1	1	0	2	ER PR
TCGA-GM-A2DD	Negative	Negative	Equivocal	Negative	186	-2.63748	0	0	black	0	75	-0.209623	0	0	black	0	16009	-0.168	-0.980991	0	0	0	Negative	black	0	TCGA-GM-A2DD	0	0	0	0	TNBC
TCGA-GM-A2DF	Negative	Negative	Negative	Negative	126	-2.32864	0	0	black	0	32	-0.0858934	0	0	black	0	5974	0.031	-1.50559	0	0	0	Negative	black	0	TCGA-GM-A2DF	0	0	0	0	TNBC
TCGA-GM-A2DH	Negative	Negative	Negative	Negative	2042	-1.75253	1	0	black	0	33	-0.139288	0	0	black	0	17042	0.091	-0.279307	0	0	0	Negative	black	0	TCGA-GM-A2DH	0	0	0	0	TNBC
TCGA-GM-A2DI	Negative	Negative	NA	Negative	18155	-0.583558	1	1	black	1	9619	0.0489399	1	1	black	1	10175	-0.155	-0.962478	0	0	0	Negative	black	0	TCGA-GM-A2DI	1	1	0	2	ER PR
TCGA-GM-A2DK	Positive	Negative	Negative	NA	51233	0.879101	1	1	red	1	1993	0.0710778	1	1	black	1	20322	0.333	-1.05233	0	0	0	Negative	black	0	TCGA-GM-A2DK	1	1	0	2	ER PR
TCGA-GM-A2DL	Positive	Positive	Negative	NA	17536	0.440998	1	1	red	1	16218	0.12206	1	1	red	1	8730	-0.515	-1.38687	0	0	0	Negative	black	0	TCGA-GM-A2DL	1	1	0	2	ER PR
TCGA-GM-A2DM	Positive	Positive	Negative	NA	29431	0.945721	1	1	red	1	21564	0.15271	1	1	red	1	10538	-0.004	-0.649897	0	0	0	Negative	black	0	TCGA-GM-A2DM	1	1	0	2	ER PR
TCGA-GM-A2DN	Positive	Positive	Negative	NA	23634	1.83512	1	1	red	1	2555	0.0133686	1	1	red	1	16733	-0.054	0.0265413	0	0	0	Negative	black	0	TCGA-GM-A2DN	1	1	0	2	ER PR
TCGA-GM-A2DO	Positive	Positive	Negative	NA	13303	0.903169	1	1	red	1	6427	-0.00920033	1	1	red	1	12260	0.011	-0.696038	0	0	0	Negative	black	0	TCGA-GM-A2DO	1	1	0	2	ER PR
TCGA-GM-A3NW	Negative	Positive	Equivocal	Negative	24298	NA	NA	1	black	1	120	NA	0	NA	red	0	27762	0.029	NA	0	NA	0	Negative	black	0	TCGA-GM-A3NW	1	0	0	1	ER
TCGA-GM-A3NY	Positive	Positive	Negative	NA	43214	0.62097	1	1	red	1	381	0.203951	int	1	red	1	15135	0.023	-0.945395	0	0	0	Negative	black	0	TCGA-GM-A3NY	1	1	0	2	ER PR
TCGA-GM-A3XG	Positive	Positive	Negative	Negative	6770	0.332532	1	1	red	1	20439	0.285639	1	1	red	1	24111	0.002	-0.518085	0	0	0	Negative	black	0	TCGA-GM-A3XG	1	1	0	2	ER PR
TCGA-GM-A3XL	Negative	Negative	NA	Negative	558	-2.24226	0	0	black	0	42	-0.0335157	0	0	black	0	4665	-0.486	-1.07701	0	0	0	Negative	black	0	TCGA-GM-A3XL	0	0	0	0	TNBC
TCGA-GM-A3XN	Positive	Positive	Negative	Negative	8152	-0.210764	1	1	red	1	16633	0.18585	1	1	red	1	13742	0.011	-0.399528	0	0	0	Negative	black	0	TCGA-GM-A3XN	1	1	0	2	ER PR
TCGA-GM-A4E0	Positive	Positive	NA	Negative	15942	1.25612	1	1	red	1	4933	0.230882	1	1	red	1	12324	-0.054	-0.186009	0	0	0	Negative	black	0	TCGA-GM-A4E0	1	1	0	2	ER PR
TCGA-GM-A5PV	Positive	Positive	NA	Negative	73382	2.0981	1	1	red	1	7171	0.0835431	1	1	red	1	27097	0.009	-0.316065	0	0	0	Negative	black	0	TCGA-GM-A5PV	1	1	0	2	ER PR
TCGA-GM-A5PX	Positive	Positive	Negative	Negative	14574	0.64396	1	1	red	1	4621	-0.0237885	1	1	red	1	21942	-0.02	-0.51651	0	0	0	Negative	black	0	TCGA-GM-A5PX	1	1	0	2	ER PR
TCGA-HN-A2NL	Negative	Negative	Negative	NA	194	-1.13754	1	0	black	0	12	0.117742	0	1	black	0	1402	-0.618	-1.25421	0	0	0	Negative	black	0	TCGA-HN-A2NL	0	0	0	0	TNBC
TCGA-HN-A2OB	Positive	Positive	Negative	Negative	14501	-0.407757	1	1	red	1	9091	-0.118093	1	0	red	1	34567	0.013	0.0857323	middle	0	0	Negative	black	0	TCGA-HN-A2OB	1	1	0	2	ER PR
TCGA-JL-A3YW	Positive	Positive	Positive	NA	255	-2.81453	0	0	red	0	79	-0.441612	0	0	red	0	14233	0.573	-0.155597	0	0	0	Positive	red	0	TCGA-JL-A3YW	0	0	0	0	TNBC
TCGA-JL-A3YX	Positive	Positive	Positive	NA	14917	-1.56535	1	1	red	1	27673	0.203294	1	1	red	1	15700	0.032	-1.71736	0	0	0	Positive	red	0	TCGA-JL-A3YX	1	1	0	2	ER PR
TCGA-LD-A66U	Positive	Positive	Negative	NA	11078	-1.63615	1	1	red	1	12087	-0.213812	1	0	red	1	17709	-0.01	-0.477563	0	0	0	Negative	black	0	TCGA-LD-A66U	1	1	0	2	ER PR
TCGA-LD-A74U	Positive	Negative	Negative	NA	33180	2.47573	1	1	red	1	1476	-0.0491763	1	0	black	0	12324	-0.281	-0.452977	0	0	0	Negative	black	0	TCGA-LD-A74U	1	0	0	1	ER
TCGA-LD-A7W5	Positive	Positive	Negative	NA	70696	2.33238	1	1	red	1	278	-0.353215	int	0	red	0	10875	-0.262	-0.0755538	0	0	0	Negative	black	0	TCGA-LD-A7W5	1	0	0	1	ER
TCGA-LD-A7W6	Positive	Positive	Negative	NA	38880	2.05768	1	1	red	1	7019	-0.279663	1	0	red	1	24680	-0.02	0.506668	0	0	0	Negative	black	0	TCGA-LD-A7W6	1	1	0	2	ER PR
TCGA-LD-A9QF	Negative	Negative	Positive	NA	387	-1.45102	1	0	black	1	149	-0.032184	0	0	black	0	328567	3.657	2.17499	1	1	1	Positive	red	1	TCGA-LD-A9QF	1	0	1	2	ER HER2
TCGA-LL-A440	Positive	Positive	Equivocal	Negative	21476	-0.290078	1	1	red	1	6311	0.0248522	1	1	red	1	14840	0.031	-0.195523	0	0	0	Negative	black	0	TCGA-LL-A440	1	1	0	2	ER PR
TCGA-LL-A441	Negative	Negative	Negative	NA	1170	-2.77966	0	0	black	0	605	-0.423583	1	0	black	0	8226	-0.027	-0.41177	0	0	0	Negative	black	0	TCGA-LL-A441	0	0	0	0	TNBC
TCGA-LL-A442	Positive	Positive	Equivocal	Negative	95781	2.5402	1	1	red	1	19028	0.233329	1	1	red	1	20601	0.007	0.650989	0	0	0	Negative	black	0	TCGA-LL-A442	1	1	0	2	ER PR
TCGA-LL-A50Y	Positive	Positive	Equivocal	Negative	50472	2.52688	1	1	red	1	14897	-0.109527	1	0	red	1	27931	0.015	0.495484	0	0	0	Negative	black	0	TCGA-LL-A50Y	1	1	0	2	ER PR
TCGA-LL-A5YL	Positive	Negative	Positive	Negative	8919	-1.03265	1	1	red	1	543	0.25597	1	1	black	1	22087	-0.011	-0.340695	0	0	0	Negative	black	0	TCGA-LL-A5YL	1	1	0	2	ER PR
TCGA-LL-A5YM	Positive	Positive	Equivocal	Positive	20601	2.08859	1	1	red	1	4546	0.0860081	1	1	red	1	23124	0.914	0.663599	0	0	0	Positive	red	0	TCGA-LL-A5YM	1	1	0	2	ER PR
TCGA-LL-A5YN	Positive	Positive	Equivocal	Positive	11118	0.371472	1	1	red	1	1619	-0.203907	1	0	red	1	23991	0.969	0.458128	0	0	0	Positive	red	0	TCGA-LL-A5YN	1	1	0	2	ER PR
TCGA-LL-A5YO	Negative	Negative	Negative	NA	152	-2.84422	0	0	black	0	50	-0.392365	0	0	black	0	11968	-0.103	-0.180833	0	0	0	Negative	black	0	TCGA-LL-A5YO	0	0	0	0	TNBC
TCGA-LL-A5YP	Positive	Negative	Negative	Positive	98	-2.73416	0	0	red	0	46	-0.421322	0	0	black	0	6427	-0.077	-0.221376	0	0	0	Positive	red	0	TCGA-LL-A5YP	0	0	0	0	TNBC
TCGA-LL-A6FP	Positive	Positive	Equivocal	Negative	38301	2.64891	1	1	red	1	26	0.0847759	0	1	red	1	20203	-0.527	0.102059	0	0	0	Negative	black	0	TCGA-LL-A6FP	1	1	0	2	ER PR
TCGA-LL-A6FQ	Positive	Positive	Negative	NA	33309	3.04441	1	1	red	1	1180	-0.359806	1	0	red	1	22962	-0.027	0.515028	0	0	0	Negative	black	0	TCGA-LL-A6FQ	1	1	0	2	ER PR
TCGA-LL-A6FR	Negative	Positive	Equivocal	Positive	278	-2.35609	0	0	black	0	75	-0.0787218	0	0	red	0	11454	-0.058	-0.164652	0	0	0	Positive	red	0	TCGA-LL-A6FR	0	0	0	0	TNBC
TCGA-LL-A73Y	Negative	Negative	Negative	NA	90	NA	NA	0	black	0	90	NA	0	NA	black	0	9418	-0.005	NA	0	NA	0	Negative	black	0	TCGA-LL-A73Y	0	0	0	0	TNBC
TCGA-LL-A73Z	Positive	Positive	Equivocal	Negative	6297	0.304221	1	1	red	1	1800	0.0835981	1	1	red	1	13742	-0.13	-0.626407	0	0	0	Negative	black	0	TCGA-LL-A73Z	1	1	0	2	ER PR
TCGA-LL-A740	Negative	Negative	Equivocal	Negative	253	0.1363	1	0	black	0	112	-0.123759	0	0	black	0	32416	0.026	-0.118835	0	0	0	Negative	black	0	TCGA-LL-A740	0	0	0	0	TNBC
TCGA-LL-A7SZ	Positive	Positive	Negative	NA	8841	0.415356	1	1	red	1	3119	-0.170504	1	0	red	1	5564	-0.257	-0.341473	0	0	0	Negative	black	0	TCGA-LL-A7SZ	1	1	0	2	ER PR
TCGA-LL-A7T0	Positive	Positive	Positive	NA	34000	NA	NA	1	red	1	107	NA	0	NA	red	0	28105	0.31	NA	0	NA	0	Positive	red	0	TCGA-LL-A7T0	1	0	0	1	ER
TCGA-LL-A8F5	Positive	Negative	Negative	NA	1060	-1.14278	1	0	red	1	41	-0.34739	0	0	black	0	4582	-0.441	-0.00808587	0	0	0	Negative	black	0	TCGA-LL-A8F5	1	0	0	1	ER
TCGA-LL-A9Q3	Positive	Positive	Positive	NA	32677	1.58338	1	1	red	1	142	-0.263702	0	0	red	0	19416	-0.022	0.512586	0	0	0	Positive	red	0	TCGA-LL-A9Q3	1	0	0	1	ER
TCGA-LQ-A4E4	Positive	Positive	NA	Negative	140051	2.6538	1	1	red	1	296	0.137817	int	1	red	1	16581	-0.787	0.000444635	0	0	0	Negative	black	0	TCGA-LQ-A4E4	1	1	0	2	ER PR
TCGA-MS-A51U	Positive	Positive	Negative	Negative	13169	-0.56481	1	1	red	1	8201	-0.356354	1	0	red	1	27097	0.165	0.204082	0	0	0	Negative	black	0	TCGA-MS-A51U	1	1	0	2	ER PR
TCGA-OK-A5Q2	Positive	Positive	Negative	NA	17946	NA	NA	1	red	1	665	NA	1	NA	red	1	39862	0.013	NA	middle	NA	0	Negative	black	0	TCGA-OK-A5Q2	1	1	0	2	ER PR
TCGA-OL-A5D6	Negative	Negative	NA	Negative	297	NA	NA	0	black	0	224	NA	0	NA	black	0	31002	0.02	NA	0	NA	0	Negative	black	0	TCGA-OL-A5D6	0	0	0	0	TNBC
TCGA-OL-A5D7	Negative	Negative	NA	Negative	428	-2.47556	0	0	black	0	54	-0.243415	0	0	black	0	3748	-0.261	-1.19867	0	0	0	Negative	black	0	TCGA-OL-A5D7	0	0	0	0	TNBC
TCGA-OL-A5D8	Positive	Positive	NA	Negative	47106	1.75215	1	1	red	1	48049	1.39659	1	1	red	1	19670	0.006	0.273841	0	0	0	Negative	black	0	TCGA-OL-A5D8	1	1	0	2	ER PR
TCGA-OL-A5DA	Positive	Positive	NA	Negative	30351	0.665125	1	1	red	1	4402	0.205622	1	1	red	1	25011	0.02	0.19402	0	0	0	Negative	black	0	TCGA-OL-A5DA	1	1	0	2	ER PR
TCGA-OL-A5RU	Positive	Positive	NA	Negative	95781	0.453566	1	1	red	1	4654	0.195706	1	1	red	1	31002	-0.01	-1.67492	0	0	0	Negative	black	0	TCGA-OL-A5RU	1	1	0	2	ER PR
TCGA-OL-A5RV	Positive	Positive	NA	Negative	24051	0.76489	1	1	red	1	30040	-0.0682327	1	0	red	1	40909	-0.052	0.705778	middle	0	0	Negative	black	0	TCGA-OL-A5RV	1	1	0	2	ER PR
TCGA-OL-A5RW	Negative	Negative	NA	Negative	81	-2.66323	0	0	black	0	13	-0.228385	0	0	black	0	7449	0.011	-0.614165	0	0	0	Negative	black	0	TCGA-OL-A5RW	0	0	0	0	TNBC
TCGA-OL-A5RX	Positive	Positive	NA	Negative	18216	0.646626	1	1	red	1	19857	0.21747	1	1	red	1	30462	0.001	0.508428	0	0	0	Negative	black	0	TCGA-OL-A5RX	1	1	0	2	ER PR
TCGA-OL-A5RY	Positive	Negative	NA	Positive	529	-1.52414	1	0	red	1	262	-0.513224	int	0	black	0	242248	3.657	2.2618	1	1	1	Positive	red	1	TCGA-OL-A5RY	1	0	1	2	ER HER2
TCGA-OL-A5RZ	Positive	Negative	NA	Positive	436	-1.75129	1	0	red	1	32	0.00910443	0	1	black	0	328567	3.657	1.79418	1	1	1	Positive	red	1	TCGA-OL-A5RZ	1	0	1	2	ER HER2
TCGA-OL-A5S0	Positive	Negative	NA	Positive	63	-1.93535	1	0	red	1	70	-0.0835575	0	0	black	0	12286	1.051	-0.790251	0	0	middle	Positive	red	0	TCGA-OL-A5S0	1	0	0	1	ER
TCGA-OL-A66H	Positive	Positive	NA	Negative	31563	NA	NA	1	red	1	905	NA	1	NA	red	1	14630	0.007	NA	0	NA	0	Negative	black	0	TCGA-OL-A66H	1	1	0	2	ER PR
TCGA-OL-A66I	Negative	Negative	NA	Negative	258	-1.20803	1	0	black	0	149	0.0899909	0	1	black	0	8673	-0.228	-0.956715	0	0	0	Negative	black	0	TCGA-OL-A66I	0	0	0	0	TNBC
TCGA-OL-A66J	Positive	Positive	NA	Negative	35743	1.34633	1	1	red	1	212	-0.701687	0	0	red	0	33048	0.006	-0.0912748	middle	0	0	Negative	black	0	TCGA-OL-A66J	1	0	0	1	ER
TCGA-OL-A66K	Positive	Positive	Equivocal	Negative	33309	0.344184	1	1	red	1	68985	0.433632	1	1	red	1	33445	0.237	-0.758362	middle	0	0	Negative	black	0	TCGA-OL-A66K	1	1	0	2	ER PR
TCGA-OL-A66L	Positive	Positive	NA	Negative	12136	NA	NA	1	red	1	5274	NA	1	NA	red	1	12951	-0.004	NA	0	NA	0	Negative	black	0	TCGA-OL-A66L	1	1	0	2	ER PR
TCGA-OL-A66N	Positive	Negative	NA	Negative	11759	-0.623139	1	1	red	1	167	0.248351	0	1	black	0	21110	0.003	-0.160369	0	0	0	Negative	black	0	TCGA-OL-A66N	1	0	0	1	ER
TCGA-OL-A66O	Positive	Positive	NA	Negative	11288	0.866674	1	1	red	1	4447	0.000429211	1	1	red	1	11349	-0.106	0.134436	0	0	0	Negative	black	0	TCGA-OL-A66O	1	1	0	2	ER PR
TCGA-OL-A66P	Negative	Negative	NA	Negative	498	-2.34989	0	0	black	0	124	-0.218774	0	0	black	0	23070	-0.073	0.437561	0	0	0	Negative	black	0	TCGA-OL-A66P	0	0	0	0	TNBC
TCGA-OL-A6VO	Negative	Negative	Negative	Negative	614	-1.45797	1	0	black	0	12	-0.347639	0	0	black	0	10417	0.252	0.066307	0	0	0	Negative	black	0	TCGA-OL-A6VO	0	0	0	0	TNBC
TCGA-OL-A6VQ	Positive	Positive	NA	Negative	16581	0.327286	1	1	red	1	15613	-0.195291	1	0	red	1	22962	0.005	0.152059	0	0	0	Negative	black	0	TCGA-OL-A6VQ	1	1	0	2	ER PR
TCGA-OL-A6VR	Positive	Positive	Negative	Negative	16263	NA	NA	1	red	1	61925	NA	1	NA	red	1	15115	0.023	NA	0	NA	0	Negative	black	0	TCGA-OL-A6VR	1	1	0	2	ER PR
TCGA-OL-A97C	Negative	Negative	NA	Negative	14233	NA	NA	1	black	1	9085	NA	1	NA	black	1	12413	-0.014	NA	0	NA	0	Negative	black	0	TCGA-OL-A97C	1	1	0	2	ER PR
TCGA-PE-A5DC	Positive	Positive	Positive	NA	20644	1.67177	1	1	red	1	4736	-0.0604997	1	0	red	1	19096	0.057	0.294828	0	0	0	Positive	red	0	TCGA-PE-A5DC	1	1	0	2	ER PR
TCGA-PE-A5DD	Positive	Negative	Positive	Positive	63183	2.4237	1	1	red	1	7366	-0.388461	1	0	black	0	9337	-0.734	-0.213948	0	0	0	Positive	red	0	TCGA-PE-A5DD	1	0	0	1	ER
TCGA-PE-A5DE	Positive	Positive	Negative	NA	27845	1.18496	1	1	red	1	9067	0.0754019	1	1	red	1	9155	-0.351	-0.395003	0	0	0	Negative	black	0	TCGA-PE-A5DE	1	1	0	2	ER PR
TCGA-PL-A8LV	NA	NA	NA	NA	208	-0.197236	1	0	grey	1	87	-0.0139398	0	1	grey	1	8032	0.039	-0.48373	0	0	0	NA	grey	0	TCGA-PL-A8LV	1	1	0	2	ER PR
TCGA-PL-A8LX	NA	NA	NA	NA	114971	3.43269	1	1	grey	1	9251	-0.142311	1	0	grey	0	22488	0.003	0.788959	0	0	0	NA	grey	0	TCGA-PL-A8LX	1	0	0	1	ER
TCGA-PL-A8LY	NA	NA	NA	NA	7204	-0.729658	1	1	grey	1	4436	-0.0882402	1	0	grey	0	19596	-0.007	-0.422383	0	0	0	NA	grey	0	TCGA-PL-A8LY	1	0	0	1	ER
TCGA-PL-A8LZ	NA	NA	NA	NA	84	NA	NA	0	grey	0	113	NA	0	NA	grey	0	3800	-0.068	NA	0	NA	0	NA	grey	0	TCGA-PL-A8LZ	0	0	0	0	TNBC
TCGA-S3-A6ZF	Positive	Positive	Equivocal	Negative	50122	NA	NA	1	red	1	1685	NA	1	NA	red	1	19200	0.055	NA	0	NA	0	Negative	black	0	TCGA-S3-A6ZF	1	1	0	2	ER PR
TCGA-S3-A6ZG	Positive	Positive	Negative	NA	60765	3.02922	1	1	red	1	20685	-0.0607085	1	0	red	1	21023	0.274	0.555371	0	0	0	Negative	black	0	TCGA-S3-A6ZG	1	1	0	2	ER PR
TCGA-S3-A6ZH	Positive	Positive	Equivocal	Negative	13380	1.33939	1	1	red	1	27931	-0.0149744	1	1	red	1	29730	0.345	0.922341	0	0	0	Negative	black	0	TCGA-S3-A6ZH	1	1	0	2	ER PR
TCGA-S3-AA0Z	Positive	Positive	Equivocal	Negative	12087	-0.00708062	1	1	red	1	53	-0.177028	0	0	red	0	13889	-0.055	0.684001	0	0	0	Negative	black	0	TCGA-S3-AA0Z	1	0	0	1	ER
TCGA-S3-AA10	Negative	Negative	Negative	NA	200	-1.67658	1	0	black	0	55	-0.329227	0	0	black	0	9091	0.334	0.222085	0	0	0	Negative	black	0	TCGA-S3-AA10	0	0	0	0	TNBC
TCGA-S3-AA11	Positive	Positive	Equivocal	Negative	97748	2.44993	1	1	red	1	6504	-0.17526	1	0	red	1	20362	0.015	-0.309932	0	0	0	Negative	black	0	TCGA-S3-AA11	1	1	0	2	ER PR
TCGA-S3-AA12	Positive	Negative	Negative	Negative	84710	2.7191	1	1	red	1	170	-0.235665	0	0	black	0	34999	-0.013	1.16013	middle	0	0	Negative	black	0	TCGA-S3-AA12	1	0	0	1	ER
TCGA-S3-AA14	Positive	Positive	Positive	NA	5158	0.513963	1	1	red	1	8187	0.0794373	1	1	red	1	125963	3.484	1.35434	1	0	1	Positive	red	1	TCGA-S3-AA14	1	1	1	3	ER PR HER2
TCGA-S3-AA15	Negative	Negative	Negative	NA	518	-0.892926	1	0	black	0	155	0.0601688	0	1	black	0	3674	-0.017	-1.51038	0	0	0	Negative	black	0	TCGA-S3-AA15	0	0	0	0	TNBC
TCGA-S3-AA17	Positive	Positive	Equivocal	Negative	62564	2.76347	1	1	red	1	178	-0.379579	0	0	red	0	16681	0.016	0.349736	0	0	0	Negative	black	0	TCGA-S3-AA17	1	0	0	1	ER
TCGA-UL-AAZ6	Positive	Positive	Positive	NA	23814	2.49568	1	1	red	1	1401	-0.349077	1	0	red	1	328567	3.657	2.97964	1	1	1	Positive	red	1	TCGA-UL-AAZ6	1	1	1	3	ER PR HER2
TCGA-UU-A93S	Negative	Negative	Positive	NA	401	-1.19715	1	0	black	1	218	-0.221028	0	0	black	0	730070	3.657	3.10837	1	1	1	Positive	red	1	TCGA-UU-A93S	1	0	1	2	ER HER2
TCGA-V7-A7HQ	Positive	Positive	NA	Negative	23518	NA	NA	1	red	1	36058	NA	1	NA	red	1	12699	0.047	NA	0	NA	0	Negative	black	0	TCGA-V7-A7HQ	1	1	0	2	ER PR
TCGA-W8-A86G	Positive	Positive	Negative	NA	43735	-1.22743	1	1	red	1	10512	0.242929	1	1	red	1	24176	0.005	-0.571554	0	0	0	Negative	black	0	TCGA-W8-A86G	1	1	0	2	ER PR
TCGA-WT-AB41	Positive	Positive	NA	NA	26685	2.23854	1	1	red	1	988	-0.272922	1	0	red	1	10382	0.023	0.326901	0	0	0	NA	grey	0	TCGA-WT-AB41	1	1	0	2	ER PR
TCGA-WT-AB44	Positive	Positive	Negative	NA	14341	NA	NA	1	red	1	702	NA	1	NA	red	1	19272	-0.2	NA	0	NA	0	Negative	black	0	TCGA-WT-AB44	1	1	0	2	ER PR
TCGA-XX-A899	Positive	Positive	Negative	NA	9010	-0.38572	1	1	red	1	36389	0.524544	1	1	red	1	22188	0.008	-0.305661	0	0	0	Negative	black	0	TCGA-XX-A899	1	1	0	2	ER PR
TCGA-XX-A89A	Positive	Positive	Negative	NA	7823	NA	NA	1	red	1	5473	NA	1	NA	red	1	7265	-0.512	NA	0	NA	0	Negative	black	0	TCGA-XX-A89A	1	1	0	2	ER PR
TCGA-Z7-A8R5	Positive	Positive	Negative	NA	11198	2.68731	1	1	red	1	1467	-0.127774	1	0	red	1	16360	0.009	-0.110794	0	0	0	Negative	black	0	TCGA-Z7-A8R5	1	1	0	2	ER PR
TCGA-Z7-A8R6	Positive	Positive	Negative	NA	20322	1.56095	1	1	red	1	7650	-0.22222	1	0	red	1	11088	0.031	0.26815	0	0	0	Negative	black	0	TCGA-Z7-A8R6	1	1	0	2	ER PR

## Sheet: CPTAC
Sample.ID	Sample.IDs	Tumor.Stage	PAM50	NMF.Cluster	NMF.Cluster.Membership.Score	Age.in.Month	Gender	Ethnicity	ER.Clinical.Status	PR.Clinical.Status	ERBB2.Clinical.Status	ERBB2.Proteogenomic.Status	TNBC.Updated.Clinical.Status	ESR1_protein	PGR_protein	ERBB_protein	HER2_CN	ESR1_RNA	PGR_RNA	ERBB_RNA	TNBC CALL	TNBC sutype	IM	BL1	MSL	M	BL2	LAR
01BR001	X01BR001	Stage IIB	Basal	Basal-I	0.782	660	female	black.or.african.american	negative	negative	negative	negative	positive	-3.495	-1.74	-3.7213	-0.084	-3.1803	-3.9853	3.5164	TNBC	M	-0.392665	0.356913	-0.0988977	0.429693	-0.265319	-0.221672
01BR008	X01BR008	unknown	Basal	Basal-I	0.958	unknown	unknown	unknown	unknown	unknown	unknown	negative	unknown	-4.2108	-2.9683	-2.1194	-0.056	0.6212	-2.6653	3.0507	NA	NA	NA	NA	NA	NA	NA	NA
01BR009	X01BR009	unknown	Basal	Basal-I	0.825	unknown	unknown	unknown	negative	negative	unknown	negative	positive	-2.9871	-2.5248	-2.8741	-0.127	-1.3395	-3.8519	4.6744	TNBC	M	-0.160101	0.154888	0.228635	0.388985	-0.181356	-0.209278
01BR010	X01BR010	unknown	Her2	HER2-I	0.734	unknown	unknown	unknown	negative	negative	unknown	negative	positive	-3.7305	-2.9082	-2.6242	-0.185	-2.2465	-2.964	5.6726	TNBC	LAR	-0.562283	-0.626454	0.187933	0.322758	0.224255	0.729232
01BR015	X01BR015	Stage IIB	LumA	LumA-I	0.55	420	female	white	positive	positive	negative	negative	negative	-4.0291	-1.2873	-2.727	-0.421	3.7747	2.819	4.5933	NA	NA	NA	NA	NA	NA	NA	NA
01BR017	X01BR017	Stage III	Her2	Basal-I	0.508	540	female	white	negative	negative	positive	positive	negative	-4.4009	-0.9012	2.1959	3.657	-1.529	-3.3138	10.1629	NA	NA	NA	NA	NA	NA	NA	NA
01BR018	X01BR018	Stage IIIA	Basal	Basal-I	0.915	792	female	white	positive	negative	negative	negative	negative	-2.8015	-1.0489	-5.1044	-0.084	2.1454	-1.9208	4.0633	NA	NA	NA	NA	NA	NA	NA	NA
01BR020	X01BR020	unknown	Basal	Basal-I	0.913	unknown	unknown	unknown	negative	negative	unknown	negative	positive	-2.8006	-2.8269	-2.8602	-0.38	-2.0528	-3.7934	5.4861	TNBC	UNS	0.194478	-0.0283551	0.115346	-0.135393	-0.029755	-0.0639643
01BR023	X01BR023	unknown	LumA	LumB-I	1	unknown	unknown	unknown	positive	positive	equivocal	negative	negative	1.0641	-2.4494	-0.8202	0.569	7.3034	-0.1866	6.7929	NA	NA	NA	NA	NA	NA	NA	NA
01BR025	X01BR025	Stage IIIA	LumA	LumB-I	0.551	744	female	black.or.african.american	positive	positive	equivocal	negative	negative	0.2806	1.1139	-2.253	0.129	6.324	4.4301	6.9387	NA	NA	NA	NA	NA	NA	NA	NA
01BR026	X01BR026	unknown	Basal	Basal-I	0.555	unknown	unknown	white	negative	negative	unknown	negative	positive	-1.0393	-1.4966	-1.6424	-0.304	0.5705	-0.4404	4.3611	TNBC	M	-0.132048	-0.152755	0.585778	0.328145	-0.147437	-0.272559
01BR027	X01BR027	Stage IIA	Basal	Basal-I	1	960	female	black.or.african.american	negative	negative	negative	negative	positive	-5.5484	-3.666	-5.1101	-0.328	-1.0192	-4.7683	4.9379	TNBC	BL1	-0.0524778	0.683479	-0.407575	0.217683	-0.40674	-0.32464
01BR030	X01BR030	Stage IIIA	LumA	LumA-I	0.409	1010	female	black.or.african.american	positive	positive	negative	negative	negative	1.136	-2.171	-4.7996	0.296	7.0411	0.3633	6.3281	NA	NA	NA	NA	NA	NA	NA	NA
01BR031	X01BR031	Stage III	Basal	Basal-I	0.816	740	female	black.or.african.american	negative	negative	unknown	negative	positive	-6.5029	-2.8282	-2.4174	-0.101	-1.7754	-3.4749	4.3972	TNBC	M	-0.27183	0.024532	0.05559	0.35408	0.302738	-0.332244
01BR032	X01BR032	Stage IIIB	LumB	LumB-I	0.854	557	female	white	positive	positive	negative	negative	negative	1.3315	4.7818	-2.7405	-0.134	6.5198	5.5734	5.1045	NA	NA	NA	NA	NA	NA	NA	NA
01BR033	X01BR033	Stage III	LumA	LumA-I	0.634	485	female	black.or.african.american	positive	positive	negative	negative	negative	-1.3862	-4.3457	-5.2185	0.019	5.4358	0.8501	5.3478	NA	NA	NA	NA	NA	NA	NA	NA
01BR040	X01BR040	Stage IIB	Basal	Basal-I	0.938	unknown	unknown	black.or.african.american	negative	negative	unknown	negative	positive	-5.1946	-3.1229	-2.3378	-0.19	-1.4815	-4.8883	4.0055	TNBC	BL1	0.559255	0.134105	-0.189443	-0.552912	0.0659797	-0.157921
01BR042	X01BR042	unknown	Basal	Basal-I	0.99	unknown	unknown	black.or.african.american	negative	negative	unknown	negative	positive	-3.1105	-3.1463	-4.7026	-0.139	0.2656	-7.5694	3.9145	TNBC	BL1	0.27107	0.375874	-0.26969	-0.233372	-0.305076	-0.0650742
01BR043	X01BR043	unknown	Basal	Basal-I	0.825	unknown	unknown	white	negative	negative	unknown	negative	positive	-1.4191	-4.5972	-3.8022	-0.147	-1.3925	-8.1222	4.3142	TNBC	BL2	0.364861	-0.0882712	0.0412913	-0.398272	0.378809	-0.0258428
03BR002	X03BR002	Stage IIIA	LumA	LumA-I	0.6	727	female	white	positive	positive	negative	negative	negative	0.1081	0.113	-3.59	0.12	6.4946	3.8223	5.6193	NA	NA	NA	NA	NA	NA	NA	NA
03BR004	X03BR004	Stage IIB	LumA	LumA-I	0.559	1064	female	white	positive	positive	negative	negative	negative	0.7875	0.9795	-5.9442	0.42	6.717	4.4428	6.0747	NA	NA	NA	NA	NA	NA	NA	NA
03BR005	X03BR005	Stage IIA	LumA	LumA-I	1	738	female	white	positive	positive	negative	negative	negative	0.8167	-0.1327	-4.9421	0	7.3268	3.5081	4.9695	NA	NA	NA	NA	NA	NA	NA	NA
03BR006	X03BR006	unknown	Basal	Basal-I	0.93	unknown	unknown	white	negative	negative	unknown	negative	positive	-3.43	-2.446	-1.9687	0.604	-3.7264	-5.5146	6.8101	TNBC	M	-0.29367	0.259216	-0.135977	0.337322	-0.205226	0.0259902
03BR010	X03BR010	Stage IIA	LumA	LumB-I	0.791	943	female	white	positive	positive	negative	negative	negative	4.4994	2.4559	-3.1778	-0.025	7.9574	4.8325	5.381	NA	NA	NA	NA	NA	NA	NA	NA
03BR011	X03BR011	unknown	LumA	LumB-I	0.65	unknown	unknown	white	positive	negative	unknown	negative	negative	1.6551	-3.4115	-2.8323	-0.044	7.6641	-0.5037	7.2364	NA	NA	NA	NA	NA	NA	NA	NA
03BR013	X03BR013	Stage IIA	LumA	LumA-I	0.779	626	female	unknown	positive	positive	negative	negative	negative	0.2727	-0.9624	-5.8311	0.761	6.3932	2.6937	5.3727	NA	NA	NA	NA	NA	NA	NA	NA
05BR001	X05BR001	Stage IIB	Basal	HER2-I	0.586	840	female	white	negative	positive	negative	negative	negative	-6.5046	-4.9652	-4.3415	-0.036	0.0348	-0.8813	4.9347	NA	NA	NA	NA	NA	NA	NA	NA
05BR003	X05BR003	Stage IIB	LumA	LumA-I	0.781	451	female	white	positive	positive	negative	negative	negative	-0.923	-1.6029	-4.4322	0.006	5.0685	4.5135	5.433	NA	NA	NA	NA	NA	NA	NA	NA
05BR004	X05BR004	unknown	LumA	LumA-I	0.535	unknown	unknown	white	positive	positive	unknown	negative	negative	0.0648	2.648	-2.2044	-0.023	6.1321	5.206	5.3961	NA	NA	NA	NA	NA	NA	NA	NA
05BR005	X05BR005	Stage IA	LumA	LumA-I	0.607	600	female	white	positive	positive	negative	negative	negative	-2.8054	0.4505	-5.0265	-0.501	5.2118	3.9839	6.038	NA	NA	NA	NA	NA	NA	NA	NA
05BR009	X05BR009	Stage IIIC	LumA	LumA-I	1	772	female	white	positive	positive	negative	negative	negative	-0.6566	-3.3641	-4.2067	-0.162	6.0464	0.8235	5.2556	NA	NA	NA	NA	NA	NA	NA	NA
05BR016	X05BR016	Stage IIB	LumA	LumB-I	0.786	938	female	white	positive	positive	negative	negative	negative	2.4478	5.2699	-5.6493	-0.012	7.8271	5.8702	4.3501	NA	NA	NA	NA	NA	NA	NA	NA
05BR026	X05BR026	Stage IIA	LumA	LumA-I	0.683	858	female	white	positive	positive	positive	positive	negative	0.5695	-0.7823	0.7328	3.657	5.8557	3.5488	8.9547	NA	NA	NA	NA	NA	NA	NA	NA
05BR029	X05BR029	Stage IIA	Basal	Basal-I	0.898	743	female	white	negative	negative	negative	negative	positive	-1.8172	-3.1992	-2.5823	0.085	2.304	-4.6892	6.3902	TNBC	BL1	0.299542	0.396329	-0.357359	-0.107553	-0.393781	-0.218226
05BR038	X05BR038	Stage IA	LumA	LumA-I	0.598	627	female	white	positive	positive	negative	negative	negative	-2.4655	1.6505	-3.7671	-0.48	5.4929	4.7245	4.3096	NA	NA	NA	NA	NA	NA	NA	NA
05BR042	X05BR042	Stage IIB	Basal	Basal-I	1	480	female	white	negative	negative	negative	negative	positive	-4.812	-3.7906	-4.2186	0.5	1.0117	-4.1755	5.1474	TNBC	BL1	0.243823	0.397161	-0.24621	-0.148865	-0.338327	-0.238963
05BR043	X05BR043	Stage IIB	Basal	Basal-I	0.771	600	female	white	negative	negative	negative	negative	positive	-2.936	-4.3563	-2.5803	0.61	1.4564	-3.1872	5.5785	TNBC	BL1	0.171643	0.370825	-0.149331	-0.0682246	-0.0444032	-0.332822
05BR044	X05BR044	Stage IIB	Her2	HER2-I	0.863	753	female	white	positive	negative	negative	negative	negative	-4.0042	-2.159	-4.3979	-0.53	-1.5005	-2.9277	5.0175	NA	NA	NA	NA	NA	NA	NA	NA
05BR045	X05BR045	Stage IIA	Basal	Basal-I	0.826	720	female	white	negative	negative	equivocal	negative	positive	-3.8413	-1.9676	-4.1668	-0.717	1.752	-3.2443	3.95	TNBC	M	-0.0611145	-0.0274038	0.0123271	0.196134	-0.345935	-0.0742381
06BR003	X06BR003	Stage IIA	Her2	HER2-I	0.333	900	female	hispanic.or.latino	positive	negative	equivocal	negative	negative	0.1374	-2.768	-2.9051	3.423	5.4758	-2.0981	6.6776	NA	NA	NA	NA	NA	NA	NA	NA
06BR005	X06BR005	Stage IIA	LumA	LumB-I	0.604	696	female	hispanic.or.latino	positive	positive	equivocal	negative	negative	1.5369	2.5939	-5.9561	0.181	6.7969	4.3394	5.4719	NA	NA	NA	NA	NA	NA	NA	NA
06BR006	X06BR006	unknown	Normal-like	LumA-I	0.824	612	female	hispanic.or.latino	negative	negative	equivocal	positive	negative	-3.912	-3.1904	0.0866	3.498	1.7868	-0.8251	8.8708	NA	NA	NA	NA	NA	NA	NA	NA
06BR014	X06BR014	Stage IIB	LumA	LumB-I	0.577	612	female	hispanic.or.latino	positive	positive	negative	negative	negative	-1.2474	5.0173	-4.7501	-0.129	6.2345	5.6781	5.9408	NA	NA	NA	NA	NA	NA	NA	NA
09BR001	X09BR001	unknown	LumA	LumB-I	0.799	unknown	unknown	unknown	positive	positive	unknown	negative	negative	2.5287	4.7503	-3.4941	0.828	5.9041	3.9268	6.9249	NA	NA	NA	NA	NA	NA	NA	NA
09BR004	X09BR004	Stage IIA	Normal-like	Basal-I	0.446	904	female	white	positive	positive	positive	positive	negative	-3.4814	-4.967	1.5161	3.657	3.8545	-1.5049	5.5046	NA	NA	NA	NA	NA	NA	NA	NA
09BR005	X09BR005	Stage IIB	Her2	HER2-I	0.569	459	female	white	positive	positive	positive	positive	negative	-2.3038	2.7201	8.1672	3.657	4.405	3.7079	11.1026	NA	NA	NA	NA	NA	NA	NA	NA
09BR007	X09BR007	Stage IIIA	LumA	LumB-I	0.423	930	female	white	positive	positive	positive	negative	negative	1.1284	-0.4364	-5.0191	0.5	7.6561	3.1376	5.5506	NA	NA	NA	NA	NA	NA	NA	NA
11BR003	X11BR003	Stage IIA	Basal	Basal-I	0.784	643	female	asian	negative	negative	negative	negative	positive	-4.3098	-4.9673	-6.8613	-0.158	0.5873	-3.7338	4.1412	TNBC	BL1	0.717801	0.527756	-0.138351	-0.616529	-0.335789	-0.344028
11BR004	X11BR004	Stage IIA	Her2	HER2-I	0.782	654	female	asian	positive	positive	positive	positive	negative	-0.4574	-4.0023	4.1728	3.657	1.4089	-3.3334	9.9865	NA	NA	NA	NA	NA	NA	NA	NA
11BR006	X11BR006	Stage IIA	LumA	LumA-I	0.383	654	female	asian	positive	positive	negative	negative	negative	0.6194	-0.5388	-3.492	0.597	7.5132	0.6597	6.9163	NA	NA	NA	NA	NA	NA	NA	NA
11BR009	X11BR009	Stage IIIC	LumB	LumB-I	0.776	530	female	asian	positive	positive	negative	negative	negative	2.02	-4.1489	-3.1084	-0.221	7.0396	-0.8575	5.2077	NA	NA	NA	NA	NA	NA	NA	NA
11BR010	X11BR010	Stage IIB	LumA	HER2-I	0.811	427	female	asian	positive	positive	positive	positive	negative	-6.0035	-1.1002	3.8537	3.657	2.9323	2.3353	9.4879	NA	NA	NA	NA	NA	NA	NA	NA
11BR011	X11BR011|X11BR011.REP1	Stage IIIA	LumB	HER2-I	0.648	858	female	asian	positive	positive	equivocal	positive	negative	#N/A	#N/A	#N/A	#N/A	#N/A	#N/A	#N/A	NA	NA	NA	NA	NA	NA	NA	NA
11BR012	X11BR012	Stage IIA	LumA	LumB-I	0.814	924	female	white	positive	negative	negative	negative	negative	4.4458	-2.9548	-2.2926	0.038	8.2325	-0.6287	6.0559	NA	NA	NA	NA	NA	NA	NA	NA
11BR013	X11BR013	Stage IIA	LumB	LumB-I	0.872	840	female	white	positive	negative	negative	negative	negative	1.3946	-4.7391	-5.0583	-0.048	7.0971	-1.3428	5.3746	NA	NA	NA	NA	NA	NA	NA	NA
11BR014	X11BR014	Stage IIIA	LumA	LumA-I	0.72	476	female	white	positive	positive	negative	negative	negative	-4.2714	0.2154	-2.5509	-0.061	3.774	3.0801	5.843	NA	NA	NA	NA	NA	NA	NA	NA
11BR015	X11BR015	Stage IIIA	LumB	LumB-I	0.941	720	female	white	positive	negative	negative	negative	negative	1.8861	-2.842	-3.6894	-0.043	7.2356	-2.7525	5.596	NA	NA	NA	NA	NA	NA	NA	NA
11BR016	X11BR016	Stage IIA	Basal	Basal-I	0.937	371	female	white	negative	negative	negative	negative	positive	-3.1061	-2.514	-5.974	-0.474	1.1795	-4.2642	3.8975	TNBC	BL1	0.19901	0.357232	-0.392404	-0.139749	-0.208697	-0.367663
11BR017	X11BR017	Stage IIIA	Her2	HER2-I	0.75	897	female	white	negative	negative	negative	negative	positive	-4.1147	-3.2546	-1.962	-0.237	0.6021	-3.483	5.4404	TNBC	LAR	0.145143	-0.416367	-0.104135	-0.381222	0.37652	0.59449
11BR018	X11BR018	Stage IIIA	LumA	LumA-I	0.962	653	female	white	positive	positive	negative	negative	negative	-1.4228	1.5011	-6.8049	-0.292	5.2491	2.9885	4.9365	NA	NA	NA	NA	NA	NA	NA	NA
11BR019	X11BR019	Stage IIA	LumB	LumB-I	0.658	735	female	white	positive	positive	negative	negative	negative	2.9375	-5.2739	-6.2116	1.285	7.2538	-1.759	6.2275	NA	NA	NA	NA	NA	NA	NA	NA
11BR020	X11BR020	Stage IIA	LumA	HER2-I	0.637	450	female	white	positive	positive	negative	negative	negative	-1.768	-4.07	-4.9874	0.04	6.3502	1.6045	5.6319	NA	NA	NA	NA	NA	NA	NA	NA
11BR022	X11BR022	Stage IIA	LumA	LumA-I	0.414	584	female	white	positive	positive	negative	negative	negative	-1.1011	-4.6168	-7.0679	0.108	5.6694	0.7218	6.2972	NA	NA	NA	NA	NA	NA	NA	NA
11BR023	X11BR023	Stage IIA	Basal	Basal-I	0.957	702	female	white	negative	negative	negative	negative	positive	-4.9642	-5.2266	-6.1835	-0.103	0.4304	-3.1827	4.3526	TNBC	BL1	0.535835	0.477342	-0.142962	-0.452407	-0.169557	-0.382374
11BR024	X11BR024	Stage IIA	Basal	Basal-I	0.903	969	female	white	negative	negative	negative	negative	positive	-3.7482	-5.6426	-8.0056	-0.309	0.4119	-3.5284	2.8301	TNBC	BL1	0.590921	0.427373	-0.292459	-0.487974	-0.278237	-0.344056
11BR025	X11BR025	Stage IIA	LumA	LumB-I	0.934	929	female	white	positive	positive	negative	negative	negative	3.6941	-0.5541	-3.6871	0.953	7.9977	2.879	5.2042	NA	NA	NA	NA	NA	NA	NA	NA
11BR027	X11BR027	Stage IIA	LumA	LumB-I	0.738	914	female	white	positive	positive	negative	negative	negative	1.5011	0.3555	-2.7108	-0.122	6.5993	4.145	4.6874	NA	NA	NA	NA	NA	NA	NA	NA
11BR028	X11BR028	Stage IIA	Her2	HER2-I	0.588	664	female	white	negative	negative	positive	positive	negative	-5.0271	-5.7468	3.0395	3.657	-0.1664	-3.446	9.4509	NA	NA	NA	NA	NA	NA	NA	NA
11BR030	X11BR030	Stage IIA	Her2	HER2-I	0.78	609	female	asian	negative	negative	positive	positive	negative	-7.4935	-5.3232	3.6951	3.571	-0.3039	-2.8353	10.4354	NA	NA	NA	NA	NA	NA	NA	NA
11BR031	X11BR031|X11BR031.REP1	Stage IIA	LumA	HER2-I	0.572	600	female	asian	positive	positive	negative	negative	negative	#N/A	#N/A	#N/A	#N/A	#N/A	#N/A	#N/A	NA	NA	NA	NA	NA	NA	NA	NA
11BR032	X11BR032	Stage IIA	LumA	LumA-I	0.632	597	female	asian	positive	positive	negative	negative	negative	-1.2907	0.8065	-7.0601	-0.299	5.3353	3.557	4.0509	NA	NA	NA	NA	NA	NA	NA	NA
11BR036	X11BR036|X11BR036.REP1|X11BR036.REP2	Stage IIA	Basal	Basal-I	0.606	619	female	asian	negative	negative	negative	negative	positive	#N/A	#N/A	#N/A	#N/A	#N/A	#N/A	#N/A	TNBC	M	-0.463863	-0.0996162	-0.0117998	0.311083	0.0438293	0.20471
11BR038	X11BR038	Stage IIA	Her2	HER2-I	0.726	569	female	asian	negative	unknown	positive	positive	negative	-3.2068	-5.7052	6.7748	3.657	0.1204	-2.4935	11.1711	NA	NA	NA	NA	NA	NA	NA	NA
11BR040	X11BR040	Stage IIIA	LumA	LumA-I	0.606	814	female	asian	positive	positive	negative	negative	negative	1.9023	3.9219	-4.4166	-0.122	7.5211	5.3357	5.2724	NA	NA	NA	NA	NA	NA	NA	NA
11BR042	X11BR042	Stage IIA	Her2	HER2-I	0.978	857	female	white	negative	negative	negative	negative	positive	-4.1347	-3.5641	-5.035	-0.33	-0.8919	-3.3617	5.2542	TNBC	LAR	-0.357323	-0.555537	0.0454489	0.0283024	0.30138	0.730909
11BR043	X11BR043	Stage IIB	LumB	LumB-I	0.638	440	female	white	positive	positive	negative	negative	negative	-1.8125	2.5209	-7.6337	-0.118	5.4844	3.9412	4.7207	NA	NA	NA	NA	NA	NA	NA	NA
11BR044	X11BR044	Stage IIIA	LumB	LumB-I	0.606	576	female	white	positive	positive	negative	negative	negative	-1.1792	3.5491	-6.3109	0.242	5.9912	4.2962	5.1978	NA	NA	NA	NA	NA	NA	NA	NA
11BR047	X11BR047	Stage IIA	LumA	LumA-I	0.485	710	female	asian	positive	positive	negative	negative	negative	-3.0836	-4.0101	-5.4321	-0.1	4.0742	-0.6836	5.9807	NA	NA	NA	NA	NA	NA	NA	NA
11BR049	X11BR049	Stage IIIA	LumB	LumB-I	0.638	550	female	asian	positive	positive	negative	negative	negative	-0.2256	3.2067	-6.5359	-0.1	6.3195	5.0957	4.8989	NA	NA	NA	NA	NA	NA	NA	NA
11BR050	X11BR050	Stage IIA	LumA	LumA-I	0.862	648	female	asian	positive	positive	negative	negative	negative	-2.9113	0.0603	-1.9252	-0.043	5.3277	3.8942	4.4063	NA	NA	NA	NA	NA	NA	NA	NA
11BR051	X11BR051	Stage IIIA	LumA	LumB-I	0.418	785	female	white	positive	positive	negative	negative	negative	-0.4334	-1.0326	-3.5119	-0.505	6.0584	2.7784	5.2184	NA	NA	NA	NA	NA	NA	NA	NA
11BR053	X11BR053|X11BR053.REP1	Stage IIA	LumB	LumB-I	0.744	743	female	white	positive	positive	negative	negative	negative	#N/A	#N/A	#N/A	#N/A	#N/A	#N/A	#N/A	NA	NA	NA	NA	NA	NA	NA	NA
11BR054	X11BR054	Stage IIA	LumA	LumB-I	0.809	1013	female	white	positive	positive	negative	negative	negative	0.7654	3.2286	-3.5625	-0.025	7.3206	6.061	5.0346	NA	NA	NA	NA	NA	NA	NA	NA
11BR055	X11BR055	Stage IIA	LumA	LumA-I	0.641	675	female	white	positive	positive	negative	negative	negative	-1.6305	1.594	-6.5921	0.164	5.6602	4.0151	5.21	NA	NA	NA	NA	NA	NA	NA	NA
11BR056	X11BR056	Stage IIB	LumA	HER2-I	0.623	634	female	asian	positive	negative	negative	negative	negative	-2.2663	-5.4078	-2.828	0.57	5.0321	0.2633	6.1905	NA	NA	NA	NA	NA	NA	NA	NA
11BR058	X11BR058	Stage IIA	Normal-like	HER2-I	0.91	787	female	asian	negative	unknown	negative	negative	unknown	-4.8301	-3.6566	-4.6721	-0.227	-0.8243	-1.906	5.3482	NA	NA	NA	NA	NA	NA	NA	NA
11BR059	X11BR059	Stage IIA	Normal-like	HER2-I	0.79	551	female	asian	positive	unknown	negative	negative	negative	-3.2157	-3.5745	-3.1453	-0.226	6.849	2.2618	4.4484	NA	NA	NA	NA	NA	NA	NA	NA
11BR060	X11BR060|X11BR060.REP1	Stage IIB	Her2	HER2-I	0.795	634	female	asian	negative	negative	positive	positive	negative	#N/A	#N/A	#N/A	#N/A	#N/A	#N/A	#N/A	NA	NA	NA	NA	NA	NA	NA	NA
11BR072	X11BR072	Stage IIIC	LumA	LumA-I	0.863	848	female	white	positive	positive	negative	negative	negative	2.324	1.1249	-2.9423	-0.104	7.92	4.9031	5.0235	NA	NA	NA	NA	NA	NA	NA	NA
11BR073	X11BR073	Stage IIIA	LumB	LumB-I	0.472	775	female	white	positive	positive	negative	negative	negative	0.3493	-4.619	-5.8936	-0.254	6.3826	-0.6594	3.341	NA	NA	NA	NA	NA	NA	NA	NA
11BR074	X11BR074	Stage IIIA	LumA	LumA-I	0.862	794	female	white	positive	positive	negative	negative	negative	1.0154	-0.815	-6.0449	-0.105	7.0249	3.3964	5.2611	NA	NA	NA	NA	NA	NA	NA	NA
11BR075	X11BR075	Stage IIIA	LumB	LumB-I	0.484	953	female	white	positive	unknown	negative	negative	negative	0.905	-2.2225	-0.3502	-0.125	7.1853	-1.2834	5.884	NA	NA	NA	NA	NA	NA	NA	NA
11BR080	X11BR080	Stage IIB	Basal	Basal-I	0.767	820	female	white	positive	positive	negative	negative	negative	-3.0278	-2.167	-6.4126	0.001	3.098	-3.4646	4.272	NA	NA	NA	NA	NA	NA	NA	NA
13BR009	X13BR009	Stage IIIB	LumB	LumB-I	0.618	900	female	white	positive	positive	negative	negative	negative	2.4666	0.667	-5.4773	-0.032	8.3055	3.2126	5.3185	NA	NA	NA	NA	NA	NA	NA	NA
14BR005	X14BR005|X14BR005.REP1	Stage IIA	LumA	LumB-I	0.871	940	female	white	positive	positive	unknown	negative	negative	#N/A	#N/A	#N/A	#N/A	#N/A	#N/A	#N/A	NA	NA	NA	NA	NA	NA	NA	NA
14BR008	X14BR008	Stage IIIA	LumA	LumA-I	0.988	796	female	white	positive	positive	negative	negative	negative	-1.1138	-3.4325	-4.0183	-0.091	4.6135	0.9388	5.9624	NA	NA	NA	NA	NA	NA	NA	NA
14BR014	X14BR014	Stage IIA	LumA	LumA-I	0.828	710	female	white	positive	positive	negative	negative	negative	1.766	2.7229	-5.9708	0.01	7.4012	6.0848	5.8718	NA	NA	NA	NA	NA	NA	NA	NA
15BR003	X15BR003	Stage IIA	LumA	LumA-I	0.849	895	female	white	positive	negative	negative	negative	negative	0.6022	-3.2829	-4.9074	-0.361	7.3532	-0.9415	4.7479	NA	NA	NA	NA	NA	NA	NA	NA
16BR012	X16BR012	Stage IIIC	LumB	LumB-I	0.43	570	female	white	unknown	unknown	unknown	negative	unknown	-1.5813	2.79	-6.8366	-0.608	5.8113	4.409	3.7396	NA	NA	NA	NA	NA	NA	NA	NA
18BR002	X18BR002	Stage IIIA	Her2	HER2-I	0.533	769	female	white	negative	negative	negative	negative	positive	-5.2678	-3.901	-5.9915	0.007	-0.6804	-1.8599	4.7229	TNBC	BL2	0.0320013	-0.499799	0.441497	-0.0438952	0.380218	0.168467
18BR003	X18BR003	Stage IIA	LumB	LumB-I	0.612	790	female	white	positive	negative	negative	negative	negative	2.9994	-3.9768	-6.5111	-0.004	7.1166	-1.4836	5.1914	NA	NA	NA	NA	NA	NA	NA	NA
18BR004	X18BR004	Stage IIA	LumA	LumB-I	0.837	921	female	white	positive	positive	negative	negative	negative	1.6582	1.4433	-3.8759	-0.034	7.1257	4.5376	3.0369	NA	NA	NA	NA	NA	NA	NA	NA
18BR006	X18BR006	Stage IIA	LumB	LumB-I	0.371	748	female	white	positive	positive	negative	negative	negative	4.8939	1.0319	-4.9712	-0.448	7.3425	3.587	4.1373	NA	NA	NA	NA	NA	NA	NA	NA
18BR007	X18BR007	Stage IIA	LumA	LumA-I	0.615	768	female	white	positive	positive	equivocal	negative	negative	1.006	-2.0885	-4.3397	-0.023	6.4966	2.43	4.9853	NA	NA	NA	NA	NA	NA	NA	NA
18BR009	X18BR009	Stage IIA	Normal-like	HER2-I	0.578	762	female	white	negative	negative	positive	positive	negative	-3.1112	-4.5182	0.731	1.75	0.6014	-1.3773	8.841	NA	NA	NA	NA	NA	NA	NA	NA
18BR010	X18BR010	Stage IIIA	LumA	LumA-I	0.69	492	female	white	positive	positive	negative	negative	negative	-1.0445	-0.9458	-7.7426	-0.015	5.9357	3.634	4.7721	NA	NA	NA	NA	NA	NA	NA	NA
18BR016	X18BR016	Stage IA	LumA	LumA-I	0.757	885	female	white	positive	unknown	negative	negative	negative	1.2325	1.4853	-5.2425	-0.141	7.2261	4.6875	5.4705	NA	NA	NA	NA	NA	NA	NA	NA
18BR017	X18BR017	Stage IA	LumA	HER2-I	0.539	872	female	white	positive	negative	negative	negative	negative	0.4686	-3.1512	-4.3826	-0.259	6.6153	-1.6595	6.3716	NA	NA	NA	NA	NA	NA	NA	NA
18BR019	X18BR019	Stage IIIA	LumA	LumB-I	0.569	817	female	white	positive	positive	negative	negative	negative	3.2309	2.9118	-5.6108	-0.114	7.5937	5.0512	5.113	NA	NA	NA	NA	NA	NA	NA	NA
20BR001	X20BR001	Stage IIA	LumA	LumB-I	0.711	986	female	black.or.african.american	positive	positive	negative	negative	negative	1.8028	0.3534	-3.7225	0.001	6.926	3.2412	3.9462	NA	NA	NA	NA	NA	NA	NA	NA
20BR002	X20BR002	Stage IIA	Basal	Basal-I	0.711	1144	female	white	negative	positive	negative	negative	negative	-3.4357	-5.2375	-5.7891	0.21	-2.1073	-1.6097	5.2421	NA	NA	NA	NA	NA	NA	NA	NA
20BR005	X20BR005	Stage IIB	Basal	Basal-I	0.632	568	female	black.or.african.american	negative	negative	negative	negative	positive	-3.8021	-5.7688	-5.1065	0.127	-2.2327	-2.3133	2.8327	TNBC	M	-0.417777	-0.231195	0.249167	0.404627	0.145004	-0.0902548
20BR006	X20BR006	Stage IIB	Basal	Basal-I	0.728	786	female	white	positive	negative	negative	negative	negative	-3.7064	-2.9225	-2.7746	-0.087	0.4083	-4.0245	3.0295	NA	NA	NA	NA	NA	NA	NA	NA
20BR007	X20BR007	Stage IIA	Basal	Basal-I	0.609	660	female	black.or.african.american	negative	negative	negative	negative	positive	-3.661	-6.4485	-4.7046	-0.428	-0.8448	-2.0425	3.1595	TNBC	M	-0.141294	0.0160114	0.203201	0.153161	0.0547424	-0.12804
20BR008	X20BR008	Stage IIIB	Her2	HER2-I	0.481	863	female	black.or.african.american	negative	negative	negative	negative	positive	-2.959	-6.5498	-4.9453	-0.266	-1.308	-1.8158	3.1828	TNBC	LAR	-0.405343	-0.612072	0.366365	0.143406	0.145383	0.542901
21BR001	X21BR001	unknown	LumB	LumB-I	0.536	unknown	unknown	white	negative	negative	unknown	positive	negative	3.1223	-4.1792	0.5064	2.411	7.6264	-4.4027	9.2034	NA	NA	NA	NA	NA	NA	NA	NA
21BR002	X21BR002	unknown	LumA	LumB-I	0.443	unknown	unknown	white	positive	positive	unknown	negative	negative	2.7256	-2.8388	-2.3005	-0.014	7.5329	-1.203	6.2988	NA	NA	NA	NA	NA	NA	NA	NA
21BR010	X21BR010|X21BR010.REP1	Stage IIA	LumA	LumA-I	0.559	852	female	white	positive	positive	negative	negative	negative	#N/A	#N/A	#N/A	#N/A	#N/A	#N/A	#N/A	NA	NA	NA	NA	NA	NA	NA	NA
22BR005	X22BR005	Stage IIB	LumA	LumB-I	0.392	552	female	white	positive	positive	positive	positive	negative	-0.6634	4.6057	2.4729	3.657	6.079	4.9699	8.9224	NA	NA	NA	NA	NA	NA	NA	NA
22BR006	X22BR006	Stage IIIA	LumA	LumB-I	0.402	660	female	black.or.african.american	positive	positive	negative	negative	negative	-2.1793	3.347	-3.3185	-0.089	5.8435	5.2178	5.9926	NA	NA	NA	NA	NA	NA	NA	NA
CPT000814	CPT000814	Stage IIA	Basal	Basal-I	1	unknown	unknown	black.or.african.american	negative	negative	unknown	negative	positive	-3.4457	-4.6529	-5.2223	-0.435	-2.8397	-6.0915	4.0408	TNBC	BL1	0.00684986	0.532724	-0.403644	0.0448806	-0.247954	-0.205922
CPT001846	CPT001846	Stage III	Basal	Basal-I	0.672	unknown	unknown	white	negative	negative	unknown	negative	positive	-2.744	-1.7455	-4.6417	0.222	-2.07	-5.7778	3.38	TNBC	BL2	-0.229046	-0.465073	0.303242	0.156886	0.554497	0.071955

## Sheet: METABRIC
	ER_IHC	ER_PATH_COLOR	PR_PATH_COLOR	HER2_IHC_status	HER2_PATH_COLOR	HER2_IHC_call	ESR1_mRNA	PGR_mRNA	ERBB2_mRNA	ER_CALL	PR_CALL	HER2_CALL	TNBC_FINAL_CALL								sample	TNBC by paper	TNBC_CHANGE	TNBC_FINAL_CALL	subtype
MB_0020	negative	black	grey	0	black	negative	8.87197	6.26164	8.88348	negative	negative	negative	TNBC								MB_0020	TNBC	TNBC	TNBC	D-LAR
MB_3297	negative	black	grey	1	black	negative	8.88523	5.95144	7.77993	negative	negative	negative	TNBC								MB_0035	TNBC	TNBC	TNBC	D-LAR
MB_3367	negative	black	grey	1	black	negative	8.8823	5.87187	8.62781	negative	negative	negative	TNBC								MB_0045	TNBC	TNBC	TNBC	B-BL2
MB_4809	negative	black	grey	1	black	negative	8.71781	6.19998	9.91923	negative	negative	negative	TNBC								MB_0062	TNBC	TNBC_OVERRIDE	TNBC	A-BL1
MB_4712	negative	black	grey	1	black	negative	8.68827	6.13851	9.00746	negative	negative	negative	TNBC								MB_0079	TNBC	TNBC_OVERRIDE	TNBC	D-LAR
MB_0608	negative	black	grey	1	black	negative	8.41882	5.95207	9.64485	negative	negative	negative	TNBC								MB_0100	TNBC	TNBC	TNBC	C-M
MB_5205	negative	black	grey	1	black	negative	8.4078	5.87098	8.70877	negative	negative	negative	TNBC								MB_0110	TNBC	TNBC	TNBC	C-M
MB_2993	negative	black	grey	1	black	negative	8.39147	5.85202	7.92162	negative	negative	negative	TNBC								MB_0115	TNBC	TNBC	TNBC	A-BL1
MB_3165	negative	black	grey	1	black	negative	8.37959	5.55759	7.94363	negative	negative	negative	TNBC								MB_0127	TNBC	TNBC	TNBC	C-M
MB_3153	negative	black	grey	1	black	negative	8.368	5.77537	9.01621	negative	negative	negative	TNBC								MB_0149	TNBC	TNBC	TNBC	C-M
MB_0424	negative	black	grey	1	black	negative	8.33366	6.27627	7.01857	negative	negative	negative	TNBC								MB_0153	TNBC	TNBC	TNBC	C-M
MB_4732	negative	black	grey	1	black	negative	8.20634	6.02266	7.17749	negative	negative	negative	TNBC								MB_0156	TNBC	TNBC	TNBC	C-M
MB_5155	negative	black	grey	1	black	negative	8.19106	6.29324	9.54429	negative	negative	negative	TNBC								MB_0157	TNBC	TNBC	TNBC	B-BL2
MB_3476	negative	black	grey	1	black	negative	8.09497	5.94699	9.18633	negative	negative	negative	TNBC								MB_0158	TNBC	TNBC	TNBC	D-LAR
MB_2904	negative	black	grey	1	black	negative	8.00406	5.95028	9.0615	negative	negative	negative	TNBC								MB_0160	TNBC	TNBC_OVERRIDE	TNBC	C-M
MB_3277	negative	black	grey	1	black	negative	7.93965	5.83256	7.5156	negative	negative	negative	TNBC								MB_0163	TNBC	TNBC	TNBC	C-M
MB_4992	negative	black	grey	1	black	negative	7.90285	5.82099	9.88714	negative	negative	negative	TNBC								MB_0164	TNBC	TNBC	TNBC	A-BL1
MB_2849	negative	black	grey	1	black	negative	7.87525	6.08558	8.19884	negative	negative	negative	TNBC								MB_0174	TNBC	TNBC_OVERRIDE	TNBC	B-BL2
MB_4679	negative	black	grey	1	black	negative	7.82886	5.79094	8.20002	negative	negative	negative	TNBC								MB_0179	TNBC	TNBC	TNBC	B-BL2
MB_5138	negative	black	grey	1	black	negative	7.82199	6.04657	7.99839	negative	negative	negative	TNBC								MB_0191	TNBC	TNBC	TNBC	A-BL1
MB_7012	negative	black	grey	1	black	negative	7.81804	6.27793	8.69869	negative	negative	negative	TNBC								MB_0200	TNBC	TNBC	TNBC	A-BL1
MB_2754	negative	black	grey	1	black	negative	7.77354	5.84456	9.87484	negative	negative	negative	TNBC								MB_0206	TNBC	TNBC	TNBC	A-BL1
MB_4640	negative	black	grey	1	black	negative	7.76022	5.80488	10.1856	negative	negative	negative	TNBC								MB_0210	TNBC	TNBC	TNBC	B-BL2
MB_3396	negative	black	grey	1	black	negative	7.73003	5.99367	8.65151	negative	negative	negative	TNBC								MB_0211	TNBC	TNBC	TNBC	B-BL2
MB_3067	negative	black	grey	1	black	negative	7.68474	5.70662	8.73048	negative	negative	negative	TNBC								MB_0220	TNBC	TNBC	TNBC	D-LAR
MB_4769	negative	black	grey	1	black	negative	7.67125	6.08359	8.05847	negative	negative	negative	TNBC								MB_0221	TNBC	TNBC	TNBC	D-LAR
MB_4667	negative	black	grey	1	black	negative	7.65329	6.25325	8.9443	negative	negative	negative	TNBC								MB_0238	TNBC	TNBC	TNBC	A-BL1
MB_2857	negative	black	grey	1	black	negative	7.61409	6.02138	7.3394	negative	negative	negative	TNBC								MB_0249	TNBC	TNBC	TNBC	D-LAR
MB_4945	negative	black	grey	1	black	negative	7.56893	5.99285	8.91667	negative	negative	negative	TNBC								MB_0265	TNBC	TNBC	TNBC	D-LAR
MB_3062	negative	black	grey	1	black	negative	7.52287	5.91552	7.4102	negative	negative	negative	TNBC								MB_0269	TNBC	TNBC	TNBC	B-BL2
MB_0464	negative	black	grey	1	black	negative	7.51537	5.81324	8.79945	negative	negative	negative	TNBC								MB_0278	TNBC	TNBC	TNBC	C-M
MB_0436	negative	black	grey	1	black	negative	7.503	6.20881	8.55363	negative	negative	negative	TNBC								MB_0289	TNBC	TNBC	TNBC	B-BL2
MB_0372	negative	black	grey	1	black	negative	7.50056	6.09903	9.41164	negative	negative	negative	TNBC								MB_0292	TNBC	TNBC	TNBC	D-LAR
MB_3046	negative	black	grey	1	black	negative	7.4941	5.73897	9.1555	negative	negative	negative	TNBC								MB_0299	TNBC	TNBC	TNBC	A-BL1
MB_5072	negative	black	grey	1	black	negative	7.47679	6.27827	8.10037	negative	negative	negative	TNBC								MB_0303	TNBC	TNBC	TNBC	A-BL1
MB_5208	negative	black	grey	1	black	negative	7.39622	6.00816	7.51079	negative	negative	negative	TNBC								MB_0316	TNBC	TNBC	TNBC	A-BL1
MB_3271	negative	black	grey	1	black	negative	7.39464	5.56428	7.69106	negative	negative	negative	TNBC								MB_0318	TNBC	TNBC	TNBC	C-M
MB_4757	negative	black	grey	1	black	negative	7.3621	6.10807	7.45057	negative	negative	negative	TNBC								MB_0333	TNBC	TNBC	TNBC	B-BL2
MB_3395	negative	black	grey	1	black	negative	7.35195	6.0732	8.36882	negative	negative	negative	TNBC								MB_0340	TNBC	TNBC	TNBC	B-BL2
MB_4733	negative	black	grey	1	black	negative	7.34948	6.19375	8.90122	negative	negative	negative	TNBC								MB_0350	TNBC	TNBC	TNBC	C-M
MB_0613	negative	black	grey	1	black	negative	7.34452	6.12243	7.40935	negative	negative	negative	TNBC								MB_0352	TNBC	TNBC	TNBC	D-LAR
MB_0446	negative	black	grey	1	black	negative	7.34015	6.05813	8.95571	negative	negative	negative	TNBC								MB_0354	TNBC	TNBC	TNBC	B-BL2
MB_2821	negative	black	grey	1	black	negative	7.33345	6.2374	6.98514	negative	negative	negative	TNBC								MB_0372	TNBC	TNBC	TNBC	A-BL1
MB_0420	negative	black	grey	1	black	negative	7.32964	6.14968	7.91627	negative	negative	negative	TNBC								MB_0396	TNBC	TNBC	TNBC	A-BL1
MB_0396	negative	black	grey	1	black	negative	7.3259	5.99797	9.54606	negative	negative	negative	TNBC								MB_0399	TNBC	TNBC	TNBC	D-LAR
MB_0399	negative	black	grey	1	black	negative	7.2843	6.15693	9.01702	negative	negative	negative	TNBC								MB_0400	TNBC	TNBC	TNBC	A-BL1
MB_3001	negative	black	grey	1	black	negative	7.25783	5.75676	6.77726	negative	negative	negative	TNBC								MB_0401	TNBC	TNBC	TNBC	C-M
MB_5076	negative	black	grey	1	black	negative	7.22617	6.1347	7.11163	negative	negative	negative	TNBC								MB_0414	TNBC	TNBC_OVERRIDE	TNBC	A-BL1
MB_0639	negative	black	grey	1	black	negative	7.20016	5.89085	8.65027	negative	negative	negative	TNBC								MB_0420	TNBC	TNBC	TNBC	C-M
MB_4893	negative	black	grey	1	black	negative	7.19316	5.78794	7.15706	negative	negative	negative	TNBC								MB_0424	TNBC	TNBC	TNBC	B-BL2
MB_2833	negative	black	grey	1	black	negative	7.19173	5.68917	7.3557	negative	negative	negative	TNBC								MB_0432	TNBC	TNBC	TNBC	B-BL2
MB_4696	negative	black	grey	1	black	negative	7.19144	5.88631	8.31556	negative	negative	negative	TNBC								MB_0435	TNBC	TNBC	TNBC	B-BL2
MB_2718	negative	black	grey	1	black	negative	7.18571	5.71649	8.55233	negative	negative	negative	TNBC								MB_0436	TNBC	TNBC	TNBC	B-BL2
MB_5065	negative	black	grey	1	black	negative	7.18079	6.10605	8.36501	negative	negative	negative	TNBC								MB_0446	TNBC	TNBC	TNBC	B-BL2
MB_5281	negative	black	grey	1	black	negative	7.16997	5.8345	10.0333	negative	negative	negative	TNBC								MB_0453	TNBC	TNBC	TNBC	B-BL2
MB_0400	negative	black	grey	1	black	negative	7.14812	6.04966	7.46947	negative	negative	negative	TNBC								MB_0464	TNBC	TNBC	TNBC	D-LAR
MB_0115	negative	black	grey	1	black	negative	7.14189	6.01729	8.27041	negative	negative	negative	TNBC								MB_0470	TNBC	TNBC	TNBC	C-M
MB_7025	negative	black	grey	1	black	negative	7.13959	6.08385	6.86951	negative	negative	negative	TNBC								MB_0481	TNBC	TNBC_OVERRIDE	TNBC	C-M
MB_2753	negative	black	grey	1	black	negative	7.13884	5.87778	9.62588	negative	negative	negative	TNBC								MB_0489	TNBC	TNBC	TNBC	D-LAR
MB_3218	negative	black	grey	1	black	negative	7.12748	5.72428	8.56515	negative	negative	negative	TNBC								MB_0494	TNBC	TNBC	TNBC	B-BL2
MB_3058	negative	black	grey	1	black	negative	7.09986	5.59279	7.82745	negative	negative	negative	TNBC								MB_0499	TNBC	TNBC	TNBC	B-BL2
MB_5223	negative	black	grey	1	black	negative	7.07446	5.78388	7.78204	negative	negative	negative	TNBC								MB_0500	TNBC	TNBC	TNBC	A-BL1
MB_5209	negative	black	grey	1	black	negative	7.06943	6.26188	8.88652	negative	negative	negative	TNBC								MB_0502	TNBC	TNBC	TNBC	D-LAR
MB_3383	negative	black	grey	1	black	negative	7.06046	6.04589	8.94732	negative	negative	negative	TNBC								MB_0506	TNBC	TNBC_OVERRIDE	TNBC	D-LAR
MB_4993	negative	black	grey	1	black	negative	7.05103	5.87755	8.38256	negative	negative	negative	TNBC								MB_0516	TNBC	TNBC_OVERRIDE	TNBC	C-M
MB_4715	negative	black	grey	1	black	negative	7.03896	5.81238	8.09392	negative	negative	negative	TNBC								MB_0525	TNBC	TNBC	TNBC	B-BL2
MB_2850	negative	black	grey	1	black	negative	7.03005	6.1529	7.11974	negative	negative	negative	TNBC								MB_0540	TNBC	TNBC	TNBC	D-LAR
MB_5058	negative	black	grey	1	black	negative	7.02304	6.07734	9.16795	negative	negative	negative	TNBC								MB_0558	TNBC	TNBC	TNBC	A-BL1
MB_3057	negative	black	grey	1	black	negative	7.00721	5.90071	8.17769	negative	negative	negative	TNBC								MB_0581	TNBC	TNBC	TNBC	B-BL2
MB_4621	negative	black	grey	1	black	negative	6.92652	5.91345	6.18847	negative	negative	negative	TNBC								MB_0582	TNBC	TNBC	TNBC	A-BL1
MB_4714	negative	black	grey	1	black	negative	6.88783	5.89555	9.6445	negative	negative	negative	TNBC								MB_0588	TNBC	TNBC	TNBC	D-LAR
MB_7008	negative	black	grey	1	black	negative	6.87123	5.70357	7.91753	negative	negative	negative	TNBC								MB_0608	TNBC	TNBC	TNBC	A-BL1
MB_7038	negative	black	grey	1	black	negative	6.86507	5.89461	7.39692	negative	negative	negative	TNBC								MB_0613	TNBC	TNBC	TNBC	B-BL2
MB_4865	negative	black	grey	1	black	negative	6.86419	5.76671	6.52084	negative	negative	negative	TNBC								MB_0627	TNBC	TNBC	TNBC	B-BL2
MB_4024	negative	black	grey	1	black	negative	6.8609	6.22145	9.4256	negative	negative	negative	TNBC								MB_0634	TNBC	TNBC	TNBC	D-LAR
MB_3014	negative	black	grey	1	black	negative	6.85822	5.79883	8.40838	negative	negative	negative	TNBC								MB_0635	TNBC	TNBC	TNBC	B-BL2
MB_4622	negative	black	grey	1	black	negative	6.8394	5.99718	8.81704	negative	negative	negative	TNBC								MB_0639	TNBC	TNBC	TNBC	C-M
MB_7045	negative	black	grey	1	black	negative	6.83708	5.82758	7.81813	negative	negative	negative	TNBC								MB_0653	TNBC	TNBC	TNBC	D-LAR
MB_5057	negative	black	grey	1	black	negative	6.83594	6.11845	8.42048	negative	negative	negative	TNBC								MB_0658	TNBC	TNBC	TNBC	B-BL2
MB_0206	negative	black	grey	1	black	negative	6.82771	5.87416	7.81215	negative	negative	negative	TNBC								MB_0659	TNBC	TNBC	TNBC	C-M
MB_3500	negative	black	grey	1	black	negative	6.82176	5.9421	7.39701	negative	negative	negative	TNBC								MB_0660	TNBC	TNBC	TNBC	D-LAR
MB_5135	negative	black	grey	1	black	negative	6.79297	6.06064	7.16677	negative	negative	negative	TNBC								MB_0664	TNBC	TNBC	TNBC	A-BL1
MB_7017	negative	black	grey	1	black	negative	6.78098	5.92743	8.16017	negative	negative	negative	TNBC								MB_0869	TNBC	TNBC	TNBC	A-BL1
MB_5225	negative	black	grey	1	black	negative	6.75944	6.19553	8.28771	negative	negative	negative	TNBC								MB_0874	TNBC	TNBC	TNBC	A-BL1
MB_4888	negative	black	grey	1	black	negative	6.75536	5.86296	7.82083	negative	negative	negative	TNBC								MB_0876	TNBC	TNBC	TNBC	B-BL2
MB_7258	negative	black	grey	1	black	negative	6.75462	5.95128	8.70029	negative	negative	negative	TNBC								MB_0885	TNBC	TNBC	TNBC	C-M
MB_3453	negative	black	grey	1	black	negative	6.74358	6.18771	8.31556	negative	negative	negative	TNBC								MB_0893	TNBC	TNBC	TNBC	D-LAR
MB_5115	negative	black	grey	1	black	negative	6.7306	6.27634	7.84261	negative	negative	negative	TNBC								MB_0901	TNBC	TNBC	TNBC	A-BL1
MB_3211	negative	black	grey	1	black	negative	6.72084	5.85753	7.98293	negative	negative	negative	TNBC								MB_0906	TNBC	TNBC	TNBC	D-LAR
MB_7009	negative	black	grey	1	black	negative	6.71915	5.8336	7.48242	negative	negative	negative	TNBC								MB_2556	TNBC	TNBC	TNBC	B-BL2
MB_0494	negative	black	grey	1	black	negative	6.71759	5.76735	9.46816	negative	negative	negative	TNBC								MB_2643	TNBC	TNBC	TNBC	B-BL2
MB_2929	negative	black	grey	1	black	negative	6.70256	5.64462	8.9568	negative	negative	negative	TNBC								MB_2718	TNBC	TNBC	TNBC	A-BL1
MB_3063	negative	black	grey	1	black	negative	6.69361	5.82907	9.06266	negative	negative	negative	TNBC								MB_2724	TNBC	TNBC	TNBC	D-LAR
MB_4758	negative	black	grey	1	black	negative	6.67467	6.05246	8.22336	negative	negative	negative	TNBC								MB_2753	TNBC	TNBC	TNBC	C-M
MB_4911	negative	black	grey	1	black	negative	6.64568	5.70553	8.40639	negative	negative	negative	TNBC								MB_2754	TNBC	TNBC	TNBC	D-LAR
MB_2842	negative	black	grey	1	black	negative	6.62618	5.59368	7.99583	negative	negative	negative	TNBC								MB_2771	TNBC	TNBC	TNBC	C-M
MB_2957	negative	black	grey	1	black	negative	6.62394	5.54901	7.62417	negative	negative	negative	TNBC								MB_2821	TNBC	TNBC	TNBC	B-BL2
MB_7205	negative	black	grey	1	black	negative	6.61884	5.82793	8.05546	negative	negative	negative	TNBC								MB_2827	TNBC	TNBC	TNBC	A-BL1
MB_2827	negative	black	grey	1	black	negative	6.61334	6.06386	8.36592	negative	negative	negative	TNBC								MB_2833	TNBC	TNBC	TNBC	A-BL1
MB_3706	negative	black	grey	1	black	negative	6.59437	5.9236	7.48652	negative	negative	negative	TNBC								MB_2834	TNBC	TNBC	TNBC	D-LAR
MB_4717	negative	black	grey	1	black	negative	6.57371	5.77846	8.5412	negative	negative	negative	TNBC								MB_2842	TNBC	TNBC	TNBC	A-BL1
MB_4707	negative	black	grey	1	black	negative	6.5427	5.94806	6.91172	negative	negative	negative	TNBC								MB_2849	TNBC	TNBC	TNBC	D-LAR
MB_4793	negative	black	grey	1	black	negative	6.53121	6.09005	9.23833	negative	negative	negative	TNBC								MB_2850	TNBC	TNBC	TNBC	B-BL2
MB_4974	negative	black	grey	1	black	negative	6.51448	5.567	8.14036	negative	negative	negative	TNBC								MB_2857	TNBC	TNBC	TNBC	B-BL2
MB_4792	negative	black	grey	1	black	negative	6.4966	5.95941	8.46188	negative	negative	negative	TNBC								MB_2904	TNBC	TNBC	TNBC	A-BL1
MB_5137	negative	black	grey	1	black	negative	6.49006	6.30676	9.44	negative	negative	negative	TNBC								MB_2912	TNBC	TNBC_OVERRIDE	TNBC	A-BL1
MB_7023	negative	black	grey	1	black	negative	6.47391	5.7598	6.94451	negative	negative	negative	TNBC								MB_2917	TNBC	TNBC	TNBC	A-BL1
MB_4015	negative	black	grey	1	black	negative	6.46979	5.69978	8.52551	negative	negative	negative	TNBC								MB_2922	TNBC	TNBC_OVERRIDE	TNBC	D-LAR
MB_4881	negative	black	grey	1	black	negative	6.10137	5.84526	7.53135	negative	negative	negative	TNBC								MB_2929	TNBC	TNBC	TNBC	D-LAR
MB_0211	positive	red	grey	1	black	negative	8.75198	6.24395	8.38182	negative	negative	negative	TNBC								MB_2957	TNBC	TNBC	TNBC	A-BL1
MB_4928	positive	red	grey	1	black	negative	8.73221	6.15122	9.65631	negative	negative	negative	TNBC								MB_2963	TNBC	TNBC	TNBC	B-BL2
MB_5188	positive	red	grey	1	black	negative	8.66444	6.20184	7.67659	negative	negative	negative	TNBC								MB_2993	TNBC	TNBC	TNBC	C-M
MB_7030	positive	red	grey	1	black	negative	8.60822	6.08095	8.93893	negative	negative	negative	TNBC								MB_3001	TNBC	TNBC	TNBC	A-BL1
MB_0453	positive	red	grey	1	black	negative	8.51242	5.77173	8.05248	negative	negative	negative	TNBC								MB_3014	TNBC	TNBC	TNBC	A-BL1
MB_5145	positive	red	grey	1	black	negative	8.42605	6.10392	8.47673	negative	negative	negative	TNBC								MB_3046	TNBC	TNBC	TNBC	C-M
MB_7252	positive	red	grey	1	black	negative	8.42048	5.60666	10.4384	negative	negative	negative	TNBC								MB_3057	TNBC	TNBC	TNBC	A-BL1
MB_5041	positive	red	grey	1	black	negative	8.24148	6.13227	7.4996	negative	negative	negative	TNBC								MB_3058	TNBC	TNBC	TNBC	C-M
MB_4859	positive	red	grey	1	black	negative	8.12713	5.79254	8.01393	negative	negative	negative	TNBC								MB_3062	TNBC	TNBC	TNBC	B-BL2
MB_0278	positive	red	grey	1	black	negative	8.08835	6.15761	8.60381	negative	negative	negative	TNBC								MB_3063	TNBC	TNBC	TNBC	A-BL1
MB_2556	positive	red	grey	1	black	negative	7.98561	5.88294	8.47697	negative	negative	negative	TNBC								MB_3067	TNBC	TNBC	TNBC	A-BL1
MB_2963	positive	red	grey	1	black	negative	7.93344	6.00709	8.74246	negative	negative	negative	TNBC								MB_3123	TNBC	TNBC_OVERRIDE	TNBC	B-BL2
MB_0660	positive	red	grey	1	black	negative	7.92165	6.1735	9.17225	negative	negative	negative	TNBC								MB_3153	TNBC	TNBC	TNBC	D-LAR
MB_0502	positive	red	grey	1	black	negative	7.91607	6.16112	5.83687	negative	negative	negative	TNBC								MB_3165	TNBC	TNBC	TNBC	C-M
MB_4982	positive	red	grey	1	black	negative	7.72639	5.85742	8.34003	negative	negative	negative	TNBC								MB_3211	TNBC	TNBC	TNBC	A-BL1
MB_5148	positive	red	grey	1	black	negative	7.39073	6.02743	9.72838	negative	negative	negative	TNBC								MB_3218	TNBC	TNBC	TNBC	A-BL1
MB_2834	positive	red	grey	1	black	negative	7.02373	6.2033	8.55319	negative	negative	negative	TNBC								MB_3271	TNBC	TNBC	TNBC	A-BL1
MB_2771	positive	red	grey	1	black	negative	6.83657	5.61137	8.30155	negative	negative	negative	TNBC								MB_3277	TNBC	TNBC	TNBC	A-BL1
MB_0500	positive	red	grey	1	black	negative	6.7588	5.92434	8.53783	negative	negative	negative	TNBC								MB_3292	TNBC	TNBC	TNBC	A-BL1
MB_0627	negative	black	grey	2	grey	NA/equivocal	7.06381	5.65153	8.51509	negative	negative	negative	TNBC								MB_3297	TNBC	TNBC	TNBC	A-BL1
MB_0658	negative	black	grey	2	grey	NA/equivocal	7.02629	6.03287	8.23522	negative	negative	negative	TNBC								MB_3367	TNBC	TNBC	TNBC	B-BL2
MB_0179	negative	black	grey	3	red	positive	8.66206	5.9138	10.8047	negative	negative	negative	TNBC								MB_3383	TNBC	TNBC	TNBC	C-M
MB_5019	negative	black	grey	3	red	positive	8.2859	6.30678	10.4963	negative	negative	negative	TNBC								MB_3395	TNBC	TNBC	TNBC	A-BL1
MB_7031	negative	black	grey	3	red	positive	7.9386	5.5584	8.96645	negative	negative	negative	TNBC								MB_3396	TNBC	TNBC	TNBC	B-BL2
MB_0489	negative	black	grey	3	red	positive	7.67122	5.99693	10.2837	negative	negative	negative	TNBC								MB_3453	TNBC	TNBC	TNBC	B-BL2
MB_2724	negative	black	grey	3	red	positive	7.4927	5.63125	5.67745	negative	negative	negative	TNBC								MB_3476	TNBC	TNBC	TNBC	A-BL1
MB_4904	negative	black	grey	3	red	positive	7.29782	5.94606	10.6419	negative	negative	negative	TNBC								MB_3500	TNBC	TNBC	TNBC	A-BL1
MB_5222	negative	black	grey	3	red	positive	7.15243	6.21772	10.6334	negative	negative	negative	TNBC								MB_3502	TNBC	TNBC_OVERRIDE	TNBC	B-BL2
MB_4871	negative	black	grey	3	red	positive	7.13946	6.1992	11.0499	negative	negative	negative	TNBC								MB_3567	TNBC	TNBC_OVERRIDE	TNBC	D-LAR
MB_0401	negative	black	grey	3	red	positive	6.70343	6.09706	9.21617	negative	negative	negative	TNBC								MB_3702	TNBC	TNBC	TNBC	C-M
MB_5213	negative	black	grey	3	red	positive	6.69468	5.99945	10.7933	negative	negative	negative	TNBC								MB_3706	TNBC	TNBC	TNBC	A-BL1
MB_4770	negative	black	grey	3	red	positive	6.68869	6.01735	11.0762	negative	negative	negative	TNBC								MB_3752	TNBC	TNBC_OVERRIDE	TNBC	D-LAR
MB_7007	negative	black	grey	3	red	positive	6.62047	5.88195	10.4265	negative	negative	negative	TNBC								MB_4015	TNBC	TNBC	TNBC	B-BL2
MB_0220	positive	red	grey	3	red	positive	8.8457	6.29132	10.66	negative	negative	negative	TNBC								MB_4024	TNBC	TNBC	TNBC	C-M
MB_0156	NA/equivocal	grey	grey	NA	grey	NA/equivocal	8.81277	6.15806	8.41607	negative	negative	negative	TNBC								MB_4146	TNBC	TNBC	TNBC	A-BL1
MB_0110	NA/equivocal	grey	grey	NA	grey	NA/equivocal	8.59946	6.25181	7.40203	negative	negative	negative	TNBC								MB_4254	TNBC	TNBC	TNBC	A-BL1
MB_0876	NA/equivocal	grey	grey	NA	grey	NA/equivocal	7.95405	6.32487	6.99629	negative	negative	negative	TNBC								MB_4303	TNBC	TNBC	TNBC	B-BL2
MB_0885	NA/equivocal	grey	grey	NA	grey	NA/equivocal	7.57973	6.17198	8.61412	negative	negative	negative	TNBC								MB_4332	TNBC	TNBC	TNBC	A-BL1
MB_2643	NA/equivocal	grey	grey	NA	grey	NA/equivocal	7.3674	5.69488	6.56204	negative	negative	negative	TNBC								MB_4351	TNBC	TNBC	TNBC	D-LAR
MB_0153	NA/equivocal	grey	grey	NA	grey	NA/equivocal	7.34877	6.16032	8.21417	negative	negative	negative	TNBC								MB_4354	TNBC	TNBC	TNBC	D-LAR
MB_0299	NA/equivocal	grey	grey	NA	grey	NA/equivocal	7.19101	6.02026	8.92248	negative	negative	negative	TNBC								MB_4407	TNBC	TNBC	TNBC	C-M
MB_5162	NA/equivocal	grey	grey	NA	grey	NA/equivocal	7.18467	6.07691	6.83025	negative	negative	negative	TNBC								MB_4408	TNBC	TNBC	TNBC	A-BL1
MB_0333	NA/equivocal	grey	grey	NA	grey	NA/equivocal	6.9388	6.12159	7.7348	negative	negative	negative	TNBC								MB_4416	TNBC	TNBC	TNBC	B-BL2
MB_0035	negative	black	grey	NA	grey	NA/equivocal	8.85834	6.28272	10.0495	negative	negative	negative	TNBC								MB_4417	TNBC	TNBC	TNBC	B-BL2
MB_0303	negative	black	grey	NA	grey	NA/equivocal	8.82013	5.90116	7.68733	negative	negative	negative	TNBC								MB_4621	TNBC	TNBC	TNBC	B-BL2
MB_7087	negative	black	grey	NA	grey	NA/equivocal	8.79317	6.16484	8.17299	negative	negative	negative	TNBC								MB_4622	TNBC	TNBC	TNBC	A-BL1
MB_5482	negative	black	grey	NA	grey	NA/equivocal	8.59118	6.06695	9.37117	negative	negative	negative	TNBC								MB_4640	TNBC	TNBC	TNBC	D-LAR
MB_5301	negative	black	grey	NA	grey	NA/equivocal	8.56589	5.93165	9.0131	negative	negative	negative	TNBC								MB_4660	TNBC	TNBC	TNBC	A-BL1
MB_5378	negative	black	grey	NA	grey	NA/equivocal	8.54719	5.70191	9.13203	negative	negative	negative	TNBC								MB_4667	TNBC	TNBC	TNBC	D-LAR
MB_5547	negative	black	grey	NA	grey	NA/equivocal	8.39722	5.96868	8.41932	negative	negative	negative	TNBC								MB_4679	TNBC	TNBC	TNBC	A-BL1
MB_4303	negative	black	grey	NA	grey	NA/equivocal	8.39251	6.13988	9.61284	negative	negative	negative	TNBC								MB_4696	TNBC	TNBC	TNBC	B-BL2
MB_0582	negative	black	grey	NA	grey	NA/equivocal	8.27574	6.09013	9.62587	negative	negative	negative	TNBC								MB_4707	TNBC	TNBC	TNBC	A-BL1
MB_6052	negative	black	grey	NA	grey	NA/equivocal	8.27383	5.90109	8.06992	negative	negative	negative	TNBC								MB_4712	TNBC	TNBC	TNBC	D-LAR
MB_7057	negative	black	grey	NA	grey	NA/equivocal	8.26559	5.82234	8.94537	negative	negative	negative	TNBC								MB_4714	TNBC	TNBC	TNBC	D-LAR
MB_4146	negative	black	grey	NA	grey	NA/equivocal	8.22615	6.05804	8.57831	negative	negative	negative	TNBC								MB_4715	TNBC	TNBC	TNBC	A-BL1
MB_0588	negative	black	grey	NA	grey	NA/equivocal	8.21181	5.87227	9.98701	negative	negative	negative	TNBC								MB_4717	TNBC	TNBC	TNBC	A-BL1
MB_5450	negative	black	grey	NA	grey	NA/equivocal	8.13941	6.14086	8.68843	negative	negative	negative	TNBC								MB_4732	TNBC	TNBC	TNBC	B-BL2
MB_5325	negative	black	grey	NA	grey	NA/equivocal	8.10993	6.05803	8.20502	negative	negative	negative	TNBC								MB_4733	TNBC	TNBC	TNBC	D-LAR
MB_7119	negative	black	grey	NA	grey	NA/equivocal	8.10695	6.26962	8.93732	negative	negative	negative	TNBC								MB_4757	TNBC	TNBC	TNBC	A-BL1
MB_7269	negative	black	grey	NA	grey	NA/equivocal	8.08237	5.65998	9.93624	negative	negative	negative	TNBC								MB_4758	TNBC	TNBC	TNBC	C-M
MB_5440	negative	black	grey	NA	grey	NA/equivocal	8.06809	6.0383	8.48533	negative	negative	negative	TNBC								MB_4769	TNBC	TNBC	TNBC	A-BL1
MB_7154	negative	black	grey	NA	grey	NA/equivocal	8.06287	6.0488	8.6612	negative	negative	negative	TNBC								MB_4770	nonTNBC	TNBC	TNBC	B-BL2
MB_4254	negative	black	grey	NA	grey	NA/equivocal	8.02975	5.96398	7.91721	negative	negative	negative	TNBC								MB_4792	TNBC	TNBC	TNBC	C-M
MB_5348	negative	black	grey	NA	grey	NA/equivocal	7.99966	5.98401	8.02723	negative	negative	negative	TNBC								MB_4793	TNBC	TNBC	TNBC	A-BL1
MB_5008	negative	black	grey	NA	grey	NA/equivocal	7.97398	5.75758	9.53215	negative	negative	negative	TNBC								MB_4809	TNBC	TNBC	TNBC	A-BL1
MB_5100	negative	black	grey	NA	grey	NA/equivocal	7.96589	6.19571	6.867	negative	negative	negative	TNBC								MB_4859	TNBC	TNBC	TNBC	D-LAR
MB_5446	negative	black	grey	NA	grey	NA/equivocal	7.95704	6.1009	8.40632	negative	negative	negative	TNBC								MB_4865	TNBC	TNBC	TNBC	A-BL1
MB_7158	negative	black	grey	NA	grey	NA/equivocal	7.93943	6.30571	9.00628	negative	negative	negative	TNBC								MB_4871	nonTNBC	TNBC	TNBC	B-BL2
MB_5421	negative	black	grey	NA	grey	NA/equivocal	7.91247	6.02051	8.66908	negative	negative	negative	TNBC								MB_4880	TNBC	TNBC_OVERRIDE	TNBC	A-BL1
MB_5634	negative	black	grey	NA	grey	NA/equivocal	7.90553	6.19749	6.91401	negative	negative	negative	TNBC								MB_4881	TNBC	TNBC	TNBC	C-M
MB_0354	negative	black	grey	NA	grey	NA/equivocal	7.89964	6.27341	8.41057	negative	negative	negative	TNBC								MB_4888	TNBC	TNBC	TNBC	C-M
MB_0664	negative	black	grey	NA	grey	NA/equivocal	7.89431	5.73353	8.46876	negative	negative	negative	TNBC								MB_4893	TNBC	TNBC	TNBC	A-BL1
MB_0316	negative	black	grey	NA	grey	NA/equivocal	7.87982	6.0686	8.21894	negative	negative	negative	TNBC								MB_4904	TNBC	TNBC	TNBC	D-LAR
MB_0157	negative	black	grey	NA	grey	NA/equivocal	7.84009	6.12673	8.70657	negative	negative	negative	TNBC								MB_4911	TNBC	TNBC	TNBC	A-BL1
MB_7114	negative	black	grey	NA	grey	NA/equivocal	7.83914	6.23976	7.47229	negative	negative	negative	TNBC								MB_4928	TNBC	TNBC	TNBC	D-LAR
MB_3702	negative	black	grey	NA	grey	NA/equivocal	7.83385	5.91955	8.17668	negative	negative	negative	TNBC								MB_4931	TNBC	TNBC	TNBC	A-BL1
MB_0525	negative	black	grey	NA	grey	NA/equivocal	7.8137	6.02795	8.19931	negative	negative	negative	TNBC								MB_4938	TNBC	TNBC	TNBC	C-M
MB_5255	negative	black	grey	NA	grey	NA/equivocal	7.74753	6.08635	6.7355	negative	negative	negative	TNBC								MB_4942	TNBC	TNBC_OVERRIDE	TNBC	A-BL1
MB_6336	negative	black	grey	NA	grey	NA/equivocal	7.73013	6.05219	8.02906	negative	negative	negative	TNBC								MB_4945	TNBC	TNBC	TNBC	C-M
MB_5529	negative	black	grey	NA	grey	NA/equivocal	7.72724	5.87712	9.23401	negative	negative	negative	TNBC								MB_4974	TNBC	TNBC	TNBC	A-BL1
MB_6062	negative	black	grey	NA	grey	NA/equivocal	7.66614	5.91109	8.24209	negative	negative	negative	TNBC								MB_4982	TNBC	TNBC	TNBC	D-LAR
MB_0045	negative	black	grey	NA	grey	NA/equivocal	7.64067	6.30257	8.33269	negative	negative	negative	TNBC								MB_4992	TNBC	TNBC	TNBC	D-LAR
MB_0901	negative	black	grey	NA	grey	NA/equivocal	7.62048	5.9458	7.50464	negative	negative	negative	TNBC								MB_4993	TNBC	TNBC	TNBC	D-LAR
MB_4408	negative	black	grey	NA	grey	NA/equivocal	7.60799	6.19037	8.81675	negative	negative	negative	TNBC								MB_5008	TNBC	TNBC	TNBC	D-LAR
MB_5232	negative	black	grey	NA	grey	NA/equivocal	7.56486	5.90739	8.32933	negative	negative	negative	TNBC								MB_5019	TNBC	TNBC	TNBC	D-LAR
MB_5323	negative	black	grey	NA	grey	NA/equivocal	7.5481	6.16701	7.48256	negative	negative	negative	TNBC								MB_5041	TNBC	TNBC	TNBC	D-LAR
MB_4660	negative	black	grey	NA	grey	NA/equivocal	7.53073	6.08547	9.61259	negative	negative	negative	TNBC								MB_5052	TNBC	TNBC_OVERRIDE	TNBC	D-LAR
MB_6242	negative	black	grey	NA	grey	NA/equivocal	7.50622	6.01507	8.48124	negative	negative	negative	TNBC								MB_5057	TNBC	TNBC	TNBC	A-BL1
MB_7145	negative	black	grey	NA	grey	NA/equivocal	7.49201	5.95327	7.64112	negative	negative	negative	TNBC								MB_5058	TNBC	TNBC	TNBC	D-LAR
MB_3292	negative	black	grey	NA	grey	NA/equivocal	7.48742	6.16886	7.96236	negative	negative	negative	TNBC								MB_5065	TNBC	TNBC	TNBC	A-BL1
MB_6188	negative	black	grey	NA	grey	NA/equivocal	7.4853	6.14909	8.67889	negative	negative	negative	TNBC								MB_5070	TNBC	TNBC_OVERRIDE	TNBC	A-BL1
MB_0869	negative	black	grey	NA	grey	NA/equivocal	7.48003	6.25783	8.10273	negative	negative	negative	TNBC								MB_5072	TNBC	TNBC	TNBC	D-LAR
MB_6305	negative	black	grey	NA	grey	NA/equivocal	7.47068	5.93786	10.5815	negative	negative	negative	TNBC								MB_5076	TNBC	TNBC	TNBC	A-BL1
MB_7159	negative	black	grey	NA	grey	NA/equivocal	7.45484	5.76179	7.79062	negative	negative	negative	TNBC								MB_5100	TNBC	TNBC	TNBC	A-BL1
MB_7066	negative	black	grey	NA	grey	NA/equivocal	7.45025	5.98758	10.608	negative	negative	negative	TNBC								MB_5102	TNBC	TNBC	TNBC	A-BL1
MB_0906	negative	black	grey	NA	grey	NA/equivocal	7.44476	6.02536	8.59765	negative	negative	negative	TNBC								MB_5109	TNBC	TNBC_OVERRIDE	TNBC	D-LAR
MB_5298	negative	black	grey	NA	grey	NA/equivocal	7.43564	6.19166	7.51247	negative	negative	negative	TNBC								MB_5115	TNBC	TNBC	TNBC	A-BL1
MB_7049	negative	black	grey	NA	grey	NA/equivocal	7.4222	5.55913	8.1443	negative	negative	negative	TNBC								MB_5126	TNBC	TNBC	TNBC	A-BL1
MB_0318	negative	black	grey	NA	grey	NA/equivocal	7.41954	5.73713	9.38264	negative	negative	negative	TNBC								MB_5135	TNBC	TNBC	TNBC	C-M
MB_5531	negative	black	grey	NA	grey	NA/equivocal	7.40327	6.2202	8.21983	negative	negative	negative	TNBC								MB_5137	TNBC	TNBC	TNBC	A-BL1
MB_7090	negative	black	grey	NA	grey	NA/equivocal	7.37105	5.98036	8.4975	negative	negative	negative	TNBC								MB_5138	TNBC	TNBC	TNBC	B-BL2
MB_5427	negative	black	grey	NA	grey	NA/equivocal	7.36966	5.99365	9.3403	negative	negative	negative	TNBC								MB_5145	TNBC	TNBC	TNBC	C-M
MB_6228	negative	black	grey	NA	grey	NA/equivocal	7.3692	6.2202	8.11436	negative	negative	negative	TNBC								MB_5148	TNBC	TNBC	TNBC	D-LAR
MB_0581	negative	black	grey	NA	grey	NA/equivocal	7.30694	5.99428	8.85679	negative	negative	negative	TNBC								MB_5155	TNBC	TNBC	TNBC	C-M
MB_5468	negative	black	grey	NA	grey	NA/equivocal	7.29954	5.91725	10.6011	negative	negative	negative	TNBC								MB_5157	TNBC	TNBC_OVERRIDE	TNBC	D-LAR
MB_5526	negative	black	grey	NA	grey	NA/equivocal	7.29222	6.09123	8.49675	negative	negative	negative	TNBC								MB_5162	TNBC	TNBC	TNBC	B-BL2
MB_0269	negative	black	grey	NA	grey	NA/equivocal	7.2919	5.82266	7.33525	negative	negative	negative	TNBC								MB_5173	TNBC	TNBC	TNBC	C-M
MB_0100	negative	black	grey	NA	grey	NA/equivocal	7.27704	5.55788	8.03016	negative	negative	negative	TNBC								MB_5188	TNBC	TNBC	TNBC	B-BL2
MB_0874	negative	black	grey	NA	grey	NA/equivocal	7.26998	5.89642	9.15328	negative	negative	negative	TNBC								MB_5205	TNBC	TNBC	TNBC	B-BL2
MB_0221	negative	black	grey	NA	grey	NA/equivocal	7.24438	5.90738	10.7064	negative	negative	negative	TNBC								MB_5208	TNBC	TNBC	TNBC	C-M
MB_5565	negative	black	grey	NA	grey	NA/equivocal	7.23802	6.28746	8.28063	negative	negative	negative	TNBC								MB_5209	TNBC	TNBC	TNBC	B-BL2
MB_4332	negative	black	grey	NA	grey	NA/equivocal	7.23401	6.1167	8.38154	negative	negative	negative	TNBC								MB_5213	TNBC	TNBC	TNBC	B-BL2
MB_0558	negative	black	grey	NA	grey	NA/equivocal	7.2287	6.05658	6.66186	negative	negative	negative	TNBC								MB_5222	TNBC	TNBC	TNBC	D-LAR
MB_0292	negative	black	grey	NA	grey	NA/equivocal	7.22704	5.94046	8.98688	negative	negative	negative	TNBC								MB_5223	TNBC	TNBC	TNBC	C-M
MB_0238	negative	black	grey	NA	grey	NA/equivocal	7.19142	5.78214	9.98378	negative	negative	negative	TNBC								MB_5225	TNBC	TNBC	TNBC	B-BL2
MB_6143	negative	black	grey	NA	grey	NA/equivocal	7.16805	5.92436	8.16478	negative	negative	negative	TNBC								MB_5232	TNBC	TNBC	TNBC	C-M
MB_0149	negative	black	grey	NA	grey	NA/equivocal	7.16209	5.72302	9.11326	negative	negative	negative	TNBC								MB_5235	TNBC	TNBC_OVERRIDE	TNBC	C-M
MB_7121	negative	black	grey	NA	grey	NA/equivocal	7.14909	5.85069	8.56316	negative	negative	negative	TNBC								MB_5236	TNBC	TNBC	TNBC	A-BL1
MB_0249	negative	black	grey	NA	grey	NA/equivocal	7.10414	5.85646	9.98331	negative	negative	negative	TNBC								MB_5255	TNBC	TNBC	TNBC	D-LAR
MB_5465	negative	black	grey	NA	grey	NA/equivocal	7.08925	6.02309	7.66526	negative	negative	negative	TNBC								MB_5258	TNBC	TNBC	TNBC	A-BL1
MB_0350	negative	black	grey	NA	grey	NA/equivocal	7.08821	6.01267	8.05692	negative	negative	negative	TNBC								MB_5272	TNBC	TNBC	TNBC	D-LAR
MB_4416	negative	black	grey	NA	grey	NA/equivocal	7.08372	5.95435	8.62194	negative	negative	negative	TNBC								MB_5281	TNBC	TNBC	TNBC	D-LAR
MB_5294	negative	black	grey	NA	grey	NA/equivocal	7.08237	6.17683	8.52159	negative	negative	negative	TNBC								MB_5294	TNBC	TNBC	TNBC	C-M
MB_5572	negative	black	grey	NA	grey	NA/equivocal	7.07815	5.82118	8.77908	negative	negative	negative	TNBC								MB_5295	TNBC	TNBC	TNBC	C-M
MB_0191	negative	black	grey	NA	grey	NA/equivocal	7.07048	5.66667	8.77276	negative	negative	negative	TNBC								MB_5298	TNBC	TNBC	TNBC	A-BL1
MB_7055	negative	black	grey	NA	grey	NA/equivocal	7.06848	6.08268	8.77293	negative	negative	negative	TNBC								MB_5299	TNBC	TNBC	TNBC	A-BL1
MB_6098	negative	black	grey	NA	grey	NA/equivocal	7.06205	5.69488	7.94419	negative	negative	negative	TNBC								MB_5301	TNBC	TNBC	TNBC	D-LAR
MB_4407	negative	black	grey	NA	grey	NA/equivocal	7.04466	5.99778	9.66428	negative	negative	negative	TNBC								MB_5323	TNBC	TNBC	TNBC	A-BL1
MB_6178	negative	black	grey	NA	grey	NA/equivocal	7.04412	5.81696	8.38644	negative	negative	negative	TNBC								MB_5325	TNBC	TNBC	TNBC	A-BL1
MB_5625	negative	black	grey	NA	grey	NA/equivocal	7.03801	5.93136	8.90824	negative	negative	negative	TNBC								MB_5327	nonTNBC	TNBC	TNBC	D-LAR
MB_5236	negative	black	grey	NA	grey	NA/equivocal	7.01598	5.79725	7.43526	negative	negative	negative	TNBC								MB_5335	TNBC	TNBC	TNBC	C-M
MB_6248	negative	black	grey	NA	grey	NA/equivocal	7.00557	5.93096	8.93129	negative	negative	negative	TNBC								MB_5346	TNBC	TNBC	TNBC	A-BL1
MB_6280	negative	black	grey	NA	grey	NA/equivocal	6.99047	5.94739	8.14679	negative	negative	negative	TNBC								MB_5348	TNBC	TNBC	TNBC	A-BL1
MB_6223	negative	black	grey	NA	grey	NA/equivocal	6.98084	5.83639	8.32285	negative	negative	negative	TNBC								MB_5378	TNBC	TNBC	TNBC	A-BL1
MB_7270	negative	black	grey	NA	grey	NA/equivocal	6.96531	5.75106	7.99895	negative	negative	negative	TNBC								MB_5387	TNBC	TNBC	TNBC	A-BL1
MB_6237	negative	black	grey	NA	grey	NA/equivocal	6.95898	5.98375	9.00211	negative	negative	negative	TNBC								MB_5390	TNBC	TNBC	TNBC	A-BL1
MB_5299	negative	black	grey	NA	grey	NA/equivocal	6.94034	6.10294	8.80812	negative	negative	negative	TNBC								MB_5392	TNBC	TNBC_OVERRIDE	TNBC	D-LAR
MB_4931	negative	black	grey	NA	grey	NA/equivocal	6.93161	6.14322	7.42745	negative	negative	negative	TNBC								MB_5408	nonTNBC	TNBC	TNBC	D-LAR
MB_5102	negative	black	grey	NA	grey	NA/equivocal	6.91724	5.83988	8.41351	negative	negative	negative	TNBC								MB_5421	TNBC	TNBC	TNBC	C-M
MB_5616	negative	black	grey	NA	grey	NA/equivocal	6.91607	5.85814	7.5976	negative	negative	negative	TNBC								MB_5427	TNBC	TNBC	TNBC	C-M
MB_5655	negative	black	grey	NA	grey	NA/equivocal	6.91281	5.97822	9.34568	negative	negative	negative	TNBC								MB_5440	TNBC	TNBC	TNBC	A-BL1
MB_6058	negative	black	grey	NA	grey	NA/equivocal	6.90095	5.84848	6.75257	negative	negative	negative	TNBC								MB_5442	TNBC	TNBC_OVERRIDE	TNBC	C-M
MB_2917	negative	black	grey	NA	grey	NA/equivocal	6.87434	5.5886	7.88856	negative	negative	negative	TNBC								MB_5446	TNBC	TNBC	TNBC	D-LAR
MB_6251	negative	black	grey	NA	grey	NA/equivocal	6.84625	5.75863	8.80776	negative	negative	negative	TNBC								MB_5450	TNBC	TNBC	TNBC	B-BL2
MB_4417	negative	black	grey	NA	grey	NA/equivocal	6.84245	5.94387	8.17629	negative	negative	negative	TNBC								MB_5453	TNBC	TNBC_OVERRIDE	TNBC	D-LAR
MB_7155	negative	black	grey	NA	grey	NA/equivocal	6.82615	5.82155	7.46391	negative	negative	negative	TNBC								MB_5465	TNBC	TNBC	TNBC	C-M
MB_5126	negative	black	grey	NA	grey	NA/equivocal	6.81866	5.92825	6.82519	negative	negative	negative	TNBC								MB_5468	TNBC	TNBC	TNBC	B-BL2
MB_5633	negative	black	grey	NA	grey	NA/equivocal	6.793	6.26016	7.92449	negative	negative	negative	TNBC								MB_5482	TNBC	TNBC	TNBC	C-M
MB_7084	negative	black	grey	NA	grey	NA/equivocal	6.78877	6.17616	11.0825	negative	negative	negative	TNBC								MB_5511	TNBC	TNBC_OVERRIDE	TNBC	D-LAR
MB_7208	negative	black	grey	NA	grey	NA/equivocal	6.75621	5.82405	8.29392	negative	negative	negative	TNBC								MB_5526	TNBC	TNBC	TNBC	C-M
MB_5624	negative	black	grey	NA	grey	NA/equivocal	6.71394	5.92156	8.99087	negative	negative	negative	TNBC								MB_5529	TNBC	TNBC	TNBC	A-BL1
MB_5346	negative	black	grey	NA	grey	NA/equivocal	6.67083	5.84731	6.91106	negative	negative	negative	TNBC								MB_5531	TNBC	TNBC	TNBC	B-BL2
MB_6055	negative	black	grey	NA	grey	NA/equivocal	6.66148	5.82714	7.03455	negative	negative	negative	TNBC								MB_5547	TNBC	TNBC	TNBC	C-M
MB_0200	negative	black	grey	NA	grey	NA/equivocal	6.65251	5.59207	9.05422	negative	negative	negative	TNBC								MB_5548	TNBC	TNBC_OVERRIDE	TNBC	D-LAR
MB_5387	negative	black	grey	NA	grey	NA/equivocal	6.63293	5.89364	8.7141	negative	negative	negative	TNBC								MB_5551	TNBC	TNBC	TNBC	C-M
MB_0163	negative	black	grey	NA	grey	NA/equivocal	6.63216	5.76263	8.11841	negative	negative	negative	TNBC								MB_5560	TNBC	TNBC	TNBC	A-BL1
MB_5327	negative	black	grey	NA	grey	NA/equivocal	6.63063	5.87295	10.9328	negative	negative	negative	TNBC								MB_5565	TNBC	TNBC	TNBC	A-BL1
MB_7267	negative	black	grey	NA	grey	NA/equivocal	6.62366	6.0285	7.98896	negative	negative	negative	TNBC								MB_5566	TNBC	TNBC	TNBC	C-M
MB_0158	negative	black	grey	NA	grey	NA/equivocal	6.62347	5.66909	8.41364	negative	negative	negative	TNBC								MB_5572	TNBC	TNBC	TNBC	A-BL1
MB_5335	negative	black	grey	NA	grey	NA/equivocal	6.61048	5.98472	8.01903	negative	negative	negative	TNBC								MB_5577	TNBC	TNBC	TNBC	D-LAR
MB_6245	negative	black	grey	NA	grey	NA/equivocal	6.60649	6.19877	7.2145	negative	negative	negative	TNBC								MB_5588	nonTNBC	TNBC	TNBC	D-LAR
MB_0164	negative	black	grey	NA	grey	NA/equivocal	6.58879	5.79121	8.32078	negative	negative	negative	TNBC								MB_5602	TNBC	TNBC	TNBC	D-LAR
MB_6272	negative	black	grey	NA	grey	NA/equivocal	6.57898	5.7801	8.57306	negative	negative	negative	TNBC								MB_5616	TNBC	TNBC	TNBC	A-BL1
MB_7036	negative	black	grey	NA	grey	NA/equivocal	6.56603	5.86886	7.7148	negative	negative	negative	TNBC								MB_5624	TNBC	TNBC	TNBC	A-BL1
MB_7052	negative	black	grey	NA	grey	NA/equivocal	6.56446	5.84119	7.93388	negative	negative	negative	TNBC								MB_5625	TNBC	TNBC	TNBC	C-M
MB_5566	negative	black	grey	NA	grey	NA/equivocal	6.55437	5.86393	9.55671	negative	negative	negative	TNBC								MB_5633	TNBC	TNBC	TNBC	B-BL2
MB_5390	negative	black	grey	NA	grey	NA/equivocal	6.5343	5.79323	7.75784	negative	negative	negative	TNBC								MB_5634	TNBC	TNBC	TNBC	A-BL1
MB_5651	negative	black	grey	NA	grey	NA/equivocal	6.46138	5.6507	8.42823	negative	negative	negative	TNBC								MB_5635	nonTNBC	TNBC	TNBC	C-M
MB_7078	negative	black	grey	NA	grey	NA/equivocal	6.44184	5.85935	4.27714	negative	negative	negative	TNBC								MB_5651	TNBC	TNBC	TNBC	B-BL2
MB_4938	negative	black	grey	NA	grey	NA/equivocal	6.40144	5.91721	7.81637	negative	negative	negative	TNBC								MB_5655	TNBC	TNBC	TNBC	A-BL1
MB_7165	negative	black	grey	NA	grey	NA/equivocal	6.37617	5.81637	8.02061	negative	negative	negative	TNBC								MB_6052	TNBC	TNBC	TNBC	B-BL2
MB_5295	negative	black	grey	NA	grey	NA/equivocal	6.36577	6.12965	8.10503	negative	negative	negative	TNBC								MB_6055	TNBC	TNBC	TNBC	A-BL1
MB_5173	negative	black	grey	NA	grey	NA/equivocal	6.3519	6.04713	8.58206	negative	negative	negative	TNBC								MB_6058	TNBC	TNBC	TNBC	A-BL1
MB_0659	negative	black	grey	NA	grey	NA/equivocal	6.31674	5.66011	10.6247	negative	negative	negative	TNBC								MB_6062	TNBC	TNBC	TNBC	A-BL1
MB_5551	negative	black	grey	NA	grey	NA/equivocal	6.28255	5.76067	8.45276	negative	negative	negative	TNBC								MB_6068	TNBC	TNBC_OVERRIDE	TNBC	C-M
MB_5258	negative	black	grey	NA	grey	NA/equivocal	6.26903	5.63027	8.61525	negative	negative	negative	TNBC								MB_6098	TNBC	TNBC	TNBC	A-BL1
MB_5602	negative	black	grey	NA	grey	NA/equivocal	6.18408	6.06158	9.35731	negative	negative	negative	TNBC								MB_6131	nonTNBC	TNBC	TNBC	D-LAR
MB_5560	negative	black	grey	NA	grey	NA/equivocal	5.95725	5.66249	7.89529	negative	negative	negative	TNBC								MB_6143	TNBC	TNBC	TNBC	C-M
MB_0634	positive	red	grey	NA	grey	NA/equivocal	8.84776	5.89938	8.19291	negative	negative	negative	TNBC								MB_6144	TNBC	TNBC	TNBC	A-BL1
MB_0289	positive	red	grey	NA	grey	NA/equivocal	8.84108	6.07247	6.29842	negative	negative	negative	TNBC								MB_6152	TNBC	TNBC	TNBC	D-LAR
MB_5272	positive	red	grey	NA	grey	NA/equivocal	8.73887	6.13018	8.09335	negative	negative	negative	TNBC								MB_6178	TNBC	TNBC	TNBC	A-BL1
MB_5588	positive	red	grey	NA	grey	NA/equivocal	8.71193	5.83714	8.69033	negative	negative	negative	TNBC								MB_6188	TNBC	TNBC	TNBC	A-BL1
MB_5635	positive	red	grey	NA	grey	NA/equivocal	8.60228	6.28426	10.094	negative	negative	negative	TNBC								MB_6194	nonTNBC	TNBC_OVERRIDE	TNBC	C-M
MB_0127	positive	red	grey	NA	grey	NA/equivocal	8.56579	6.02346	9.65785	negative	negative	negative	TNBC								MB_6223	TNBC	TNBC	TNBC	D-LAR
MB_7201	positive	red	grey	NA	grey	NA/equivocal	8.50076	6.31155	7.51939	negative	negative	negative	TNBC								MB_6228	TNBC	TNBC	TNBC	B-BL2
MB_4351	positive	red	grey	NA	grey	NA/equivocal	8.49342	6.19295	9.84533	negative	negative	negative	TNBC								MB_6237	TNBC	TNBC	TNBC	C-M
MB_0265	positive	red	grey	NA	grey	NA/equivocal	8.45399	6.01045	8.6848	negative	negative	negative	TNBC								MB_6242	TNBC	TNBC	TNBC	B-BL2
MB_0635	positive	red	grey	NA	grey	NA/equivocal	8.35234	5.97807	5.88402	negative	negative	negative	TNBC								MB_6245	TNBC	TNBC	TNBC	C-M
MB_0499	positive	red	grey	NA	grey	NA/equivocal	8.30808	5.81579	6.5065	negative	negative	negative	TNBC								MB_6248	TNBC	TNBC	TNBC	A-BL1
MB_4354	positive	red	grey	NA	grey	NA/equivocal	8.30067	6.03723	9.59541	negative	negative	negative	TNBC								MB_6251	TNBC	TNBC	TNBC	C-M
MB_5408	positive	red	grey	NA	grey	NA/equivocal	8.0888	6.13179	10.9543	negative	negative	negative	TNBC								MB_6272	TNBC	TNBC	TNBC	A-BL1
MB_0893	positive	red	grey	NA	grey	NA/equivocal	8.0114	6.09554	6.0096	negative	negative	negative	TNBC								MB_6280	TNBC	TNBC	TNBC	A-BL1
MB_5577	positive	red	grey	NA	grey	NA/equivocal	7.88238	5.99243	8.55839	negative	negative	negative	TNBC								MB_6305	TNBC	TNBC	TNBC	B-BL2
MB_0653	positive	red	grey	NA	grey	NA/equivocal	7.78174	5.9264	10.2011	negative	negative	negative	TNBC								MB_6318	TNBC	TNBC	TNBC	D-LAR
MB_0540	positive	red	grey	NA	grey	NA/equivocal	7.70054	5.66715	5.94932	negative	negative	negative	TNBC								MB_6336	TNBC	TNBC	TNBC	A-BL1
MB_0340	positive	red	grey	NA	grey	NA/equivocal	7.6651	6.08266	8.15027	negative	negative	negative	TNBC								MB_7007	TNBC	TNBC	TNBC	A-BL1
MB_0470	positive	red	grey	NA	grey	NA/equivocal	7.59433	5.78155	6.46834	negative	negative	negative	TNBC								MB_7008	TNBC	TNBC	TNBC	D-LAR
MB_0432	positive	red	grey	NA	grey	NA/equivocal	7.5254	5.83447	6.40799	negative	negative	negative	TNBC								MB_7009	TNBC	TNBC	TNBC	C-M
MB_0352	positive	red	grey	NA	grey	NA/equivocal	7.44227	5.69259	9.22809	negative	negative	negative	TNBC								MB_7012	TNBC	TNBC	TNBC	A-BL1
MB_6144	positive	red	grey	NA	grey	NA/equivocal	7.4065	6.25125	7.48308	negative	negative	negative	TNBC								MB_7017	TNBC	TNBC	TNBC	A-BL1
MB_0435	positive	red	grey	NA	grey	NA/equivocal	7.3021	5.84833	6.45805	negative	negative	negative	TNBC								MB_7023	TNBC	TNBC	TNBC	B-BL2
MB_6318	positive	red	grey	NA	grey	NA/equivocal	7.2143	6.09363	8.70055	negative	negative	negative	TNBC								MB_7025	TNBC	TNBC	TNBC	B-BL2
MB_6152	positive	red	grey	NA	grey	NA/equivocal	7.13693	5.96858	7.96865	negative	negative	negative	TNBC								MB_7030	TNBC	TNBC	TNBC	C-M
MB_7281	positive	red	grey	NA	grey	NA/equivocal	7.06738	5.7086	11.02	negative	negative	negative	TNBC								MB_7031	TNBC	TNBC	TNBC	A-BL1
MB_0210	positive	red	grey	NA	grey	NA/equivocal	6.79376	5.91316	6.41451	negative	negative	negative	TNBC								MB_7036	TNBC	TNBC	TNBC	A-BL1
MB_6131	positive	red	grey	NA	grey	NA/equivocal	6.59053	5.7053	11.103	negative	negative	negative	TNBC								MB_7038	TNBC	TNBC	TNBC	C-M
MB_7151	positive	red	grey	NA	grey	NA/equivocal	6.47921	5.9982	10.6656	negative	negative	negative	TNBC								MB_7045	TNBC	TNBC	TNBC	D-LAR
MB_0079	negative	black	grey	0	black	negative	7.85483	5.52067	8.7509	negative	negative	negative	TNBC								MB_7049	TNBC	TNBC	TNBC	C-M
MB_3502	negative	black	grey	1	black	negative	8.87077	6.42226	9.41129	negative	negative	negative	TNBC								MB_7052	TNBC	TNBC	TNBC	A-BL1
MB_3567	negative	black	grey	1	black	negative	8.64076	6.41477	8.35812	negative	negative	negative	TNBC								MB_7054	TNBC	TNBC_OVERRIDE	TNBC	B-BL2
MB_3752	negative	black	grey	1	black	negative	8.58736	6.60597	7.96677	negative	negative	negative	TNBC								MB_7055	TNBC	TNBC	TNBC	C-M
MB_0174	negative	black	grey	1	black	negative	8.23955	6.53264	7.54634	negative	negative	negative	TNBC								MB_7057	TNBC	TNBC	TNBC	D-LAR
MB_2922	negative	black	grey	1	black	negative	7.80132	5.52197	10.4549	negative	negative	negative	TNBC								MB_7066	TNBC	TNBC	TNBC	D-LAR
MB_5070	negative	black	grey	1	black	negative	7.41879	6.3697	7.95615	negative	negative	negative	TNBC								MB_7078	TNBC	TNBC	TNBC	B-BL2
MB_0481	negative	black	grey	1	black	negative	7.27475	5.5095	7.21239	negative	negative	negative	TNBC								MB_7081	TNBC	TNBC_OVERRIDE	TNBC	A-BL1
MB_0506	negative	black	grey	1	black	negative	6.97695	6.60195	10.4528	negative	negative	negative	TNBC								MB_7084	nonTNBC	TNBC	TNBC	A-BL1
MB_0414	negative	black	grey	1	black	negative	6.97313	5.46317	7.65833	negative	negative	negative	TNBC								MB_7087	TNBC	TNBC	TNBC	A-BL1
MB_2912	negative	black	grey	1	black	negative	6.77833	5.35243	7.87039	negative	negative	negative	TNBC								MB_7089	TNBC	TNBC_OVERRIDE	TNBC	D-LAR
MB_3123	negative	black	grey	1	black	negative	6.57544	5.478	10.5428	negative	negative	negative	TNBC								MB_7090	TNBC	TNBC	TNBC	B-BL2
MB_4942	negative	black	grey	1	black	negative	6.41192	5.45142	8.89079	negative	negative	negative	TNBC								MB_7114	TNBC	TNBC	TNBC	A-BL1
MB_5157	positive	red	grey	1	black	negative	8.61138	6.78003	8.28387	negative	negative	negative	TNBC								MB_7119	TNBC	TNBC	TNBC	D-LAR
MB_5109	positive	red	grey	1	black	negative	7.73413	6.42791	9.5542	negative	negative	negative	TNBC								MB_7121	TNBC	TNBC	TNBC	A-BL1
MB_0516	negative	black	grey	2	grey	NA/equivocal	7.52768	5.5053	9.70351	negative	negative	negative	TNBC								MB_7145	TNBC	TNBC	TNBC	A-BL1
MB_5052	positive	red	grey	3	red	positive	7.76545	6.36564	10.1203	negative	negative	negative	TNBC								MB_7151	TNBC	TNBC	TNBC	C-M
MB_0160	NA/equivocal	grey	grey	NA	grey	NA/equivocal	8.72067	7.07815	9.35499	negative	negative	negative	TNBC								MB_7154	TNBC	TNBC	TNBC	A-BL1
MB_4880	NA/equivocal	grey	grey	NA	grey	NA/equivocal	7.0314	6.344	9.04041	negative	negative	negative	TNBC								MB_7155	TNBC	TNBC	TNBC	A-BL1
MB_6194	negative	black	grey	NA	grey	NA/equivocal	8.87655	7.3573	9.23437	negative	negative	negative	TNBC								MB_7158	TNBC	TNBC	TNBC	B-BL2
MB_7225	negative	black	grey	NA	grey	NA/equivocal	8.68953	6.91233	9.5939	negative	negative	negative	TNBC								MB_7159	TNBC	TNBC	TNBC	C-M
MB_7089	negative	black	grey	NA	grey	NA/equivocal	8.68677	6.58028	9.57596	negative	negative	negative	TNBC								MB_7165	TNBC	TNBC	TNBC	A-BL1
MB_5453	negative	black	grey	NA	grey	NA/equivocal	8.657	6.87627	9.09924	negative	negative	negative	TNBC								MB_7201	TNBC	TNBC	TNBC	D-LAR
MB_5548	negative	black	grey	NA	grey	NA/equivocal	8.05535	6.35572	7.53161	negative	negative	negative	TNBC								MB_7205	TNBC	TNBC	TNBC	A-BL1
MB_6068	negative	black	grey	NA	grey	NA/equivocal	7.59676	6.56915	7.97491	negative	negative	negative	TNBC								MB_7208	TNBC	TNBC	TNBC	D-LAR
MB_5392	negative	black	grey	NA	grey	NA/equivocal	7.06712	5.53178	9.26906	negative	negative	negative	TNBC								MB_7225	TNBC	TNBC_OVERRIDE	TNBC	C-M
MB_7081	negative	black	grey	NA	grey	NA/equivocal	6.98976	5.48953	8.24854	negative	negative	negative	TNBC								MB_7252	TNBC	TNBC	TNBC	D-LAR
MB_5442	negative	black	grey	NA	grey	NA/equivocal	6.96117	6.37632	8.71659	negative	negative	negative	TNBC								MB_7258	TNBC	TNBC	TNBC	B-BL2
MB_5511	negative	black	grey	NA	grey	NA/equivocal	6.24115	6.39461	9.82249	negative	negative	negative	TNBC								MB_7267	TNBC	TNBC	TNBC	A-BL1
MB_0062	negative	black	grey	NA	grey	NA/equivocal	6.17054	5.3788	7.99948	negative	negative	negative	TNBC								MB_7269	TNBC	TNBC	TNBC	A-BL1
MB_7054	positive	red	grey	NA	grey	NA/equivocal	8.4216	6.58098	8.78236	negative	negative	negative	TNBC								MB_7270	TNBC	TNBC	TNBC	D-LAR
MB_5235	positive	red	grey	NA	grey	NA/equivocal	7.58805	6.49535	8.46291	negative	positive	negative	TNBC								MB_7281	nonTNBC	TNBC	TNBC	D-LAR
MB_7174	NA/equivocal	grey	grey	1	black	negative	13.1463	6.04763	8.23905	positive	negative	negative	NO
MB_4802	NA/equivocal	grey	grey	1	black	negative	12.7804	6.08637	9.4164	positive	negative	negative	NO
MB_4957	NA/equivocal	grey	grey	1	black	negative	11.7813	6.0912	10.355	positive	negative	negative	NO
MB_2728	negative	black	grey	1	black	negative	11.0543	6.29479	8.9209	positive	negative	negative	NO
MB_5004	negative	black	grey	1	black	negative	9.50513	6.09256	9.75708	positive	negative	negative	NO
MB_7004	positive	red	grey	1	black	negative	14.0338	6.20089	9.2128	positive	negative	negative	NO
MB_3050	positive	red	grey	1	black	negative	13.8474	5.91101	9.83368	positive	negative	negative	NO
MB_2730	positive	red	grey	1	black	negative	13.6991	5.92932	9.00627	positive	negative	negative	NO
MB_2629	positive	red	grey	1	black	negative	13.6164	6.25057	9.37291	positive	negative	negative	NO
MB_2952	positive	red	grey	1	black	negative	13.6112	6.31433	9.53387	positive	negative	negative	NO
MB_7199	positive	red	grey	1	black	negative	13.5299	6.27098	5.3011	positive	negative	negative	NO
MB_5104	positive	red	grey	1	black	negative	13.3537	6.31125	9.14648	positive	negative	negative	NO
MB_7107	positive	red	grey	1	black	negative	13.2276	5.87096	9.13515	positive	negative	negative	NO
MB_5106	positive	red	grey	1	black	negative	13.147	6.24625	9.02021	positive	negative	negative	NO
MB_4017	positive	red	grey	1	black	negative	13.13	5.73687	9.40252	positive	negative	negative	NO
MB_2854	positive	red	grey	1	black	negative	13.0665	6.12483	9.43213	positive	negative	negative	NO
MB_2960	positive	red	grey	1	black	negative	13.0652	5.98533	8.26177	positive	negative	negative	NO
MB_4723	positive	red	grey	1	black	negative	13.0003	5.86554	10.4707	positive	negative	negative	NO
MB_4797	positive	red	grey	1	black	negative	12.9979	5.84673	9.59581	positive	negative	negative	NO
MB_4607	positive	red	grey	1	black	negative	12.9929	6.22973	9.39035	positive	negative	negative	NO
MB_4752	positive	red	grey	1	black	negative	12.9864	6.08428	8.4736	positive	negative	negative	NO
MB_0370	positive	red	grey	1	black	negative	12.973	5.90401	9.63599	positive	negative	negative	NO
MB_0468	positive	red	grey	1	black	negative	12.9571	5.86656	9.35307	positive	negative	negative	NO
MB_3389	positive	red	grey	1	black	negative	12.9456	6.00665	9.56926	positive	negative	negative	NO
MB_5206	positive	red	grey	1	black	negative	12.9371	5.96555	8.08856	positive	negative	negative	NO
MB_5033	positive	red	grey	1	black	negative	12.9255	6.18361	8.8019	positive	negative	negative	NO
MB_4818	positive	red	grey	1	black	negative	12.8746	6.08177	8.59998	positive	negative	negative	NO
MB_4649	positive	red	grey	1	black	negative	12.791	6.01083	8.64782	positive	negative	negative	NO
MB_3300	positive	red	grey	1	black	negative	12.7542	6.17073	8.92812	positive	negative	negative	NO
MB_4669	positive	red	grey	1	black	negative	12.7435	5.99306	8.61304	positive	negative	negative	NO
MB_3328	positive	red	grey	1	black	negative	12.7172	5.71063	10.3081	positive	negative	negative	NO
MB_7173	positive	red	grey	1	black	negative	12.703	5.63809	9.42807	positive	negative	negative	NO
MB_7024	positive	red	grey	1	black	negative	12.6772	6.12929	8.65089	positive	negative	negative	NO
MB_5139	positive	red	grey	1	black	negative	12.6703	6.24675	7.78835	positive	negative	negative	NO
MB_7253	positive	red	grey	1	black	negative	12.6246	5.66989	8.92384	positive	negative	negative	NO
MB_4828	positive	red	grey	1	black	negative	12.6216	6.2138	9.32223	positive	negative	negative	NO
MB_2803	positive	red	grey	1	black	negative	12.6179	5.87565	8.31169	positive	negative	negative	NO
MB_7286	positive	red	grey	1	black	negative	12.6079	5.83877	8.86081	positive	negative	negative	NO
MB_7283	positive	red	grey	1	black	negative	12.5927	6.09636	9.42207	positive	negative	negative	NO
MB_2919	positive	red	grey	1	black	negative	12.5706	6.20717	8.78385	positive	negative	negative	NO
MB_0650	positive	red	grey	1	black	negative	12.5476	5.94962	8.89441	positive	negative	negative	NO
MB_5279	positive	red	grey	1	black	negative	12.5474	6.2623	9.10889	positive	negative	negative	NO
MB_4697	positive	red	grey	1	black	negative	12.5065	6.0465	8.43249	positive	negative	negative	NO
MB_0646	positive	red	grey	1	black	negative	12.4895	6.08961	8.53701	positive	negative	negative	NO
MB_2840	positive	red	grey	1	black	negative	12.4802	6.14984	8.77512	positive	negative	negative	NO
MB_2617	positive	red	grey	1	black	negative	12.4583	6.11252	7.75162	positive	negative	negative	NO
MB_5200	positive	red	grey	1	black	negative	12.4396	6.08535	9.63852	positive	negative	negative	NO
MB_5040	positive	red	grey	1	black	negative	12.4229	5.5639	9.44898	positive	negative	negative	NO
MB_2705	positive	red	grey	1	black	negative	12.3967	5.80643	9.30453	positive	negative	negative	NO
MB_2863	positive	red	grey	1	black	negative	12.3793	5.78357	9.21152	positive	negative	negative	NO
MB_3576	positive	red	grey	1	black	negative	12.3682	6.02097	9.39774	positive	negative	negative	NO
MB_7040	positive	red	grey	1	black	negative	12.3656	6.15921	8.6589	positive	negative	negative	NO
MB_3840	positive	red	grey	1	black	negative	12.3622	5.78765	8.24229	positive	negative	negative	NO
MB_4655	positive	red	grey	1	black	negative	12.3326	6.31992	9.44021	positive	negative	negative	NO
MB_3525	positive	red	grey	1	black	negative	12.279	6.00229	8.71462	positive	negative	negative	NO
MB_2843	positive	red	grey	1	black	negative	12.2751	6.21386	8.67858	positive	negative	negative	NO
MB_5001	positive	red	grey	1	black	negative	12.2117	5.81781	8.94288	positive	negative	negative	NO
MB_4949	positive	red	grey	1	black	negative	12.2007	6.32161	8.3327	positive	negative	negative	NO
MB_5215	positive	red	grey	1	black	negative	12.172	5.99099	8.52073	positive	negative	negative	NO
MB_4956	positive	red	grey	1	black	negative	12.1712	6.03872	8.87095	positive	negative	negative	NO
MB_3614	positive	red	grey	1	black	negative	12.1613	6.32588	8.04838	positive	negative	negative	NO
MB_4708	positive	red	grey	1	black	negative	12.1107	5.75932	9.27939	positive	negative	negative	NO
MB_5179	positive	red	grey	1	black	negative	12.0818	6.21579	8.94286	positive	negative	negative	NO
MB_7189	positive	red	grey	1	black	negative	12.0499	6.15742	7.79121	positive	negative	negative	NO
MB_3002	positive	red	grey	1	black	negative	12.0198	6.14828	8.89092	positive	negative	negative	NO
MB_7005	positive	red	grey	1	black	negative	12.0123	5.97994	8.28702	positive	negative	negative	NO
MB_3754	positive	red	grey	1	black	negative	12.0108	5.96176	7.87679	positive	negative	negative	NO
MB_4651	positive	red	grey	1	black	negative	12.005	5.85566	6.71536	positive	negative	negative	NO
MB_5119	positive	red	grey	1	black	negative	11.9906	6.24115	8.43466	positive	negative	negative	NO
MB_4666	positive	red	grey	1	black	negative	11.9852	5.75387	8.3447	positive	negative	negative	NO
MB_5196	positive	red	grey	1	black	negative	11.9709	6.17835	10.1065	positive	negative	negative	NO
MB_4991	positive	red	grey	1	black	negative	11.9701	5.77879	9.43822	positive	negative	negative	NO
MB_4834	positive	red	grey	1	black	negative	11.959	6.15696	7.78518	positive	negative	negative	NO
MB_5113	positive	red	grey	1	black	negative	11.9382	6.02193	8.85821	positive	negative	negative	NO
MB_4829	positive	red	grey	1	black	negative	11.9246	6.2349	8.70514	positive	negative	negative	NO
MB_4685	positive	red	grey	1	black	negative	11.9002	6.1003	9.23529	positive	negative	negative	NO
MB_5226	positive	red	grey	1	black	negative	11.8865	6.22351	8.69725	positive	negative	negative	NO
MB_4681	positive	red	grey	1	black	negative	11.8078	6.11651	8.91099	positive	negative	negative	NO
MB_5197	positive	red	grey	1	black	negative	11.8057	5.75833	9.09965	positive	negative	negative	NO
MB_4342	positive	red	grey	1	black	negative	11.7782	6.11573	8.40453	positive	negative	negative	NO
MB_2999	positive	red	grey	1	black	negative	11.752	5.98724	10.3561	positive	negative	negative	NO
MB_5163	positive	red	grey	1	black	negative	11.7348	6.14678	9.21617	positive	negative	negative	NO
MB_4623	positive	red	grey	1	black	negative	11.7076	6.01492	9.01546	positive	negative	negative	NO
MB_4737	positive	red	grey	1	black	negative	11.6997	5.91522	8.09943	positive	negative	negative	NO
MB_3060	positive	red	grey	1	black	negative	11.6778	6.18854	8.87878	positive	negative	negative	NO
MB_3006	positive	red	grey	1	black	negative	11.6657	6.03338	8.61712	positive	negative	negative	NO
MB_3452	positive	red	grey	1	black	negative	11.6445	6.02292	8.7815	positive	negative	negative	NO
MB_3266	positive	red	grey	1	black	negative	11.6198	6.23665	9.57427	positive	negative	negative	NO
MB_0385	positive	red	grey	1	black	negative	11.6064	5.97998	10.2951	positive	negative	negative	NO
MB_4721	positive	red	grey	1	black	negative	11.5385	5.71857	9.73225	positive	negative	negative	NO
MB_4673	positive	red	grey	1	black	negative	11.5243	6.1645	9.79317	positive	negative	negative	NO
MB_0411	positive	red	grey	1	black	negative	11.5153	6.33664	8.13298	positive	negative	negative	NO
MB_2853	positive	red	grey	1	black	negative	11.4584	5.95582	8.47155	positive	negative	negative	NO
MB_5093	positive	red	grey	1	black	negative	11.4037	6.12891	9.6472	positive	negative	negative	NO
MB_0272	positive	red	grey	1	black	negative	11.3986	5.82991	9.82972	positive	negative	negative	NO
MB_2750	positive	red	grey	1	black	negative	11.3584	5.92435	10.2724	positive	negative	negative	NO
MB_4741	positive	red	grey	1	black	negative	11.3152	6.34285	8.62164	positive	negative	negative	NO
MB_2686	positive	red	grey	1	black	negative	11.3033	5.88023	7.34348	positive	negative	negative	NO
MB_4691	positive	red	grey	1	black	negative	11.2961	6.03752	9.76292	positive	negative	negative	NO
MB_2896	positive	red	grey	1	black	negative	11.2892	5.91926	8.22447	positive	negative	negative	NO
MB_0519	positive	red	grey	1	black	negative	11.2588	5.9527	8.47227	positive	negative	negative	NO
MB_5177	positive	red	grey	1	black	negative	11.1492	6.10446	8.225	positive	negative	negative	NO
MB_2900	positive	red	grey	1	black	negative	11.1483	6.2755	8.36876	positive	negative	negative	NO
MB_3842	positive	red	grey	1	black	negative	11.1222	5.75309	7.27135	positive	negative	negative	NO
MB_3035	positive	red	grey	1	black	negative	11.1051	6.24643	8.72405	positive	negative	negative	NO
MB_4695	positive	red	grey	1	black	negative	11.1018	6.21931	9.12233	positive	negative	negative	NO
MB_4686	positive	red	grey	1	black	negative	11.0732	6.15976	8.33967	positive	negative	negative	NO
MB_0485	positive	red	grey	1	black	negative	11.0365	6.0036	9.23248	positive	negative	negative	NO
MB_4986	positive	red	grey	1	black	negative	10.9798	6.18584	9.79222	positive	negative	negative	NO
MB_2645	positive	red	grey	1	black	negative	10.9296	5.69833	8.47206	positive	negative	negative	NO
MB_3707	positive	red	grey	1	black	negative	10.8997	5.86925	8.1128	positive	negative	negative	NO
MB_3110	positive	red	grey	1	black	negative	10.8649	5.66455	9.19136	positive	negative	negative	NO
MB_5123	positive	red	grey	1	black	negative	10.8409	6.00496	8.58201	positive	negative	negative	NO
MB_4704	positive	red	grey	1	black	negative	10.8386	6.04282	9.99944	positive	negative	negative	NO
MB_2764	positive	red	grey	1	black	negative	10.7708	6.10344	8.098	positive	negative	negative	NO
MB_2845	positive	red	grey	1	black	negative	10.7434	6.25631	7.76529	positive	negative	negative	NO
MB_0168	positive	red	grey	1	black	negative	10.7239	6.00789	9.08801	positive	negative	negative	NO
MB_2795	positive	red	grey	1	black	negative	10.7203	6.19523	7.91631	positive	negative	negative	NO
MB_4937	positive	red	grey	1	black	negative	10.6627	6.32939	8.10826	positive	negative	negative	NO
MB_4876	positive	red	grey	1	black	negative	10.625	6.05558	8.04346	positive	negative	negative	NO
MB_4702	positive	red	grey	1	black	negative	10.5219	6.18557	8.07477	positive	negative	negative	NO
MB_0364	positive	red	grey	1	black	negative	10.4944	6.02597	10.1072	positive	negative	negative	NO
MB_0619	positive	red	grey	1	black	negative	10.4593	6.1622	8.60123	positive	negative	negative	NO
MB_0374	positive	red	grey	1	black	negative	10.4163	5.91433	7.94644	positive	negative	negative	NO
MB_4900	positive	red	grey	1	black	negative	10.3772	5.79968	8.06668	positive	negative	negative	NO
MB_4933	positive	red	grey	1	black	negative	10.3743	6.11542	8.12162	positive	negative	negative	NO
MB_3536	positive	red	grey	1	black	negative	10.2641	6.1221	10.2264	positive	negative	negative	NO
MB_3865	positive	red	grey	1	black	negative	10.0158	6.22161	8.395	positive	negative	negative	NO
MB_3013	positive	red	grey	1	black	negative	9.90438	6.29716	7.958	positive	negative	negative	NO
MB_0620	positive	red	grey	1	black	negative	9.87734	6.27796	8.55153	positive	negative	negative	NO
MB_0189	positive	red	grey	1	black	negative	9.72027	5.86946	9.09024	positive	negative	negative	NO
MB_4978	positive	red	grey	1	black	negative	9.70426	5.95783	9.97448	positive	negative	negative	NO
MB_4694	positive	red	grey	1	black	negative	9.49991	5.82138	7.35094	positive	negative	negative	NO
MB_0495	positive	red	grey	1	black	negative	9.41955	6.0406	8.05554	positive	negative	negative	NO
MB_3363	positive	red	grey	1	black	negative	9.37608	5.6743	8.69302	positive	negative	negative	NO
MB_5110	positive	red	grey	1	black	negative	9.32855	6.18959	10.0392	positive	negative	negative	NO
MB_0599	positive	red	grey	1	black	negative	9.32751	5.98835	7.61014	positive	negative	negative	NO
MB_7039	positive	red	grey	1	black	negative	9.32562	6.29632	8.89791	positive	negative	negative	NO
MB_0241	positive	red	grey	1	black	negative	9.29297	6.18043	9.41667	positive	negative	negative	NO
MB_0347	positive	red	grey	1	black	negative	9.16322	6.03757	7.90432	positive	negative	negative	NO
MB_0188	positive	red	grey	1	black	negative	9.03452	5.70192	8.77693	positive	negative	negative	NO
MB_3429	positive	red	grey	1	black	negative	9.03046	5.87024	9.59499	positive	negative	negative	NO
MB_0601	positive	red	grey	1	black	negative	8.98946	5.96815	8.20848	positive	negative	negative	NO
MB_2735	negative	black	grey	2	grey	NA/equivocal	10.0788	5.96432	9.76744	positive	negative	negative	NO
MB_0195	positive	red	grey	2	grey	NA/equivocal	12.8133	5.79139	10.2183	positive	negative	negative	NO
MB_0383	positive	red	grey	2	grey	NA/equivocal	12.062	6.14474	8.39487	positive	negative	negative	NO
MB_0398	positive	red	grey	2	grey	NA/equivocal	12.0165	5.96269	9.0197	positive	negative	negative	NO
MB_2844	positive	red	grey	2	grey	NA/equivocal	11.8226	5.86453	10.846	positive	negative	negative	NO
MB_3526	positive	red	grey	2	grey	NA/equivocal	10.5725	6.19492	9.55716	positive	negative	negative	NO
MB_2792	positive	red	grey	2	grey	NA/equivocal	10.2741	6.26282	8.97351	positive	negative	negative	NO
MB_2720	negative	black	grey	3	red	positive	10.8108	6.18257	9.2061	positive	negative	negative	NO
MB_0476	negative	black	grey	3	red	positive	9.48283	6.24541	8.54927	positive	negative	negative	NO
MB_5039	positive	red	grey	3	red	positive	12.8986	6.08015	10.8087	positive	negative	negative	NO
MB_4930	positive	red	grey	3	red	positive	12.6636	6.15656	10.7808	positive	negative	negative	NO
MB_3412	positive	red	grey	3	red	positive	12.5193	6.17459	9.50103	positive	negative	negative	NO
MB_7028	positive	red	grey	3	red	positive	11.7616	6.06007	9.15304	positive	negative	negative	NO
MB_0388	positive	red	grey	3	red	positive	11.0199	6.11434	11.0284	positive	negative	negative	NO
MB_4887	positive	red	grey	3	red	positive	10.9319	6.24251	10.85	positive	negative	negative	NO
MB_0231	NA/equivocal	grey	grey	NA	grey	NA/equivocal	12.101	5.73494	10.0372	positive	negative	negative	NO
MB_0264	NA/equivocal	grey	grey	NA	grey	NA/equivocal	10.9462	6.04784	9.60141	positive	negative	negative	NO
MB_4343	NA/equivocal	grey	grey	NA	grey	NA/equivocal	10.4549	6.18152	8.43313	positive	negative	negative	NO
MB_4987	negative	black	grey	NA	grey	NA/equivocal	11.7151	6.09668	9.16737	positive	negative	negative	NO
MB_4266	negative	black	grey	NA	grey	NA/equivocal	10.6959	6.18135	9.69399	positive	negative	negative	NO
MB_7018	negative	black	grey	NA	grey	NA/equivocal	10.2021	5.73592	8.8799	positive	negative	negative	NO
MB_6059	negative	black	grey	NA	grey	NA/equivocal	10.0175	6.2533	7.92014	positive	negative	negative	NO
MB_2846	negative	black	grey	NA	grey	NA/equivocal	9.8046	5.99815	8.58739	positive	negative	negative	NO
MB_6082	negative	black	grey	NA	grey	NA/equivocal	9.68181	5.83504	10.6699	positive	negative	negative	NO
MB_5329	negative	black	grey	NA	grey	NA/equivocal	9.24386	6.08242	9.01393	positive	negative	negative	NO
MB_5652	negative	black	grey	NA	grey	NA/equivocal	9.20089	5.76119	9.52833	positive	negative	negative	NO
MB_5429	positive	red	grey	NA	grey	NA/equivocal	13.7891	5.9846	8.59957	positive	negative	negative	NO
MB_0319	positive	red	grey	NA	grey	NA/equivocal	13.6275	5.87436	8.83449	positive	negative	negative	NO
MB_5060	positive	red	grey	NA	grey	NA/equivocal	13.5917	6.3061	8.88517	positive	negative	negative	NO
MB_7131	positive	red	grey	NA	grey	NA/equivocal	13.5437	6.08574	9.13472	positive	negative	negative	NO
MB_7194	positive	red	grey	NA	grey	NA/equivocal	13.5414	5.9742	9.16199	positive	negative	negative	NO
MB_6190	positive	red	grey	NA	grey	NA/equivocal	13.5182	6.12323	9.35235	positive	negative	negative	NO
MB_6327	positive	red	grey	NA	grey	NA/equivocal	13.51	6.29301	6.8853	positive	negative	negative	NO
MB_6001	positive	red	grey	NA	grey	NA/equivocal	13.4345	5.9735	9.00871	positive	negative	negative	NO
MB_0606	positive	red	grey	NA	grey	NA/equivocal	13.4026	6.09877	8.14648	positive	negative	negative	NO
MB_0577	positive	red	grey	NA	grey	NA/equivocal	13.3995	6.05578	9.51598	positive	negative	negative	NO
MB_0600	positive	red	grey	NA	grey	NA/equivocal	13.2939	5.93254	9.58343	positive	negative	negative	NO
MB_0028	positive	red	grey	NA	grey	NA/equivocal	13.2777	5.94145	9.96433	positive	negative	negative	NO
MB_5260	positive	red	grey	NA	grey	NA/equivocal	13.2605	6.33901	9.3254	positive	negative	negative	NO
MB_7095	positive	red	grey	NA	grey	NA/equivocal	13.2259	6.07007	9.50373	positive	negative	negative	NO
MB_0586	positive	red	grey	NA	grey	NA/equivocal	13.1423	5.98247	9.75907	positive	negative	negative	NO
MB_6312	positive	red	grey	NA	grey	NA/equivocal	13.1317	5.66712	9.53153	positive	negative	negative	NO
MB_5540	positive	red	grey	NA	grey	NA/equivocal	13.0982	6.21265	10.961	positive	negative	negative	NO
MB_7152	positive	red	grey	NA	grey	NA/equivocal	13.0977	6.05727	10.053	positive	negative	negative	NO
MB_7243	positive	red	grey	NA	grey	NA/equivocal	13.0543	6.04668	9.25968	positive	negative	negative	NO
MB_6271	positive	red	grey	NA	grey	NA/equivocal	13.0416	5.95269	9.31352	positive	negative	negative	NO
MB_4827	positive	red	grey	NA	grey	NA/equivocal	13.0399	5.95336	9.44782	positive	negative	negative	NO
MB_0369	positive	red	grey	NA	grey	NA/equivocal	13.0359	6.0161	10.7062	positive	negative	negative	NO
MB_5485	positive	red	grey	NA	grey	NA/equivocal	13.0241	6.03511	8.68483	positive	negative	negative	NO
MB_6344	positive	red	grey	NA	grey	NA/equivocal	13.0127	5.9346	9.06023	positive	negative	negative	NO
MB_4630	positive	red	grey	NA	grey	NA/equivocal	12.9283	6.20657	10.2406	positive	negative	negative	NO
MB_5328	positive	red	grey	NA	grey	NA/equivocal	12.9202	6.32229	9.14148	positive	negative	negative	NO
MB_5492	positive	red	grey	NA	grey	NA/equivocal	12.8953	6.0276	8.21072	positive	negative	negative	NO
MB_0119	positive	red	grey	NA	grey	NA/equivocal	12.8774	6.14157	9.79693	positive	negative	negative	NO
MB_0591	positive	red	grey	NA	grey	NA/equivocal	12.8763	5.95025	8.87578	positive	negative	negative	NO
MB_5360	positive	red	grey	NA	grey	NA/equivocal	12.8617	6.19586	9.40104	positive	negative	negative	NO
MB_4322	positive	red	grey	NA	grey	NA/equivocal	12.8358	5.94003	9.05898	positive	negative	negative	NO
MB_5493	positive	red	grey	NA	grey	NA/equivocal	12.8206	6.16024	8.69369	positive	negative	negative	NO
MB_0459	positive	red	grey	NA	grey	NA/equivocal	12.7908	6.03187	8.7792	positive	negative	negative	NO
MB_2536	positive	red	grey	NA	grey	NA/equivocal	12.7873	5.99175	8.96786	positive	negative	negative	NO
MB_4849	positive	red	grey	NA	grey	NA/equivocal	12.7739	6.33952	9.69446	positive	negative	negative	NO
MB_7097	positive	red	grey	NA	grey	NA/equivocal	12.7699	5.73913	9.23313	positive	negative	negative	NO
MB_4670	positive	red	grey	NA	grey	NA/equivocal	12.7471	6.19521	9.97226	positive	negative	negative	NO
MB_5481	positive	red	grey	NA	grey	NA/equivocal	12.7147	6.06801	9.24057	positive	negative	negative	NO
MB_7284	positive	red	grey	NA	grey	NA/equivocal	12.7041	5.99787	9.44595	positive	negative	negative	NO
MB_0349	positive	red	grey	NA	grey	NA/equivocal	12.6955	6.1953	7.95576	positive	negative	negative	NO
MB_0283	positive	red	grey	NA	grey	NA/equivocal	12.6849	5.82981	7.97212	positive	negative	negative	NO
MB_6207	positive	red	grey	NA	grey	NA/equivocal	12.6822	5.99999	8.63289	positive	negative	negative	NO
MB_0412	positive	red	grey	NA	grey	NA/equivocal	12.6643	6.02242	7.7271	positive	negative	negative	NO
MB_6053	positive	red	grey	NA	grey	NA/equivocal	12.6625	5.95155	8.59129	positive	negative	negative	NO
MB_6302	positive	red	grey	NA	grey	NA/equivocal	12.6619	6.04134	9.13604	positive	negative	negative	NO
MB_0638	positive	red	grey	NA	grey	NA/equivocal	12.6591	5.99277	8.08261	positive	negative	negative	NO
MB_7181	positive	red	grey	NA	grey	NA/equivocal	12.6376	5.97768	10.8482	positive	negative	negative	NO
MB_7264	positive	red	grey	NA	grey	NA/equivocal	12.6176	5.85779	8.31964	positive	negative	negative	NO
MB_6167	positive	red	grey	NA	grey	NA/equivocal	12.6139	6.05137	8.25124	positive	negative	negative	NO
MB_0480	positive	red	grey	NA	grey	NA/equivocal	12.6026	5.90139	9.88211	positive	negative	negative	NO
MB_5405	positive	red	grey	NA	grey	NA/equivocal	12.6021	5.84939	8.17912	positive	negative	negative	NO
MB_5647	positive	red	grey	NA	grey	NA/equivocal	12.5799	6.17631	9.72454	positive	negative	negative	NO
MB_5176	positive	red	grey	NA	grey	NA/equivocal	12.5595	6.06359	8.79046	positive	negative	negative	NO
MB_7170	positive	red	grey	NA	grey	NA/equivocal	12.5581	5.96559	10.0899	positive	negative	negative	NO
MB_0134	positive	red	grey	NA	grey	NA/equivocal	12.5479	6.15557	6.26072	positive	negative	negative	NO
MB_4140	positive	red	grey	NA	grey	NA/equivocal	12.5386	5.68813	9.94781	positive	negative	negative	NO
MB_6026	positive	red	grey	NA	grey	NA/equivocal	12.5325	6.03402	9.09086	positive	negative	negative	NO
MB_0171	positive	red	grey	NA	grey	NA/equivocal	12.4995	6.09512	8.62238	positive	negative	negative	NO
MB_4333	positive	red	grey	NA	grey	NA/equivocal	12.4893	6.07436	9.34656	positive	negative	negative	NO
MB_5601	positive	red	grey	NA	grey	NA/equivocal	12.4397	6.20505	8.72812	positive	negative	negative	NO
MB_7226	positive	red	grey	NA	grey	NA/equivocal	12.4306	5.67549	8.82111	positive	negative	negative	NO
MB_5399	positive	red	grey	NA	grey	NA/equivocal	12.3889	6.21895	8.81941	positive	negative	negative	NO
MB_5178	positive	red	grey	NA	grey	NA/equivocal	12.3767	6.32609	8.81475	positive	negative	negative	NO
MB_6011	positive	red	grey	NA	grey	NA/equivocal	12.3585	5.98791	9.36934	positive	negative	negative	NO
MB_0427	positive	red	grey	NA	grey	NA/equivocal	12.3499	6.02507	9.30871	positive	negative	negative	NO
MB_5525	positive	red	grey	NA	grey	NA/equivocal	12.3496	5.7078	9.22769	positive	negative	negative	NO
MB_0175	positive	red	grey	NA	grey	NA/equivocal	12.3356	5.84112	8.20989	positive	negative	negative	NO
MB_4001	positive	red	grey	NA	grey	NA/equivocal	12.3303	6.2817	10.6788	positive	negative	negative	NO
MB_5455	positive	red	grey	NA	grey	NA/equivocal	12.3108	6.02913	8.34888	positive	negative	negative	NO
MB_0273	positive	red	grey	NA	grey	NA/equivocal	12.3065	5.82363	9.76731	positive	negative	negative	NO
MB_5373	positive	red	grey	NA	grey	NA/equivocal	12.3005	5.64977	7.17864	positive	negative	negative	NO
MB_7061	positive	red	grey	NA	grey	NA/equivocal	12.2813	6.08125	9.17224	positive	negative	negative	NO
MB_0311	positive	red	grey	NA	grey	NA/equivocal	12.2673	6.08764	10.089	positive	negative	negative	NO
MB_7051	positive	red	grey	NA	grey	NA/equivocal	12.233	5.73065	9.14253	positive	negative	negative	NO
MB_6007	positive	red	grey	NA	grey	NA/equivocal	12.2199	6.13757	8.62587	positive	negative	negative	NO
MB_5556	positive	red	grey	NA	grey	NA/equivocal	12.2184	5.86506	9.18914	positive	negative	negative	NO
MB_0579	positive	red	grey	NA	grey	NA/equivocal	12.1983	5.96911	9.3048	positive	negative	negative	NO
MB_0628	positive	red	grey	NA	grey	NA/equivocal	12.19	6.11487	9.3344	positive	negative	negative	NO
MB_4357	positive	red	grey	NA	grey	NA/equivocal	12.1619	6.12112	9.87395	positive	negative	negative	NO
MB_6297	positive	red	grey	NA	grey	NA/equivocal	12.1597	6.01352	10.928	positive	negative	negative	NO
MB_5306	positive	red	grey	NA	grey	NA/equivocal	12.1586	5.92228	10.4583	positive	negative	negative	NO
MB_0140	positive	red	grey	NA	grey	NA/equivocal	12.1526	5.84054	9.16529	positive	negative	negative	NO
MB_0178	positive	red	grey	NA	grey	NA/equivocal	12.149	6.08953	9.65017	positive	negative	negative	NO
MB_6208	positive	red	grey	NA	grey	NA/equivocal	12.1488	6.19359	9.08814	positive	negative	negative	NO
MB_6145	positive	red	grey	NA	grey	NA/equivocal	12.1347	6.08674	9.26465	positive	negative	negative	NO
MB_4298	positive	red	grey	NA	grey	NA/equivocal	12.1323	5.83916	9.64883	positive	negative	negative	NO
MB_0528	positive	red	grey	NA	grey	NA/equivocal	12.0995	6.15334	6.32284	positive	negative	negative	NO
MB_6200	positive	red	grey	NA	grey	NA/equivocal	12.0849	6.1296	8.83342	positive	negative	negative	NO
MB_7075	positive	red	grey	NA	grey	NA/equivocal	12.0843	5.86186	10.3162	positive	negative	negative	NO
MB_7150	positive	red	grey	NA	grey	NA/equivocal	12.0718	6.1162	8.7606	positive	negative	negative	NO
MB_0626	positive	red	grey	NA	grey	NA/equivocal	12.0676	6.08883	9.63625	positive	negative	negative	NO
MB_5402	positive	red	grey	NA	grey	NA/equivocal	12.0623	6.20938	9.55981	positive	negative	negative	NO
MB_5396	positive	red	grey	NA	grey	NA/equivocal	12.0599	5.87675	9.14978	positive	negative	negative	NO
MB_6141	positive	red	grey	NA	grey	NA/equivocal	12.0426	5.86765	8.96416	positive	negative	negative	NO
MB_5338	positive	red	grey	NA	grey	NA/equivocal	12.0292	5.99985	7.52873	positive	negative	negative	NO
MB_0121	positive	red	grey	NA	grey	NA/equivocal	12.0272	6.22351	9.53057	positive	negative	negative	NO
MB_0257	positive	red	grey	NA	grey	NA/equivocal	11.9789	5.77027	9.80224	positive	negative	negative	NO
MB_4784	positive	red	grey	NA	grey	NA/equivocal	11.9598	6.27987	8.69562	positive	negative	negative	NO
MB_5288	positive	red	grey	NA	grey	NA/equivocal	11.949	5.6779	8.17921	positive	negative	negative	NO
MB_6322	positive	red	grey	NA	grey	NA/equivocal	11.9419	5.89757	8.91337	positive	negative	negative	NO
MB_0146	positive	red	grey	NA	grey	NA/equivocal	11.9216	5.68228	10.2227	positive	negative	negative	NO
MB_4250	positive	red	grey	NA	grey	NA/equivocal	11.9138	6.21466	8.17075	positive	negative	negative	NO
MB_6288	positive	red	grey	NA	grey	NA/equivocal	11.9102	6.25314	8.10777	positive	negative	negative	NO
MB_0170	positive	red	grey	NA	grey	NA/equivocal	11.9101	5.94243	10.0887	positive	negative	negative	NO
MB_0891	positive	red	grey	NA	grey	NA/equivocal	11.8936	6.18228	9.19233	positive	negative	negative	NO
MB_6010	positive	red	grey	NA	grey	NA/equivocal	11.8915	6.22123	7.78224	positive	negative	negative	NO
MB_0616	positive	red	grey	NA	grey	NA/equivocal	11.88	6.33222	9.48463	positive	negative	negative	NO
MB_0131	positive	red	grey	NA	grey	NA/equivocal	11.8772	5.92267	10.1069	positive	negative	negative	NO
MB_6133	positive	red	grey	NA	grey	NA/equivocal	11.8717	5.7538	8.95079	positive	negative	negative	NO
MB_5271	positive	red	grey	NA	grey	NA/equivocal	11.8426	6.22655	9.94988	positive	negative	negative	NO
MB_6079	positive	red	grey	NA	grey	NA/equivocal	11.8292	6.16387	9.33523	positive	negative	negative	NO
MB_0363	positive	red	grey	NA	grey	NA/equivocal	11.8179	5.89054	9.13772	positive	negative	negative	NO
MB_7137	positive	red	grey	NA	grey	NA/equivocal	11.8174	6.0855	8.46813	positive	negative	negative	NO
MB_4000	positive	red	grey	NA	grey	NA/equivocal	11.7948	6.27965	7.13864	positive	negative	negative	NO
MB_4434	positive	red	grey	NA	grey	NA/equivocal	11.7832	6.16488	9.78296	positive	negative	negative	NO
MB_4293	positive	red	grey	NA	grey	NA/equivocal	11.7631	6.30798	9.5525	positive	negative	negative	NO
MB_4230	positive	red	grey	NA	grey	NA/equivocal	11.7628	5.9676	8.20557	positive	negative	negative	NO
MB_0262	positive	red	grey	NA	grey	NA/equivocal	11.7569	6.17406	8.26667	positive	negative	negative	NO
MB_0117	positive	red	grey	NA	grey	NA/equivocal	11.7173	6.05549	8.63185	positive	negative	negative	NO
MB_0111	positive	red	grey	NA	grey	NA/equivocal	11.7108	6.32638	9.41917	positive	negative	negative	NO
MB_5322	positive	red	grey	NA	grey	NA/equivocal	11.6995	6.08435	8.99869	positive	negative	negative	NO
MB_6020	positive	red	grey	NA	grey	NA/equivocal	11.6973	6.19271	10.8936	positive	negative	negative	NO
MB_7083	positive	red	grey	NA	grey	NA/equivocal	11.6928	6.07951	9.01636	positive	negative	negative	NO
MB_0585	positive	red	grey	NA	grey	NA/equivocal	11.6749	6.10139	8.32399	positive	negative	negative	NO
MB_4281	positive	red	grey	NA	grey	NA/equivocal	11.6606	6.01302	10.29	positive	negative	negative	NO
MB_6359	positive	red	grey	NA	grey	NA/equivocal	11.6605	5.66726	9.86172	positive	negative	negative	NO
MB_4011	positive	red	grey	NA	grey	NA/equivocal	11.649	6.17111	10.1401	positive	negative	negative	NO
MB_7299	positive	red	grey	NA	grey	NA/equivocal	11.6349	5.89814	8.6495	positive	negative	negative	NO
MB_5532	positive	red	grey	NA	grey	NA/equivocal	11.6207	6.05141	10.2387	positive	negative	negative	NO
MB_0143	positive	red	grey	NA	grey	NA/equivocal	11.6137	6.00286	8.86054	positive	negative	negative	NO
MB_7212	positive	red	grey	NA	grey	NA/equivocal	11.6114	6.23826	9.37569	positive	negative	negative	NO
MB_6051	positive	red	grey	NA	grey	NA/equivocal	11.6029	5.90121	8.9686	positive	negative	negative	NO
MB_6263	positive	red	grey	NA	grey	NA/equivocal	11.5932	6.0524	8.10341	positive	negative	negative	NO
MB_0315	positive	red	grey	NA	grey	NA/equivocal	11.5844	5.78587	8.97547	positive	negative	negative	NO
MB_0418	positive	red	grey	NA	grey	NA/equivocal	11.5573	6.2496	9.62906	positive	negative	negative	NO
MB_4790	positive	red	grey	NA	grey	NA/equivocal	11.5406	6.27498	9.24747	positive	negative	negative	NO
MB_5478	positive	red	grey	NA	grey	NA/equivocal	11.5401	6.33461	8.39193	positive	negative	negative	NO
MB_5576	positive	red	grey	NA	grey	NA/equivocal	11.5022	6.23715	8.105	positive	negative	negative	NO
MB_0657	positive	red	grey	NA	grey	NA/equivocal	11.4098	5.90418	8.27479	positive	negative	negative	NO
MB_5534	positive	red	grey	NA	grey	NA/equivocal	11.4009	5.82366	8.09906	positive	negative	negative	NO
MB_5584	positive	red	grey	NA	grey	NA/equivocal	11.3935	6.28742	8.99635	positive	negative	negative	NO
MB_0287	positive	red	grey	NA	grey	NA/equivocal	11.3639	6.11751	9.44201	positive	negative	negative	NO
MB_0322	positive	red	grey	NA	grey	NA/equivocal	11.3545	5.75108	9.72078	positive	negative	negative	NO
MB_4331	positive	red	grey	NA	grey	NA/equivocal	11.3263	5.5865	10.1298	positive	negative	negative	NO
MB_4233	positive	red	grey	NA	grey	NA/equivocal	11.315	5.60563	8.7077	positive	negative	negative	NO
MB_0431	positive	red	grey	NA	grey	NA/equivocal	11.2718	5.94793	9.81659	positive	negative	negative	NO
MB_7161	positive	red	grey	NA	grey	NA/equivocal	11.2672	6.18627	9.49016	positive	negative	negative	NO
MB_7060	positive	red	grey	NA	grey	NA/equivocal	11.2631	6.12523	8.67363	positive	negative	negative	NO
MB_0537	positive	red	grey	NA	grey	NA/equivocal	11.2613	6.19027	9.45709	positive	negative	negative	NO
MB_5350	positive	red	grey	NA	grey	NA/equivocal	11.2445	6.08056	8.01676	positive	negative	negative	NO
MB_5541	positive	red	grey	NA	grey	NA/equivocal	11.2426	6.31636	10.2525	positive	negative	negative	NO
MB_7182	positive	red	grey	NA	grey	NA/equivocal	11.2302	6.29739	9.45444	positive	negative	negative	NO
MB_5084	positive	red	grey	NA	grey	NA/equivocal	11.218	5.79162	9.53718	positive	negative	negative	NO
MB_5653	positive	red	grey	NA	grey	NA/equivocal	11.2158	5.90822	9.4574	positive	negative	negative	NO
MB_5632	positive	red	grey	NA	grey	NA/equivocal	11.1874	6.23609	9.48731	positive	negative	negative	NO
MB_5266	positive	red	grey	NA	grey	NA/equivocal	11.181	6.16478	10.898	positive	negative	negative	NO
MB_4318	positive	red	grey	NA	grey	NA/equivocal	11.1558	6.26859	8.62787	positive	negative	negative	NO
MB_6218	positive	red	grey	NA	grey	NA/equivocal	11.1342	6.0021	9.72613	positive	negative	negative	NO
MB_0536	positive	red	grey	NA	grey	NA/equivocal	11.116	5.95903	9.16202	positive	negative	negative	NO
MB_5311	positive	red	grey	NA	grey	NA/equivocal	11.0995	6.11651	7.60296	positive	negative	negative	NO
MB_5302	positive	red	grey	NA	grey	NA/equivocal	11.0802	5.84444	9.65385	positive	negative	negative	NO
MB_5521	positive	red	grey	NA	grey	NA/equivocal	11.0545	5.99543	8.34108	positive	negative	negative	NO
MB_7133	positive	red	grey	NA	grey	NA/equivocal	11.0017	6.18519	8.91124	positive	negative	negative	NO
MB_0624	positive	red	grey	NA	grey	NA/equivocal	10.9945	6.13881	9.54301	positive	negative	negative	NO
MB_6023	positive	red	grey	NA	grey	NA/equivocal	10.9713	5.7356	8.64196	positive	negative	negative	NO
MB_6195	positive	red	grey	NA	grey	NA/equivocal	10.9684	5.66811	9.02351	positive	negative	negative	NO
MB_0071	positive	red	grey	NA	grey	NA/equivocal	10.9575	5.59283	9.67789	positive	negative	negative	NO
MB_7227	positive	red	grey	NA	grey	NA/equivocal	10.9169	5.74254	9.4818	positive	negative	negative	NO
MB_0550	positive	red	grey	NA	grey	NA/equivocal	10.8953	5.88642	7.89492	positive	negative	negative	NO
MB_0108	positive	red	grey	NA	grey	NA/equivocal	10.8759	5.62063	8.12167	positive	negative	negative	NO
MB_7238	positive	red	grey	NA	grey	NA/equivocal	10.7991	6.16456	8.81085	positive	negative	negative	NO
MB_0245	positive	red	grey	NA	grey	NA/equivocal	10.7911	6.23399	8.96265	positive	negative	negative	NO
MB_0192	positive	red	grey	NA	grey	NA/equivocal	10.7854	6.11565	7.70175	positive	negative	negative	NO
MB_7288	positive	red	grey	NA	grey	NA/equivocal	10.7259	5.87584	9.3305	positive	negative	negative	NO
MB_7104	positive	red	grey	NA	grey	NA/equivocal	10.7053	5.8798	7.59	positive	negative	negative	NO
MB_5563	positive	red	grey	NA	grey	NA/equivocal	10.6944	6.30406	10.8315	positive	negative	negative	NO
MB_5498	positive	red	grey	NA	grey	NA/equivocal	10.6905	6.11526	10.7247	positive	negative	negative	NO
MB_4529	positive	red	grey	NA	grey	NA/equivocal	10.5985	5.90887	10.1363	positive	negative	negative	NO
MB_0326	positive	red	grey	NA	grey	NA/equivocal	10.5857	6.19161	8.19339	positive	negative	negative	NO
MB_0293	positive	red	grey	NA	grey	NA/equivocal	10.5847	6.06536	8.48087	positive	negative	negative	NO
MB_0367	positive	red	grey	NA	grey	NA/equivocal	10.5656	6.26709	8.08668	positive	negative	negative	NO
MB_0022	positive	red	grey	NA	grey	NA/equivocal	10.5253	5.58779	8.56994	positive	negative	negative	NO
MB_0286	positive	red	grey	NA	grey	NA/equivocal	10.5182	6.09474	8.63161	positive	negative	negative	NO
MB_0594	positive	red	grey	NA	grey	NA/equivocal	10.5038	5.80876	8.55069	positive	negative	negative	NO
MB_4171	positive	red	grey	NA	grey	NA/equivocal	10.4941	5.69539	10.0077	positive	negative	negative	NO
MB_6044	positive	red	grey	NA	grey	NA/equivocal	10.491	5.96629	9.72218	positive	negative	negative	NO
MB_6103	positive	red	grey	NA	grey	NA/equivocal	10.4565	6.31627	8.65555	positive	negative	negative	NO
MB_7048	positive	red	grey	NA	grey	NA/equivocal	10.4481	6.14782	9.40903	positive	negative	negative	NO
MB_0154	positive	red	grey	NA	grey	NA/equivocal	10.4417	6.24097	9.21756	positive	negative	negative	NO
MB_0351	positive	red	grey	NA	grey	NA/equivocal	10.4295	5.54433	8.60274	positive	negative	negative	NO
MB_4289	positive	red	grey	NA	grey	NA/equivocal	10.406	6.2662	10.7233	positive	negative	negative	NO
MB_0204	positive	red	grey	NA	grey	NA/equivocal	10.3737	5.64587	9.44489	positive	negative	negative	NO
MB_6138	positive	red	grey	NA	grey	NA/equivocal	10.3431	6.00822	7.98743	positive	negative	negative	NO
MB_6092	positive	red	grey	NA	grey	NA/equivocal	10.3338	6.24631	8.25615	positive	negative	negative	NO
MB_0508	positive	red	grey	NA	grey	NA/equivocal	10.322	6.20873	9.5104	positive	negative	negative	NO
MB_5366	positive	red	grey	NA	grey	NA/equivocal	10.2589	6.2499	10.3293	positive	negative	negative	NO
MB_0275	positive	red	grey	NA	grey	NA/equivocal	10.2442	6.2421	9.19466	positive	negative	negative	NO
MB_0353	positive	red	grey	NA	grey	NA/equivocal	10.2197	6.22467	9.33104	positive	negative	negative	NO
MB_5585	positive	red	grey	NA	grey	NA/equivocal	10.1624	5.77868	10.4098	positive	negative	negative	NO
MB_5358	positive	red	grey	NA	grey	NA/equivocal	10.1549	5.8841	8.90345	positive	negative	negative	NO
MB_0112	positive	red	grey	NA	grey	NA/equivocal	10.1245	5.87232	8.31434	positive	negative	negative	NO
MB_0543	positive	red	grey	NA	grey	NA/equivocal	10.1137	6.11525	9.92435	positive	negative	negative	NO
MB_5520	positive	red	grey	NA	grey	NA/equivocal	10.0958	5.74919	8.42789	positive	negative	negative	NO
MB_4300	positive	red	grey	NA	grey	NA/equivocal	10.083	6.2182	9.18458	positive	negative	negative	NO
MB_6019	positive	red	grey	NA	grey	NA/equivocal	10.0712	6.06765	9.18209	positive	negative	negative	NO
MB_5318	positive	red	grey	NA	grey	NA/equivocal	9.99068	6.0867	10.7108	positive	negative	negative	NO
MB_0442	positive	red	grey	NA	grey	NA/equivocal	9.96025	6.33066	8.33879	positive	negative	negative	NO
MB_6150	positive	red	grey	NA	grey	NA/equivocal	9.92207	5.67588	8.24165	positive	negative	negative	NO
MB_5017	positive	red	grey	NA	grey	NA/equivocal	9.87797	5.99661	8.46853	positive	negative	negative	NO
MB_7074	positive	red	grey	NA	grey	NA/equivocal	9.85468	6.10753	9.70077	positive	negative	negative	NO
MB_0632	positive	red	grey	NA	grey	NA/equivocal	9.76088	6.13713	9.44324	positive	negative	negative	NO
MB_0379	positive	red	grey	NA	grey	NA/equivocal	9.65648	6.1407	8.87303	positive	negative	negative	NO
MB_7122	positive	red	grey	NA	grey	NA/equivocal	9.63487	6.24294	9.18245	positive	negative	negative	NO
MB_0155	positive	red	grey	NA	grey	NA/equivocal	9.63186	6.25839	8.96828	positive	negative	negative	NO
MB_7153	positive	red	grey	NA	grey	NA/equivocal	9.60984	5.91682	9.72468	positive	negative	negative	NO
MB_4235	positive	red	grey	NA	grey	NA/equivocal	9.53807	6.17475	8.45978	positive	negative	negative	NO
MB_4791	positive	red	grey	NA	grey	NA/equivocal	9.42979	5.86114	8.47973	positive	negative	negative	NO
MB_0150	positive	red	grey	NA	grey	NA/equivocal	9.39858	5.85954	9.46356	positive	negative	negative	NO
MB_5454	positive	red	grey	NA	grey	NA/equivocal	9.26807	5.91677	8.65727	positive	negative	negative	NO
MB_7262	positive	red	grey	NA	grey	NA/equivocal	9.23537	6.02782	7.73774	positive	negative	negative	NO
MB_0294	positive	red	grey	NA	grey	NA/equivocal	9.15836	6.01818	10.6913	positive	negative	negative	NO
MB_2964	positive	red	grey	NA	grey	NA/equivocal	9.13905	5.66946	11.0202	positive	negative	negative	NO
MB_0209	positive	red	grey	NA	grey	NA/equivocal	9.10334	6.33393	7.18938	positive	negative	negative	NO
MB_0214	positive	red	grey	NA	grey	NA/equivocal	9.09612	5.96705	7.5608	positive	negative	negative	NO
MB_0093	positive	red	grey	0	black	negative	10.6635	7.49298	9.25635	positive	positive	negative	NO
MB_0006	positive	red	grey	0	black	negative	10.4372	7.21384	10.5513	positive	positive	negative	NO
MB_0099	positive	red	grey	0	black	negative	9.29099	6.87801	8.65651	positive	positive	negative	NO
MB_7118	NA/equivocal	grey	grey	1	black	negative	13.4771	7.71523	9.94651	positive	positive	negative	NO
MB_7141	NA/equivocal	grey	grey	1	black	negative	13.3939	7.03599	9.84311	positive	positive	negative	NO
MB_4722	NA/equivocal	grey	grey	1	black	negative	12.6808	8.65734	9.1738	positive	positive	negative	NO
MB_4839	NA/equivocal	grey	grey	1	black	negative	12.6229	7.01506	6.9629	positive	positive	negative	NO
MB_7124	NA/equivocal	grey	grey	1	black	negative	12.2027	10.1312	9.37295	positive	positive	negative	NO
MB_7123	NA/equivocal	grey	grey	1	black	negative	12.0718	7.13073	8.59151	positive	positive	negative	NO
MB_7142	NA/equivocal	grey	grey	1	black	negative	11.7533	6.396	9.98198	positive	positive	negative	NO
MB_4883	NA/equivocal	grey	grey	1	black	negative	10.4451	8.00296	8.52611	positive	positive	negative	NO
MB_2944	negative	black	grey	1	black	negative	12.2353	6.59725	8.7651	positive	positive	negative	NO
MB_4746	negative	black	grey	1	black	negative	12.2171	7.07127	9.19379	positive	positive	negative	NO
MB_3854	negative	black	grey	1	black	negative	11.3339	8.64505	8.86413	positive	positive	negative	NO
MB_2721	negative	black	grey	1	black	negative	11.1177	8.12713	8.72862	positive	positive	negative	NO
MB_2642	negative	black	grey	1	black	negative	10.9848	6.48618	8.29237	positive	positive	negative	NO
MB_3222	negative	black	grey	1	black	negative	9.9803	8.16274	9.01545	positive	positive	negative	NO
MB_0532	negative	black	grey	1	black	negative	9.4877	8.09919	8.30849	positive	positive	negative	NO
MB_3417	positive	red	grey	1	black	negative	13.9628	9.53714	9.01178	positive	positive	negative	NO
MB_0184	positive	red	grey	1	black	negative	13.9028	8.76108	7.71416	positive	positive	negative	NO
MB_3450	positive	red	grey	1	black	negative	13.7403	7.98129	9.85164	positive	positive	negative	NO
MB_2932	positive	red	grey	1	black	negative	13.7091	6.60307	9.37869	positive	positive	negative	NO
MB_3510	positive	red	grey	1	black	negative	13.6703	7.69317	9.53563	positive	positive	negative	NO
MB_7276	positive	red	grey	1	black	negative	13.632	8.10027	9.08919	positive	positive	negative	NO
MB_0486	positive	red	grey	1	black	negative	13.5827	8.00913	9.8327	positive	positive	negative	NO
MB_4004	positive	red	grey	1	black	negative	13.4524	6.64679	9.16736	positive	positive	negative	NO
MB_2634	positive	red	grey	1	black	negative	13.4519	7.72242	9.59996	positive	positive	negative	NO
MB_3548	positive	red	grey	1	black	negative	13.4127	7.7989	9.24067	positive	positive	negative	NO
MB_3083	positive	red	grey	1	black	negative	13.3674	6.45024	9.80657	positive	positive	negative	NO
MB_5127	positive	red	grey	1	black	negative	13.3639	8.81054	9.78375	positive	positive	negative	NO
MB_4591	positive	red	grey	1	black	negative	13.3486	6.4195	9.18995	positive	positive	negative	NO
MB_5073	positive	red	grey	1	black	negative	13.2983	6.83703	8.26004	positive	positive	negative	NO
MB_5086	positive	red	grey	1	black	negative	13.2912	9.11735	9.75181	positive	positive	negative	NO
MB_7188	positive	red	grey	1	black	negative	13.2674	7.08077	9.54664	positive	positive	negative	NO
MB_4616	positive	red	grey	1	black	negative	13.2643	7.92516	9.2011	positive	positive	negative	NO
MB_3171	positive	red	grey	1	black	negative	13.2585	7.15723	9.12288	positive	positive	negative	NO
MB_2801	positive	red	grey	1	black	negative	13.2527	7.03374	8.23007	positive	positive	negative	NO
MB_5150	positive	red	grey	1	black	negative	13.2372	7.32877	8.05987	positive	positive	negative	NO
MB_3092	positive	red	grey	1	black	negative	13.2074	7.23002	9.22563	positive	positive	negative	NO
MB_2747	positive	red	grey	1	black	negative	13.1941	7.08323	9.64417	positive	positive	negative	NO
MB_5124	positive	red	grey	1	black	negative	13.1885	6.66975	8.99355	positive	positive	negative	NO
MB_4825	positive	red	grey	1	black	negative	13.1801	7.83312	8.68966	positive	positive	negative	NO
MB_2763	positive	red	grey	1	black	negative	13.1739	7.95485	8.83131	positive	positive	negative	NO
MB_2814	positive	red	grey	1	black	negative	13.1732	7.56703	9.40431	positive	positive	negative	NO
MB_3350	positive	red	grey	1	black	negative	13.169	8.10623	8.58653	positive	positive	negative	NO
MB_4671	positive	red	grey	1	black	negative	13.1664	7.20582	9.55896	positive	positive	negative	NO
MB_5079	positive	red	grey	1	black	negative	13.1516	7.86753	9.29914	positive	positive	negative	NO
MB_3026	positive	red	grey	1	black	negative	13.1007	6.4523	8.80189	positive	positive	negative	NO
MB_2793	positive	red	grey	1	black	negative	13.0915	8.14468	9.81423	positive	positive	negative	NO
MB_4820	positive	red	grey	1	black	negative	13.0884	6.94198	8.93542	positive	positive	negative	NO
MB_4996	positive	red	grey	1	black	negative	13.0839	7.07016	9.20321	positive	positive	negative	NO
MB_3378	positive	red	grey	1	black	negative	13.0683	7.11115	8.99642	positive	positive	negative	NO
MB_2819	positive	red	grey	1	black	negative	12.9862	8.02558	9.01786	positive	positive	negative	NO
MB_2765	positive	red	grey	1	black	negative	12.9755	8.30268	8.2955	positive	positive	negative	NO
MB_4898	positive	red	grey	1	black	negative	12.9714	7.81199	8.93709	positive	positive	negative	NO
MB_3088	positive	red	grey	1	black	negative	12.942	7.52418	10.1922	positive	positive	negative	NO
MB_5201	positive	red	grey	1	black	negative	12.9341	9.81179	8.83904	positive	positive	negative	NO
MB_5068	positive	red	grey	1	black	negative	12.9173	8.12468	8.6104	positive	positive	negative	NO
MB_3121	positive	red	grey	1	black	negative	12.9164	7.8203	8.84912	positive	positive	negative	NO
MB_3167	positive	red	grey	1	black	negative	12.9114	6.51696	10.1594	positive	positive	negative	NO
MB_4742	positive	red	grey	1	black	negative	12.9073	8.86862	8.91837	positive	positive	negative	NO
MB_5122	positive	red	grey	1	black	negative	12.8923	7.44619	8.81936	positive	positive	negative	NO
MB_4970	positive	red	grey	1	black	negative	12.8911	9.12016	9.01447	positive	positive	negative	NO
MB_2618	positive	red	grey	1	black	negative	12.883	7.98027	8.81717	positive	positive	negative	NO
MB_5088	positive	red	grey	1	black	negative	12.8805	6.38629	9.27867	positive	positive	negative	NO
MB_4838	positive	red	grey	1	black	negative	12.8758	6.44215	10.1349	positive	positive	negative	NO
MB_7266	positive	red	grey	1	black	negative	12.8756	6.69706	8.73183	positive	positive	negative	NO
MB_3492	positive	red	grey	1	black	negative	12.8635	7.69158	9.26631	positive	positive	negative	NO
MB_7000	positive	red	grey	1	black	negative	12.8586	6.58661	10.0092	positive	positive	negative	NO
MB_4633	positive	red	grey	1	black	negative	12.8537	6.44185	8.79528	positive	positive	negative	NO
MB_3021	positive	red	grey	1	black	negative	12.8461	10.5685	8.51075	positive	positive	negative	NO
MB_3838	positive	red	grey	1	black	negative	12.8364	9.47235	8.92089	positive	positive	negative	NO
MB_4845	positive	red	grey	1	black	negative	12.8364	8.64374	9.02418	positive	positive	negative	NO
MB_5183	positive	red	grey	1	black	negative	12.819	9.16212	9.10912	positive	positive	negative	NO
MB_5193	positive	red	grey	1	black	negative	12.8108	7.0181	9.65094	positive	positive	negative	NO
MB_2769	positive	red	grey	1	black	negative	12.7988	6.94053	8.66412	positive	positive	negative	NO
MB_4674	positive	red	grey	1	black	negative	12.7958	7.58102	9.13422	positive	positive	negative	NO
MB_3016	positive	red	grey	1	black	negative	12.7948	6.70661	8.28578	positive	positive	negative	NO
MB_4599	positive	red	grey	1	black	negative	12.7934	7.06151	9.83323	positive	positive	negative	NO
MB_7102	positive	red	grey	1	black	negative	12.7881	6.96367	6.527	positive	positive	negative	NO
MB_5140	positive	red	grey	1	black	negative	12.7811	7.53114	8.80161	positive	positive	negative	NO
MB_3033	positive	red	grey	1	black	negative	12.7787	9.10321	8.9332	positive	positive	negative	NO
MB_4672	positive	red	grey	1	black	negative	12.7764	7.49042	8.98768	positive	positive	negative	NO
MB_7235	positive	red	grey	1	black	negative	12.7733	6.39144	9.436	positive	positive	negative	NO
MB_5227	positive	red	grey	1	black	negative	12.7626	8.95033	8.96774	positive	positive	negative	NO
MB_2901	positive	red	grey	1	black	negative	12.7497	7.58375	8.92094	positive	positive	negative	NO
MB_0172	positive	red	grey	1	black	negative	12.7363	7.90719	8.9275	positive	positive	negative	NO
MB_5130	positive	red	grey	1	black	negative	12.7316	6.568	7.663	positive	positive	negative	NO
MB_4994	positive	red	grey	1	black	negative	12.729	7.22356	9.22731	positive	positive	negative	NO
MB_3341	positive	red	grey	1	black	negative	12.7171	7.77951	7.87501	positive	positive	negative	NO
MB_4968	positive	red	grey	1	black	negative	12.7094	7.412	8.95255	positive	positive	negative	NO
MB_2749	positive	red	grey	1	black	negative	12.6971	6.8102	8.93381	positive	positive	negative	NO
MB_5053	positive	red	grey	1	black	negative	12.6963	7.62378	9.19103	positive	positive	negative	NO
MB_7200	positive	red	grey	1	black	negative	12.692	7.26479	8.80494	positive	positive	negative	NO
MB_4851	positive	red	grey	1	black	negative	12.6815	6.52908	9.00163	positive	positive	negative	NO
MB_4965	positive	red	grey	1	black	negative	12.6755	7.22517	8.12572	positive	positive	negative	NO
MB_2996	positive	red	grey	1	black	negative	12.6752	8.59924	8.79757	positive	positive	negative	NO
MB_5118	positive	red	grey	1	black	negative	12.6534	6.63089	9.41194	positive	positive	negative	NO
MB_7010	positive	red	grey	1	black	negative	12.6416	7.02242	9.10441	positive	positive	negative	NO
MB_5013	positive	red	grey	1	black	negative	12.6401	7.99739	9.5006	positive	positive	negative	NO
MB_7278	positive	red	grey	1	black	negative	12.6198	7.52111	8.75301	positive	positive	negative	NO
MB_4719	positive	red	grey	1	black	negative	12.6047	9.99042	9.12149	positive	positive	negative	NO
MB_5121	positive	red	grey	1	black	negative	12.5811	6.53459	8.71805	positive	positive	negative	NO
MB_4962	positive	red	grey	1	black	negative	12.5768	7.69458	8.76426	positive	positive	negative	NO
MB_4785	positive	red	grey	1	black	negative	12.5744	8.26178	9.48536	positive	positive	negative	NO
MB_3600	positive	red	grey	1	black	negative	12.5735	7.14203	8.80741	positive	positive	negative	NO
MB_3298	positive	red	grey	1	black	negative	12.5726	6.68292	8.95492	positive	positive	negative	NO
MB_5107	positive	red	grey	1	black	negative	12.5704	6.81826	9.3116	positive	positive	negative	NO
MB_2613	positive	red	grey	1	black	negative	12.5632	6.57306	9.56387	positive	positive	negative	NO
MB_5064	positive	red	grey	1	black	negative	12.5553	8.56013	6.50561	positive	positive	negative	NO
MB_4634	positive	red	grey	1	black	negative	12.5536	7.50551	8.93593	positive	positive	negative	NO
MB_5044	positive	red	grey	1	black	negative	12.5459	6.56154	8.22465	positive	positive	negative	NO
MB_5097	positive	red	grey	1	black	negative	12.5454	6.91107	8.4207	positive	positive	negative	NO
MB_2947	positive	red	grey	1	black	negative	12.5366	9.60544	7.86394	positive	positive	negative	NO
MB_7186	positive	red	grey	1	black	negative	12.533	7.98553	8.60542	positive	positive	negative	NO
MB_4944	positive	red	grey	1	black	negative	12.522	7.11501	8.87624	positive	positive	negative	NO
MB_2954	positive	red	grey	1	black	negative	12.5191	6.5682	8.04982	positive	positive	negative	NO
MB_7034	positive	red	grey	1	black	negative	12.5179	6.46776	7.29739	positive	positive	negative	NO
MB_4969	positive	red	grey	1	black	negative	12.5087	8.31716	8.72231	positive	positive	negative	NO
MB_5050	positive	red	grey	1	black	negative	12.5065	8.42732	8.78451	positive	positive	negative	NO
MB_4564	positive	red	grey	1	black	negative	12.5014	9.53365	8.9524	positive	positive	negative	NO
MB_7157	positive	red	grey	1	black	negative	12.4746	8.72528	9.56463	positive	positive	negative	NO
MB_7195	positive	red	grey	1	black	negative	12.4704	8.51828	9.41366	positive	positive	negative	NO
MB_2774	positive	red	grey	1	black	negative	12.4633	7.86249	9.29624	positive	positive	negative	NO
MB_4675	positive	red	grey	1	black	negative	12.4633	6.70352	9.44524	positive	positive	negative	NO
MB_5066	positive	red	grey	1	black	negative	12.4549	7.62265	9.4971	positive	positive	negative	NO
MB_5074	positive	red	grey	1	black	negative	12.44	6.42381	9.80888	positive	positive	negative	NO
MB_5221	positive	red	grey	1	black	negative	12.432	8.12804	8.95207	positive	positive	negative	NO
MB_4692	positive	red	grey	1	black	negative	12.4211	7.8948	9.67173	positive	positive	negative	NO
MB_4627	positive	red	grey	1	black	negative	12.4163	6.75415	8.92777	positive	positive	negative	NO
MB_3748	positive	red	grey	1	black	negative	12.4102	6.46985	8.18171	positive	positive	negative	NO
MB_5117	positive	red	grey	1	black	negative	12.3973	8.76838	9.11543	positive	positive	negative	NO
MB_5185	positive	red	grey	1	black	negative	12.3954	7.61558	8.08918	positive	positive	negative	NO
MB_5105	positive	red	grey	1	black	negative	12.3928	7.62188	8.53347	positive	positive	negative	NO
MB_0609	positive	red	grey	1	black	negative	12.3755	6.37925	8.79266	positive	positive	negative	NO
MB_4794	positive	red	grey	1	black	negative	12.3739	7.20912	8.69592	positive	positive	negative	NO
MB_0180	positive	red	grey	1	black	negative	12.3703	8.92196	9.20465	positive	positive	negative	NO
MB_4749	positive	red	grey	1	black	negative	12.3616	6.89214	9.17406	positive	positive	negative	NO
MB_2971	positive	red	grey	1	black	negative	12.3546	7.31817	8.78705	positive	positive	negative	NO
MB_7011	positive	red	grey	1	black	negative	12.35	6.45507	8.06518	positive	positive	negative	NO
MB_5169	positive	red	grey	1	black	negative	12.3489	7.09176	8.79634	positive	positive	negative	NO
MB_4787	positive	red	grey	1	black	negative	12.3419	6.60897	8.9078	positive	positive	negative	NO
MB_4870	positive	red	grey	1	black	negative	12.3335	8.57027	7.72027	positive	positive	negative	NO
MB_0466	positive	red	grey	1	black	negative	12.3273	6.51258	8.529	positive	positive	negative	NO
MB_2835	positive	red	grey	1	black	negative	12.3205	7.24088	8.41613	positive	positive	negative	NO
MB_4641	positive	red	grey	1	black	negative	12.3175	8.74363	8.6934	positive	positive	negative	NO
MB_4735	positive	red	grey	1	black	negative	12.3156	7.0014	9.09956	positive	positive	negative	NO
MB_4906	positive	red	grey	1	black	negative	12.31	6.66845	8.37317	positive	positive	negative	NO
MB_4710	positive	red	grey	1	black	negative	12.3083	7.04821	9.07642	positive	positive	negative	NO
MB_5160	positive	red	grey	1	black	negative	12.2887	7.39193	8.72364	positive	positive	negative	NO
MB_4661	positive	red	grey	1	black	negative	12.2826	7.34759	9.0336	positive	positive	negative	NO
MB_4654	positive	red	grey	1	black	negative	12.2668	7.15647	8.78605	positive	positive	negative	NO
MB_4598	positive	red	grey	1	black	negative	12.2552	7.41082	9.5393	positive	positive	negative	NO
MB_2610	positive	red	grey	1	black	negative	12.2509	7.20267	9.0343	positive	positive	negative	NO
MB_4213	positive	red	grey	1	black	negative	12.2471	6.44081	7.80293	positive	positive	negative	NO
MB_5015	positive	red	grey	1	black	negative	12.2423	7.46663	9.83199	positive	positive	negative	NO
MB_5152	positive	red	grey	1	black	negative	12.2231	6.4585	9.2278	positive	positive	negative	NO
MB_0496	positive	red	grey	1	black	negative	12.22	7.87872	8.63394	positive	positive	negative	NO
MB_3365	positive	red	grey	1	black	negative	12.2159	9.71332	8.19036	positive	positive	negative	NO
MB_4801	positive	red	grey	1	black	negative	12.2088	8.73425	9.06008	positive	positive	negative	NO
MB_3344	positive	red	grey	1	black	negative	12.2032	8.50938	9.45985	positive	positive	negative	NO
MB_5098	positive	red	grey	1	black	negative	12.2012	6.71689	9.41422	positive	positive	negative	NO
MB_4912	positive	red	grey	1	black	negative	12.2003	8.63004	8.47673	positive	positive	negative	NO
MB_4282	positive	red	grey	1	black	negative	12.199	8.84591	8.30354	positive	positive	negative	NO
MB_3781	positive	red	grey	1	black	negative	12.193	10.2493	8.42546	positive	positive	negative	NO
MB_4800	positive	red	grey	1	black	negative	12.1882	6.52964	9.40945	positive	positive	negative	NO
MB_5018	positive	red	grey	1	black	negative	12.1868	9.18688	9.31329	positive	positive	negative	NO
MB_3371	positive	red	grey	1	black	negative	12.1632	6.46181	10.4683	positive	positive	negative	NO
MB_4806	positive	red	grey	1	black	negative	12.1597	8.74297	9.22988	positive	positive	negative	NO
MB_5143	positive	red	grey	1	black	negative	12.1303	9.13378	9.21395	positive	positive	negative	NO
MB_4744	positive	red	grey	1	black	negative	12.1105	8.01147	9.56331	positive	positive	negative	NO
MB_7298	positive	red	grey	1	black	negative	12.1041	8.72139	8.27231	positive	positive	negative	NO
MB_2933	positive	red	grey	1	black	negative	12.1027	7.61618	9.17988	positive	positive	negative	NO
MB_4822	positive	red	grey	1	black	negative	12.101	6.69597	9.21565	positive	positive	negative	NO
MB_4959	positive	red	grey	1	black	negative	12.1003	7.98465	8.77502	positive	positive	negative	NO
MB_2990	positive	red	grey	1	black	negative	12.0963	7.32543	9.92453	positive	positive	negative	NO
MB_5214	positive	red	grey	1	black	negative	12.084	6.55044	8.46368	positive	positive	negative	NO
MB_4869	positive	red	grey	1	black	negative	12.0733	8.29921	8.95757	positive	positive	negative	NO
MB_3228	positive	red	grey	1	black	negative	12.0588	7.26116	10.0693	positive	positive	negative	NO
MB_3007	positive	red	grey	1	black	negative	12.0405	7.17177	10.2795	positive	positive	negative	NO
MB_5020	positive	red	grey	1	black	negative	12.0405	7.09846	8.97471	positive	positive	negative	NO
MB_3824	positive	red	grey	1	black	negative	12.0377	6.65663	9.04796	positive	positive	negative	NO
MB_5167	positive	red	grey	1	black	negative	12.0352	6.52866	9.97195	positive	positive	negative	NO
MB_4762	positive	red	grey	1	black	negative	12.0108	8.59463	9.08431	positive	positive	negative	NO
MB_7015	positive	red	grey	1	black	negative	12.0098	8.50144	8.76697	positive	positive	negative	NO
MB_7254	positive	red	grey	1	black	negative	11.9985	6.72548	8.61081	positive	positive	negative	NO
MB_4750	positive	red	grey	1	black	negative	11.9975	6.80632	9.11174	positive	positive	negative	NO
MB_7032	positive	red	grey	1	black	negative	11.9936	6.67095	8.70943	positive	positive	negative	NO
MB_7280	positive	red	grey	1	black	negative	11.9902	6.69105	9.18327	positive	positive	negative	NO
MB_4853	positive	red	grey	1	black	negative	11.9862	7.67946	9.2319	positive	positive	negative	NO
MB_4925	positive	red	grey	1	black	negative	11.9858	7.0144	8.01224	positive	positive	negative	NO
MB_4705	positive	red	grey	1	black	negative	11.9847	6.84678	8.82015	positive	positive	negative	NO
MB_7233	positive	red	grey	1	black	negative	11.9716	7.13546	9.00827	positive	positive	negative	NO
MB_4961	positive	red	grey	1	black	negative	11.9715	9.27212	8.51132	positive	positive	negative	NO
MB_4665	positive	red	grey	1	black	negative	11.9563	7.34714	9.26738	positive	positive	negative	NO
MB_2927	positive	red	grey	1	black	negative	11.9531	8.58337	7.8923	positive	positive	negative	NO
MB_0884	positive	red	grey	1	black	negative	11.948	6.44832	9.26634	positive	positive	negative	NO
MB_2797	positive	red	grey	1	black	negative	11.9221	6.81275	9.60108	positive	positive	negative	NO
MB_4836	positive	red	grey	1	black	negative	11.9201	6.62802	10.0983	positive	positive	negative	NO
MB_4976	positive	red	grey	1	black	negative	11.9112	7.32447	9.09437	positive	positive	negative	NO
MB_5211	positive	red	grey	1	black	negative	11.9047	8.46524	9.19145	positive	positive	negative	NO
MB_3037	positive	red	grey	1	black	negative	11.9042	9.64389	8.72289	positive	positive	negative	NO
MB_2770	positive	red	grey	1	black	negative	11.9013	9.15804	8.34015	positive	positive	negative	NO
MB_3490	positive	red	grey	1	black	negative	11.8952	8.01822	9.59461	positive	positive	negative	NO
MB_0587	positive	red	grey	1	black	negative	11.8932	9.19787	9.12125	positive	positive	negative	NO
MB_4682	positive	red	grey	1	black	negative	11.887	8.17382	9.06425	positive	positive	negative	NO
MB_4602	positive	red	grey	1	black	negative	11.8869	6.94437	9.09528	positive	positive	negative	NO
MB_0444	positive	red	grey	1	black	negative	11.8718	6.95561	8.52822	positive	positive	negative	NO
MB_7019	positive	red	grey	1	black	negative	11.8688	7.66583	8.2984	positive	positive	negative	NO
MB_7228	positive	red	grey	1	black	negative	11.8688	8.30911	7.91518	positive	positive	negative	NO
MB_4934	positive	red	grey	1	black	negative	11.8677	7.65008	8.3138	positive	positive	negative	NO
MB_7002	positive	red	grey	1	black	negative	11.8675	6.35513	8.06652	positive	positive	negative	NO
MB_4767	positive	red	grey	1	black	negative	11.8642	6.57485	7.53948	positive	positive	negative	NO
MB_4730	positive	red	grey	1	black	negative	11.8544	7.46036	9.11215	positive	positive	negative	NO
MB_2858	positive	red	grey	1	black	negative	11.8373	7.19416	9.58511	positive	positive	negative	NO
MB_4855	positive	red	grey	1	black	negative	11.8321	6.80149	8.91588	positive	positive	negative	NO
MB_3102	positive	red	grey	1	black	negative	11.789	6.75264	9.61588	positive	positive	negative	NO
MB_3295	positive	red	grey	1	black	negative	11.7851	7.03738	9.39318	positive	positive	negative	NO
MB_4639	positive	red	grey	1	black	negative	11.7823	7.55183	9.17556	positive	positive	negative	NO
MB_2778	positive	red	grey	1	black	negative	11.7736	9.2337	8.40332	positive	positive	negative	NO
MB_4798	positive	red	grey	1	black	negative	11.7477	7.35093	9.50162	positive	positive	negative	NO
MB_5048	positive	red	grey	1	black	negative	11.7466	6.70724	9.07365	positive	positive	negative	NO
MB_0407	positive	red	grey	1	black	negative	11.7388	7.90105	9.43892	positive	positive	negative	NO
MB_4709	positive	red	grey	1	black	negative	11.7345	7.83528	9.17074	positive	positive	negative	NO
MB_5158	positive	red	grey	1	black	negative	11.734	8.7448	9.13909	positive	positive	negative	NO
MB_3487	positive	red	grey	1	black	negative	11.7332	6.34863	9.47335	positive	positive	negative	NO
MB_7293	positive	red	grey	1	black	negative	11.7229	6.90115	8.55461	positive	positive	negative	NO
MB_5184	positive	red	grey	1	black	negative	11.7169	6.98358	9.43097	positive	positive	negative	NO
MB_4642	positive	red	grey	1	black	negative	11.7169	6.52916	8.66204	positive	positive	negative	NO
MB_4814	positive	red	grey	1	black	negative	11.6992	6.71593	7.5115	positive	positive	negative	NO
MB_4698	positive	red	grey	1	black	negative	11.6972	8.48481	8.89405	positive	positive	negative	NO
MB_2752	positive	red	grey	1	black	negative	11.6938	8.0953	8.76755	positive	positive	negative	NO
MB_0474	positive	red	grey	1	black	negative	11.6889	7.56259	7.6909	positive	positive	negative	NO
MB_0576	positive	red	grey	1	black	negative	11.6736	6.66843	9.3187	positive	positive	negative	NO
MB_7006	positive	red	grey	1	black	negative	11.6726	6.47449	9.18654	positive	positive	negative	NO
MB_3530	positive	red	grey	1	black	negative	11.6679	7.72084	9.14657	positive	positive	negative	NO
MB_3462	positive	red	grey	1	black	negative	11.6654	9.05163	8.70436	positive	positive	negative	NO
MB_4706	positive	red	grey	1	black	negative	11.6583	6.51807	8.98436	positive	positive	negative	NO
MB_5043	positive	red	grey	1	black	negative	11.6579	7.44256	8.36291	positive	positive	negative	NO
MB_0324	positive	red	grey	1	black	negative	11.6513	6.43155	9.67424	positive	positive	negative	NO
MB_4593	positive	red	grey	1	black	negative	11.6426	7.17855	10.2902	positive	positive	negative	NO
MB_0386	positive	red	grey	1	black	negative	11.6306	7.87053	8.58101	positive	positive	negative	NO
MB_5182	positive	red	grey	1	black	negative	11.6298	8.59295	9.72404	positive	positive	negative	NO
MB_2796	positive	red	grey	1	black	negative	11.6035	9.04475	7.8994	positive	positive	negative	NO
MB_4977	positive	red	grey	1	black	negative	11.5865	7.3444	9.54365	positive	positive	negative	NO
MB_3008	positive	red	grey	1	black	negative	11.547	6.88054	9.36543	positive	positive	negative	NO
MB_5035	positive	red	grey	1	black	negative	11.5326	7.04911	8.80098	positive	positive	negative	NO
MB_2779	positive	red	grey	1	black	negative	11.5299	7.01571	9.6976	positive	positive	negative	NO
MB_5092	positive	red	grey	1	black	negative	11.5264	7.36754	8.78628	positive	positive	negative	NO
MB_0666	positive	red	grey	1	black	negative	11.5248	7.03572	8.76605	positive	positive	negative	NO
MB_0197	positive	red	grey	1	black	negative	11.5162	6.86685	9.05493	positive	positive	negative	NO
MB_7244	positive	red	grey	1	black	negative	11.5057	9.20692	8.69954	positive	positive	negative	NO
MB_2725	positive	red	grey	1	black	negative	11.4921	9.17335	8.86766	positive	positive	negative	NO
MB_5280	positive	red	grey	1	black	negative	11.4752	7.54838	8.00662	positive	positive	negative	NO
MB_3459	positive	red	grey	1	black	negative	11.4704	6.46864	9.32404	positive	positive	negative	NO
MB_2624	positive	red	grey	1	black	negative	11.4601	7.98794	8.91016	positive	positive	negative	NO
MB_4860	positive	red	grey	1	black	negative	11.4533	8.88071	7.71146	positive	positive	negative	NO
MB_5191	positive	red	grey	1	black	negative	11.4454	7.25176	8.98216	positive	positive	negative	NO
MB_4033	positive	red	grey	1	black	negative	11.4359	7.24715	7.67504	positive	positive	negative	NO
MB_4701	positive	red	grey	1	black	negative	11.424	9.20582	9.12773	positive	positive	negative	NO
MB_2838	positive	red	grey	1	black	negative	11.4233	8.87874	8.43528	positive	positive	negative	NO
MB_3252	positive	red	grey	1	black	negative	11.4181	7.98988	9.21636	positive	positive	negative	NO
MB_2781	positive	red	grey	1	black	negative	11.3923	7.30826	9.74232	positive	positive	negative	NO
MB_4862	positive	red	grey	1	black	negative	11.3796	6.58995	8.5508	positive	positive	negative	NO
MB_5189	positive	red	grey	1	black	negative	11.3691	7.89639	8.70982	positive	positive	negative	NO
MB_3439	positive	red	grey	1	black	negative	11.3605	7.50138	8.68609	positive	positive	negative	NO
MB_3711	positive	red	grey	1	black	negative	11.3383	7.67213	8.90722	positive	positive	negative	NO
MB_5045	positive	red	grey	1	black	negative	11.3081	6.62911	9.22898	positive	positive	negative	NO
MB_2820	positive	red	grey	1	black	negative	11.2808	6.50231	9.21054	positive	positive	negative	NO
MB_3351	positive	red	grey	1	black	negative	11.2802	9.56307	9.58873	positive	positive	negative	NO
MB_3466	positive	red	grey	1	black	negative	11.2726	6.57504	8.83021	positive	positive	negative	NO
MB_4867	positive	red	grey	1	black	negative	11.2448	8.45223	8.90307	positive	positive	negative	NO
MB_5049	positive	red	grey	1	black	negative	11.2418	7.28913	8.62007	positive	positive	negative	NO
MB_4805	positive	red	grey	1	black	negative	11.2346	7.35481	8.8837	positive	positive	negative	NO
MB_7029	positive	red	grey	1	black	negative	11.2303	7.26673	7.51833	positive	positive	negative	NO
MB_7042	positive	red	grey	1	black	negative	11.2293	7.03279	8.42116	positive	positive	negative	NO
MB_7241	positive	red	grey	1	black	negative	11.1892	8.49614	8.23844	positive	positive	negative	NO
MB_3506	positive	red	grey	1	black	negative	11.1827	6.9373	7.94708	positive	positive	negative	NO
MB_7022	positive	red	grey	1	black	negative	11.1732	8.46326	9.34881	positive	positive	negative	NO
MB_2711	positive	red	grey	1	black	negative	11.1587	7.36519	9.26547	positive	positive	negative	NO
MB_4764	positive	red	grey	1	black	negative	11.1403	6.72774	8.47195	positive	positive	negative	NO
MB_2867	positive	red	grey	1	black	negative	11.1385	8.22913	8.53565	positive	positive	negative	NO
MB_0193	positive	red	grey	1	black	negative	11.1315	9.00449	8.80924	positive	positive	negative	NO
MB_3403	positive	red	grey	1	black	negative	11.1299	8.04804	9.16343	positive	positive	negative	NO
MB_7268	positive	red	grey	1	black	negative	11.1159	8.64671	8.74022	positive	positive	negative	NO
MB_2772	positive	red	grey	1	black	negative	11.1099	6.58954	8.28842	positive	positive	negative	NO
MB_0392	positive	red	grey	1	black	negative	11.0997	8.2144	8.30602	positive	positive	negative	NO
MB_4778	positive	red	grey	1	black	negative	11.0923	6.89686	8.15375	positive	positive	negative	NO
MB_2969	positive	red	grey	1	black	negative	11.0891	7.4961	8.5581	positive	positive	negative	NO
MB_4603	positive	red	grey	1	black	negative	11.0866	7.55005	10.6866	positive	positive	negative	NO
MB_5131	positive	red	grey	1	black	negative	11.0782	7.45716	9.20076	positive	positive	negative	NO
MB_2564	positive	red	grey	1	black	negative	11.0736	6.52776	8.67646	positive	positive	negative	NO
MB_4738	positive	red	grey	1	black	negative	11.0658	7.74217	9.01598	positive	positive	negative	NO
MB_3005	positive	red	grey	1	black	negative	11.0647	7.55964	8.76893	positive	positive	negative	NO
MB_4760	positive	red	grey	1	black	negative	11.0521	7.74812	7.96433	positive	positive	negative	NO
MB_5134	positive	red	grey	1	black	negative	11.0475	6.75419	9.60953	positive	positive	negative	NO
MB_4873	positive	red	grey	1	black	negative	11.0408	7.03913	8.96537	positive	positive	negative	NO
MB_4894	positive	red	grey	1	black	negative	11.0398	7.55201	8.64737	positive	positive	negative	NO
MB_0445	positive	red	grey	1	black	negative	11.0301	7.81352	8.99164	positive	positive	negative	NO
MB_5275	positive	red	grey	1	black	negative	11.0222	6.40425	9.05745	positive	positive	negative	NO
MB_4899	positive	red	grey	1	black	negative	11.0093	8.11862	8.998	positive	positive	negative	NO
MB_4484	positive	red	grey	1	black	negative	10.9988	8.15687	8.79393	positive	positive	negative	NO
MB_4739	positive	red	grey	1	black	negative	10.9935	7.91714	8.86148	positive	positive	negative	NO
MB_5011	positive	red	grey	1	black	negative	10.9872	9.08302	9.2177	positive	positive	negative	NO
MB_2790	positive	red	grey	1	black	negative	10.9868	8.18515	8.4407	positive	positive	negative	NO
MB_5330	positive	red	grey	1	black	negative	10.9824	8.46842	8.8786	positive	positive	negative	NO
MB_4998	positive	red	grey	1	black	negative	10.98	5.52451	9.94239	positive	positive	negative	NO
MB_3430	positive	red	grey	1	black	negative	10.9781	7.61401	9.35914	positive	positive	negative	NO
MB_0167	positive	red	grey	1	black	negative	10.9564	6.74151	8.93588	positive	positive	negative	NO
MB_0542	positive	red	grey	1	black	negative	10.9295	6.88374	8.5508	positive	positive	negative	NO
MB_0218	positive	red	grey	1	black	negative	10.9208	7.48539	8.93113	positive	positive	negative	NO
MB_0124	positive	red	grey	1	black	negative	10.912	8.00987	8.77134	positive	positive	negative	NO
MB_0413	positive	red	grey	1	black	negative	10.8964	6.81253	8.73522	positive	positive	negative	NO
MB_0514	positive	red	grey	1	black	negative	10.8935	7.84698	9.582	positive	positive	negative	NO
MB_7285	positive	red	grey	1	black	negative	10.8868	6.51908	8.70124	positive	positive	negative	NO
MB_0575	positive	red	grey	1	black	negative	10.8611	8.64296	9.4474	positive	positive	negative	NO
MB_2970	positive	red	grey	1	black	negative	10.8302	8.00917	7.83751	positive	positive	negative	NO
MB_2951	positive	red	grey	1	black	negative	10.8121	7.27172	8.31152	positive	positive	negative	NO
MB_4618	positive	red	grey	1	black	negative	10.7872	7.32344	10.122	positive	positive	negative	NO
MB_0614	positive	red	grey	1	black	negative	10.7835	7.38411	8.28921	positive	positive	negative	NO
MB_2669	positive	red	grey	1	black	negative	10.7732	5.42569	9.36998	positive	positive	negative	NO
MB_5240	positive	red	grey	1	black	negative	10.7303	7.58355	8.9506	positive	positive	negative	NO
MB_7014	positive	red	grey	1	black	negative	10.73	8.52843	8.09054	positive	positive	negative	NO
MB_4872	positive	red	grey	1	black	negative	10.7212	7.02733	7.50281	positive	positive	negative	NO
MB_7237	positive	red	grey	1	black	negative	10.7153	6.85345	9.00495	positive	positive	negative	NO
MB_3357	positive	red	grey	1	black	negative	10.6983	8.4355	9.75477	positive	positive	negative	NO
MB_3032	positive	red	grey	1	black	negative	10.6873	7.9475	8.39308	positive	positive	negative	NO
MB_2966	positive	red	grey	1	black	negative	10.6842	8.10373	7.51846	positive	positive	negative	NO
MB_2851	positive	red	grey	1	black	negative	10.6801	7.10563	8.77179	positive	positive	negative	NO
MB_0393	positive	red	grey	1	black	negative	10.6798	6.73307	7.53688	positive	positive	negative	NO
MB_2712	positive	red	grey	1	black	negative	10.6738	7.64735	9.25194	positive	positive	negative	NO
MB_3253	positive	red	grey	1	black	negative	10.6592	6.68493	8.70532	positive	positive	negative	NO
MB_4999	positive	red	grey	1	black	negative	10.6432	6.76106	9.45364	positive	positive	negative	NO
MB_0176	positive	red	grey	1	black	negative	10.6342	7.44455	9.63895	positive	positive	negative	NO
MB_3105	positive	red	grey	1	black	negative	10.6318	9.5091	9.11655	positive	positive	negative	NO
MB_0636	positive	red	grey	1	black	negative	10.6259	8.28712	8.29623	positive	positive	negative	NO
MB_3275	positive	red	grey	1	black	negative	10.623	6.59089	8.00899	positive	positive	negative	NO
MB_4779	positive	red	grey	1	black	negative	10.6027	7.12289	9.04509	positive	positive	negative	NO
MB_2848	positive	red	grey	1	black	negative	10.5644	7.55328	9.26884	positive	positive	negative	NO
MB_4008	positive	red	grey	1	black	negative	10.5424	7.46672	8.10497	positive	positive	negative	NO
MB_3381	positive	red	grey	1	black	negative	10.5354	6.92252	9.23817	positive	positive	negative	NO
MB_2744	positive	red	grey	1	black	negative	10.5189	7.30474	9.83766	positive	positive	negative	NO
MB_4743	positive	red	grey	1	black	negative	10.5151	6.55449	9.00043	positive	positive	negative	NO
MB_7003	positive	red	grey	1	black	negative	10.5084	7.4823	7.61318	positive	positive	negative	NO
MB_2616	positive	red	grey	1	black	negative	10.5065	7.58654	8.36797	positive	positive	negative	NO
MB_0102	positive	red	grey	1	black	negative	10.4877	8.1546	9.08211	positive	positive	negative	NO
MB_3852	positive	red	grey	1	black	negative	10.4746	9.45067	10.9136	positive	positive	negative	NO
MB_0223	positive	red	grey	1	black	negative	10.4638	6.39955	10.201	positive	positive	negative	NO
MB_3823	positive	red	grey	1	black	negative	10.4601	7.83084	8.54057	positive	positive	negative	NO
MB_3049	positive	red	grey	1	black	negative	10.451	6.83784	9.23456	positive	positive	negative	NO
MB_5277	positive	red	grey	1	black	negative	10.3955	6.55393	8.97765	positive	positive	negative	NO
MB_3085	positive	red	grey	1	black	negative	10.3387	6.86374	9.02724	positive	positive	negative	NO
MB_0458	positive	red	grey	1	black	negative	10.3342	6.94309	8.53694	positive	positive	negative	NO
MB_0202	positive	red	grey	1	black	negative	10.303	7.2318	8.88494	positive	positive	negative	NO
MB_0198	positive	red	grey	1	black	negative	10.2613	8.29421	8.84069	positive	positive	negative	NO
MB_0362	positive	red	grey	1	black	negative	10.2537	6.70294	9.33137	positive	positive	negative	NO
MB_5027	positive	red	grey	1	black	negative	10.2415	7.74774	9.00418	positive	positive	negative	NO
MB_4718	positive	red	grey	1	black	negative	10.2224	7.6076	8.33648	positive	positive	negative	NO
MB_0382	positive	red	grey	1	black	negative	10.1999	6.50245	8.94021	positive	positive	negative	NO
MB_7215	positive	red	grey	1	black	negative	10.1868	6.3433	8.28698	positive	positive	negative	NO
MB_2977	positive	red	grey	1	black	negative	10.1789	8.20176	8.72726	positive	positive	negative	NO
MB_3122	positive	red	grey	1	black	negative	10.1767	5.45817	10.5442	positive	positive	negative	NO
MB_3874	positive	red	grey	1	black	negative	10.1517	6.91194	9.1393	positive	positive	negative	NO
MB_5278	positive	red	grey	1	black	negative	10.1439	6.78725	8.75851	positive	positive	negative	NO
MB_4981	positive	red	grey	1	black	negative	10.1279	6.39387	9.00778	positive	positive	negative	NO
MB_2916	positive	red	grey	1	black	negative	10.0944	8.88434	8.65626	positive	positive	negative	NO
MB_0521	positive	red	grey	1	black	negative	10.0941	8.38665	8.85417	positive	positive	negative	NO
MB_2767	positive	red	grey	1	black	negative	10.0354	6.65891	8.60341	positive	positive	negative	NO
MB_2931	positive	red	grey	1	black	negative	10.0243	8.35935	9.6865	positive	positive	negative	NO
MB_4941	positive	red	grey	1	black	negative	9.96557	6.71602	8.79891	positive	positive	negative	NO
MB_3479	positive	red	grey	1	black	negative	9.94026	6.6098	8.07053	positive	positive	negative	NO
MB_4966	positive	red	grey	1	black	negative	9.80259	7.09489	9.01617	positive	positive	negative	NO
MB_7043	positive	red	grey	1	black	negative	9.76289	6.7564	7.45121	positive	positive	negative	NO
MB_5136	positive	red	grey	1	black	negative	9.74791	7.04873	8.77504	positive	positive	negative	NO
MB_2953	positive	red	grey	1	black	negative	9.66899	6.78029	7.30584	positive	positive	negative	NO
MB_5081	positive	red	grey	1	black	negative	9.65609	6.57387	8.65636	positive	positive	negative	NO
MB_5161	positive	red	grey	1	black	negative	9.59368	6.93634	8.96898	positive	positive	negative	NO
MB_7026	positive	red	grey	1	black	negative	9.573	8.50852	8.89809	positive	positive	negative	NO
MB_5470	positive	red	grey	1	black	negative	9.45051	6.9638	7.9671	positive	positive	negative	NO
MB_4843	positive	red	grey	1	black	negative	9.26355	8.5219	8.38063	positive	positive	negative	NO
MB_3402	negative	black	grey	2	grey	NA/equivocal	11.0763	8.82925	9.90227	positive	positive	negative	NO
MB_0151	positive	red	grey	2	grey	NA/equivocal	12.7646	7.94073	9.72628	positive	positive	negative	NO
MB_2745	positive	red	grey	2	grey	NA/equivocal	12.672	8.20861	10.2193	positive	positive	negative	NO
MB_0406	positive	red	grey	2	grey	NA/equivocal	12.231	6.47884	9.21303	positive	positive	negative	NO
MB_0580	positive	red	grey	2	grey	NA/equivocal	11.9242	8.80044	9.85335	positive	positive	negative	NO
MB_0483	positive	red	grey	2	grey	NA/equivocal	11.5039	6.99571	9.09149	positive	positive	negative	NO
MB_3545	positive	red	grey	2	grey	NA/equivocal	11.3318	7.34436	9.43093	positive	positive	negative	NO
MB_3079	positive	red	grey	2	grey	NA/equivocal	11.027	8.56065	9.8514	positive	positive	negative	NO
MB_2708	positive	red	grey	2	grey	NA/equivocal	10.8185	7.13421	8.1105	positive	positive	negative	NO
MB_7037	positive	red	grey	3	red	positive	12.9492	8.30106	9.65479	positive	positive	negative	NO
MB_7013	positive	red	grey	3	red	positive	12.8283	10.4444	9.43847	positive	positive	negative	NO
MB_7231	positive	red	grey	3	red	positive	12.6383	7.48499	9.00497	positive	positive	negative	NO
MB_5144	positive	red	grey	3	red	positive	12.1633	7.00495	10.1442	positive	positive	negative	NO
MB_5228	positive	red	grey	3	red	positive	11.7988	6.54299	9.56255	positive	positive	negative	NO
MB_7277	positive	red	grey	3	red	positive	11.7393	8.55318	8.22799	positive	positive	negative	NO
MB_0590	positive	red	grey	3	red	positive	11.2735	8.43952	10.022	positive	positive	negative	NO
MB_0607	positive	red	grey	3	red	positive	11.074	7.48544	10.7111	positive	positive	negative	NO
MB_7295	positive	red	grey	3	red	positive	10.384	8.59779	7.88228	positive	positive	negative	NO
MB_0120	positive	red	grey	3	red	positive	10.1785	6.37677	10.9749	positive	positive	negative	NO
MB_4866	positive	red	grey	3	red	positive	9.52137	7.02499	10.9162	positive	positive	negative	NO
MB_0339	NA/equivocal	grey	grey	NA	grey	NA/equivocal	13.4068	6.89336	8.78386	positive	positive	negative	NO
MB_0897	NA/equivocal	grey	grey	NA	grey	NA/equivocal	12.3427	6.41679	9.53954	positive	positive	negative	NO
MB_5239	NA/equivocal	grey	grey	NA	grey	NA/equivocal	12.0604	7.52555	8.66397	positive	positive	negative	NO
MB_0233	NA/equivocal	grey	grey	NA	grey	NA/equivocal	11.8305	8.02028	9.24296	positive	positive	negative	NO
MB_0196	NA/equivocal	grey	grey	NA	grey	NA/equivocal	11.3043	7.54434	8.86294	positive	positive	negative	NO
MB_4882	NA/equivocal	grey	grey	NA	grey	NA/equivocal	11.2542	7.38609	8.90525	positive	positive	negative	NO
MB_0266	NA/equivocal	grey	grey	NA	grey	NA/equivocal	10.9439	7.80774	9.3156	positive	positive	negative	NO
MB_0242	NA/equivocal	grey	grey	NA	grey	NA/equivocal	10.9067	8.89896	8.92455	positive	positive	negative	NO
MB_4782	NA/equivocal	grey	grey	NA	grey	NA/equivocal	9.44251	6.43595	8.45879	positive	positive	negative	NO
MB_6329	negative	black	grey	NA	grey	NA/equivocal	12.7239	7.13476	8.27644	positive	positive	negative	NO
MB_6287	negative	black	grey	NA	grey	NA/equivocal	12.5442	6.62317	8.46538	positive	positive	negative	NO
MB_5377	negative	black	grey	NA	grey	NA/equivocal	12.04	8.49495	8.71315	positive	positive	negative	NO
MB_6319	negative	black	grey	NA	grey	NA/equivocal	12.0297	7.18577	8.52427	positive	positive	negative	NO
MB_6122	negative	black	grey	NA	grey	NA/equivocal	11.5433	7.07647	8.93023	positive	positive	negative	NO
MB_0526	negative	black	grey	NA	grey	NA/equivocal	11.4911	7.80268	9.03428	positive	positive	negative	NO
MB_6217	negative	black	grey	NA	grey	NA/equivocal	11.2606	6.69248	9.76433	positive	positive	negative	NO
MB_7092	negative	black	grey	NA	grey	NA/equivocal	11.128	7.05358	7.91855	positive	positive	negative	NO
MB_2614	negative	black	grey	NA	grey	NA/equivocal	10.797	7.15854	8.434	positive	positive	negative	NO
MB_7163	negative	black	grey	NA	grey	NA/equivocal	10.7623	7.43472	9.30569	positive	positive	negative	NO
MB_0531	negative	black	grey	NA	grey	NA/equivocal	10.3519	7.02212	9.19128	positive	positive	negative	NO
MB_6273	negative	black	grey	NA	grey	NA/equivocal	10.0684	6.60133	10.5612	positive	positive	negative	NO
MB_0375	negative	black	grey	NA	grey	NA/equivocal	9.21918	6.51705	8.39008	positive	positive	negative	NO
MB_6014	negative	black	grey	NA	grey	NA/equivocal	9.14563	7.35467	8.5137	positive	positive	negative	NO
MB_5559	negative	black	grey	NA	grey	NA/equivocal	8.98363	6.99339	8.42698	positive	positive	negative	NO
MB_0325	positive	red	grey	NA	grey	NA/equivocal	14.1305	7.10688	7.8499	positive	positive	negative	NO
MB_0097	positive	red	grey	NA	grey	NA/equivocal	13.8983	7.30441	8.82133	positive	positive	negative	NO
MB_5514	positive	red	grey	NA	grey	NA/equivocal	13.8614	7.327	8.82812	positive	positive	negative	NO
MB_7234	positive	red	grey	NA	grey	NA/equivocal	13.7811	6.73139	10.3298	positive	positive	negative	NO
MB_0574	positive	red	grey	NA	grey	NA/equivocal	13.7668	7.7856	9.57644	positive	positive	negative	NO
MB_3437	positive	red	grey	NA	grey	NA/equivocal	13.7268	7.5392	8.42897	positive	positive	negative	NO
MB_7263	positive	red	grey	NA	grey	NA/equivocal	13.6762	8.03981	9.55446	positive	positive	negative	NO
MB_0454	positive	red	grey	NA	grey	NA/equivocal	13.644	8.10238	8.93532	positive	positive	negative	NO
MB_0126	positive	red	grey	NA	grey	NA/equivocal	13.6416	7.81734	8.3847	positive	positive	negative	NO
MB_0642	positive	red	grey	NA	grey	NA/equivocal	13.6337	7.96741	9.78775	positive	positive	negative	NO
MB_6253	positive	red	grey	NA	grey	NA/equivocal	13.621	7.62577	9.1889	positive	positive	negative	NO
MB_5491	positive	red	grey	NA	grey	NA/equivocal	13.6072	8.19897	9.29802	positive	positive	negative	NO
MB_0125	positive	red	grey	NA	grey	NA/equivocal	13.5873	8.94623	9.07583	positive	positive	negative	NO
MB_0173	positive	red	grey	NA	grey	NA/equivocal	13.545	6.93567	7.99877	positive	positive	negative	NO
MB_0618	positive	red	grey	NA	grey	NA/equivocal	13.537	8.53766	8.83334	positive	positive	negative	NO
MB_5490	positive	red	grey	NA	grey	NA/equivocal	13.5222	9.72247	8.68971	positive	positive	negative	NO
MB_7171	positive	red	grey	NA	grey	NA/equivocal	13.5217	9.0568	8.39155	positive	positive	negative	NO
MB_0368	positive	red	grey	NA	grey	NA/equivocal	13.4912	6.89298	9.56	positive	positive	negative	NO
MB_5317	positive	red	grey	NA	grey	NA/equivocal	13.4897	9.91951	7.84385	positive	positive	negative	NO
MB_5472	positive	red	grey	NA	grey	NA/equivocal	13.4689	8.12941	9.02844	positive	positive	negative	NO
MB_5393	positive	red	grey	NA	grey	NA/equivocal	13.4571	7.45177	8.1287	positive	positive	negative	NO
MB_7148	positive	red	grey	NA	grey	NA/equivocal	13.4531	6.66731	9.76122	positive	positive	negative	NO
MB_7216	positive	red	grey	NA	grey	NA/equivocal	13.4422	8.9506	8.02169	positive	positive	negative	NO
MB_7130	positive	red	grey	NA	grey	NA/equivocal	13.4391	6.49186	10.5456	positive	positive	negative	NO
MB_7197	positive	red	grey	NA	grey	NA/equivocal	13.4246	6.45633	9.5076	positive	positive	negative	NO
MB_7196	positive	red	grey	NA	grey	NA/equivocal	13.42	7.37826	8.85124	positive	positive	negative	NO
MB_0472	positive	red	grey	NA	grey	NA/equivocal	13.4106	7.11751	10.049	positive	positive	negative	NO
MB_6283	positive	red	grey	NA	grey	NA/equivocal	13.4048	6.37944	9.17777	positive	positive	negative	NO
MB_0592	positive	red	grey	NA	grey	NA/equivocal	13.4019	9.3517	8.49233	positive	positive	negative	NO
MB_5475	positive	red	grey	NA	grey	NA/equivocal	13.393	6.35701	9.13701	positive	positive	negative	NO
MB_5505	positive	red	grey	NA	grey	NA/equivocal	13.3791	8.21351	8.76278	positive	positive	negative	NO
MB_0529	positive	red	grey	NA	grey	NA/equivocal	13.3687	7.49354	9.733	positive	positive	negative	NO
MB_7086	positive	red	grey	NA	grey	NA/equivocal	13.3651	6.71758	8.55311	positive	positive	negative	NO
MB_0661	positive	red	grey	NA	grey	NA/equivocal	13.3617	8.37975	9.58361	positive	positive	negative	NO
MB_6328	positive	red	grey	NA	grey	NA/equivocal	13.3578	8.03415	8.87687	positive	positive	negative	NO
MB_0059	positive	red	grey	NA	grey	NA/equivocal	13.3543	8.91083	9.71973	positive	positive	negative	NO
MB_5116	positive	red	grey	NA	grey	NA/equivocal	13.3518	7.85748	9.12563	positive	positive	negative	NO
MB_5244	positive	red	grey	NA	grey	NA/equivocal	13.3431	6.67581	8.66647	positive	positive	negative	NO
MB_0312	positive	red	grey	NA	grey	NA/equivocal	13.3424	8.59255	9.13426	positive	positive	negative	NO
MB_0492	positive	red	grey	NA	grey	NA/equivocal	13.3386	6.38505	8.99206	positive	positive	negative	NO
MB_4329	positive	red	grey	NA	grey	NA/equivocal	13.3307	7.85078	9.13221	positive	positive	negative	NO
MB_0513	positive	red	grey	NA	grey	NA/equivocal	13.3221	8.17308	9.07061	positive	positive	negative	NO
MB_6213	positive	red	grey	NA	grey	NA/equivocal	13.3213	8.85662	9.66122	positive	positive	negative	NO
MB_0469	positive	red	grey	NA	grey	NA/equivocal	13.3184	6.77695	8.80702	positive	positive	negative	NO
MB_5477	positive	red	grey	NA	grey	NA/equivocal	13.3155	7.88366	9.14486	positive	positive	negative	NO
MB_0343	positive	red	grey	NA	grey	NA/equivocal	13.3075	6.747	9.2036	positive	positive	negative	NO
MB_5617	positive	red	grey	NA	grey	NA/equivocal	13.3053	9.09171	6.62707	positive	positive	negative	NO
MB_6185	positive	red	grey	NA	grey	NA/equivocal	13.299	6.60298	8.98378	positive	positive	negative	NO
MB_7140	positive	red	grey	NA	grey	NA/equivocal	13.2839	6.45248	8.84299	positive	positive	negative	NO
MB_7229	positive	red	grey	NA	grey	NA/equivocal	13.2476	9.24996	9.00189	positive	positive	negative	NO
MB_5604	positive	red	grey	NA	grey	NA/equivocal	13.2426	6.43267	10.2755	positive	positive	negative	NO
MB_0419	positive	red	grey	NA	grey	NA/equivocal	13.2326	7.87716	9.24735	positive	positive	negative	NO
MB_4421	positive	red	grey	NA	grey	NA/equivocal	13.2282	7.17823	10.614	positive	positive	negative	NO
MB_5410	positive	red	grey	NA	grey	NA/equivocal	13.2125	6.91033	9.66011	positive	positive	negative	NO
MB_5433	positive	red	grey	NA	grey	NA/equivocal	13.2116	6.64956	9.41122	positive	positive	negative	NO
MB_7232	positive	red	grey	NA	grey	NA/equivocal	13.2047	9.16054	9.0698	positive	positive	negative	NO
MB_0095	positive	red	grey	NA	grey	NA/equivocal	13.1996	9.12177	8.86894	positive	positive	negative	NO
MB_7100	positive	red	grey	NA	grey	NA/equivocal	13.1969	9.55758	9.76729	positive	positive	negative	NO
MB_7065	positive	red	grey	NA	grey	NA/equivocal	13.1865	7.13208	8.29012	positive	positive	negative	NO
MB_6300	positive	red	grey	NA	grey	NA/equivocal	13.1819	7.5272	8.50506	positive	positive	negative	NO
MB_7185	positive	red	grey	NA	grey	NA/equivocal	13.1773	6.98644	10.0406	positive	positive	negative	NO
MB_6163	positive	red	grey	NA	grey	NA/equivocal	13.1362	7.07444	9.21243	positive	positive	negative	NO
MB_0253	positive	red	grey	NA	grey	NA/equivocal	13.1278	8.37582	8.3288	positive	positive	negative	NO
MB_4120	positive	red	grey	NA	grey	NA/equivocal	13.1166	8.70929	9.91585	positive	positive	negative	NO
MB_0510	positive	red	grey	NA	grey	NA/equivocal	13.0998	8.55827	9.0126	positive	positive	negative	NO
MB_7149	positive	red	grey	NA	grey	NA/equivocal	13.0987	6.57111	9.75895	positive	positive	negative	NO
MB_3388	positive	red	grey	NA	grey	NA/equivocal	13.0933	7.16851	9.08313	positive	positive	negative	NO
MB_6346	positive	red	grey	NA	grey	NA/equivocal	13.0593	6.34518	9.37804	positive	positive	negative	NO
MB_3547	positive	red	grey	NA	grey	NA/equivocal	13.056	8.59662	9.1246	positive	positive	negative	NO
MB_0263	positive	red	grey	NA	grey	NA/equivocal	13.0487	6.44169	9.17222	positive	positive	negative	NO
MB_5385	positive	red	grey	NA	grey	NA/equivocal	13.0389	7.95152	8.18413	positive	positive	negative	NO
MB_0570	positive	red	grey	NA	grey	NA/equivocal	13.037	8.36295	8.73698	positive	positive	negative	NO
MB_6192	positive	red	grey	NA	grey	NA/equivocal	13.0352	10.0991	8.09257	positive	positive	negative	NO
MB_0583	positive	red	grey	NA	grey	NA/equivocal	13.0256	7.62508	9.32969	positive	positive	negative	NO
MB_0348	positive	red	grey	NA	grey	NA/equivocal	13.0201	10.3256	9.7455	positive	positive	negative	NO
MB_5550	positive	red	grey	NA	grey	NA/equivocal	13.0156	7.13398	9.54431	positive	positive	negative	NO
MB_4173	positive	red	grey	NA	grey	NA/equivocal	13.0117	6.74848	9.51629	positive	positive	negative	NO
MB_0380	positive	red	grey	NA	grey	NA/equivocal	13.0113	6.40254	8.48742	positive	positive	negative	NO
MB_5243	positive	red	grey	NA	grey	NA/equivocal	13.0073	6.88106	8.87316	positive	positive	negative	NO
MB_5341	positive	red	grey	NA	grey	NA/equivocal	12.9924	8.96048	8.95593	positive	positive	negative	NO
MB_0877	positive	red	grey	NA	grey	NA/equivocal	12.9688	8.56263	8.34894	positive	positive	negative	NO
MB_5204	positive	red	grey	NA	grey	NA/equivocal	12.9632	7.31683	9.11198	positive	positive	negative	NO
MB_0301	positive	red	grey	NA	grey	NA/equivocal	12.9615	7.25926	9.4751	positive	positive	negative	NO
MB_5291	positive	red	grey	NA	grey	NA/equivocal	12.9576	6.53513	9.30078	positive	positive	negative	NO
MB_6212	positive	red	grey	NA	grey	NA/equivocal	12.9541	6.9627	8.73911	positive	positive	negative	NO
MB_7138	positive	red	grey	NA	grey	NA/equivocal	12.9438	10.034	8.20403	positive	positive	negative	NO
MB_5270	positive	red	grey	NA	grey	NA/equivocal	12.9364	6.83305	9.27545	positive	positive	negative	NO
MB_6012	positive	red	grey	NA	grey	NA/equivocal	12.9102	7.67485	9.48648	positive	positive	negative	NO
MB_4374	positive	red	grey	NA	grey	NA/equivocal	12.9087	7.51438	10.0581	positive	positive	negative	NO
MB_7041	positive	red	grey	NA	grey	NA/equivocal	12.906	7.54671	8.10859	positive	positive	negative	NO
MB_0181	positive	red	grey	NA	grey	NA/equivocal	12.9048	8.11021	8.02527	positive	positive	negative	NO
MB_0135	positive	red	grey	NA	grey	NA/equivocal	12.9036	8.07711	8.45615	positive	positive	negative	NO
MB_5361	positive	red	grey	NA	grey	NA/equivocal	12.8961	7.04523	9.71974	positive	positive	negative	NO
MB_5261	positive	red	grey	NA	grey	NA/equivocal	12.894	6.5179	8.29612	positive	positive	negative	NO
MB_6189	positive	red	grey	NA	grey	NA/equivocal	12.89	7.15569	9.03794	positive	positive	negative	NO
MB_5389	positive	red	grey	NA	grey	NA/equivocal	12.8796	9.63574	9.91178	positive	positive	negative	NO
MB_4578	positive	red	grey	NA	grey	NA/equivocal	12.8735	6.66615	9.31524	positive	positive	negative	NO
MB_5589	positive	red	grey	NA	grey	NA/equivocal	12.872	7.13869	9.33264	positive	positive	negative	NO
MB_5452	positive	red	grey	NA	grey	NA/equivocal	12.8685	6.53718	9.95829	positive	positive	negative	NO
MB_7132	positive	red	grey	NA	grey	NA/equivocal	12.8608	8.9266	8.58618	positive	positive	negative	NO
MB_7109	positive	red	grey	NA	grey	NA/equivocal	12.8593	7.21763	8.78142	positive	positive	negative	NO
MB_7236	positive	red	grey	NA	grey	NA/equivocal	12.8555	7.39179	8.67172	positive	positive	negative	NO
MB_6256	positive	red	grey	NA	grey	NA/equivocal	12.848	8.05547	8.48265	positive	positive	negative	NO
MB_0036	positive	red	grey	NA	grey	NA/equivocal	12.8429	7.42247	8.68486	positive	positive	negative	NO
MB_7193	positive	red	grey	NA	grey	NA/equivocal	12.8407	7.05818	8.27314	positive	positive	negative	NO
MB_7076	positive	red	grey	NA	grey	NA/equivocal	12.8218	10.0085	8.07843	positive	positive	negative	NO
MB_0123	positive	red	grey	NA	grey	NA/equivocal	12.821	7.45091	7.73113	positive	positive	negative	NO
MB_0268	positive	red	grey	NA	grey	NA/equivocal	12.8148	7.7895	9.4391	positive	positive	negative	NO
MB_0425	positive	red	grey	NA	grey	NA/equivocal	12.8107	7.15889	9.05461	positive	positive	negative	NO
MB_7144	positive	red	grey	NA	grey	NA/equivocal	12.8054	6.55157	9.13014	positive	positive	negative	NO
MB_6254	positive	red	grey	NA	grey	NA/equivocal	12.8005	6.53795	7.7493	positive	positive	negative	NO
MB_0356	positive	red	grey	NA	grey	NA/equivocal	12.7992	6.9554	8.61327	positive	positive	negative	NO
MB_0654	positive	red	grey	NA	grey	NA/equivocal	12.7983	8.4925	9.09445	positive	positive	negative	NO
MB_0328	positive	red	grey	NA	grey	NA/equivocal	12.7828	8.06893	8.88263	positive	positive	negative	NO
MB_0360	positive	red	grey	NA	grey	NA/equivocal	12.7817	8.09105	9.44024	positive	positive	negative	NO
MB_0478	positive	red	grey	NA	grey	NA/equivocal	12.7786	6.82825	9.29661	positive	positive	negative	NO
MB_6232	positive	red	grey	NA	grey	NA/equivocal	12.7685	7.16169	8.95373	positive	positive	negative	NO
MB_4390	positive	red	grey	NA	grey	NA/equivocal	12.766	7.36021	9.39269	positive	positive	negative	NO
MB_0260	positive	red	grey	NA	grey	NA/equivocal	12.7652	7.43754	8.41082	positive	positive	negative	NO
MB_6281	positive	red	grey	NA	grey	NA/equivocal	12.7635	7.15337	9.272	positive	positive	negative	NO
MB_6233	positive	red	grey	NA	grey	NA/equivocal	12.762	7.80063	8.26552	positive	positive	negative	NO
MB_5365	positive	red	grey	NA	grey	NA/equivocal	12.7492	6.47148	9.34542	positive	positive	negative	NO
MB_4091	positive	red	grey	NA	grey	NA/equivocal	12.7411	7.13664	9.7259	positive	positive	negative	NO
MB_6016	positive	red	grey	NA	grey	NA/equivocal	12.7331	7.69014	8.3686	positive	positive	negative	NO
MB_6306	positive	red	grey	NA	grey	NA/equivocal	12.7321	7.67671	9.87713	positive	positive	negative	NO
MB_0882	positive	red	grey	NA	grey	NA/equivocal	12.7315	6.88268	8.28307	positive	positive	negative	NO
MB_5562	positive	red	grey	NA	grey	NA/equivocal	12.73	7.20336	8.95191	positive	positive	negative	NO
MB_5590	positive	red	grey	NA	grey	NA/equivocal	12.7188	7.86696	6.3655	positive	positive	negative	NO
MB_4306	positive	red	grey	NA	grey	NA/equivocal	12.7116	8.48029	9.36087	positive	positive	negative	NO
MB_0308	positive	red	grey	NA	grey	NA/equivocal	12.7046	6.80262	10.3011	positive	positive	negative	NO
MB_7063	positive	red	grey	NA	grey	NA/equivocal	12.7034	7.04554	8.27149	positive	positive	negative	NO
MB_2760	positive	red	grey	NA	grey	NA/equivocal	12.7014	8.21564	8.49027	positive	positive	negative	NO
MB_0631	positive	red	grey	NA	grey	NA/equivocal	12.691	8.10527	9.14529	positive	positive	negative	NO
MB_3871	positive	red	grey	NA	grey	NA/equivocal	12.6875	7.32183	8.44149	positive	positive	negative	NO
MB_5406	positive	red	grey	NA	grey	NA/equivocal	12.6875	8.19729	8.8543	positive	positive	negative	NO
MB_4139	positive	red	grey	NA	grey	NA/equivocal	12.6798	7.0617	9.76602	positive	positive	negative	NO
MB_5425	positive	red	grey	NA	grey	NA/equivocal	12.6784	7.98306	8.68778	positive	positive	negative	NO
MB_5293	positive	red	grey	NA	grey	NA/equivocal	12.6751	6.69672	8.58338	positive	positive	negative	NO
MB_0410	positive	red	grey	NA	grey	NA/equivocal	12.6729	6.8105	8.08498	positive	positive	negative	NO
MB_0304	positive	red	grey	NA	grey	NA/equivocal	12.6673	7.62118	8.58976	positive	positive	negative	NO
MB_6225	positive	red	grey	NA	grey	NA/equivocal	12.6669	7.44577	8.62626	positive	positive	negative	NO
MB_7094	positive	red	grey	NA	grey	NA/equivocal	12.6611	6.64267	9.35632	positive	positive	negative	NO
MB_6030	positive	red	grey	NA	grey	NA/equivocal	12.6535	7.30151	8.6459	positive	positive	negative	NO
MB_5645	positive	red	grey	NA	grey	NA/equivocal	12.6393	8.73397	10.0167	positive	positive	negative	NO
MB_6211	positive	red	grey	NA	grey	NA/equivocal	12.639	8.25536	9.39834	positive	positive	negative	NO
MB_0133	positive	red	grey	NA	grey	NA/equivocal	12.6356	6.57739	10.4855	positive	positive	negative	NO
MB_5464	positive	red	grey	NA	grey	NA/equivocal	12.633	9.41252	9.20037	positive	positive	negative	NO
MB_5219	positive	red	grey	NA	grey	NA/equivocal	12.6301	8.19318	9.5402	positive	positive	negative	NO
MB_7099	positive	red	grey	NA	grey	NA/equivocal	12.6183	7.6292	8.70749	positive	positive	negative	NO
MB_0437	positive	red	grey	NA	grey	NA/equivocal	12.6027	7.1497	8.44495	positive	positive	negative	NO
MB_0008	positive	red	grey	NA	grey	NA/equivocal	12.6027	7.9053	8.78805	positive	positive	negative	NO
MB_0504	positive	red	grey	NA	grey	NA/equivocal	12.5913	8.23777	8.89982	positive	positive	negative	NO
MB_6214	positive	red	grey	NA	grey	NA/equivocal	12.5833	7.65766	9.3174	positive	positive	negative	NO
MB_0448	positive	red	grey	NA	grey	NA/equivocal	12.5789	6.674	10.2421	positive	positive	negative	NO
MB_0139	positive	red	grey	NA	grey	NA/equivocal	12.5616	8.83267	9.43556	positive	positive	negative	NO
MB_6308	positive	red	grey	NA	grey	NA/equivocal	12.5536	8.28189	9.156	positive	positive	negative	NO
MB_4264	positive	red	grey	NA	grey	NA/equivocal	12.5502	7.07483	10.2234	positive	positive	negative	NO
MB_5434	positive	red	grey	NA	grey	NA/equivocal	12.5497	7.4009	8.49361	positive	positive	negative	NO
MB_7218	positive	red	grey	NA	grey	NA/equivocal	12.546	7.51784	9.3605	positive	positive	negative	NO
MB_5413	positive	red	grey	NA	grey	NA/equivocal	12.5437	8.29113	9.42477	positive	positive	negative	NO
MB_5428	positive	red	grey	NA	grey	NA/equivocal	12.5281	6.78683	8.63221	positive	positive	negative	NO
MB_0544	positive	red	grey	NA	grey	NA/equivocal	12.5263	6.62861	9.14833	positive	positive	negative	NO
MB_6075	positive	red	grey	NA	grey	NA/equivocal	12.5217	6.43713	9.40197	positive	positive	negative	NO
MB_4119	positive	red	grey	NA	grey	NA/equivocal	12.5206	6.43066	10.5653	positive	positive	negative	NO
MB_5620	positive	red	grey	NA	grey	NA/equivocal	12.5184	8.07804	9.35226	positive	positive	negative	NO
MB_5101	positive	red	grey	NA	grey	NA/equivocal	12.5099	6.7666	7.77091	positive	positive	negative	NO
MB_5654	positive	red	grey	NA	grey	NA/equivocal	12.509	8.58415	9.12619	positive	positive	negative	NO
MB_5324	positive	red	grey	NA	grey	NA/equivocal	12.5065	7.23346	8.73573	positive	positive	negative	NO
MB_5386	positive	red	grey	NA	grey	NA/equivocal	12.5014	7.02065	9.09297	positive	positive	negative	NO
MB_5642	positive	red	grey	NA	grey	NA/equivocal	12.4962	8.21061	9.57361	positive	positive	negative	NO
MB_4648	positive	red	grey	NA	grey	NA/equivocal	12.4943	7.92718	9.47928	positive	positive	negative	NO
MB_6017	positive	red	grey	NA	grey	NA/equivocal	12.4899	9.43841	8.55472	positive	positive	negative	NO
MB_5486	positive	red	grey	NA	grey	NA/equivocal	12.4856	7.39153	8.7673	positive	positive	negative	NO
MB_7172	positive	red	grey	NA	grey	NA/equivocal	12.4791	10.4445	8.63203	positive	positive	negative	NO
MB_5424	positive	red	grey	NA	grey	NA/equivocal	12.478	7.6892	7.98569	positive	positive	negative	NO
MB_5256	positive	red	grey	NA	grey	NA/equivocal	12.4754	7.33448	9.04404	positive	positive	negative	NO
MB_5554	positive	red	grey	NA	grey	NA/equivocal	12.4738	6.54816	9.50027	positive	positive	negative	NO
MB_5233	positive	red	grey	NA	grey	NA/equivocal	12.4666	7.03118	9.05697	positive	positive	negative	NO
MB_6065	positive	red	grey	NA	grey	NA/equivocal	12.4644	6.78724	9.25494	positive	positive	negative	NO
MB_0490	positive	red	grey	NA	grey	NA/equivocal	12.4584	7.61792	9.10054	positive	positive	negative	NO
MB_0603	positive	red	grey	NA	grey	NA/equivocal	12.4576	7.75302	9.48987	positive	positive	negative	NO
MB_0053	positive	red	grey	NA	grey	NA/equivocal	12.4486	5.40004	9.40923	positive	positive	negative	NO
MB_6206	positive	red	grey	NA	grey	NA/equivocal	12.4457	8.57203	9.39802	positive	positive	negative	NO
MB_5398	positive	red	grey	NA	grey	NA/equivocal	12.445	9.72855	9.07541	positive	positive	negative	NO
MB_4328	positive	red	grey	NA	grey	NA/equivocal	12.4354	9.21481	8.68993	positive	positive	negative	NO
MB_0547	positive	red	grey	NA	grey	NA/equivocal	12.4302	7.08258	8.61131	positive	positive	negative	NO
MB_6077	positive	red	grey	NA	grey	NA/equivocal	12.43	7.28003	8.68284	positive	positive	negative	NO
MB_6149	positive	red	grey	NA	grey	NA/equivocal	12.4241	6.49577	10.114	positive	positive	negative	NO
MB_5290	positive	red	grey	NA	grey	NA/equivocal	12.4163	7.09077	9.4879	positive	positive	negative	NO
MB_0384	positive	red	grey	NA	grey	NA/equivocal	12.4158	7.11607	7.69568	positive	positive	negative	NO
MB_0010	positive	red	grey	NA	grey	NA/equivocal	12.414	6.43031	8.45938	positive	positive	negative	NO
MB_5251	positive	red	grey	NA	grey	NA/equivocal	12.41	8.4918	8.73922	positive	positive	negative	NO
MB_7147	positive	red	grey	NA	grey	NA/equivocal	12.4082	7.64902	7.22695	positive	positive	negative	NO
MB_0545	positive	red	grey	NA	grey	NA/equivocal	12.4014	6.52556	7.94408	positive	positive	negative	NO
MB_0554	positive	red	grey	NA	grey	NA/equivocal	12.392	6.85866	8.94808	positive	positive	negative	NO
MB_5567	positive	red	grey	NA	grey	NA/equivocal	12.3911	6.7861	9.86163	positive	positive	negative	NO
MB_6201	positive	red	grey	NA	grey	NA/equivocal	12.3863	7.65264	9.38221	positive	positive	negative	NO
MB_5403	positive	red	grey	NA	grey	NA/equivocal	12.3831	9.92	8.4135	positive	positive	negative	NO
MB_0258	positive	red	grey	NA	grey	NA/equivocal	12.379	7.61713	9.55756	positive	positive	negative	NO
MB_5597	positive	red	grey	NA	grey	NA/equivocal	12.3693	7.13651	9.98803	positive	positive	negative	NO
MB_5626	positive	red	grey	NA	grey	NA/equivocal	12.3689	6.41366	10.0727	positive	positive	negative	NO
MB_0443	positive	red	grey	NA	grey	NA/equivocal	12.3632	8.70858	8.98379	positive	positive	negative	NO
MB_4274	positive	red	grey	NA	grey	NA/equivocal	12.3611	6.75507	8.53526	positive	positive	negative	NO
MB_5552	positive	red	grey	NA	grey	NA/equivocal	12.3583	6.61206	8.99318	positive	positive	negative	NO
MB_0280	positive	red	grey	NA	grey	NA/equivocal	12.3538	9.34412	9.04117	positive	positive	negative	NO
MB_0039	positive	red	grey	NA	grey	NA/equivocal	12.3412	6.80274	9.85197	positive	positive	negative	NO
MB_0507	positive	red	grey	NA	grey	NA/equivocal	12.3395	6.61586	9.38387	positive	positive	negative	NO
MB_0471	positive	red	grey	NA	grey	NA/equivocal	12.3297	6.63889	9.71235	positive	positive	negative	NO
MB_4368	positive	red	grey	NA	grey	NA/equivocal	12.3255	6.75425	9.99511	positive	positive	negative	NO
MB_6238	positive	red	grey	NA	grey	NA/equivocal	12.3195	7.19621	9.45812	positive	positive	negative	NO
MB_5471	positive	red	grey	NA	grey	NA/equivocal	12.3188	6.37547	9.26086	positive	positive	negative	NO
MB_4098	positive	red	grey	NA	grey	NA/equivocal	12.318	6.56266	10.2708	positive	positive	negative	NO
MB_5463	positive	red	grey	NA	grey	NA/equivocal	12.3138	6.77889	9.6242	positive	positive	negative	NO
MB_5383	positive	red	grey	NA	grey	NA/equivocal	12.3129	6.75187	9.1296	positive	positive	negative	NO
MB_0248	positive	red	grey	NA	grey	NA/equivocal	12.3088	6.87453	9.68985	positive	positive	negative	NO
MB_6231	positive	red	grey	NA	grey	NA/equivocal	12.3082	6.4621	9.19604	positive	positive	negative	NO
MB_3181	positive	red	grey	NA	grey	NA/equivocal	12.3031	6.54678	7.92959	positive	positive	negative	NO
MB_7113	positive	red	grey	NA	grey	NA/equivocal	12.303	8.37716	9.09631	positive	positive	negative	NO
MB_6008	positive	red	grey	NA	grey	NA/equivocal	12.3022	9.15506	9.03285	positive	positive	negative	NO
MB_5497	positive	red	grey	NA	grey	NA/equivocal	12.298	6.59485	8.3425	positive	positive	negative	NO
MB_0880	positive	red	grey	NA	grey	NA/equivocal	12.288	8.85504	9.39163	positive	positive	negative	NO
MB_6069	positive	red	grey	NA	grey	NA/equivocal	12.2714	8.63409	8.66682	positive	positive	negative	NO
MB_0503	positive	red	grey	NA	grey	NA/equivocal	12.2696	7.81683	9.89588	positive	positive	negative	NO
MB_5407	positive	red	grey	NA	grey	NA/equivocal	12.2695	8.06685	9.86017	positive	positive	negative	NO
MB_0872	positive	red	grey	NA	grey	NA/equivocal	12.2687	6.50536	9.54572	positive	positive	negative	NO
MB_0122	positive	red	grey	NA	grey	NA/equivocal	12.2641	6.63996	9.68651	positive	positive	negative	NO
MB_0243	positive	red	grey	NA	grey	NA/equivocal	12.2594	8.08017	9.10659	positive	positive	negative	NO
MB_4010	positive	red	grey	NA	grey	NA/equivocal	12.2578	8.00092	9.07947	positive	positive	negative	NO
MB_4224	positive	red	grey	NA	grey	NA/equivocal	12.2546	6.56418	8.87018	positive	positive	negative	NO
MB_6124	positive	red	grey	NA	grey	NA/equivocal	12.253	7.07228	8.57871	positive	positive	negative	NO
MB_0511	positive	red	grey	NA	grey	NA/equivocal	12.2521	8.49837	8.56804	positive	positive	negative	NO
MB_6183	positive	red	grey	NA	grey	NA/equivocal	12.2477	7.79744	9.18862	positive	positive	negative	NO
MB_7294	positive	red	grey	NA	grey	NA/equivocal	12.2476	7.80845	8.99933	positive	positive	negative	NO
MB_0145	positive	red	grey	NA	grey	NA/equivocal	12.2472	6.65432	9.40598	positive	positive	negative	NO
MB_6022	positive	red	grey	NA	grey	NA/equivocal	12.23	6.62031	9.55711	positive	positive	negative	NO
MB_5061	positive	red	grey	NA	grey	NA/equivocal	12.2138	8.25436	8.94936	positive	positive	negative	NO
MB_5646	positive	red	grey	NA	grey	NA/equivocal	12.2043	6.51834	10.194	positive	positive	negative	NO
MB_0366	positive	red	grey	NA	grey	NA/equivocal	12.2029	8.11196	10.072	positive	positive	negative	NO
MB_6181	positive	red	grey	NA	grey	NA/equivocal	12.1928	8.75252	10.0179	positive	positive	negative	NO
MB_0568	positive	red	grey	NA	grey	NA/equivocal	12.1916	8.19522	9.02286	positive	positive	negative	NO
MB_7162	positive	red	grey	NA	grey	NA/equivocal	12.1897	8.23828	8.49469	positive	positive	negative	NO
MB_6317	positive	red	grey	NA	grey	NA/equivocal	12.1883	7.64627	9.553	positive	positive	negative	NO
MB_5284	positive	red	grey	NA	grey	NA/equivocal	12.1673	8.14668	9.04726	positive	positive	negative	NO
MB_5489	positive	red	grey	NA	grey	NA/equivocal	12.1655	9.19571	8.38451	positive	positive	negative	NO
MB_0056	positive	red	grey	NA	grey	NA/equivocal	12.1425	6.58065	8.73897	positive	positive	negative	NO
MB_5613	positive	red	grey	NA	grey	NA/equivocal	12.1405	6.6707	8.01415	positive	positive	negative	NO
MB_6226	positive	red	grey	NA	grey	NA/equivocal	12.1338	7.02419	8.52166	positive	positive	negative	NO
MB_4283	positive	red	grey	NA	grey	NA/equivocal	12.1243	6.84612	9.62892	positive	positive	negative	NO
MB_0203	positive	red	grey	NA	grey	NA/equivocal	12.1213	7.2162	9.39497	positive	positive	negative	NO
MB_5638	positive	red	grey	NA	grey	NA/equivocal	12.1174	6.78199	9.93538	positive	positive	negative	NO
MB_6024	positive	red	grey	NA	grey	NA/equivocal	12.1138	7.17491	9.05549	positive	positive	negative	NO
MB_7101	positive	red	grey	NA	grey	NA/equivocal	12.1124	8.53948	8.99233	positive	positive	negative	NO
MB_5648	positive	red	grey	NA	grey	NA/equivocal	12.1121	8.78606	9.78738	positive	positive	negative	NO
MB_5510	positive	red	grey	NA	grey	NA/equivocal	12.1034	6.49511	9.45079	positive	positive	negative	NO
MB_5369	positive	red	grey	NA	grey	NA/equivocal	12.1016	8.08878	8.87319	positive	positive	negative	NO
MB_0327	positive	red	grey	NA	grey	NA/equivocal	12.1009	6.99566	9.33482	positive	positive	negative	NO
MB_6286	positive	red	grey	NA	grey	NA/equivocal	12.1005	6.60589	9.58152	positive	positive	negative	NO
MB_0440	positive	red	grey	NA	grey	NA/equivocal	12.0962	6.38275	9.20769	positive	positive	negative	NO
MB_4310	positive	red	grey	NA	grey	NA/equivocal	12.0831	7.45693	10.4367	positive	positive	negative	NO
MB_5289	positive	red	grey	NA	grey	NA/equivocal	12.0772	7.68203	9.80479	positive	positive	negative	NO
MB_0527	positive	red	grey	NA	grey	NA/equivocal	12.0737	8.83323	8.56332	positive	positive	negative	NO
MB_4005	positive	red	grey	NA	grey	NA/equivocal	12.0552	6.76532	8.03173	positive	positive	negative	NO
MB_5310	positive	red	grey	NA	grey	NA/equivocal	12.0457	6.48888	8.30791	positive	positive	negative	NO
MB_5447	positive	red	grey	NA	grey	NA/equivocal	12.0416	6.98165	8.25231	positive	positive	negative	NO
MB_5553	positive	red	grey	NA	grey	NA/equivocal	12.0371	8.84106	8.33829	positive	positive	negative	NO
MB_0336	positive	red	grey	NA	grey	NA/equivocal	12.0295	8.03875	9.44713	positive	positive	negative	NO
MB_7297	positive	red	grey	NA	grey	NA/equivocal	12.0269	7.87049	8.26955	positive	positive	negative	NO
MB_5349	positive	red	grey	NA	grey	NA/equivocal	12.0257	7.65596	8.36451	positive	positive	negative	NO
MB_4234	positive	red	grey	NA	grey	NA/equivocal	12.0227	7.13355	9.6642	positive	positive	negative	NO
MB_0282	positive	red	grey	NA	grey	NA/equivocal	12.0226	6.69046	9.15071	positive	positive	negative	NO
MB_5641	positive	red	grey	NA	grey	NA/equivocal	12.0211	7.66068	8.11619	positive	positive	negative	NO
MB_0605	positive	red	grey	NA	grey	NA/equivocal	12.0155	8.13525	9.21351	positive	positive	negative	NO
MB_0261	positive	red	grey	NA	grey	NA/equivocal	12.003	9.07759	8.91937	positive	positive	negative	NO
MB_0439	positive	red	grey	NA	grey	NA/equivocal	12.0021	8.3805	8.20166	positive	positive	negative	NO
MB_0429	positive	red	grey	NA	grey	NA/equivocal	12.0006	6.39372	10.0902	positive	positive	negative	NO
MB_0002	positive	red	grey	NA	grey	NA/equivocal	11.9983	7.91585	8.39532	positive	positive	negative	NO
MB_5580	positive	red	grey	NA	grey	NA/equivocal	11.9968	6.98277	8.92879	positive	positive	negative	NO
MB_5614	positive	red	grey	NA	grey	NA/equivocal	11.9928	6.51851	9.15766	positive	positive	negative	NO
MB_5347	positive	red	grey	NA	grey	NA/equivocal	11.9856	8.41651	8.19768	positive	positive	negative	NO
MB_0449	positive	red	grey	NA	grey	NA/equivocal	11.9839	10.1742	9.05004	positive	positive	negative	NO
MB_4003	positive	red	grey	NA	grey	NA/equivocal	11.9767	7.28466	9.42991	positive	positive	negative	NO
MB_5388	positive	red	grey	NA	grey	NA/equivocal	11.9652	8.87645	9.09022	positive	positive	negative	NO
MB_5273	positive	red	grey	NA	grey	NA/equivocal	11.9646	6.64825	7.63832	positive	positive	negative	NO
MB_4148	positive	red	grey	NA	grey	NA/equivocal	11.9632	7.08498	9.30724	positive	positive	negative	NO
MB_6164	positive	red	grey	NA	grey	NA/equivocal	11.9628	8.38979	8.45811	positive	positive	negative	NO
MB_0904	positive	red	grey	NA	grey	NA/equivocal	11.96	6.8838	9.27238	positive	positive	negative	NO
MB_6229	positive	red	grey	NA	grey	NA/equivocal	11.9568	7.0571	9.22085	positive	positive	negative	NO
MB_6171	positive	red	grey	NA	grey	NA/equivocal	11.9479	7.64089	8.77145	positive	positive	negative	NO
MB_7091	positive	red	grey	NA	grey	NA/equivocal	11.9398	6.46243	8.71865	positive	positive	negative	NO
MB_0610	positive	red	grey	NA	grey	NA/equivocal	11.9347	6.40464	10.4883	positive	positive	negative	NO
MB_0005	positive	red	grey	NA	grey	NA/equivocal	11.9254	8.01076	9.54234	positive	positive	negative	NO
MB_0655	positive	red	grey	NA	grey	NA/equivocal	11.9233	6.68175	8.95248	positive	positive	negative	NO
MB_6039	positive	red	grey	NA	grey	NA/equivocal	11.9223	6.60962	9.66679	positive	positive	negative	NO
MB_0066	positive	red	grey	NA	grey	NA/equivocal	11.9205	6.50542	9.75017	positive	positive	negative	NO
MB_6083	positive	red	grey	NA	grey	NA/equivocal	11.9168	7.63705	9.67539	positive	positive	negative	NO
MB_0408	positive	red	grey	NA	grey	NA/equivocal	11.9156	7.95628	9.0256	positive	positive	negative	NO
MB_0422	positive	red	grey	NA	grey	NA/equivocal	11.9139	8.88978	8.92003	positive	positive	negative	NO
MB_0559	positive	red	grey	NA	grey	NA/equivocal	11.9088	7.02321	9.11889	positive	positive	negative	NO
MB_6080	positive	red	grey	NA	grey	NA/equivocal	11.9035	6.87352	8.62017	positive	positive	negative	NO
MB_0106	positive	red	grey	NA	grey	NA/equivocal	11.8992	6.63098	9.91964	positive	positive	negative	NO
MB_4339	positive	red	grey	NA	grey	NA/equivocal	11.8967	7.29804	9.22233	positive	positive	negative	NO
MB_5370	positive	red	grey	NA	grey	NA/equivocal	11.8924	8.85158	8.24738	positive	positive	negative	NO
MB_4236	positive	red	grey	NA	grey	NA/equivocal	11.8906	6.48676	9.83945	positive	positive	negative	NO
MB_0433	positive	red	grey	NA	grey	NA/equivocal	11.89	7.5725	9.71114	positive	positive	negative	NO
MB_6284	positive	red	grey	NA	grey	NA/equivocal	11.881	8.55885	7.72954	positive	positive	negative	NO
MB_0295	positive	red	grey	NA	grey	NA/equivocal	11.8788	9.1597	9.20231	positive	positive	negative	NO
MB_5518	positive	red	grey	NA	grey	NA/equivocal	11.8716	7.01262	9.02265	positive	positive	negative	NO
MB_0535	positive	red	grey	NA	grey	NA/equivocal	11.8574	8.25996	9.49719	positive	positive	negative	NO
MB_5422	positive	red	grey	NA	grey	NA/equivocal	11.8473	7.87362	9.61593	positive	positive	negative	NO
MB_6234	positive	red	grey	NA	grey	NA/equivocal	11.8453	7.29556	9.06406	positive	positive	negative	NO
MB_6179	positive	red	grey	NA	grey	NA/equivocal	11.8447	7.3924	9.17476	positive	positive	negative	NO
MB_5519	positive	red	grey	NA	grey	NA/equivocal	11.8436	7.03612	8.86039	positive	positive	negative	NO
MB_0463	positive	red	grey	NA	grey	NA/equivocal	11.8354	7.12433	9.52251	positive	positive	negative	NO
MB_5345	positive	red	grey	NA	grey	NA/equivocal	11.8331	7.36651	7.80883	positive	positive	negative	NO
MB_0313	positive	red	grey	NA	grey	NA/equivocal	11.8258	6.76449	8.33919	positive	positive	negative	NO
MB_0227	positive	red	grey	NA	grey	NA/equivocal	11.816	9.69438	9.33974	positive	positive	negative	NO
MB_7230	positive	red	grey	NA	grey	NA/equivocal	11.811	7.26401	10.2119	positive	positive	negative	NO
MB_0404	positive	red	grey	NA	grey	NA/equivocal	11.8045	8.94211	8.80412	positive	positive	negative	NO
MB_5640	positive	red	grey	NA	grey	NA/equivocal	11.8011	7.30273	9.92276	positive	positive	negative	NO
MB_0310	positive	red	grey	NA	grey	NA/equivocal	11.7928	7.26189	8.41318	positive	positive	negative	NO
MB_3303	positive	red	grey	NA	grey	NA/equivocal	11.7817	6.98335	8.90989	positive	positive	negative	NO
MB_5432	positive	red	grey	NA	grey	NA/equivocal	11.7738	7.74163	8.94278	positive	positive	negative	NO
MB_0505	positive	red	grey	NA	grey	NA/equivocal	11.773	7.36469	9.69641	positive	positive	negative	NO
MB_5404	positive	red	grey	NA	grey	NA/equivocal	11.773	7.36727	8.45821	positive	positive	negative	NO
MB_0136	positive	red	grey	NA	grey	NA/equivocal	11.7694	7.23733	8.74876	positive	positive	negative	NO
MB_7127	positive	red	grey	NA	grey	NA/equivocal	11.7535	7.19262	8.39796	positive	positive	negative	NO
MB_4292	positive	red	grey	NA	grey	NA/equivocal	11.7504	6.36126	9.64639	positive	positive	negative	NO
MB_6018	positive	red	grey	NA	grey	NA/equivocal	11.739	8.40551	8.59246	positive	positive	negative	NO
MB_5656	positive	red	grey	NA	grey	NA/equivocal	11.7269	7.49129	9.13539	positive	positive	negative	NO
MB_5444	positive	red	grey	NA	grey	NA/equivocal	11.7158	8.42399	8.46748	positive	positive	negative	NO
MB_4323	positive	red	grey	NA	grey	NA/equivocal	11.7089	7.16694	9.83769	positive	positive	negative	NO
MB_6101	positive	red	grey	NA	grey	NA/equivocal	11.7019	7.73302	8.99129	positive	positive	negative	NO
MB_5305	positive	red	grey	NA	grey	NA/equivocal	11.7011	8.44901	9.97018	positive	positive	negative	NO
MB_7168	positive	red	grey	NA	grey	NA/equivocal	11.701	6.61966	8.25772	positive	positive	negative	NO
MB_6184	positive	red	grey	NA	grey	NA/equivocal	11.696	7.2868	7.37913	positive	positive	negative	NO
MB_7116	positive	red	grey	NA	grey	NA/equivocal	11.6941	6.64944	8.2742	positive	positive	negative	NO
MB_0279	positive	red	grey	NA	grey	NA/equivocal	11.6923	6.46117	8.8334	positive	positive	negative	NO
MB_0114	positive	red	grey	NA	grey	NA/equivocal	11.6921	8.37341	9.99984	positive	positive	negative	NO
MB_4278	positive	red	grey	NA	grey	NA/equivocal	11.6912	6.82704	9.23401	positive	positive	negative	NO
MB_0228	positive	red	grey	NA	grey	NA/equivocal	11.6794	8.09521	9.33686	positive	positive	negative	NO
MB_5622	positive	red	grey	NA	grey	NA/equivocal	11.6738	7.014	9.09989	positive	positive	negative	NO
MB_0541	positive	red	grey	NA	grey	NA/equivocal	11.6589	6.35958	8.833	positive	positive	negative	NO
MB_0068	positive	red	grey	NA	grey	NA/equivocal	11.6544	6.68584	8.5737	positive	positive	negative	NO
MB_7056	positive	red	grey	NA	grey	NA/equivocal	11.6528	7.792	9.8121	positive	positive	negative	NO
MB_4418	positive	red	grey	NA	grey	NA/equivocal	11.6499	7.36778	10.2112	positive	positive	negative	NO
MB_0215	positive	red	grey	NA	grey	NA/equivocal	11.6454	7.23419	8.6035	positive	positive	negative	NO
MB_0162	positive	red	grey	NA	grey	NA/equivocal	11.641	8.70022	9.39863	positive	positive	negative	NO
MB_7112	positive	red	grey	NA	grey	NA/equivocal	11.6397	7.58646	9.07821	positive	positive	negative	NO
MB_6239	positive	red	grey	NA	grey	NA/equivocal	11.6361	8.82699	8.34369	positive	positive	negative	NO
MB_0451	positive	red	grey	NA	grey	NA/equivocal	11.631	6.61818	10.6098	positive	positive	negative	NO
MB_6006	positive	red	grey	NA	grey	NA/equivocal	11.6235	8.07306	7.69024	positive	positive	negative	NO
MB_5300	positive	red	grey	NA	grey	NA/equivocal	11.6204	6.68157	9.88713	positive	positive	negative	NO
MB_0377	positive	red	grey	NA	grey	NA/equivocal	11.6157	6.44658	9.2979	positive	positive	negative	NO
MB_4145	positive	red	grey	NA	grey	NA/equivocal	11.6123	8.23407	7.82778	positive	positive	negative	NO
MB_6029	positive	red	grey	NA	grey	NA/equivocal	11.6092	8.97248	9.12324	positive	positive	negative	NO
MB_5451	positive	red	grey	NA	grey	NA/equivocal	11.6077	8.2996	9.408	positive	positive	negative	NO
MB_0147	positive	red	grey	NA	grey	NA/equivocal	11.5828	6.59031	9.84075	positive	positive	negative	NO
MB_5582	positive	red	grey	NA	grey	NA/equivocal	11.5783	6.60507	9.44446	positive	positive	negative	NO
MB_5599	positive	red	grey	NA	grey	NA/equivocal	11.572	7.3027	8.3162	positive	positive	negative	NO
MB_2815	positive	red	grey	NA	grey	NA/equivocal	11.5624	8.60893	9.83088	positive	positive	negative	NO
MB_0244	positive	red	grey	NA	grey	NA/equivocal	11.5545	8.42624	8.79132	positive	positive	negative	NO
MB_5224	positive	red	grey	NA	grey	NA/equivocal	11.5539	7.85768	8.33393	positive	positive	negative	NO
MB_0501	positive	red	grey	NA	grey	NA/equivocal	11.5534	7.16639	9.30276	positive	positive	negative	NO
MB_5502	positive	red	grey	NA	grey	NA/equivocal	11.5524	7.92333	8.36055	positive	positive	negative	NO
MB_5543	positive	red	grey	NA	grey	NA/equivocal	11.5457	6.81011	7.77465	positive	positive	negative	NO
MB_6135	positive	red	grey	NA	grey	NA/equivocal	11.5437	7.41614	8.29821	positive	positive	negative	NO
MB_0452	positive	red	grey	NA	grey	NA/equivocal	11.5408	6.45241	9.53829	positive	positive	negative	NO
MB_0199	positive	red	grey	NA	grey	NA/equivocal	11.5334	7.04794	9.7864	positive	positive	negative	NO
MB_0064	positive	red	grey	NA	grey	NA/equivocal	11.5307	8.83194	8.30488	positive	positive	negative	NO
MB_4324	positive	red	grey	NA	grey	NA/equivocal	11.5287	7.11367	9.85902	positive	positive	negative	NO
MB_0169	positive	red	grey	NA	grey	NA/equivocal	11.527	6.81527	9.70203	positive	positive	negative	NO
MB_5014	positive	red	grey	NA	grey	NA/equivocal	11.5102	7.88199	8.76147	positive	positive	negative	NO
MB_3254	positive	red	grey	NA	grey	NA/equivocal	11.5102	8.30306	9.02206	positive	positive	negative	NO
MB_6048	positive	red	grey	NA	grey	NA/equivocal	11.506	6.82592	11.0253	positive	positive	negative	NO
MB_0341	positive	red	grey	NA	grey	NA/equivocal	11.5006	7.46787	8.48666	positive	positive	negative	NO
MB_0611	positive	red	grey	NA	grey	NA/equivocal	11.4938	6.36941	10.328	positive	positive	negative	NO
MB_0081	positive	red	grey	NA	grey	NA/equivocal	11.4869	8.88837	8.10409	positive	positive	negative	NO
MB_5596	positive	red	grey	NA	grey	NA/equivocal	11.4843	7.68275	9.37248	positive	positive	negative	NO
MB_5636	positive	red	grey	NA	grey	NA/equivocal	11.484	6.54132	10.3922	positive	positive	negative	NO
MB_6097	positive	red	grey	NA	grey	NA/equivocal	11.479	6.36049	10.353	positive	positive	negative	NO
MB_5592	positive	red	grey	NA	grey	NA/equivocal	11.4776	6.98744	9.70075	positive	positive	negative	NO
MB_6071	positive	red	grey	NA	grey	NA/equivocal	11.47	6.75374	8.93933	positive	positive	negative	NO
MB_0455	positive	red	grey	NA	grey	NA/equivocal	11.4555	8.10292	9.48567	positive	positive	negative	NO
MB_5230	positive	red	grey	NA	grey	NA/equivocal	11.4536	8.49681	8.1726	positive	positive	negative	NO
MB_0512	positive	red	grey	NA	grey	NA/equivocal	11.4522	8.29291	8.88588	positive	positive	negative	NO
MB_5364	positive	red	grey	NA	grey	NA/equivocal	11.4509	6.46583	8.24971	positive	positive	negative	NO
MB_5546	positive	red	grey	NA	grey	NA/equivocal	11.442	9.77428	8.96077	positive	positive	negative	NO
MB_0405	positive	red	grey	NA	grey	NA/equivocal	11.4387	8.0926	8.31395	positive	positive	negative	NO
MB_0630	positive	red	grey	NA	grey	NA/equivocal	11.4312	7.31961	11.0265	positive	positive	negative	NO
MB_6257	positive	red	grey	NA	grey	NA/equivocal	11.4281	9.44276	9.0234	positive	positive	negative	NO
MB_0394	positive	red	grey	NA	grey	NA/equivocal	11.4262	7.48739	9.11825	positive	positive	negative	NO
MB_0142	positive	red	grey	NA	grey	NA/equivocal	11.4151	6.78329	9.04598	positive	positive	negative	NO
MB_0234	positive	red	grey	NA	grey	NA/equivocal	11.4134	8.03619	8.3124	positive	positive	negative	NO
MB_3301	positive	red	grey	NA	grey	NA/equivocal	11.409	8.75155	9.13015	positive	positive	negative	NO
MB_0305	positive	red	grey	NA	grey	NA/equivocal	11.4089	6.65892	8.44001	positive	positive	negative	NO
MB_6050	positive	red	grey	NA	grey	NA/equivocal	11.4037	8.95196	8.54144	positive	positive	negative	NO
MB_7072	positive	red	grey	NA	grey	NA/equivocal	11.4024	7.29181	9.64412	positive	positive	negative	NO
MB_0335	positive	red	grey	NA	grey	NA/equivocal	11.3929	7.29697	8.97805	positive	positive	negative	NO
MB_0497	positive	red	grey	NA	grey	NA/equivocal	11.3902	7.2994	10.4759	positive	positive	negative	NO
MB_0569	positive	red	grey	NA	grey	NA/equivocal	11.3868	8.39609	9.38194	positive	positive	negative	NO
MB_0355	positive	red	grey	NA	grey	NA/equivocal	11.3852	7.32727	9.30781	positive	positive	negative	NO
MB_5571	positive	red	grey	NA	grey	NA/equivocal	11.3789	6.63111	9.35668	positive	positive	negative	NO
MB_7198	positive	red	grey	NA	grey	NA/equivocal	11.3697	6.53813	8.6683	positive	positive	negative	NO
MB_4353	positive	red	grey	NA	grey	NA/equivocal	11.358	7.85745	8.85017	positive	positive	negative	NO
MB_0344	positive	red	grey	NA	grey	NA/equivocal	11.3389	6.51185	9.35745	positive	positive	negative	NO
MB_7249	positive	red	grey	NA	grey	NA/equivocal	11.3314	9.31874	8.50233	positive	positive	negative	NO
MB_6125	positive	red	grey	NA	grey	NA/equivocal	11.3203	6.49714	8.10654	positive	positive	negative	NO
MB_5603	positive	red	grey	NA	grey	NA/equivocal	11.309	6.4182	9.14878	positive	positive	negative	NO
MB_5267	positive	red	grey	NA	grey	NA/equivocal	11.3062	7.72981	7.84176	positive	positive	negative	NO
MB_7219	positive	red	grey	NA	grey	NA/equivocal	11.2973	6.87798	8.62412	positive	positive	negative	NO
MB_5499	positive	red	grey	NA	grey	NA/equivocal	11.2961	7.59617	9.06918	positive	positive	negative	NO
MB_0342	positive	red	grey	NA	grey	NA/equivocal	11.2828	6.44509	8.44683	positive	positive	negative	NO
MB_7080	positive	red	grey	NA	grey	NA/equivocal	11.2816	7.89074	9.09718	positive	positive	negative	NO
MB_4018	positive	red	grey	NA	grey	NA/equivocal	11.2687	6.64789	8.76916	positive	positive	negative	NO
MB_5533	positive	red	grey	NA	grey	NA/equivocal	11.2648	6.69312	8.70413	positive	positive	negative	NO
MB_0517	positive	red	grey	NA	grey	NA/equivocal	11.2647	8.31868	8.26966	positive	positive	negative	NO
MB_0239	positive	red	grey	NA	grey	NA/equivocal	11.2579	9.98658	8.82361	positive	positive	negative	NO
MB_5579	positive	red	grey	NA	grey	NA/equivocal	11.2548	6.89966	8.73536	positive	positive	negative	NO
MB_0597	positive	red	grey	NA	grey	NA/equivocal	11.2514	6.65777	9.07109	positive	positive	negative	NO
MB_0358	positive	red	grey	NA	grey	NA/equivocal	11.2489	8.6124	9.84616	positive	positive	negative	NO
MB_4442	positive	red	grey	NA	grey	NA/equivocal	11.2469	7.19804	10.2597	positive	positive	negative	NO
MB_5287	positive	red	grey	NA	grey	NA/equivocal	11.2431	8.32487	9.29057	positive	positive	negative	NO
MB_0598	positive	red	grey	NA	grey	NA/equivocal	11.235	6.64763	9.16109	positive	positive	negative	NO
MB_0640	positive	red	grey	NA	grey	NA/equivocal	11.2317	8.94039	8.61741	positive	positive	negative	NO
MB_0177	positive	red	grey	NA	grey	NA/equivocal	11.2275	7.4519	9.41456	positive	positive	negative	NO
MB_5575	positive	red	grey	NA	grey	NA/equivocal	11.2172	6.91915	9.47213	positive	positive	negative	NO
MB_5530	positive	red	grey	NA	grey	NA/equivocal	11.2152	8.67756	8.13592	positive	positive	negative	NO
MB_0596	positive	red	grey	NA	grey	NA/equivocal	11.2069	6.73743	9.16532	positive	positive	negative	NO
MB_0235	positive	red	grey	NA	grey	NA/equivocal	11.199	9.09299	9.66101	positive	positive	negative	NO
MB_0649	positive	red	grey	NA	grey	NA/equivocal	11.194	7.7679	8.67651	positive	positive	negative	NO
MB_4141	positive	red	grey	NA	grey	NA/equivocal	11.1917	7.47667	10.4028	positive	positive	negative	NO
MB_5059	positive	red	grey	NA	grey	NA/equivocal	11.1879	9.3393	8.6527	positive	positive	negative	NO
MB_0359	positive	red	grey	NA	grey	NA/equivocal	11.1846	7.92466	9.35304	positive	positive	negative	NO
MB_2791	positive	red	grey	NA	grey	NA/equivocal	11.1805	7.65039	9.40979	positive	positive	negative	NO
MB_7062	positive	red	grey	NA	grey	NA/equivocal	11.1772	7.82664	8.63698	positive	positive	negative	NO
MB_5395	positive	red	grey	NA	grey	NA/equivocal	11.1651	8.77815	10.0263	positive	positive	negative	NO
MB_0428	positive	red	grey	NA	grey	NA/equivocal	11.1602	6.49591	9.05337	positive	positive	negative	NO
MB_6060	positive	red	grey	NA	grey	NA/equivocal	11.1554	8.08575	8.60082	positive	positive	negative	NO
MB_4967	positive	red	grey	NA	grey	NA/equivocal	11.1519	8.14864	8.64223	positive	positive	negative	NO
MB_0397	positive	red	grey	NA	grey	NA/equivocal	11.1496	7.89018	9.27883	positive	positive	negative	NO
MB_6021	positive	red	grey	NA	grey	NA/equivocal	11.1361	6.86661	9.1455	positive	positive	negative	NO
MB_4557	positive	red	grey	NA	grey	NA/equivocal	11.1245	8.73228	10.1092	positive	positive	negative	NO
MB_7106	positive	red	grey	NA	grey	NA/equivocal	11.1148	6.83823	8.89692	positive	positive	negative	NO
MB_5308	positive	red	grey	NA	grey	NA/equivocal	11.1141	6.37577	9.12252	positive	positive	negative	NO
MB_0014	positive	red	grey	NA	grey	NA/equivocal	11.1117	8.32943	9.53614	positive	positive	negative	NO
MB_4950	positive	red	grey	NA	grey	NA/equivocal	11.1117	7.66403	9.00221	positive	positive	negative	NO
MB_5339	positive	red	grey	NA	grey	NA/equivocal	11.0939	6.36397	7.99991	positive	positive	negative	NO
MB_0116	positive	red	grey	NA	grey	NA/equivocal	11.0918	7.35197	9.07718	positive	positive	negative	NO
MB_0487	positive	red	grey	NA	grey	NA/equivocal	11.0812	6.65555	8.34358	positive	positive	negative	NO
MB_4395	positive	red	grey	NA	grey	NA/equivocal	11.0711	7.03875	10.0465	positive	positive	negative	NO
MB_5264	positive	red	grey	NA	grey	NA/equivocal	11.0619	7.97389	9.40476	positive	positive	negative	NO
MB_5326	positive	red	grey	NA	grey	NA/equivocal	11.0543	6.37681	8.40109	positive	positive	negative	NO
MB_0138	positive	red	grey	NA	grey	NA/equivocal	11.0335	7.67408	9.22437	positive	positive	negative	NO
MB_0578	positive	red	grey	NA	grey	NA/equivocal	11.0228	7.29216	9.07127	positive	positive	negative	NO
MB_6204	positive	red	grey	NA	grey	NA/equivocal	11.0207	8.4824	8.1676	positive	positive	negative	NO
MB_7217	positive	red	grey	NA	grey	NA/equivocal	10.999	8.72018	8.51788	positive	positive	negative	NO
MB_0128	positive	red	grey	NA	grey	NA/equivocal	10.9919	7.58535	8.34799	positive	positive	negative	NO
MB_0247	positive	red	grey	NA	grey	NA/equivocal	10.9801	8.24745	8.60621	positive	positive	negative	NO
MB_6107	positive	red	grey	NA	grey	NA/equivocal	10.9724	7.44219	10.515	positive	positive	negative	NO
MB_0621	positive	red	grey	NA	grey	NA/equivocal	10.9681	6.73544	9.09436	positive	positive	negative	NO
MB_0317	positive	red	grey	NA	grey	NA/equivocal	10.9543	7.54374	8.99416	positive	positive	negative	NO
MB_6146	positive	red	grey	NA	grey	NA/equivocal	10.9262	7.56921	8.01053	positive	positive	negative	NO
MB_0584	positive	red	grey	NA	grey	NA/equivocal	10.9251	7.86949	9.50571	positive	positive	negative	NO
MB_0899	positive	red	grey	NA	grey	NA/equivocal	10.9245	7.54442	9.32546	positive	positive	negative	NO
MB_0321	positive	red	grey	NA	grey	NA/equivocal	10.8999	6.85721	9.5772	positive	positive	negative	NO
MB_0641	positive	red	grey	NA	grey	NA/equivocal	10.8991	6.48614	8.37187	positive	positive	negative	NO
MB_0166	positive	red	grey	NA	grey	NA/equivocal	10.8833	6.87704	9.79794	positive	positive	negative	NO
MB_5382	positive	red	grey	NA	grey	NA/equivocal	10.8818	8.36026	8.43912	positive	positive	negative	NO
MB_6230	positive	red	grey	NA	grey	NA/equivocal	10.8686	6.82046	8.66307	positive	positive	negative	NO
MB_4212	positive	red	grey	NA	grey	NA/equivocal	10.8612	6.3703	9.87271	positive	positive	negative	NO
MB_4189	positive	red	grey	NA	grey	NA/equivocal	10.8604	6.8089	9.12241	positive	positive	negative	NO
MB_0538	positive	red	grey	NA	grey	NA/equivocal	10.8592	7.32759	9.554	positive	positive	negative	NO
MB_5591	positive	red	grey	NA	grey	NA/equivocal	10.8575	8.25075	9.07455	positive	positive	negative	NO
MB_0546	positive	red	grey	NA	grey	NA/equivocal	10.8574	6.51105	8.00904	positive	positive	negative	NO
MB_5253	positive	red	grey	NA	grey	NA/equivocal	10.8504	7.2902	8.85471	positive	positive	negative	NO
MB_0207	positive	red	grey	NA	grey	NA/equivocal	10.8417	8.5964	8.93764	positive	positive	negative	NO
MB_7164	positive	red	grey	NA	grey	NA/equivocal	10.8416	6.86979	9.66124	positive	positive	negative	NO
MB_5473	positive	red	grey	NA	grey	NA/equivocal	10.8334	7.01502	9.03526	positive	positive	negative	NO
MB_7160	positive	red	grey	NA	grey	NA/equivocal	10.8254	7.83611	10.1156	positive	positive	negative	NO
MB_0107	positive	red	grey	NA	grey	NA/equivocal	10.8096	7.01215	9.25436	positive	positive	negative	NO
MB_7096	positive	red	grey	NA	grey	NA/equivocal	10.8078	7.51947	9.78613	positive	positive	negative	NO
MB_4046	positive	red	grey	NA	grey	NA/equivocal	10.8062	7.10493	9.88865	positive	positive	negative	NO
MB_0345	positive	red	grey	NA	grey	NA/equivocal	10.7788	6.9169	8.79215	positive	positive	negative	NO
MB_0232	positive	red	grey	NA	grey	NA/equivocal	10.7689	8.74549	9.89683	positive	positive	negative	NO
MB_6154	positive	red	grey	NA	grey	NA/equivocal	10.7643	8.41512	8.36344	positive	positive	negative	NO
MB_4687	positive	red	grey	NA	grey	NA/equivocal	10.7509	6.34304	8.37814	positive	positive	negative	NO
MB_5397	positive	red	grey	NA	grey	NA/equivocal	10.7499	8.06638	7.95142	positive	positive	negative	NO
MB_0571	positive	red	grey	NA	grey	NA/equivocal	10.7488	6.91903	8.93405	positive	positive	negative	NO
MB_4154	positive	red	grey	NA	grey	NA/equivocal	10.728	6.87091	7.77634	positive	positive	negative	NO
MB_3064	positive	red	grey	NA	grey	NA/equivocal	10.7204	7.55106	9.49791	positive	positive	negative	NO
MB_5513	positive	red	grey	NA	grey	NA/equivocal	10.7171	7.15701	7.06158	positive	positive	negative	NO
MB_5218	positive	red	grey	NA	grey	NA/equivocal	10.7131	6.43446	8.05114	positive	positive	negative	NO
MB_5495	positive	red	grey	NA	grey	NA/equivocal	10.705	7.93812	8.62613	positive	positive	negative	NO
MB_6147	positive	red	grey	NA	grey	NA/equivocal	10.7017	6.45457	8.30019	positive	positive	negative	NO
MB_7176	positive	red	grey	NA	grey	NA/equivocal	10.6949	8.76585	8.55255	positive	positive	negative	NO
MB_4653	positive	red	grey	NA	grey	NA/equivocal	10.6937	7.40181	9.14495	positive	positive	negative	NO
MB_4375	positive	red	grey	NA	grey	NA/equivocal	10.6929	7.26066	7.84075	positive	positive	negative	NO
MB_0426	positive	red	grey	NA	grey	NA/equivocal	10.6748	8.41098	8.81288	positive	positive	negative	NO
MB_5401	positive	red	grey	NA	grey	NA/equivocal	10.648	8.39408	8.45307	positive	positive	negative	NO
MB_7279	positive	red	grey	NA	grey	NA/equivocal	10.6442	7.19884	10.9284	positive	positive	negative	NO
MB_0290	positive	red	grey	NA	grey	NA/equivocal	10.642	7.80762	9.25898	positive	positive	negative	NO
MB_5368	positive	red	grey	NA	grey	NA/equivocal	10.6305	6.98807	8.67803	positive	positive	negative	NO
MB_7220	positive	red	grey	NA	grey	NA/equivocal	10.6258	7.6597	9.18817	positive	positive	negative	NO
MB_4079	positive	red	grey	NA	grey	NA/equivocal	10.6102	7.65641	10.7227	positive	positive	negative	NO
MB_5467	positive	red	grey	NA	grey	NA/equivocal	10.6065	6.55318	8.96709	positive	positive	negative	NO
MB_0101	positive	red	grey	NA	grey	NA/equivocal	10.6041	7.43849	7.60204	positive	positive	negative	NO
MB_0083	positive	red	grey	NA	grey	NA/equivocal	10.5954	6.91955	9.12597	positive	positive	negative	NO
MB_0109	positive	red	grey	NA	grey	NA/equivocal	10.5865	8.02488	8.9313	positive	positive	negative	NO
MB_5334	positive	red	grey	NA	grey	NA/equivocal	10.5846	7.52549	9.73349	positive	positive	negative	NO
MB_6118	positive	red	grey	NA	grey	NA/equivocal	10.5839	7.13335	8.99168	positive	positive	negative	NO
MB_7093	positive	red	grey	NA	grey	NA/equivocal	10.5835	7.94423	8.39655	positive	positive	negative	NO
MB_5457	positive	red	grey	NA	grey	NA/equivocal	10.5763	6.85964	9.1958	positive	positive	negative	NO
MB_0623	positive	red	grey	NA	grey	NA/equivocal	10.5704	6.42366	9.1577	positive	positive	negative	NO
MB_0306	positive	red	grey	NA	grey	NA/equivocal	10.5319	6.37666	8.83593	positive	positive	negative	NO
MB_7292	positive	red	grey	NA	grey	NA/equivocal	10.5195	7.38462	8.56575	positive	positive	negative	NO
MB_0229	positive	red	grey	NA	grey	NA/equivocal	10.5183	8.91057	9.78409	positive	positive	negative	NO
MB_0224	positive	red	grey	NA	grey	NA/equivocal	10.5001	7.32016	9.26655	positive	positive	negative	NO
MB_5605	positive	red	grey	NA	grey	NA/equivocal	10.4991	8.10606	9.17726	positive	positive	negative	NO
MB_0460	positive	red	grey	NA	grey	NA/equivocal	10.4895	7.4052	8.43237	positive	positive	negative	NO
MB_0054	positive	red	grey	NA	grey	NA/equivocal	10.4721	6.80113	9.36735	positive	positive	negative	NO
MB_7167	positive	red	grey	NA	grey	NA/equivocal	10.4362	8.3503	8.45009	positive	positive	negative	NO
MB_7085	positive	red	grey	NA	grey	NA/equivocal	10.4356	7.70726	9.21943	positive	positive	negative	NO
MB_0573	positive	red	grey	NA	grey	NA/equivocal	10.4341	6.68697	8.11739	positive	positive	negative	NO
MB_7044	positive	red	grey	NA	grey	NA/equivocal	10.4301	6.66983	8.07716	positive	positive	negative	NO
MB_4771	positive	red	grey	NA	grey	NA/equivocal	10.4217	7.8309	8.72782	positive	positive	negative	NO
MB_4832	positive	red	grey	NA	grey	NA/equivocal	10.3847	7.70774	9.29238	positive	positive	negative	NO
MB_0320	positive	red	grey	NA	grey	NA/equivocal	10.3838	7.83845	9.07168	positive	positive	negative	NO
MB_0050	positive	red	grey	NA	grey	NA/equivocal	10.3535	7.15367	9.13546	positive	positive	negative	NO
MB_5583	positive	red	grey	NA	grey	NA/equivocal	10.3509	6.69097	9.2778	positive	positive	negative	NO
MB_6108	positive	red	grey	NA	grey	NA/equivocal	10.3494	6.69662	10.2782	positive	positive	negative	NO
MB_6042	positive	red	grey	NA	grey	NA/equivocal	10.3424	8.32398	8.50075	positive	positive	negative	NO
MB_0205	positive	red	grey	NA	grey	NA/equivocal	10.3402	6.35349	9.33186	positive	positive	negative	NO
MB_5412	positive	red	grey	NA	grey	NA/equivocal	10.3176	7.49236	8.82629	positive	positive	negative	NO
MB_0551	positive	red	grey	NA	grey	NA/equivocal	10.3165	6.7168	9.43175	positive	positive	negative	NO
MB_7053	positive	red	grey	NA	grey	NA/equivocal	10.3131	8.44421	9.04283	positive	positive	negative	NO
MB_5431	positive	red	grey	NA	grey	NA/equivocal	10.2953	6.59284	7.46106	positive	positive	negative	NO
MB_0644	positive	red	grey	NA	grey	NA/equivocal	10.2951	7.14415	8.40195	positive	positive	negative	NO
MB_0226	positive	red	grey	NA	grey	NA/equivocal	10.2837	7.33139	9.7745	positive	positive	negative	NO
MB_5313	positive	red	grey	NA	grey	NA/equivocal	10.276	6.55358	9.24239	positive	positive	negative	NO
MB_0000	positive	red	grey	NA	grey	NA/equivocal	10.2682	6.43808	8.21216	positive	positive	negative	NO
MB_0417	positive	red	grey	NA	grey	NA/equivocal	10.2509	7.73725	9.19602	positive	positive	negative	NO
MB_0222	positive	red	grey	NA	grey	NA/equivocal	10.2446	7.00677	7.59963	positive	positive	negative	NO
MB_5171	positive	red	grey	NA	grey	NA/equivocal	10.2413	8.02863	8.67953	positive	positive	negative	NO
MB_6047	positive	red	grey	NA	grey	NA/equivocal	10.2399	7.11396	8.97827	positive	positive	negative	NO
MB_6168	positive	red	grey	NA	grey	NA/equivocal	10.2367	7.77987	8.29587	positive	positive	negative	NO
MB_0423	positive	red	grey	NA	grey	NA/equivocal	10.2351	7.9163	8.84399	positive	positive	negative	NO
MB_0509	positive	red	grey	NA	grey	NA/equivocal	10.2307	8.24771	9.53537	positive	positive	negative	NO
MB_4426	positive	red	grey	NA	grey	NA/equivocal	10.2245	6.91177	10.4455	positive	positive	negative	NO
MB_0309	positive	red	grey	NA	grey	NA/equivocal	10.2207	7.58738	9.91347	positive	positive	negative	NO
MB_4059	positive	red	grey	NA	grey	NA/equivocal	10.2203	7.33106	8.74946	positive	positive	negative	NO
MB_5175	positive	red	grey	NA	grey	NA/equivocal	10.2153	7.00776	7.63056	positive	positive	negative	NO
MB_4362	positive	red	grey	NA	grey	NA/equivocal	10.1925	7.35151	8.46835	positive	positive	negative	NO
MB_5384	positive	red	grey	NA	grey	NA/equivocal	10.1637	6.468	9.38678	positive	positive	negative	NO
MB_5623	positive	red	grey	NA	grey	NA/equivocal	10.1575	7.40422	9.34598	positive	positive	negative	NO
MB_4222	positive	red	grey	NA	grey	NA/equivocal	10.1493	7.44948	9.77195	positive	positive	negative	NO
MB_0270	positive	red	grey	NA	grey	NA/equivocal	10.1487	7.39671	9.38809	positive	positive	negative	NO
MB_4897	positive	red	grey	NA	grey	NA/equivocal	10.1425	7.33197	8.94706	positive	positive	negative	NO
MB_7079	positive	red	grey	NA	grey	NA/equivocal	10.1233	6.3539	7.90367	positive	positive	negative	NO
MB_0285	positive	red	grey	NA	grey	NA/equivocal	10.1232	6.64867	7.30641	positive	positive	negative	NO
MB_0373	positive	red	grey	NA	grey	NA/equivocal	10.1106	9.34226	10.9101	positive	positive	negative	NO
MB_0402	positive	red	grey	NA	grey	NA/equivocal	10.0841	7.89912	8.57752	positive	positive	negative	NO
MB_0185	positive	red	grey	NA	grey	NA/equivocal	10.0781	7.98227	8.34257	positive	positive	negative	NO
MB_7070	positive	red	grey	NA	grey	NA/equivocal	10.0755	7.23678	10.1781	positive	positive	negative	NO
MB_0256	positive	red	grey	NA	grey	NA/equivocal	10.0438	8.3447	9.29057	positive	positive	negative	NO
MB_0637	positive	red	grey	NA	grey	NA/equivocal	10.0431	7.2461	7.4867	positive	positive	negative	NO
MB_0652	positive	red	grey	NA	grey	NA/equivocal	10.029	5.52272	10.995	positive	positive	negative	NO
MB_6187	positive	red	grey	NA	grey	NA/equivocal	9.96829	6.64209	8.92753	positive	positive	negative	NO
MB_0491	positive	red	grey	NA	grey	NA/equivocal	9.96528	6.99844	9.12985	positive	positive	negative	NO
MB_7077	positive	red	grey	NA	grey	NA/equivocal	9.9396	8.03678	9.59283	positive	positive	negative	NO
MB_0060	positive	red	grey	NA	grey	NA/equivocal	9.93317	9.25763	7.95703	positive	positive	negative	NO
MB_0524	positive	red	grey	NA	grey	NA/equivocal	9.91113	6.45958	9.27381	positive	positive	negative	NO
MB_0302	positive	red	grey	NA	grey	NA/equivocal	9.87899	5.53552	9.07583	positive	positive	negative	NO
MB_7111	positive	red	grey	NA	grey	NA/equivocal	9.84823	7.66505	7.46541	positive	positive	negative	NO
MB_0617	positive	red	grey	NA	grey	NA/equivocal	9.84796	6.43749	7.46003	positive	positive	negative	NO
MB_7058	positive	red	grey	NA	grey	NA/equivocal	9.83882	7.18528	9.39401	positive	positive	negative	NO
MB_0144	positive	red	grey	NA	grey	NA/equivocal	9.83658	6.67317	9.51132	positive	positive	negative	NO
MB_0534	positive	red	grey	NA	grey	NA/equivocal	9.75766	6.89784	8.65055	positive	positive	negative	NO
MB_7289	positive	red	grey	NA	grey	NA/equivocal	9.64693	7.22028	8.33529	positive	positive	negative	NO
MB_7071	positive	red	grey	NA	grey	NA/equivocal	9.63349	6.98279	9.23134	positive	positive	negative	NO
MB_5268	positive	red	grey	NA	grey	NA/equivocal	9.62759	6.38913	9.17679	positive	positive	negative	NO
MB_5629	positive	red	grey	NA	grey	NA/equivocal	9.60859	7.10962	9.46686	positive	positive	negative	NO
MB_0475	positive	red	grey	NA	grey	NA/equivocal	9.57459	7.21283	8.66334	positive	positive	negative	NO
MB_5460	positive	red	grey	NA	grey	NA/equivocal	9.51368	6.76847	8.75076	positive	positive	negative	NO
MB_5484	positive	red	grey	NA	grey	NA/equivocal	9.48692	8.00549	9.84858	positive	positive	negative	NO
MB_0194	positive	red	grey	NA	grey	NA/equivocal	9.47802	6.35488	9.56107	positive	positive	negative	NO
MB_4126	positive	red	grey	NA	grey	NA/equivocal	9.40337	6.91166	9.43625	positive	positive	negative	NO
MB_0488	positive	red	grey	NA	grey	NA/equivocal	9.39768	7.4934	8.64443	positive	positive	negative	NO
MB_2742	negative	black	grey	1	black	negative	7.17577	5.89302	12.4645	negative	negative	positive	NO
MB_4935	negative	black	grey	1	black	negative	6.87392	5.76945	13.078	negative	negative	positive	NO
MB_4823	positive	red	grey	1	black	negative	6.62867	5.67188	12.1446	negative	negative	positive	NO
MB_2895	negative	black	grey	2	grey	NA/equivocal	7.71783	5.98494	11.7581	negative	negative	positive	NO
MB_3497	negative	black	grey	2	grey	NA/equivocal	7.37256	5.72264	12.1656	negative	negative	positive	NO
MB_2758	negative	black	grey	2	grey	NA/equivocal	7.03026	5.66862	11.4482	negative	negative	positive	NO
MB_2847	positive	red	grey	2	grey	NA/equivocal	7.45834	5.90053	12.7651	negative	negative	positive	NO
MB_4879	NA/equivocal	grey	grey	3	red	positive	6.87813	5.86441	12.2346	negative	negative	positive	NO
MB_7035	negative	black	grey	3	red	positive	8.71592	6.33652	12.7837	negative	negative	positive	NO
MB_5190	negative	black	grey	3	red	positive	8.46727	6.26228	12.8194	negative	negative	positive	NO
MB_0593	negative	black	grey	3	red	positive	8.43449	6.02909	12.8247	negative	negative	positive	NO
MB_0482	negative	black	grey	3	red	positive	8.30885	6.2409	13.5953	negative	negative	positive	NO
MB_3435	negative	black	grey	3	red	positive	8.18652	5.96109	13.2729	negative	negative	positive	NO
MB_5199	negative	black	grey	3	red	positive	8.15539	6.28416	12.6924	negative	negative	positive	NO
MB_2517	negative	black	grey	3	red	positive	8.06744	5.69042	12.4395	negative	negative	positive	NO
MB_3386	negative	black	grey	3	red	positive	8.04405	5.55529	12.2549	negative	negative	positive	NO
MB_0129	negative	black	grey	3	red	positive	7.97341	6.11087	12.5288	negative	negative	positive	NO
MB_0391	negative	black	grey	3	red	positive	7.8718	6.18763	11.939	negative	negative	positive	NO
MB_0663	negative	black	grey	3	red	positive	7.779	5.80393	13.0025	negative	negative	positive	NO
MB_0438	negative	black	grey	3	red	positive	7.76528	5.86475	12.6048	negative	negative	positive	NO
MB_5054	negative	black	grey	3	red	positive	7.74773	6.05427	11.5966	negative	negative	positive	NO
MB_0395	negative	black	grey	3	red	positive	7.668	6.31238	11.9418	negative	negative	positive	NO
MB_4896	negative	black	grey	3	red	positive	7.63854	5.85677	11.8944	negative	negative	positive	NO
MB_5063	negative	black	grey	3	red	positive	7.63085	5.92839	12.1992	negative	negative	positive	NO
MB_7250	negative	black	grey	3	red	positive	7.51778	6.06768	11.6332	negative	negative	positive	NO
MB_3528	negative	black	grey	3	red	positive	7.5105	5.76731	11.8352	negative	negative	positive	NO
MB_4711	negative	black	grey	3	red	positive	7.46036	5.93162	11.5525	negative	negative	positive	NO
MB_3606	negative	black	grey	3	red	positive	7.43705	5.65517	12.2609	negative	negative	positive	NO
MB_4663	negative	black	grey	3	red	positive	7.40827	6.21818	12.4744	negative	negative	positive	NO
MB_2513	negative	black	grey	3	red	positive	7.39097	6.27409	12.3091	negative	negative	positive	NO
MB_0615	negative	black	grey	3	red	positive	7.38215	5.84784	12.4017	negative	negative	positive	NO
MB_3470	negative	black	grey	3	red	positive	7.36983	5.81417	12.2151	negative	negative	positive	NO
MB_7256	negative	black	grey	3	red	positive	7.36549	5.94133	12.6948	negative	negative	positive	NO
MB_0467	negative	black	grey	3	red	positive	7.29723	5.81773	13.1214	negative	negative	positive	NO
MB_0201	negative	black	grey	3	red	positive	7.24009	5.74972	12.8309	negative	negative	positive	NO
MB_0346	negative	black	grey	3	red	positive	7.21954	6.12511	12.6636	negative	negative	positive	NO
MB_0656	negative	black	grey	3	red	positive	7.18954	5.9058	11.9741	negative	negative	positive	NO
MB_3355	negative	black	grey	3	red	positive	7.16054	5.8444	12.8661	negative	negative	positive	NO
MB_7027	negative	black	grey	3	red	positive	7.13935	5.9226	11.6875	negative	negative	positive	NO
MB_4952	negative	black	grey	3	red	positive	7.13865	5.81877	12.6705	negative	negative	positive	NO
MB_4643	negative	black	grey	3	red	positive	7.02586	5.78906	12.9338	negative	negative	positive	NO
MB_0378	negative	black	grey	3	red	positive	6.96594	5.83678	12.8535	negative	negative	positive	NO
MB_7273	negative	black	grey	3	red	positive	6.8919	5.98777	12.1234	negative	negative	positive	NO
MB_3025	negative	black	grey	3	red	positive	6.87503	5.7802	12.6673	negative	negative	positive	NO
MB_2632	negative	black	grey	3	red	positive	6.81767	5.70726	12.8019	negative	negative	positive	NO
MB_0479	negative	black	grey	3	red	positive	6.78794	5.8902	13.0547	negative	negative	positive	NO
MB_7020	negative	black	grey	3	red	positive	6.7372	5.98503	12.5114	negative	negative	positive	NO
MB_4724	negative	black	grey	3	red	positive	6.72944	5.92558	11.8393	negative	negative	positive	NO
MB_4601	negative	black	grey	3	red	positive	6.64025	5.83526	11.6637	negative	negative	positive	NO
MB_3978	negative	black	grey	3	red	positive	6.60883	5.83699	12.4212	negative	negative	positive	NO
MB_3866	negative	black	grey	3	red	positive	6.5091	5.65487	12.0456	negative	negative	positive	NO
MB_3329	negative	black	grey	3	red	positive	6.43191	5.56275	12.821	negative	negative	positive	NO
MB_4745	negative	black	grey	3	red	positive	6.15807	6.13441	12.8073	negative	negative	positive	NO
MB_5022	positive	red	grey	3	red	positive	8.60257	5.75792	12.5258	negative	negative	positive	NO
MB_0113	positive	red	grey	3	red	positive	8.59332	5.88841	13.1594	negative	negative	positive	NO
MB_0390	positive	red	grey	3	red	positive	7.90342	6.21708	12.6284	negative	negative	positive	NO
MB_0907	NA/equivocal	grey	grey	NA	grey	NA/equivocal	8.39774	6.00697	11.7211	negative	negative	positive	NO
MB_0539	NA/equivocal	grey	grey	NA	grey	NA/equivocal	7.30694	6.22919	12.9945	negative	negative	positive	NO
MB_0159	NA/equivocal	grey	grey	NA	grey	NA/equivocal	6.78555	5.63454	12.6956	negative	negative	positive	NO
MB_0230	NA/equivocal	grey	grey	NA	grey	NA/equivocal	6.68258	5.71741	13.1153	negative	negative	positive	NO
MB_6246	negative	black	grey	NA	grey	NA/equivocal	8.7685	5.98926	12.624	negative	negative	positive	NO
MB_7187	negative	black	grey	NA	grey	NA/equivocal	8.76443	6.24039	13.1766	negative	negative	positive	NO
MB_6363	negative	black	grey	NA	grey	NA/equivocal	8.39755	5.93397	12.0416	negative	negative	positive	NO
[truncated: 166 more rows]

## Sheet: MET500
SAMPLE	SAMPLE	TISSUE	SEQ_METHOD	biopsy_tissue	ESR1_mRNA	PGR_mRNA	ERBB2_mRNA	ER_PATH_COLOR	PR_PATH_COLOR	HER2_PATH_COLOR	ER_CALL	PR_CALL	HER2_call	FINAL_CALL
[truncated: 92 more rows]
