# Supplementary material for: Multi-omics analysis identifies therapeutic vulnerabilities in triple-negative breast cancer subtypes
Source: Nat Commun. 2021 Nov 1;12:6276. doi: 10.1038/s41467-021-26502-6 (PMC8560912; doi:10.1038/s41467-021-26502-6)
Supplement: Supplementary file 5 — Supplementary Data 2 [file 41467_2021_26502_MOESM5_ESM.xlsx]

## Sheet: Index
Supplementary Data 2. TNBCsubtype clinical information and signatures
Table	Description
A- TCGA	TCGA barcode identifiers, clinical, sTNBC ubtype correlation, mutation signature, mutation complexity (MATH), tumor microenvironment immune classifiation (TIME), immune ESTIMATE, Xcell,Kaaraayvaz scRNA TNBC (epithelial, stroma, myoepithelial, monocyte, lymphocyte, TAM) and Nguyen scRNA normal breast (basal,myoepithelial, luminal 1-1, luminal 1-2 and luminal 2)
B - METABRIC	METABRIC sample ids, clinical, TNBC subtype correlation, immune ESTIMATE and Xcell
C - CPTAC	CPTAC retrospective identifiers, clinical and TNBC subtype
D-MET500	MET500 identifiers, biospsy site, TNBC subtype correlation, immune ESTIMATE and Xcell

## Sheet: A-TCGA_TNBC_subtype
Sample	patient	IM	BL1	MSL	M	BL2	LAR	subtype	TMB	Sig_1_APOBEC	Sig_2_DEAMiN	Sig_3_MMR	Sig_4_HR	MATHscore	MATH_call	TIME_CLASS	ESTIMATE_CAT	ESTIMATEScore	ESTIMATE_StromalScore	ESTIMATE_ImmuneScore	Immune Subtype	OS	OS.time	DSS	DSS.time	DFI	DFI.time	PFI	PFI.time	xCell_aDC	xCell_Adipocytes	xCell_Astrocytes	xCell_B-cells	xCell_Basophils	xCell_CD4+ memory T-cells	xCell_CD4+ naive T-cells	xCell_CD4+ T-cells	xCell_CD4+ Tcm	xCell_CD4+ Tem	xCell_CD8+ naive T-cells	xCell_CD8+ T-cells	xCell_CD8+ Tcm	xCell_CD8+ Tem	xCell_cDC	xCell_Chondrocytes	xCell_Class-switched memory B-cells	xCell_CLP	xCell_CMP	xCell_DC
TCGA-A1-A0SK-01A-12R-A084-07	TCGA-A1-A0SK	-0.521886	0.155654	-0.161273	0.516928	-0.239753	0.0134111	M	104	0.0809219	0.426972	0.261506	0.230599	62.534	high	FI	low	-1291.51	-731.843	-559.663	C1	1	967	1	967	NA	NA	1	967	4.56456e-21	3.20257e-19	0.0130216	0	0.131011	5.07371e-19	5.01684e-18	5.15137e-18	9.35295e-18	2.90567e-18	0.0200348	0	0	0	0	0	0	0.0501968	0	6.24682e-19
TCGA-A1-A0SO-01A-22R-A084-07	TCGA-A1-A0SO	-0.274331	0.191271	-0.154826	0.272759	-0.53096	0.0416984	M	NA	NA	NA	NA	NA	NA	NA	ID	low	-997.129	-249.2	-747.929	C1	0	852	0	852	0	852	0	852	0.0395285	0	4.6894e-18	0.0275617	0.0809644	5.3433e-20	1.25447e-18	2.96553e-18	2.47397e-17	8.66933e-18	0.0256677	0	0	3.60987e-18	0	1.77992e-17	0.00177944	0.0135191	7.96163e-19	1.02552e-18
TCGA-A1-A0SP-01A-11R-A084-07	TCGA-A1-A0SP	-0.070216	0.0227999	-0.0487449	0.100618	-0.0438588	-0.187785	M	35	0.121321	0.693395	0.185284	3.98e-14	41.152	med	SR	high	-325.324	-376.807	51.4833	C2	0	584	0	584	0	584	0	584	0.170018	0.00358436	5.24004e-18	0.0196619	0.14559	9.21833e-20	1.63559e-18	2.51914e-19	1.96773e-17	3.0715e-17	0.0105562	9.72559e-18	2.77514e-18	1.01524e-18	0.0203979	0.0137315	0.0682021	0.00578915	2.33886e-18	0.00923057
TCGA-A2-A04P-01A-31R-A034-07	TCGA-A2-A04P	0.0465923	-0.139024	0.158842	-0.0933451	-0.0085619	0.081638	LAR	88	0.12227	0.0933664	0.188944	0.59542	70.8915	high	SR	med	-861.928	-459.281	-402.647	C2	1	548	1	548	NA	NA	1	102	0.211528	0.000642601	5.88872e-19	5.16892e-20	0.153806	0	0	0	1.63728e-17	3.99094e-18	0.0231746	0	4.61559e-18	0	0.00365489	0.0907948	0.0158443	0.0672824	0	0
TCGA-A2-A04T-01A-21R-A034-07	TCGA-A2-A04T	0.138216	0.681377	-0.373794	0.100289	-0.57253	-0.345631	BL1	70	0.132155	0.0996394	0.127818	0.640387	63.8674	high	SR	high	-479.246	-701.343	222.097	C2	0	2246	0	2246	0	2246	0	2246	0.261261	0	0	2.36794e-18	0.0437473	5.70062e-20	0	0	1.14704e-19	0	0.0281493	0	0	0	0.0329394	0.0404141	0.00141267	0.0691202	1.4728e-18	0.0127993
TCGA-A2-A04U-01A-11R-A115-07	TCGA-A2-A04U	-0.560168	0.130507	-0.0681027	0.553878	-0.208778	-0.149931	M	47	0.0933875	0.35493	0.118018	0.433664	52.8684	high	ID	med	71.3767	162.048	-90.6711	C1	0	2654	0	2654	0	2654	0	2654	0.0478609	0.000573605	0	1.20239e-18	0.131939	5.03594e-19	3.58634e-18	0	1.65228e-17	0	0.0436697	0	0	0	2.13146e-20	0.0371861	1.93148e-18	0.125699	2.73313e-18	3.39936e-18
TCGA-A2-A0CM-01A-31R-A034-07	TCGA-A2-A0CM	0.552435	0.323198	-0.17734	-0.423351	0.0447749	-0.415159	BL1	46	0.584117	0.26655	0.149333	2.92e-14	44.1167	med	SR	low	-1072.86	-500.599	-572.256	C2	1	754	1	754	1	382	1	382	0.340731	0	0	0.0221508	0.0995754	0	1.4526e-18	3.51974e-18	1.18816e-18	8.93257e-19	0.0665946	0.0200926	0.0049162	7.11812e-19	0.0317093	0.0481376	0.00840331	0.0151666	0	0.00622065
TCGA-A2-A0D0-01A-11R-A00Z-07	TCGA-A2-A0D0	0.18429	0.283707	-0.446457	-0.11603	0.112741	-0.228636	BL1	52	0.323883	0.289206	0.0446094	0.342301	51.673	high	FI	high	-379.502	-928.603	549.102	C2	0	2048	0	2048	0	2048	0	2048	0.160621	0.0231896	4.52275e-18	0	0.0854109	3.48901e-21	0	0	1.58056e-17	0	0.0459653	1.37883e-17	1.76502e-19	0	0.0272964	1.52533e-18	5.18562e-05	0.0954092	9.20013e-19	9.47397e-19
TCGA-A2-A0D2-01A-21R-A034-07	TCGA-A2-A0D2	-0.0341389	0.190783	-0.046278	0.176865	-0.151385	-0.296315	BL1	67	0.239203	0.0350268	0.171025	0.554744	25.5866	low	MR	low	-1351.78	-749.432	-602.345	C1	0	1027	0	1027	0	1027	0	1027	0.202693	0.00410267	2.44331e-19	0	0.0506485	1.97805e-19	4.09601e-18	0	5.3396e-18	0	0.0335691	0	6.781e-19	9.79992e-18	0.0232058	0.0356405	0.00123537	0.0515672	6.87919e-19	0
TCGA-A2-A0EQ-01A-11R-A034-07	TCGA-A2-A0EQ	0.572196	-0.323659	0.154088	-0.626752	-0.0433298	0.395006	LAR	68	0.555288	0.126048	0.19406	0.124604	37.5592	med	SR	high	-370.892	-541.292	170.4	C2	0	2426	0	2426	0	2426	0	2426	0.435523	1.50378e-21	0	0.119038	0.0714437	0.00782286	0.0448933	0	0	0.0217001	0.0360387	0.0527621	0.0784686	0.0104713	0.0256281	0.00150685	0.0502463	0.0378212	0.00215658	0.0218994
TCGA-A2-A0SX-01A-12R-A084-07	TCGA-A2-A0SX	0.30522	-0.212197	0.344845	-0.23168	0.203769	-0.243297	BL2	21	0.269014	0.597615	0.133371	5.16e-14	36.7708	med	SR	high	157.776	-330.122	487.897	C2	0	1534	0	1534	1	1239	1	1239	0.295961	0.0751977	0.0148069	0.0400511	0.0366851	0	0.0221423	0	0.00873446	0.00134447	0.0252196	0.022258	0.0201951	0	0.0192949	0.0601393	0.037678	0.00492302	0	0.00930752
TCGA-A2-A0T0-01A-22R-A084-07	TCGA-A2-A0T0	-0.401178	0.241341	-0.203002	0.378907	0.114424	0.00481229	M	140	0.188362	0.0791216	0.211925	0.520591	38.0519	med	MR	med	-297.202	27.1491	-324.351	C1	0	533	0	533	0	533	0	533	0.1598	0.00752421	6.53979e-18	0	0.0461126	8.0775e-21	0	9.16309e-18	1.28001e-17	6.29917e-18	0.0385636	0	1.49969e-17	1.93104e-17	0.0201401	0.00793995	0	0.0383842	6.519e-19	0.00119436
TCGA-A2-A0T2-01A-11R-A084-07	TCGA-A2-A0T2	-0.335877	0.0287926	-0.0328959	0.271639	0.365626	0.111398	BL2	38	7.37e-14	0.528796	0.270683	0.200521	76.4247	high	MR	med	-413.997	-307.711	-106.286	C1	1	255	1	255	NA	NA	1	255	0.112328	0.00331532	1.19242e-17	0	0	0	6.77662e-18	2.25653e-17	0	0	0.0302167	4.45597e-18	0	0	0.013516	0.0178584	0	0.0382284	0	0
TCGA-A2-A0YE-01A-11R-A109-07	TCGA-A2-A0YE	-0.47219	-0.211263	0.046067	0.477304	0.036295	-0.0782424	M	37	0.175428	0.594456	2.66e-14	0.230116	57.5269	high	MR	low	-1939.08	-850.078	-1089.01	C2	0	554	0	554	0	554	0	554	0.00951175	6.78774e-20	0.0604453	0	4.0737e-17	0	0	6.60107e-18	0	6.79563e-18	0.00862618	0	0	8.84616e-18	0.0456496	0.0455162	0.00640833	1.20678e-21	0.00236831	6.03466e-19
TCGA-A2-A0YM-01A-11R-A109-07	TCGA-A2-A0YM	0.107408	0.559147	-0.324996	0.00931367	-0.139451	-0.4237	BL1	58	0.212852	0.690456	0.0557833	0.040909	49.5876	med	SR	high	51.3375	-447.473	498.811	C2	0	965	0	965	0	965	0	965	0.247577	0	0.0382695	0.00258744	0.139825	0	6.28577e-18	1.33299e-18	0	0	0.00269848	2.867e-18	0	0	0.0220235	0.0160413	0.00912222	3.38227e-18	0	0.00596831
TCGA-A2-A25F-01A-11R-A169-07	TCGA-A2-A25F	0.635016	-0.360492	0.559412	-0.573289	0.0398331	-0.0917133	BL2	3	2.07e-13	0.708075	0.291925	2.07e-13	2.62186	low	SR	high	84.4614	-335.101	419.562	C2	0	322	0	322	0	322	0	322	0.537358	0.17598	0.00336414	0.192599	0.0641114	0.0553164	0.144451	0.0297827	0	0.0599816	0.0400743	0.105615	0.146888	0.042523	0.183039	0.0866789	0.16511	0.00131417	0.00195313	0.0752867
TCGA-A2-A3XS-01A-11R-A22U-07	TCGA-A2-A3XS	-0.2523	0.403252	0.135082	0.362626	-0.298586	-0.127834	BL1	22	3.98e-14	0.569212	0.430788	1.68e-13	66.9055	high	MR	high	-559.668	-552.973	-6.69476	C2	1	1032	1	1032	1	682	1	682	0.155419	0.0115556	6.59989e-18	0	0.360269	1.60077e-18	3.02165e-17	3.47123e-19	2.0512e-18	0	0.00523284	0	2.63892e-18	6.72468e-19	4.12129e-19	0.109305	0	0.0588167	2.65207e-18	1.97226e-18
TCGA-A2-A3XT-01A-11R-A22U-07	TCGA-A2-A3XT	0.373075	0.448826	-0.090975	-0.333613	-0.329448	-0.151552	BL1	73	0.185293	0.0444534	0.124697	0.645556	49.4002	med	MR	med	-589.582	-331.992	-257.59	C2	0	2770	0	2770	0	2770	0	2770	0.335284	0.015512	0	0.0193664	0.195642	1.26334e-19	0	1.2824e-18	0	2.54162e-18	0.0171131	0	1.65931e-17	5.62824e-18	0.0122094	0.069011	0.0221739	0.0847215	0	0.00881293
TCGA-A2-A3XU-01A-12R-A22U-07	TCGA-A2-A3XU	-0.428451	0.224632	-0.321459	0.345309	0.00959823	0.0149517	M	20	5.03e-14	0.659143	0.142739	0.198118	53.2053	high	ID	low	-1996.55	-843.648	-1152.9	C1	1	912	1	912	1	574	1	574	0.000721258	3.2567e-19	5.87007e-18	0	0.381387	7.04454e-19	0	0	0	1.37523e-18	0.0186832	0	5.18187e-17	0	1.23183e-18	0	3.85151e-18	0.12956	0	0
TCGA-A2-A3XV-01A-21R-A239-07	TCGA-A2-A3XV	-0.171545	-0.502786	0.0915767	-0.146589	0.0753426	0.76607	LAR	42	2.48e-14	0.456322	0.307598	0.23608	36.0232	med	MR	med	25.7997	130.807	-105.008	C1	0	996	0	996	0	996	0	996	0.0808563	0.00818751	0	0	0	1.4185e-19	0	2.91974e-19	6.39171e-18	0.00131248	0.075059	0.0239466	6.98657e-18	1.33766e-17	0	3.43628e-20	0	0.0916611	1.16191e-18	8.33698e-19
TCGA-A2-A3XX-01A-21R-A239-07	TCGA-A2-A3XX	-0.242418	0.609939	-0.188639	0.376963	-0.486523	-0.156506	BL1	32	0.0749077	0.631638	0.0891335	0.204321	57.1684	high	MR	low	-1204.68	-732.734	-471.942	C1	1	1439	0	1439	0	1439	0	1439	0.151841	3.73672e-20	5.45183e-19	0.00231566	0.201696	0	7.47695e-19	0	1.24029e-18	0	0.00354757	0	2.74282e-18	0	0.00238431	0.0784194	0.012797	0.0252614	3.28255e-18	0
TCGA-A2-A3XY-01A-11R-A239-07	TCGA-A2-A3XY	-0.189359	-0.0114433	0.45135	0.257772	-0.0187563	-0.241483	M	37	0.091883	0.701628	0.206489	2.53e-14	24.8117	low	MR	low	-1508.08	-645.885	-862.197	C2	1	1093	1	1093	1	802	1	802	0.286378	0.241525	0.0619462	0	0	2.50469e-18	2.16164e-21	7.21143e-18	0	1.26583e-18	0.0353338	0	1.10918e-17	0	0.011654	0.0492882	0	0.0271233	0.00204097	0.00226359
TCGA-A2-A3Y0-01A-11R-A239-07	TCGA-A2-A3Y0	0.419328	0.0548927	-0.404846	-0.463475	0.444012	0.0754004	BL2	146	0.179451	0.116569	0.227561	0.476419	48.7504	med	FI	med	-676.266	-535.146	-141.121	C2	0	1546	0	1546	NA	NA	0	1546	0.215368	0.0123888	1.31383e-17	0.0377987	9.35545e-19	0.00336329	0	0	3.42147e-18	1.89667e-17	0.0434831	0.00959044	0.00929376	6.7028e-20	0	6.99888e-19	0.0110511	0.0454527	1.03878e-18	0.00636613
TCGA-A7-A0CE-01A-11R-A00Z-07	TCGA-A7-A0CE	-0.474492	0.0220433	0.00320307	0.415984	0.00985346	-0.0468884	M	101	0.0409454	0.332432	0.12812	0.498503	44.2652	med	ID	low	-1527.38	-732.942	-794.439	C2	0	1074	0	1074	0	1074	0	1074	0.0822779	0.0180165	5.81041e-18	0	1.05375e-18	2.2235e-18	0	0	0	8.23283e-18	0.0130348	3.67184e-18	1.32455e-17	0	0.0123175	0.0982364	0	0.0503543	1.76546e-18	3.43301e-19
TCGA-A7-A0DA-01A-31R-A115-07	TCGA-A7-A0DA	-0.654749	0.24325	0.0367377	0.670063	0.0679336	-0.210668	M	113	0.0515905	0.225046	1.18e-14	0.723364	35.4431	med	ID	low	-1434.73	-794.921	-639.807	C1	0	1085	0	1085	0	1085	0	1085	0.0306303	0.00905148	0.0714168	7.54422e-19	0.145702	4.0188e-18	9.64224e-18	8.7637e-18	0	7.66282e-18	0.00826108	0	0	6.70367e-18	0.00669547	0.10393	3.1787e-19	0.0207016	0	0
TCGA-A7-A26F-01A-21R-A169-07	TCGA-A7-A26F	-0.0567986	-0.496296	0.103094	-0.149964	0.688971	0.193875	BL2	26	0.140503	0.757669	4.48e-14	0.101828	36.4853	med	SR	med	-982.589	-530.946	-451.643	C2	0	738	0	738	0	738	0	738	0.188014	0.0295034	0.012709	0	1.00427e-18	0	0.00890172	8.38154e-18	0	0	2.19549e-20	0	2.40928e-18	0	0.0262845	3.23543e-19	1.37586e-18	0	0.0120398	0.00508947
TCGA-A7-A26G-01A-21R-A169-07	TCGA-A7-A26G	-0.119077	-0.561968	0.521083	0.0769187	0.0997583	0.120106	LAR	39	0.198655	0.402066	0.174172	0.225107	37.9906	med	FI	med	-329.63	-169.06	-160.571	C1	0	722	0	722	0	722	0	722	0.218064	0.0267878	0.0216355	0	0.0988607	1.76256e-19	0.00732312	0	4.37234e-18	0	0	2.29214e-18	0	3.54196e-18	0.0247728	0.0776545	0.0156988	0.00924218	0.0012741	0.000480562
TCGA-A7-A26I-01A-11R-A169-07	TCGA-A7-A26I	-0.392955	-0.335124	0.160978	0.325419	0.594796	-0.110883	BL2	30	0.235374	0.529559	0.12985	0.105218	54.4999	high	ID	high	-311.308	-272.625	-38.683	C4	0	661	0	661	0	661	0	661	0.157979	0.00541439	0.0734068	3.15459e-18	0	0	0	0	0	0	0.00708986	3.26204e-18	0	4.60437e-18	0.0440516	0.0282335	1.86637e-19	0.00356389	0.00321471	4.84008e-19
TCGA-A7-A4SD-01A-11R-A266-07	TCGA-A7-A4SD	0.286643	-0.215525	-0.109434	-0.179993	0.445774	-0.203607	BL2	40	2.31e-14	0.647804	0.337201	0.0149945	48.5098	med	FI	low	-1276.18	-562.885	-713.296	C2	0	441	0	441	0	441	0	441	0.256965	0.0022443	0	0.00761562	0.011772	6.66072e-20	0	0	0	0	0.0186075	1.63699e-19	0.00525589	0.00142255	0.0119458	0.0320916	0.00473785	0.000586865	0.0018306	0
TCGA-A7-A4SE-01A-11R-A266-07	TCGA-A7-A4SE	-0.522355	-0.275782	0.299608	0.497139	0.433354	-0.214502	M	79	0.288127	0.0252356	0.182399	0.504238	62.8509	high	ID	low	-1418.29	-683.613	-734.682	C2	0	644	0	644	0	644	0	644	0.151877	0.0209548	0.100947	0	0.178092	0	0	3.50173e-17	1.57954e-18	0	0	2.23413e-17	0	0	0.00493674	0.101774	0	0	4.78251e-19	4.69412e-19
TCGA-A7-A5ZV-01A-11R-A28M-07	TCGA-A7-A5ZV	-0.311421	0.107101	-0.0871308	0.339093	-0.0282608	-0.00831493	M	145	0.127362	0.225248	0.0871329	0.560257	41.8961	med	ID	low	-1428.19	-926.41	-501.777	C4	0	368	0	368	0	368	0	368	0.135947	1.12366e-19	0	0.0105057	0.00345872	0	1.21901e-18	8.04717e-18	2.67723e-18	8.29805e-18	0.0193547	0	1.30835e-18	0	0.0390267	0.145914	0.0605641	0.0446455	3.57963e-19	0
TCGA-A7-A6VV-01A-22R-A33J-07	TCGA-A7-A6VV	-0.420537	-0.10841	0.241287	0.503379	0.236048	-0.150593	M	NA	NA	NA	NA	NA	NA	NA	ID	med	-877.309	-534.94	-342.368	C1	0	313	0	313	0	313	0	313	0.225324	0.00285116	0.123573	0.00630794	0.0253697	6.40748e-20	2.49107e-19	2.39312e-18	2.75962e-18	0	0.0151223	1.0682e-19	0	7.24904e-18	0.00774771	0.0574351	0.0145999	0.00472084	0.000582186	0.00183993
TCGA-A7-A6VW-01A-21R-A33J-07	TCGA-A7-A6VW	-0.0050798	-0.0399203	-0.305728	-0.171291	0.519478	-0.0377153	BL2	NA	NA	NA	NA	NA	NA	NA	ID	med	-499.344	-190.73	-308.614	C2	0	285	0	285	NA	NA	0	285	0.144578	0.0153803	0	0	3.46032e-18	9.48003e-19	1.51085e-18	2.4575e-18	1.37246e-17	0	0.026953	0	0	0	9.68852e-20	0	1.8065e-18	0.0771471	1.6021e-18	0
TCGA-A7-A6VY-01A-12R-A33J-07	TCGA-A7-A6VY	0.14624	-0.0540854	-0.226246	-0.109121	0.572596	-0.160394	BL2	NA	NA	NA	NA	NA	NA	NA	SR	med	-452.294	-163.796	-288.498	C2	0	266	0	266	0	266	0	266	0.335775	0.000245585	0.022927	0.0101237	0.0872718	0	2.89189e-19	0	0	0	0.0358825	0	0	9.27547e-18	0.0227008	0.0655454	0.00384623	0.0466435	0	0.0179223
TCGA-A8-A07C-01A-11R-A034-07	TCGA-A8-A07C	0.0592522	0.230392	-0.0731332	0.0929784	-0.566437	-0.199518	BL1	115	0.152673	0.156386	0.204795	0.486146	54.8462	high	FI	high	560.098	-54.5675	614.666	C2	0	1034	0	1034	0	1034	0	1034	0.214676	7.03618e-22	0.0129402	0.0136652	0.0769378	0	2.4326e-18	1.25249e-18	0	5.71492e-18	0.00400846	1.17569e-18	3.13924e-18	0	0.0161374	2.23906e-19	0.019313	0.0146649	0.00085011	0.00630644
TCGA-A8-A07O-01A-11R-A00Z-07	TCGA-A8-A07O	-0.0293117	0.507913	-0.385695	0.0645153	-0.145931	-0.18087	BL1	35	0.320852	0.679148	3.23e-14	3.23e-14	33.676	med	SR	med	-1132.92	-685.943	-446.977	C1	0	304	0	304	0	304	0	304	0.121545	3.68998e-20	0	0	0.226056	0	0	1.1946e-17	0	6.97019e-18	2.319e-20	4.67914e-18	2.8364e-17	4.30485e-19	0.00368719	0	0.0011737	0.0303372	0	0
TCGA-A8-A07R-01A-21R-A034-07	TCGA-A8-A07R	-0.324632	0.547027	-0.372047	0.272998	-0.190566	-0.246379	BL1	378	0.133375	0.13625	0.185281	0.545094	65.5935	high	MR	med	-1114.44	-863.178	-251.265	C2	0	273	0	273	NA	NA	0	273	0.0513686	0.00968512	1.37419e-17	1.30636e-17	0.00670187	0	1.80614e-17	0	0	1.82922e-17	0.0143494	0	2.08127e-18	0	0.00668952	0.011649	0	0.0423853	0	0
TCGA-A8-A07U-01A-11R-A034-07	TCGA-A8-A07U	0.703726	-0.117924	0.119371	-0.734275	0.26133	-0.0943188	BL2	30	7.46e-14	1	7.46e-14	7.46e-14	62.3636	high	FI	high	-278.015	-435.562	157.547	C2	0	760	0	760	0	760	0	760	0.445127	0.170389	0	0.0563673	0.459571	5.86334e-20	0	7.61773e-18	0	4.23847e-18	0.00238137	6.36276e-18	2.5825e-18	0	0.0188625	0.0100019	0.0387725	0	6.0632e-18	0.00696977
TCGA-A8-A08R-01A-11R-A034-07	TCGA-A8-A08R	0.12855	0.616139	-0.144275	0.0137364	-0.384438	-0.33477	BL1	134	0.225107	0.0422348	0.182994	0.549664	50.984	high	FI	med	-733.36	-448.303	-285.058	C2	0	30	0	30	0	30	0	30	0.308927	0	0.0346437	0.0187155	0.0835968	0	0	0	0	2.74402e-18	0.0175412	2.87443e-18	4.31663e-18	6.23224e-18	0.0159787	0.0463215	0.0187652	0.00343455	0	0.0044692
TCGA-A8-A09X-01A-11R-A00Z-07	TCGA-A8-A09X	0.225723	-0.505979	0.229382	-0.416172	0.0144112	0.684497	LAR	47	0.415677	0.541467	0.0428564	2.71e-14	33.729	med	FI	med	-3.57131	42.4055	-45.9768	C2	1	426	NA	426	NA	NA	0	426	0.327526	8.90686e-21	1.16246e-17	0.0117156	0.144727	2.68994e-19	0.00042416	4.61029e-19	1.01573e-18	1.62087e-17	0.0363484	0	0.021955	2.43923e-17	0.0113619	0.079369	0.0202722	0.0301131	0.022019	0.00545531
TCGA-AC-A2BK-01A-11R-A21T-07	TCGA-AC-A2BK	-0.363423	0.0521315	-0.185464	0.407396	-0.32034	-0.106612	M	65	1.71e-14	0.29033	0.235562	0.474108	64.3083	high	MR	med	-1302.09	-987.66	-314.429	C1	0	2222	0	2222	0	2222	0	2222	0.0370988	3.07314e-18	0	0	0.119395	0	0	6.39242e-18	0	1.07129e-17	0.0111795	5.86434e-18	2.80948e-18	0	0.00657242	0	0.0262836	0.00775518	7.20563e-18	1.75154e-18
TCGA-AC-A2QH-01A-11R-A18M-07	TCGA-AC-A2QH	-0.403545	-0.367071	0.38578	0.408922	0.143566	0.0320272	M	24	0.119446	0.597951	6.68e-14	0.282602	55.1019	high	ID	low	-2325.56	-1237.75	-1087.81	C4	0	1005	0	1005	0	1005	0	1005	0.0759025	0	0.0833379	5.72914e-21	0.110042	1.43952e-19	5.41105e-18	2.6908e-18	1.04488e-18	0	0.0196897	0	0	0	0.0515649	0.0506026	0	0	0	0.00161024
TCGA-AC-A2QJ-01A-12R-A19W-07	TCGA-AC-A2QJ	0.00394604	-0.375802	0.37472	-0.0465533	0.502865	0.104062	BL2	50	1.18e-14	0.356488	0.4782	0.165311	23.3658	low	FI	high	241.885	-125.134	367.019	C1	1	446	1	446	1	237	1	237	0.156947	0.00708482	0	1.54964e-19	0	1.66343e-18	0.0301086	0	0	0	0.057505	0.00689583	0	6.20911e-18	0.148682	0.0633531	1.56365e-19	0.0658618	0	0.0327659
TCGA-AC-A5EH-01A-11R-A28M-07	TCGA-AC-A5EH	-0.362247	-0.636447	0.276179	0.04533	0.442975	0.641382	LAR	113	0.147842	0.27678	0.110415	0.464963	42.3775	med	ID	med	-314.32	-56.7047	-257.616	C1	0	511	0	511	0	511	0	511	0.174887	0.00190391	0	7.84528e-18	1.94323e-19	2.87255e-18	3.60801e-18	0	4.83698e-18	2.07551e-18	0.0308913	0	1.13014e-18	0	0.00191888	0.109651	0.00618763	0.0297613	0.0111722	0
TCGA-AC-A6IW-01A-12R-A33J-07	TCGA-AC-A6IW	0.656842	0.512625	-0.279924	-0.534348	-0.344182	-0.296402	BL1	NA	NA	NA	NA	NA	NA	NA	FI	med	-1262.35	-889.734	-372.612	C2	0	413	0	413	0	413	0	413	0.40543	8.57591e-21	2.09179e-17	0.0536571	0.184432	7.95243e-21	5.36066e-19	0	2.14326e-18	1.65838e-18	0.0482099	0.00368115	0.0224048	2.40591e-17	0.195133	0	0.0302959	0.0610953	0	0.0403079
TCGA-AC-A7VC-01A-11R-A352-07	TCGA-AC-A7VC	-0.355574	-0.421871	0.477599	0.347314	0.360852	0.0650029	BL2	NA	NA	NA	NA	NA	NA	NA	ID	low	-2095.74	-1049.08	-1046.66	C4	0	1	0	1	0	1	0	1	0.0997268	0.00289984	0.0672638	6.32728e-18	0	5.50982e-20	0.0283096	0	4.17546e-18	2.20967e-18	0.0284668	5.06768e-21	1.33545e-17	0	0.0195822	0.0240029	0	0.0711794	0	1.30988e-18
TCGA-AC-A8OQ-01A-11R-A41B-07	TCGA-AC-A8OQ	0.0238618	-0.0729423	0.49827	0.0945218	-0.189036	-0.171533	M	NA	NA	NA	NA	NA	NA	NA	MR	low	-1456.89	-671.476	-785.411	C1	0	34	0	34	0	34	0	34	0.237821	0.177762	0	0.0277459	0.0414481	9.58629e-20	0.0381986	0	1.04994e-18	0	0.0159084	0.00943837	0	6.89942e-18	0.00738186	0.0563513	0.0477785	0.0206096	0	0.00346909
TCGA-AN-A04D-01A-21R-A034-07	TCGA-AN-A04D	-0.567315	0.42778	-0.173828	0.543808	-0.433523	0.0123308	M	76	0.057144	0.0847104	0.160577	0.697569	35.9653	med	ID	low	-1516.99	-671.616	-845.37	C1	0	52	0	52	NA	NA	0	52	0	1.62748e-19	0	0	0.177323	1.1122e-19	0	9.54379e-18	1.64374e-17	0	0.0266219	6.72412e-18	6.54279e-18	0	1.50713e-19	0.00396189	0	0.136064	1.22565e-17	5.22995e-19
TCGA-AN-A0AL-01A-11R-A00Z-07	TCGA-AN-A0AL	-0.143383	-0.356751	0.372169	0.0873165	0.106483	0.0786858	BL2	67	0.218862	0.16187	0.0265838	0.592684	41.8976	med	ID	med	-525.494	-383.551	-141.943	C2	0	227	0	227	0	227	0	227	0.167937	0.0100842	0.0286542	0.0519292	0.0595002	0	0	1.40437e-18	2.30456e-18	0	0.00933452	0	8.35027e-20	0	0.00543099	0.0316747	0.0426585	0.0111311	4.28292e-19	0
TCGA-AN-A0AR-01A-11R-A00Z-07	TCGA-AN-A0AR	-0.445677	0.0488893	-0.140775	0.421538	-0.252131	0.0491597	M	93	0.201754	0.134766	0.0379727	0.625507	32.1259	med	MR	low	-1282.82	-726.563	-556.254	C1	0	10	0	10	0	10	0	10	0.00445214	0	0	3.09971e-18	0	2.12692e-19	1.28551e-17	0	2.91538e-17	0	0.0350659	0	7.21803e-18	1.57541e-17	0.00215855	0	8.25882e-19	0.0352827	0	2.07635e-18
TCGA-AN-A0AT-01A-11R-A034-07	TCGA-AN-A0AT	-0.0458401	0.308545	-0.349869	0.269563	-0.185432	-0.223192	BL1	92	0.099428	0.0901387	0.246951	0.563482	24.0078	low	MR	med	-504.696	-432.462	-72.2344	C1	0	10	0	10	0	10	0	10	0.0749757	0.00201923	0	3.63461e-18	6.12464e-22	0.00132682	0	2.02338e-18	0	9.13209e-18	0.0395085	3.42381e-19	3.67463e-19	4.25356e-19	0.00602623	0.0325628	0.000854749	0.0520319	0	0
TCGA-AN-A0FJ-01A-11R-A00Z-07	TCGA-AN-A0FJ	-0.364341	-0.0726411	0.00728011	0.49454	-0.113633	-0.181779	M	72	0.360258	0.244917	0.129449	0.265376	28.896	low	SR	med	-624.867	-369.672	-255.194	C1	0	242	0	242	NA	NA	0	242	0.0857536	0	0	0.0485554	0.0291801	3.93121e-20	3.83691e-18	6.40304e-18	1.42686e-18	1.24981e-17	0.019934	6.7419e-18	6.2839e-18	6.84438e-18	0.0460891	0.0736352	0.0429616	0.00667978	0	0
TCGA-AN-A0FX-01A-11R-A034-07	TCGA-AN-A0FX	-0.710109	0.0507141	0.321337	0.781246	-0.139532	-0.181666	M	130	0.0629526	0.499777	1.63e-14	0.43727	64.3226	high	MR	low	-1833.92	-747.916	-1086	C1	0	10	0	10	0	10	0	10	0.0393814	0.0119866	0.0342281	0	0.0521714	4.34239e-19	2.30254e-18	3.952e-18	0	0	0.00811597	4.76344e-18	9.26662e-19	4.13668e-18	0.00217906	0.139176	0	0.010513	0	2.16365e-18
TCGA-AN-A0G0-01A-11R-A034-07	TCGA-AN-A0G0	-0.350817	0.00955864	-0.151129	0.340823	-0.242403	0.0842135	M	35	0.131126	0.662211	0.152648	0.0540142	42.8831	med	MR	high	-224.655	-404.98	180.325	C1	0	16	0	16	0	16	0	16	0.0786042	0.00303793	1.13918e-17	0	5.62811e-18	0	0	0	1.66914e-17	0	0	5.27279e-19	0	0	0.0133292	0.0280788	0.00826983	0.00418772	0	6.50887e-20
TCGA-AN-A0XU-01A-11R-A109-07	TCGA-AN-A0XU	-0.0364778	0.0248087	-0.27477	0.151735	0.153696	-0.173118	BL2	82	0.117708	0.318036	0.0969207	0.467335	64.9691	high	MR	high	-455.327	-709.349	254.021	C1	0	10	0	10	0	10	0	10	0.148982	0.00396471	0.00984277	0	1.61473e-18	0	0	4.2937e-18	1.98717e-18	8.5346e-18	0.0137239	0	1.81742e-18	0	0.014171	0.077669	9.26596e-21	0.00671822	0	0
TCGA-AO-A03U-01B-21R-A10J-07	TCGA-AO-A03U	0.12603	-0.525656	0.41405	-0.131016	0.39512	0.209875	BL2	NA	NA	NA	NA	NA	NA	NA	ID	high	-284.396	-638.271	353.875	C3	1	1793	0	1793	0	1793	1	1614	0.190989	0.00754188	0.0502637	0	0.403727	1.56966e-18	2.31677e-18	1.32891e-17	0	0	0	0	0	1.88082e-17	0.122688	0.0680661	0.022751	0	0	8.53173e-19
TCGA-AO-A0J2-01A-11R-A034-07	TCGA-AO-A0J2	0.126185	-0.314503	-0.279913	-0.44284	0.224076	0.592751	LAR	50	0.100468	2.66e-14	0.330098	0.569434	55.4196	high	MR	high	-336.893	-298.071	-38.8219	C2	0	997	0	997	0	997	0	997	0.108521	0.0360239	4.59213e-17	3.786e-19	0.0814878	0	1.53177e-17	2.48971e-18	0	0	0.0172797	2.15524e-17	0	0	5.42101e-20	0.0150563	0.00869657	0.070143	0	6.03231e-19
TCGA-AO-A0J4-01A-11R-A034-07	TCGA-AO-A0J4	0.0138993	0.566758	-0.113959	0.287926	-0.438652	-0.43818	BL1	73	0.437038	0.203309	0.0805576	0.279096	55.1708	high	MR	med	-1646.85	-1231.04	-415.816	C2	0	1587	0	1587	0	1587	0	1587	0.276815	2.73232e-20	1.23107e-19	0.0799844	0.0738164	4.85423e-19	0.0152572	1.58785e-18	0	0	0.0016377	1.569e-18	2.93675e-18	1.75782e-18	0.0211685	0.130764	0.039728	0	0	0.00539505
TCGA-AO-A0J6-01A-11R-A034-07	TCGA-AO-A0J6	0.390008	0.244163	-0.486739	-0.36007	0.168061	-0.185488	BL1	91	0.222257	0.133753	1.59e-14	0.64399	41.8206	med	FI	low	-1823.61	-1210.18	-613.427	C2	0	1140	0	1140	0	1140	0	1140	0.192041	0	0	0.0410487	0.0664445	0	1.37545e-17	7.68945e-18	0	0	0	1.78253e-18	0	1.31743e-17	0	0	0.0226761	0.0359761	0	0
TCGA-AO-A124-01A-11R-A10J-07	TCGA-AO-A124	-0.240309	0.548673	-0.452504	0.299124	-0.308765	-0.247259	BL1	115	0.0325427	0.331167	1.11e-14	0.63629	61.1572	high	MR	med	-1284.9	-961.962	-322.941	C2	0	3506	0	3506	0	3506	0	3506	0.0125905	0.00124394	2.32193e-19	2.36057e-18	0.0248698	3.21486e-19	0	3.60953e-18	6.45835e-19	3.61758e-18	0	2.4308e-18	0	8.25881e-18	0.0016184	0.0282295	0	0.0597108	5.82717e-19	0
TCGA-AO-A129-01A-21R-A10J-07	TCGA-AO-A129	0.304533	0.393925	-0.197055	-0.137912	-0.129473	-0.308084	BL1	69	0.289396	0.099872	0.146157	0.464576	43.5687	med	SR	high	-644.628	-629.132	-15.4965	C2	0	3286	0	3286	0	3286	0	3286	0.259117	0.00419298	0.00410157	0.0513176	0.052176	2.8716e-20	1.51923e-19	0	0	0	0.041057	0.00415182	0	0	0	0.0620294	0.0290802	0.0368532	0	0.00154933
TCGA-AO-A12F-01A-11R-A115-07	TCGA-AO-A12F	-0.65619	-0.089176	0.345504	0.658951	-0.217431	-0.0787833	M	29	4.16e-14	0.5494	0.316402	0.134198	52.9764	high	ID	low	-1198	-562.013	-635.984	C1	0	1842	0	1842	0	1842	0	1842	0	0.0818817	0	0	0	1.8628e-19	0	0	0	7.79019e-18	0.0378542	1.5903e-19	7.64167e-18	0	0.00831878	0.024305	2.18895e-19	0.0206486	0	0
TCGA-AO-A1KR-01A-12R-A144-07	TCGA-AO-A1KR	0.0157246	0.0805797	-0.247453	-0.0321345	0.00815316	0.0393338	BL1	50	0.161004	0.363168	0.105177	0.370651	38.9274	med	SR	med	-1154.66	-734.777	-419.881	C2	0	2513	0	2513	0	2513	0	2513	0.0135641	0.010353	0	4.54566e-19	0.170236	0	0	0	6.20027e-17	0	0.0445602	0	2.27368e-17	7.3419e-18	4.75964e-19	2.05735e-17	0	0.104961	7.42144e-18	0
TCGA-AQ-A04J-01A-02R-A034-07	TCGA-AQ-A04J	0.0586489	-0.0921545	0.47391	0.0853588	-0.309798	-0.14713	M	45	0.159351	0.0403844	0.156827	0.643437	49.9164	med	SR	high	-612.904	-587.521	-25.3834	C1	0	819	0	819	0	819	0	819	0.349562	0.00123919	0.0821864	0.08005	0.105375	0	0.0230264	0	0	1.43319e-17	0.0110862	7.07293e-18	0	0	0.0161296	0.129159	0.0405492	0.00587225	0	0.00408784
TCGA-AQ-A54N-01A-11R-A266-07	TCGA-AQ-A54N	-0.145498	0.312912	-0.365128	0.224179	-0.231877	-0.0698324	BL1	63	0.108966	0.591673	1.73e-14	0.299361	77.66	high	ID	high	-439.294	-914.561	475.268	C4	0	78	0	78	0	78	0	78	0.0611638	4.83817e-19	0	2.72932e-18	0	3.96348e-19	0	0	5.92246e-19	1.95959e-18	0.0438911	0	1.06215e-17	4.10333e-18	0.00453872	0	0	0.0773689	6.87234e-18	0
TCGA-AR-A0TP-01A-11R-A084-07	TCGA-AR-A0TP	-0.698518	0.339688	-0.0561784	0.733683	-0.416277	-0.138256	M	NA	NA	NA	NA	NA	NA	NA	ID	low	-1703.01	-1047.74	-655.273	C1	0	4275	0	4275	0	4275	0	4275	7.24697e-19	0.00355365	0.0850019	0	0.301207	2.71933e-20	0	0	2.78647e-17	1.75018e-18	1.28565e-18	4.10222e-18	2.14483e-17	0	0	0.0864575	0	0.00527461	0	1.54567e-18
TCGA-AR-A0TS-01A-11R-A115-07	TCGA-AR-A0TS	0.216314	0.353505	0.31656	0.0165403	-0.449999	-0.251489	BL1	34	0.173837	0.454667	0.0593283	0.312168	25.0857	low	MR	high	-1079.77	-1038.24	-41.5235	C2	0	2558	0	2558	0	2558	0	2558	0.333917	0.0574354	0	0.225579	0.00648116	0	0.111774	0	7.45815e-18	1.67555e-18	0.00135903	0.0324777	0.0136959	0	0.104658	0.141213	0.106247	0.00398268	0.00065237	0.0261796
TCGA-AR-A0TU-01A-31R-A109-07	TCGA-AR-A0TU	0.452793	0.495652	-0.466694	-0.376453	-0.320405	-0.261087	BL1	62	0.212267	0.303721	0.0397444	0.444269	56.2147	high	SR	high	-584.873	-833.55	248.676	C2	0	709	0	709	0	709	0	709	0.227217	0	1.35382e-17	0	0.133446	0	0	7.59078e-19	0	3.2797e-17	0.0753561	0	0	4.82535e-18	0.0127525	0	0.00143621	0.0850879	4.23673e-19	0.0181072
TCGA-AR-A0U0-01A-11R-A109-07	TCGA-AR-A0U0	0.621317	0.162369	-0.360014	-0.619171	0.251698	-0.0425189	BL2	43	0.39035	0.306042	0.148363	0.155245	50.5571	high	FI	low	-1263.95	-470.069	-793.884	C2	0	1988	0	1988	0	1988	0	1988	0.302841	0.00680265	0	2.15416e-18	0.0236514	3.80519e-20	4.44312e-18	9.1426e-18	1.3159e-18	3.63278e-18	0.0387194	1.19374e-22	0.00999278	0.014376	0.0216218	0	1.35817e-18	0.029557	1.85004e-18	0.00517024
TCGA-AR-A0U4-01A-11R-A109-07	TCGA-AR-A0U4	0.445392	0.198594	-0.107069	-0.378496	-0.168303	-0.224906	BL1	NA	NA	NA	NA	NA	NA	NA	SR	high	-353.743	-609.955	256.212	C4	0	3261	0	3261	0	3261	0	3261	0.240683	0.012203	0.0181056	0.0654235	0.107123	0	0	1.55568e-18	7.22039e-18	8.51864e-18	0.0138255	0	5.16849e-19	0	0.0930041	0.0358295	0.0896764	0.0661631	3.88904e-19	0.0168329
TCGA-AR-A1AH-01A-11R-A12D-07	TCGA-AR-A1AH	-0.532171	-0.164448	-0.0241687	0.461045	0.148952	-0.0119679	M	66	0.0155837	0.219121	0.24341	0.521885	35.6659	med	ID	low	-2116.82	-790.673	-1326.14	C1	0	3807	0	3807	0	3807	1	1136	0.00802746	0.000387191	3.05148e-17	0	0.00719403	0	0	0	0	0	0.0170876	9.01962e-19	0	6.85312e-18	0	4.62029e-18	4.42293e-19	0.0237335	0.00187708	4.3652e-19
TCGA-AR-A1AI-01A-11R-A12P-07	TCGA-AR-A1AI	0.597029	0.382219	-0.431375	-0.475089	-0.145756	-0.296444	BL1	52	0.467707	0.262388	0.0930629	0.176842	48.7775	med	FI	high	-834.703	-870.94	36.2372	C2	0	3296	0	3296	1	588	1	588	0.300385	0	1.66372e-18	0.076279	0.175906	4.52936e-20	0.0100905	0	0	0	0.0233772	0.00621597	0.0131873	0	0.0268362	3.2542e-20	0.0188388	0	0	0.0141045
TCGA-AR-A1AJ-01A-21R-A12P-07	TCGA-AR-A1AJ	0.731809	-0.124222	0.275772	-0.71878	0.0984902	-0.190723	BL2	21	0.124956	0.582366	0.0160728	0.276605	30.6921	low	SR	med	-450.215	-371.945	-78.2699	C2	0	3072	0	3072	0	3072	0	3072	0.430671	0.179096	1.9863e-19	0.0781688	0.0739468	0	0.0367376	1.72682e-18	0	0	0.00989141	0.0206502	0.0507719	6.18233e-21	0.138903	0.0549305	0.107562	0.00223149	0.00551178	0.0701782
TCGA-AR-A1AO-01A-11R-A12P-07	TCGA-AR-A1AO	0.357584	-0.685536	0.633951	-0.487512	0.332385	0.397334	LAR	5	0.604056	0.395944	2.05e-13	2.05e-13	NA	NA	SR	high	123.588	-286.029	409.617	C2	0	2618	0	2618	0	2618	0	2618	0.411575	0.0572399	1.28302e-18	0	0.275048	0	1.50188e-19	0	1.65451e-18	3.21646e-18	4.10931e-05	2.46005e-18	0	1.43675e-17	0.0556406	0.055982	0	0.0019251	0.00908664	0.011913
TCGA-AR-A1AQ-01A-11R-A12P-07	TCGA-AR-A1AQ	0.645868	0.129819	-0.22317	-0.593205	0.111026	-0.308085	BL1	37	0.0709615	0.438772	0.238094	0.252172	37.065	med	SR	med	-471.36	-369.823	-101.537	C2	0	3021	0	3021	0	3021	0	3021	0.283395	0.00516967	0.0188969	0.0161938	9.78865e-19	0	6.73905e-19	0	2.46734e-18	0	0.0422605	0	0.0233155	0	0.0270229	0.00260699	0.0233906	0.0333901	3.40161e-21	0.0126525
TCGA-AR-A1AR-01A-31R-A137-07	TCGA-AR-A1AR	0.365922	-0.280754	0.30706	-0.412912	0.329692	-0.0997558	BL2	42	0.236963	0.0827897	0.233314	0.446933	24.5427	low	MR	high	41.9084	-218.066	259.975	C2	1	524	1	524	1	268	1	268	0.414527	0.105685	5.75639e-19	0.0179186	0	1.10375e-18	0.0193717	8.17395e-19	3.71337e-18	0	0.0135294	1.37046e-19	0	0	0.0627226	0.0053813	0.0182745	0.0132257	0.0101846	0.0229525
TCGA-AR-A1AY-01A-21R-A12P-07	TCGA-AR-A1AY	-0.475413	0.204281	-0.198994	0.557294	-0.12605	-0.290377	M	40	0.130017	0.869983	2.89e-14	1.4e-07	30.649	low	MR	low	-1976.94	-740.292	-1236.64	C1	0	1026	0	1026	0	1026	0	1026	0.0240001	0.00373461	0.0162894	0	0.031022	2.50143e-20	5.0011e-18	1.73724e-17	0	6.37579e-18	0.0142061	8.27243e-18	0	0	0.0219112	0.0346541	0.00263873	0.0113617	0.00173893	2.90441e-20
TCGA-AR-A24Q-01A-12R-A169-07	TCGA-AR-A24Q	-0.36917	0.00431518	0.276541	0.549636	-0.407437	-0.209497	M	106	0.24549	0.138475	0.0247136	0.591321	55.1986	high	MR	med	-741.47	-482.835	-258.635	C1	0	3172	0	3172	0	3172	0	3172	0.141562	0.000568274	0.101993	1.71137e-18	0.028864	0	0	0	3.02709e-18	6.16684e-18	0.0182105	6.31834e-19	0	5.88646e-19	0.0162929	0.1815	0.0205227	0.00814106	8.95039e-21	0.000134506
TCGA-AR-A251-01A-12R-A169-07	TCGA-AR-A251	-0.335151	0.295227	0.0569563	0.329419	-0.148493	-0.137103	M	126	0.216777	0.066954	0.139012	0.577257	56.689	high	MR	low	-1158.87	-611.954	-546.916	C1	0	3030	0	3030	0	3030	0	3030	0.138711	0.0529074	0.0565168	3.04476e-18	0.092873	4.13467e-21	8.03583e-18	7.74026e-18	2.38338e-19	0	0.011275	1.69074e-17	0	0	0.0226259	1.64294e-18	0	0.00206299	6.57238e-19	1.66218e-19
TCGA-AR-A256-01A-11R-A169-07	TCGA-AR-A256	-0.205178	0.214637	-0.24028	0.264746	-0.0641705	-0.296441	M	147	0.172903	0.116562	0.0736436	0.636891	58.0588	high	ID	low	-905.757	-416.03	-489.726	C2	1	2854	NA	2854	1	1640	1	1640	0.137285	0	4.10198e-19	0.0116987	0.0764575	0	0	0	1.49682e-18	1.09056e-17	0.00864011	0	0	6.87539e-18	0.0295981	0.0184461	0.0192674	0.0313246	4.60356e-19	0
TCGA-AR-A2LR-01A-12R-A18M-07	TCGA-AR-A2LR	-0.586257	-0.125164	0.412089	0.668776	-0.256663	-0.201943	M	50	0.167627	0.584242	0.0695339	0.178597	51.4659	high	ID	med	-668.147	-248.828	-419.32	NA	0	1742	0	1742	0	1742	0	1742	0.10106	0.0676681	0.110504	7.47354e-18	0.00553085	0	6.86156e-18	1.4411e-18	6.78951e-19	3.08935e-19	0.0132796	9.74369e-19	0	0	0.0526419	0.233264	3.81796e-19	0.00764818	0.0048414	0.000612279
TCGA-AR-A5QQ-01A-11R-A28M-07	TCGA-AR-A5QQ	0.283884	-0.405894	0.0492084	-0.397758	0.760526	0.0976831	BL2	42	0.179829	0.127532	0.271821	0.420819	30.8896	low	FI	high	-63.5785	-736.564	672.986	C2	1	322	1	322	NA	NA	1	301	0.30666	9.70199e-19	0	0.0493799	0.0665497	0.00760851	0.000897524	0	0	3.66593e-19	0.0275271	0.00510809	0.0176715	0.00514536	0.0594997	5.33805e-18	0.034826	0.0881377	1.5609e-18	0.0540281
TCGA-B6-A0I1-01A-11R-A21T-07	TCGA-B6-A0I1	-0.389012	0.511081	-0.412222	0.331018	-0.0648307	-0.00280799	BL1	39	0.0615446	0.543437	0.075371	0.319648	42.6956	med	MR	high	-249.126	-317.754	68.6276	C2	1	2361	0	2361	1	1120	1	1120	8.18677e-20	1.12576e-19	0	0	0.376934	1.33174e-19	0	0	8.26465e-18	9.80106e-18	2.64436e-19	0	0	0	0	2.36633e-19	0	0.0652282	0	0
TCGA-B6-A0I6-01A-11R-A034-07	TCGA-B6-A0I6	-0.651565	0.166664	0.0801456	0.689045	-0.0479739	-0.234234	M	78	0.0770645	0.239441	0.090688	0.592806	40.205	med	MR	low	-1285.21	-479.002	-806.204	C1	1	991	1	991	1	859	1	859	0.0200972	0.0042688	0.0722178	0	0.036461	0	9.19358e-18	0	0	3.85432e-18	0.0193284	0	0	0	0.00775726	0.103965	2.69405e-19	0.0415955	2.86331e-21	5.62793e-19
TCGA-B6-A0IJ-01A-11R-A034-07	TCGA-B6-A0IJ	0.565863	0.480038	-0.449322	-0.521716	-0.113862	-0.297423	BL1	114	0.252826	0.0901859	0.12139	0.535599	53.0927	high	FI	low	-1447.48	-930.367	-517.117	C2	0	7106	0	7106	0	7106	0	7106	0.364159	0.00566749	0	0.0622183	0.128865	0	0	2.25966e-18	5.08216e-18	0	0.0418998	6.14008e-20	1.07677e-19	1.06256e-17	0.0559179	0.00610233	0.052475	0.0308416	0	0.0198471
TCGA-B6-A0IQ-01A-11R-A034-07	TCGA-B6-A0IQ	-0.0430255	0.0843584	-0.259826	0.163393	-0.189525	-0.138044	M	48	0.130861	0.609046	0.126732	0.133361	34.4632	med	MR	med	-1379.47	-918.09	-461.378	C1	0	4285	0	4285	0	4285	0	4285	0.170421	0.00960971	7.48329e-19	4.50751e-18	0.0652543	0	7.59496e-19	0	0	1.35539e-17	0.0285092	0	0	0	0.0105362	0.0151753	1.13893e-19	0.0455141	1.58776e-18	0
TCGA-B6-A0RE-01A-11R-A056-07	TCGA-B6-A0RE	-0.523631	0.0978735	-0.363357	0.447723	0.310905	-0.206309	M	81	0.450537	0.000508976	0.223824	0.325129	64.0544	high	MR	NA	NA	NA	NA	C1	0	7777	0	7777	0	7777	0	7777	0.070342	0.00597194	5.23295e-18	0	0.420497	4.1781e-19	0	1.18454e-17	0	0	0	1.04514e-17	0	0	5.9878e-21	0.00351022	0.0427822	0.0272055	0	0
TCGA-B6-A0RS-01A-11R-A084-07	TCGA-B6-A0RS	-0.0581263	-0.397921	0.124812	-0.132035	0.291816	0.49702	LAR	NA	NA	NA	NA	NA	NA	NA	MR	high	-635.072	-745.78	110.708	C1	1	3063	1	3063	1	2041	1	2041	0.26109	0.0430349	2.61939e-17	2.65543e-18	0.457214	0	0	1.34172e-18	3.13939e-17	8.77806e-18	3.88948e-18	7.12476e-18	1.49493e-17	0	8.92592e-19	0.036529	0	0	2.54801e-18	0
TCGA-B6-A0RU-01A-11R-A084-07	TCGA-B6-A0RU	-0.656803	0.0157195	0.414689	0.64741	-0.358499	0.0111729	M	36	3.78e-14	0.506985	0.314342	0.178673	55.9084	high	ID	low	-1901.7	-664.094	-1237.61	C1	0	8605	0	8605	1	3076	1	3076	0.0232246	0.0330496	0.0687394	0	0	3.29389e-18	7.25578e-18	0	0	0	0.00897504	0	2.82185e-17	0	0.0247073	0.167045	9.8627e-18	0.0323065	0	0
TCGA-B6-A0WX-01A-11R-A109-07	TCGA-B6-A0WX	-0.384321	-0.328738	0.463606	0.40488	0.0945878	-0.046312	M	22	5.79e-14	0.463938	0.0257373	0.510325	43.3915	med	ID	low	-1076.81	-556.641	-520.169	C1	1	639	1	639	1	563	1	563	0.281594	0.00665865	0.0828419	0	0.0445916	1.55213e-19	0.0122666	0	0	6.30251e-18	0.039486	0	0	0	0.00308766	0.163321	0.0225325	0.0266685	0	0.000376972
TCGA-B6-A0X1-01A-11R-A109-07	TCGA-B6-A0X1	0.505521	0.183523	-0.39996	-0.524345	0.0958985	-0.0653136	BL1	47	0.177099	0.28436	0.134129	0.404413	30.9554	low	MR	NA	NA	NA	NA	C2	1	7455	0	7455	1	490	1	490	0.258033	0	0	0.0432258	0.0279629	0.000598844	0	4.36895e-19	1.01782e-17	2.93609e-18	0.0139733	1.8898e-18	0.0384316	0	2.48896e-18	0	0.0854333	0.00501965	0.00105924	3.54111e-19
TCGA-B6-A400-01A-11R-A239-07	TCGA-B6-A400	-0.319809	0.141947	-0.0516864	0.506955	-0.0204165	-0.342531	M	97	0.0660277	0.359429	1.17e-14	0.574543	40.6076	med	SR	low	-1277.82	-641.79	-636.028	C2	0	215	0	215	0	215	0	215	0.331885	0.00127025	0.0225358	0	0.0707317	0	1.93753e-18	3.93736e-19	9.26516e-19	0	0.0154018	8.34536e-20	3.8109e-18	0	0.109379	0.0648157	0.0254096	0.0410231	0	0.0523885
TCGA-B6-A402-01A-11R-A239-07	TCGA-B6-A402	-0.54536	0.671629	-0.330378	0.590008	-0.323152	-0.242961	BL1	41	0.256133	0.29755	0.333608	0.112709	57.1726	high	ID	low	-1315.06	-710.529	-604.533	C1	0	2281	0	2281	1	1516	1	1516	0.0326493	0.000667167	0	3.01541e-20	0.138644	0	0	0	0.0126553	2.08499e-17	0.0120955	0	3.89527e-18	0	0	0.0573181	0	0.0263187	0	0
TCGA-B6-A409-01A-11R-A24H-07	TCGA-B6-A409	-0.365695	0.391525	-0.083656	0.290228	-0.0519749	-0.0655292	BL1	25	0.124244	0.583284	0.00082209	0.291651	53.154	high	SR	low	-2031.87	-1131.41	-900.458	C2	1	573	1	573	1	456	1	456	0.0944864	0.00918802	0	7.86259e-19	0.189185	0	0	5.17555e-18	0	0	0.0163154	0	0	3.50028e-17	0	0.0137499	6.05831e-18	0.0893248	3.85539e-18	0
TCGA-BH-A0AV-01A-31R-A115-07	TCGA-BH-A0AV	-0.576639	-0.0391937	0.336271	0.586977	0.242337	-0.254869	M	47	0.249723	0.297364	0.102478	0.350435	33.1019	med	MR	low	-1157.87	-360.138	-797.727	C1	0	1820	0	1820	0	1820	0	1820	0.0502254	0.0098855	0.0903825	8.06555e-19	0.0378976	3.73696e-20	1.92676e-18	0	1.63035e-18	4.17071e-18	0.0105692	0	2.17986e-18	1.52738e-17	0.0115874	0.0264814	0	0	0.00415016	1.8041e-18
TCGA-BH-A0B3-01A-11R-A056-07	TCGA-BH-A0B3	0.0815143	0.0880023	-0.209798	-0.108445	0.50799	-0.279074	BL2	29	0.2373	0.485025	0.220769	0.0569053	65.9139	high	SR	med	-304.622	-254.937	-49.6847	C2	0	1203	0	1203	0	1203	0	1203	0.276642	0.010205	2.33205e-18	5.60343e-19	0	0	3.4043e-18	1.78026e-19	0	0	0.0166016	0	0	2.27875e-19	0.0061507	0	0	0.0284209	1.12545e-19	0
TCGA-BH-A0B9-01A-11R-A056-07	TCGA-BH-A0B9	0.533038	0.177207	-0.369056	-0.387313	-0.308622	-0.201602	BL1	33	0.360001	0.459276	0.180723	3.96e-14	54.1452	high	SR	high	-1033.73	-1134.54	100.81	C2	0	1572	0	1572	0	1572	0	1572	0.386602	4.02044e-19	0	0.0806777	0.063205	1.40478e-19	0	3.44519e-18	0	1.5744e-19	0.060851	0.0272619	0.0350766	9.69001e-18	0.0336139	6.77234e-19	0.0965589	0.0121582	0	0.0177151
TCGA-BH-A0BG-01A-11R-A115-07	TCGA-BH-A0BG	0.383536	0.430538	-0.0780954	-0.162346	-0.494874	-0.376694	BL1	31	0.173537	0.320182	0.18179	0.324491	71.0381	high	SR	med	-1339.32	-885.509	-453.814	C2	0	1871	0	1871	0	1871	0	1871	0.265909	0.00298674	4.3149e-18	0.0603793	0.0844236	0	1.02982e-18	1.07717e-18	0	5.32339e-18	0.00210023	8.14046e-21	0.00261452	0	0.0123489	0.105362	0.0884701	0.0121482	0	0.0045058
TCGA-BH-A0BL-01A-11R-A115-07	TCGA-BH-A0BL	-0.0573463	-0.580258	0.604208	0.0890157	0.462735	-0.126015	BL2	49	2.58e-14	0.729927	2.58e-14	0.270073	34.028	med	MR	high	-26.274	-158.373	132.099	C1	0	2278	0	2278	0	2278	0	2278	0.300077	0.233265	0.101267	0	0.0533136	0	4.90661e-20	1.0408e-18	8.07786e-18	6.02497e-18	0.0032876	8.89511e-20	1.36244e-19	0	0.017709	0.0641433	0.011495	0	0	0.0026235
TCGA-BH-A0BW-01A-11R-A115-07	TCGA-BH-A0BW	0.516215	0.164677	-0.187789	-0.438936	-0.165426	-0.142058	BL1	76	0.131961	0.173404	0.320248	0.374387	31.8953	med	SR	low	-1153.09	-649.763	-503.326	C2	0	2371	0	2371	0	2371	0	2371	0.333421	2.34419e-19	0	0.0816673	0.0867121	9.53687e-20	8.52674e-20	3.13104e-19	8.93684e-19	0	1.07729e-18	7.91498e-18	0.000256339	1.53308e-17	0.0234979	0.0217241	0.0806605	0	0	0.00319007
TCGA-BH-A0E0-01A-11R-A056-07	TCGA-BH-A0E0	-0.180491	-0.0470498	-0.120708	0.055678	0.16609	0.281812	LAR	28	0.0684292	0.93157	4.17e-14	8.07e-07	30.7955	low	FI	med	-757.974	-456.633	-301.341	C1	0	134	0	134	0	134	0	134	0.0584569	0.0177601	2.94507e-17	3.92918e-18	0.060855	0	1.50718e-18	7.75899e-18	0	3.19294e-17	0.0477666	0	0	0	0.0771952	4.15706e-19	2.94438e-19	0.0617054	0	0.0177641
TCGA-BH-A0E6-01A-11R-A034-07	TCGA-BH-A0E6	-0.215243	0.0868258	0.110647	0.262576	-0.0769517	-0.00865796	M	46	3.19e-14	0.675207	0.012006	0.312787	32.2549	med	MR	med	-979.435	-710.543	-268.893	C1	0	293	0	293	0	293	0	293	0.0873113	0.0540336	0	0	0.0421084	4.34879e-20	0	3.96722e-17	3.37727e-17	1.68594e-17	0.0270899	1.03997e-18	0	4.64132e-18	0	0.0844847	4.96033e-18	0.0771072	0	2.37448e-19
TCGA-BH-A0WA-01A-11R-A109-07	TCGA-BH-A0WA	-0.483039	0.414193	-0.120658	0.629533	-0.292674	-0.367809	M	72	0.22774	0.056685	0.18992	0.525655	49.9898	med	MR	low	-1764.5	-771.933	-992.568	C2	0	701	0	701	0	701	0	701	0.0713944	0.00130239	0.0445727	7.10648e-18	0	2.92153e-18	9.80662e-18	4.23519e-18	3.40606e-18	0	0.00123144	0	0	5.22632e-18	0.0146954	0.1142	2.03375e-19	0.00585826	0	0
TCGA-BH-A18G-01A-11R-A12D-07	TCGA-BH-A18G	-0.333486	-0.0335023	-0.0326571	0.254478	0.107429	0.074848	M	1110	1.08e-15	0.168991	0.831009	1.08e-15	18.3616	low	MR	med	-849.134	-607.013	-242.121	C1	0	149	0	149	0	149	0	149	0.0976163	0.0140095	5.33593e-18	5.50844e-20	0.211542	0	0	6.46036e-18	4.15974e-18	2.10601e-19	0.000887934	0	1.66139e-17	0	0	0	0.000307094	0.067016	3.99003e-19	0
TCGA-BH-A18T-01A-11R-A12D-07	TCGA-BH-A18T	-0.0446296	0.306234	-0.353705	0.14252	-0.15198	-0.219529	BL1	55	0.113848	0.356571	0.026704	0.502877	43.9945	med	MR	low	-1387.82	-578.583	-809.233	C1	1	224	1	224	NA	NA	1	224	0.107024	0.0111015	0	0	0.0855798	0	0	4.19606e-18	0	8.40495e-18	0.0222946	5.30572e-18	0	0	0.00588994	0.014012	0.0271315	0.0406867	6.87984e-20	0
TCGA-BH-A18V-01A-11R-A12D-07	TCGA-BH-A18V	0.139822	0.368879	-0.168241	-0.0812222	0.108926	-0.341607	BL1	144	0.568825	0.0498374	0.0545441	0.326793	44.6411	med	FI	med	-886.199	-482.299	-403.899	C2	1	1556	NA	1556	0	1556	0	1556	0.283645	0.00452275	5.30493e-19	0.0218253	0.068453	0.00297025	0	6.95612e-19	0	0	0.0089285	2.47751e-18	0	0	0.0106235	0.0104722	0.0224594	0.00384361	0.00553272	0.00672154
TCGA-BH-A1EX-01A-11R-A13Q-07	TCGA-BH-A1EX	-0.240354	-0.681362	0.429199	0.00563515	0.319024	0.558027	LAR	13	7.65e-14	0.444618	0.442094	0.113287	29.2794	low	MR	high	-353.186	-349.568	-3.61743	C6	1	1508	1	1508	NA	NA	1	1508	0.145848	0.0128286	1.29514e-18	0	0.345302	6.29358e-19	4.54619e-18	0	3.42599e-17	1.25339e-17	1.76289e-18	0	0	0	3.76947e-20	0.09183	0.0503957	7.93912e-19	1.18544e-18	5.76019e-19
TCGA-BH-A1F6-01A-11R-A13Q-07	TCGA-BH-A1F6	0.184954	0.493469	-0.124111	-0.225052	0.00478709	-0.19001	BL1	45	3.46e-14	0.701694	0.298306	3.46e-14	57.9875	high	ID	NA	NA	NA	NA	C2	1	2965	NA	2965	NA	NA	0	2965	0.264608	0.00177753	1.23097e-18	0.0107432	0.0409145	5.77828e-21	0	2.74789e-18	5.27164e-18	8.49255e-18	0.0293873	0	1.96217e-18	2.12544e-18	0.00896767	0.0441271	0.00606826	0.0313946	0	0.0042669
TCGA-BH-A1FC-01A-11R-A13Q-07	TCGA-BH-A1FC	0.547565	0.528726	-0.346277	-0.46599	-0.303372	-0.286337	BL1	63	0.424037	0.394256	0.0991543	0.0825533	46.9735	med	SR	low	-1291.35	-612.207	-679.139	C2	1	3472	0	3472	NA	NA	0	3472	0.280032	0	0	0.0697536	0.197794	0	1.23528e-17	1.17957e-18	6.85862e-19	0	0.0474516	0	2.16195e-19	0	0	0	0.0139929	0.0317653	0	0.00407484
TCGA-C8-A12K-01A-21R-A115-07	TCGA-C8-A12K	0.751653	0.332139	-0.259456	-0.688819	-0.316875	-0.317216	BL1	83	0.410595	0.0269843	0.0737159	0.488705	31.8068	med	ID	med	-530.801	-217.584	-313.217	C2	0	0	0	0	0	0	0	0	0.357375	0	0	0.0694278	0.14506	0	4.43695e-19	0	4.50333e-18	0	0.0435685	5.51698e-19	0.0369333	0	0.00397027	0.0197176	0.0636766	0.0400324	0	0.00695144
TCGA-C8-A131-01A-11R-A115-07	TCGA-C8-A131	-0.427588	-0.429762	0.104583	0.208829	0.522967	0.47046	BL2	48	0.059514	0.779142	2.61e-14	0.161344	49.9412	med	SR	med	-1042.03	-757.966	-284.068	C1	0	411	0	411	0	411	0	411	0.0615245	0.0380519	0	4.30963e-19	0.047396	0	0	6.3335e-19	7.44705e-18	0	0.0162106	1.89986e-18	3.82952e-18	0	0.00235376	0.0344968	0.0320092	0.038672	0	0
TCGA-C8-A134-01A-11R-A115-07	TCGA-C8-A134	0.190875	0.505134	-0.103719	-0.00701809	-0.330124	-0.234936	BL1	75	1.84e-14	0.163874	1.84e-14	0.836126	24.3654	low	SR	med	-867.376	-750.251	-117.126	C2	0	383	0	383	0	383	0	383	0.223967	0	0.0301726	4.81861e-18	2.12635e-18	0	0	1.2634e-17	1.58902e-17	3.52227e-18	0.0121176	3.5658e-18	7.63407e-18	0	0.0130746	0.0264794	0	0.0654119	7.90193e-19	5.76763e-05
TCGA-C8-A1HJ-01A-11R-A13Q-07	TCGA-C8-A1HJ	-0.271401	0.204747	-0.0719384	0.300259	-0.187168	-0.222194	M	92	0.0900545	0.068306	0.137771	0.703869	57.1247	high	ID	low	-1356.85	-556.454	-800.396	C2	0	5	0	5	0	5	0	5	0.032128	0.0216918	0	3.70902e-20	0.0373619	3.98963e-20	8.07122e-18	0	0	0	0.0378144	0	0	1.37244e-17	0.00305482	1.02878e-18	0	0.0604244	0	0
TCGA-C8-A26X-01A-31R-A16F-07	TCGA-C8-A26X	0.261307	-0.588232	0.229467	-0.487815	0.27684	0.712985	LAR	41	0.11567	0.262512	0.312062	0.309756	28.3902	low	SR	high	-19.7676	-298.828	279.061	C2	0	376	0	376	0	376	0	376	0.281913	0.0155315	0	0.0240933	0.193648	0	1.96008e-18	0	1.74112e-18	4.51601e-18	0.0354895	5.1762e-18	0.000940885	0	0.00704049	0.104613	0.020547	0.0155668	4.15973e-18	0.0139735
TCGA-C8-A26Y-01A-11R-A16F-07	TCGA-C8-A26Y	-0.0250063	-0.282461	-0.0961868	-0.252245	0.313179	0.597147	LAR	535	1	1.9e-15	1.9e-15	1.9e-15	47.4372	med	MR	high	-280.035	-290.393	10.3576	C1	0	394	0	394	0	394	0	394	0.0708653	0.00599824	0	0	0	5.43053e-20	9.53875e-20	4.02841e-18	0	2.39478e-18	0.00629934	0	4.79913e-18	2.23527e-17	0.00326637	0.00129954	0.0505432	0.00799513	0	5.74686e-20
TCGA-C8-A27B-01A-11R-A169-07	TCGA-C8-A27B	0.474807	0.541743	-0.479793	-0.442784	-0.265193	-0.279761	BL1	115	0.550514	0.0285599	0.115388	0.305539	43.7114	med	FI	med	-1107.85	-860.996	-246.854	C2	0	439	0	439	0	439	0	439	0.275911	0	6.61751e-19	0.0279035	0.143788	1.28956e-19	0	0	4.25529e-18	7.68838e-18	0.0108917	2.27772e-18	4.82183e-19	2.39264e-18	0.0117254	0.0100204	0.00838167	0.0170938	0	0.00564415
TCGA-C8-A3M7-01A-12R-A21T-07	TCGA-C8-A3M7	-0.332527	-0.65482	0.627222	0.131151	0.0340472	0.578061	LAR	116	0.690135	0.273401	0.0364638	7.51e-15	28.6432	low	ID	low	-2025.81	-1038.52	-987.292	C3	1	1034	1	1034	1	1034	1	1034	0.142216	0.058667	5.58131e-18	0	0.131902	0	0	1.40899e-17	0	9.76878e-18	0.0194677	5.86234e-18	1.40602e-17	0	0	0.1736	1.53349e-18	0.00442332	0.0209423	2.93996e-18
TCGA-D8-A13Z-01A-11R-A115-07	TCGA-D8-A13Z	-0.0912123	-0.456048	0.131548	-0.117873	0.459924	0.328544	BL2	56	0.157844	0.550661	2.11e-14	0.291495	38.931	med	ID	NA	NA	NA	NA	C2	0	635	0	635	0	635	0	635	0.240267	0.0110649	0.0168565	0	0.412771	0	2.04594e-17	1.82934e-17	0	1.91186e-17	0	0	0	0	0.010494	0.0283211	0.0160156	0	5.62303e-19	0.00236169
TCGA-D8-A142-01A-11R-A115-07	TCGA-D8-A142	-0.491255	-0.268827	0.397452	0.502515	0.0854599	0.114407	M	45	0.107249	0.45219	0.0915765	0.348985	52.7507	high	ID	low	-1752.28	-950.801	-801.478	C1	0	425	0	425	0	425	0	425	0.191338	2.41638e-20	0.0436461	6.23601e-18	0	9.93865e-19	0	0	0	2.88055e-18	0.00886589	3.22783e-18	4.1453e-18	0	0.0160916	0.0543323	0.0145374	0.00668746	0.000949201	1.88757e-19
TCGA-D8-A143-01A-11R-A115-07	TCGA-D8-A143	-0.112069	-0.0817428	-0.098717	0.0584183	0.0542474	0.228807	LAR	38	3.72e-14	0.566301	3.72e-14	0.433699	50.5139	high	SR	high	267.412	-136.794	404.206	C1	0	431	0	431	0	431	0	431	0.105855	1.07998e-19	3.07265e-18	1.52342e-19	0.102835	4.06152e-19	0	0	8.16308e-18	6.35189e-18	0.00683624	1.09382e-18	0	0	0.00412784	0.0103271	0.0011288	1.52034e-18	5.12479e-18	0
TCGA-D8-A147-01A-11R-A115-07	TCGA-D8-A147	0.04898	0.429404	-0.247895	0.110692	-0.308151	-0.390035	BL1	96	0.459939	1.3e-14	1.3e-14	0.540061	50.395	high	FI	NA	NA	NA	NA	C2	0	584	0	584	0	584	0	584	0.124534	0	0.00988248	0.0283542	0.0741738	2.56764e-20	0	3.85736e-18	0	1.08996e-17	0	2.52617e-18	0	4.62675e-18	0.00609563	0.0456229	0.00479923	0.00630113	0.000158646	0
TCGA-D8-A1JF-01A-11R-A13Q-07	TCGA-D8-A1JF	-0.235344	-0.581495	0.186511	-0.0630003	0.093041	0.747708	LAR	36	0.0959226	0.671854	0.232223	3.45e-14	67.5261	high	MR	low	-1525.24	-870.816	-654.424	C3	0	366	0	366	0	366	0	366	0.0247688	0.0347986	2.8053e-17	0	3.72638e-17	0	0.00691711	0	2.83581e-18	0	0.0124344	0	5.55944e-18	5.16319e-18	0.00721713	0.0963147	0.00738269	0.00822917	0.00584064	0.0124965
TCGA-D8-A1JG-01B-11R-A13Q-07	TCGA-D8-A1JG	0.271804	-0.502975	0.0161389	-0.490362	0.178026	0.69437	LAR	NA	NA	NA	NA	NA	NA	NA	MR	low	-664.232	-132.867	-531.365	C2	0	1612	0	1612	0	1612	0	1612	0.197589	0.0159554	2.45197e-18	0.0960203	0.0124082	0	0.0243099	3.10069e-18	2.64777e-19	0	0.0114059	4.63772e-19	0	9.76851e-18	0.018762	0.0358807	0.0437823	0.0117575	1.43006e-19	0.00546545
TCGA-D8-A1JL-01A-11R-A13Q-07	TCGA-D8-A1JL	0.3828	-0.0893117	0.10407	-0.296545	0.0216637	-0.225234	BL2	76	0.13101	0.147855	0.245387	0.475747	39.515	med	SR	high	174.501	-177.342	351.843	C2	0	611	0	611	0	611	0	611	0.303813	0.0105925	0.0704137	0	0.184172	0	0	1.18816e-17	7.71075e-18	2.11974e-17	8.07749e-20	1.10976e-18	1.62305e-18	8.73022e-19	0.0205651	0.033734	0.00541522	0	0	0
TCGA-D8-A1XK-01A-21R-A14M-07	TCGA-D8-A1XK	0.230924	0.207766	-0.388562	-0.135167	0.101319	-0.29114	BL1	751	0.0118176	1.6e-15	0.878304	0.109878	44.8305	med	FI	high	-999.578	-1015.49	15.9104	C2	0	441	0	441	0	441	0	441	0.143223	7.38354e-20	0	0	0.0368184	0	4.16389e-18	0	1.66883e-17	3.8854e-18	0.0201075	0	0	2.44014e-17	0.0209424	0.00287952	0.0161678	0.00843592	3.81318e-20	0.00191526
TCGA-D8-A1XQ-01A-11R-A14M-07	TCGA-D8-A1XQ	0.134394	0.244419	-0.121313	-0.0686252	-0.171414	-0.14589	BL1	587	0.0670747	0.258756	0.539541	0.134628	34.3649	med	SR	high	-594.534	-658.997	64.4635	C2	0	499	0	499	0	499	0	499	0.247318	0.00451819	0.0187692	0.0168064	0.00786267	1.35254e-20	0.00609596	0	1.25135e-18	0	0.020753	9.30583e-20	2.29405e-20	3.12344e-18	0.0206825	0.0437811	0.0125959	0.00498699	1.10843e-18	0.0104099
TCGA-D8-A1XW-01A-11R-A14M-07	TCGA-D8-A1XW	-0.0209556	0.143401	0.215217	0.101305	-0.249966	-0.0532942	BL1	72	0.0553083	0.288422	0.121127	0.535142	53.7816	high	MR	high	293.246	-335.062	628.308	C3	0	1309	0	1309	0	1309	0	1309	0.235348	0.00556469	0.0240061	0	0.165545	2.6667e-19	0.0100564	8.47828e-18	2.36118e-18	1.19496e-17	1.53519e-18	0	1.25375e-17	6.47942e-18	0.0382426	0.067508	0.0166876	0.00396254	0	0
TCGA-D8-A27F-01A-11R-A16F-07	TCGA-D8-A27F	-0.563961	0.321631	-0.00628151	0.629838	-0.0842368	-0.243223	M	43	0.192599	2.84e-14	0.246367	0.561034	33.1557	med	ID	low	-1794.52	-764.823	-1029.69	C1	0	488	0	488	0	488	0	488	0.0323976	0.00486155	0	0	0.0615743	4.41198e-19	1.32333e-17	0	0	9.02435e-18	1.96694e-19	0	6.86646e-18	0	0.0176229	0.099475	0	0.00905475	0.0106851	9.96567e-19
TCGA-D8-A27H-01A-11R-A16F-07	TCGA-D8-A27H	-0.60731	0.0037996	0.351766	0.664951	0.0146375	-0.162269	M	94	0.30086	0.0912431	0.10195	0.505947	38.6793	med	ID	low	-2034.7	-1082.76	-951.945	C1	0	397	0	397	0	397	0	397	0.0788863	0.000592382	0.0698875	1.87206e-19	0.0474218	1.78806e-19	2.85516e-19	0	1.02614e-17	8.08532e-18	0.00393331	1.18423e-18	0	0	0.00138681	0.158529	0.0220208	0.00190249	0.00341372	7.32377e-20
TCGA-D8-A27M-01A-11R-A16F-07	TCGA-D8-A27M	0.310288	-0.0594907	0.287438	-0.192998	0.128564	-0.219407	BL2	46	0.0597034	0.353496	0.142092	0.444709	33.2893	med	MR	med	-874.38	-565.463	-308.917	C2	0	410	0	410	0	410	0	410	0.322197	0.0581116	0.0379592	0.154718	0.00793652	0	0.045	0	0	0	0.00171287	4.53916e-19	0.0224926	0	0.0136575	0.0865994	0.135617	0	0	0.00687003
TCGA-E2-A14N-01A-31R-A137-07	TCGA-E2-A14N	0.221124	0.408716	-0.493961	-0.205495	-0.25737	-0.256001	BL1	46	0.238847	0.145364	0.0877131	0.528076	37.4983	med	SR	low	-1553.32	-947.833	-605.491	C2	0	1434	0	1434	0	1434	0	1434	0.173847	1.54703e-19	3.81249e-18	0	0.0944805	0	0	0	1.57557e-17	1.54007e-17	0.0150862	0	0	2.91743e-17	0.0174708	0.00155156	2.24268e-19	0.062798	7.06591e-18	1.39371e-19
TCGA-E2-A14R-01A-11R-A115-07	TCGA-E2-A14R	0.404872	0.686879	-0.380147	-0.322749	-0.403603	-0.223929	BL1	90	0.164492	0.187996	0.150449	0.497063	51.939	high	SR	high	-509.581	-710.156	200.575	C2	0	1174	0	1174	0	1174	1	971	0.25759	0	0	0.0311195	0.101219	9.62852e-20	0	1.32429e-18	3.0816e-19	5.65924e-18	0.0414136	1.82262e-18	0	2.94226e-18	0	0.00661732	0.00723478	0.115905	0	0.0032699
TCGA-E2-A14X-01A-11R-A115-07	TCGA-E2-A14X	0.0687362	0.531261	0.105996	0.0643632	-0.487281	-0.135372	BL1	19	0.0800131	0.764208	6.08e-14	0.155779	63.6367	high	SR	med	-1378.23	-958.45	-419.78	C1	0	972	0	972	0	972	0	972	0.13517	0.00883896	0	0.0488714	0.462364	5.34812e-19	1.4284e-17	1.05083e-17	9.21011e-19	0	1.0735e-18	0	7.99033e-18	0	9.06599e-19	0.0643225	0.0411389	0.0110149	6.65677e-18	0
TCGA-E2-A150-01A-11R-A12D-07	TCGA-E2-A150	-0.00103601	0.0195007	-0.00298833	0.0238545	0.283581	-0.167486	BL2	38	0.0765035	0.668307	0.230433	0.0247569	40.8692	med	MR	high	-599.987	-664.813	64.8265	C2	0	1935	0	1935	0	1935	0	1935	0.16487	0.00450222	0.0126527	3.3734e-18	0	0	3.92885e-18	0	1.55142e-18	0	0.0108508	0	3.06779e-18	1.92603e-17	0.0186797	0.0136866	0.00171794	0.0189821	0	1.07377e-19
TCGA-E2-A158-01A-11R-A12D-07	TCGA-E2-A158	-0.302211	0.398912	-0.220317	0.419966	-0.451814	-0.163522	M	76	1.64e-14	0.261301	0.12758	0.611119	29.8435	low	MR	high	-171.853	-513.59	341.737	C1	0	450	0	450	0	450	0	450	0.0146049	1.6872e-18	0	0.0054594	0.184548	0	0	0	0	0	0.00500045	0	0	2.09659e-17	2.62689e-19	0	0	0.0240531	0	0
TCGA-E2-A159-01A-11R-A115-07	TCGA-E2-A159	0.305784	-0.331641	-0.0675447	-0.414874	0.569639	0.306128	BL2	114	0.791767	0.0952422	9.27e-15	0.112991	26.1756	low	SR	high	729.603	-137.969	867.572	C2	0	762	0	762	0	762	0	762	0.269012	0.0108746	0.0150916	1.35386e-24	0.473273	3.45793e-19	0	1.57205e-17	0	0	7.68879e-19	0	4.88308e-18	0	0.0237121	0.0127516	2.88208e-18	3.08046e-18	1.66593e-17	0.00883293
TCGA-E2-A1AZ-01A-11R-A12P-07	TCGA-E2-A1AZ	0.272369	-0.383505	0.314042	-0.248537	0.311214	-0.125448	BL2	39	0.401226	0.49912	0.0481485	0.0515051	41.874	med	MR	high	-203.859	-166.307	-37.5518	C2	0	2329	0	2329	0	2329	0	2329	0.306466	0	0.0258597	2.7296e-18	0	1.72216e-18	0.0115418	0	3.08335e-18	9.49569e-18	0.0239472	3.43438e-19	0	0	0.0354643	0.0366381	2.94042e-18	0.00885886	0.0110752	0.00437607
TCGA-E2-A1B6-01A-31R-A12P-07	TCGA-E2-A1B6	0.663667	0.174721	-0.00351044	-0.511262	-0.449354	-0.158667	BL1	8	0.158944	0.841056	1.3e-13	1.3e-13	NA	NA	SR	high	-133.617	-723.135	589.518	C2	0	867	0	867	0	867	0	867	0.497513	9.06801e-19	0	0.506621	0.101124	0.0245463	0.192245	4.4505e-20	1.66062e-18	1.37058e-18	0.067771	0.149892	0.161541	0	0.0161778	0.0616808	0.108521	0.083199	0	0.0164616
TCGA-E2-A1II-01A-11R-A144-07	TCGA-E2-A1II	0.799697	0.0604113	-0.222856	-0.703812	-0.313739	-0.171264	BL1	21	0.0218109	0.373076	0.205823	0.39929	38.4733	med	FI	med	-997.183	-751.554	-245.63	C2	0	1025	0	1025	0	1025	0	1025	0.47794	1.75738e-19	4.49718e-18	0.139758	0.0563213	0.0085128	0.0460512	1.86337e-20	1.138e-19	2.08314e-19	0.0578105	0.0822121	0.0769295	0.035595	0.0226455	1.19908e-20	0.108753	0.0140926	0	0.0191449
TCGA-E2-A1LG-01A-21R-A14M-07	TCGA-E2-A1LG	-0.0220114	0.0137699	-0.263066	-0.0660474	0.0605264	0.0134729	BL2	96	0.985152	0.0148477	1.07e-14	1.07e-14	33.6096	med	MR	med	-824.04	-531.841	-292.199	C2	0	1523	0	1523	0	1523	0	1523	0.00371662	4.06597e-19	0	1.10615e-18	0.0154675	0	0	0	6.34233e-19	1.2976e-17	0.0406569	0	1.00559e-18	4.07244e-18	0	0.0442499	0	0.0294765	0	3.29087e-19
TCGA-E2-A1LH-01A-11R-A14D-07	TCGA-E2-A1LH	0.379292	0.390942	0.0872754	-0.298256	-0.218025	-0.204367	BL1	127	0.371896	0.0577852	0.083168	0.48715	38.4921	med	SR	high	-649.586	-790.197	140.61	C2	0	3247	0	3247	0	3247	0	3247	0.445828	0.0731149	1.94247e-18	0.106078	0.147576	3.10634e-20	0.0124879	5.01705e-18	0	0	0.0475889	0.0567392	0.057129	2.35332e-18	0.0249187	0.10065	0.0541372	0.0605516	0	0.0180702
TCGA-E2-A1LI-01A-12R-A157-07	TCGA-E2-A1LI	0.1637	0.757544	-0.424034	-0.07121	-0.496628	-0.367001	BL1	10	0.257048	0.417772	1.15e-13	0.32518	59.8368	high	SR	med	-1423.87	-1048.45	-375.419	C2	0	3121	0	3121	NA	NA	0	3121	0.1226	2.35645e-18	0	5.36695e-18	0.0686434	0	1.36347e-17	1.35881e-17	0	1.51442e-17	0.0131151	0	3.21426e-17	9.34405e-18	0.0162661	0	0	0.0247496	0.00857118	7.95194e-19
TCGA-E2-A1LK-01A-21R-A14D-07	TCGA-E2-A1LK	-0.336152	0.576673	-0.428101	0.357013	0.01101	-0.181954	BL1	31	0.114084	0.681159	0.204757	4.32e-14	49.42	med	MR	high	-1033.33	-1107.52	74.1983	C2	1	266	1	266	1	155	1	155	0.0940281	5.21824e-20	1.22696e-17	0.000131627	0.108455	4.40002e-19	1.26548e-18	5.24545e-19	0	6.62392e-18	0.0382323	4.76297e-18	1.2645e-17	0	0.00307216	0.0195432	0	0.0556824	4.23257e-18	0
TCGA-E2-A1LL-01A-11R-A144-07	TCGA-E2-A1LL	-0.472162	-0.436205	0.0871402	0.334895	0.608834	0.231679	BL2	19	0.220539	0.132725	0.123019	0.523717	43.6673	med	ID	low	-1804.21	-1136.91	-667.298	C1	0	1309	0	1309	1	1303	1	1303	0.0601257	0.00202679	1.07602e-17	0	0.151701	2.27386e-18	0	4.37449e-18	0	4.8693e-18	0.00466659	5.68885e-18	3.10858e-18	0	0.00641627	0	0.00858069	0.00953066	0	4.07686e-18
TCGA-E2-A1LS-01A-12R-A157-07	TCGA-E2-A1LS	-0.487204	0.0470936	0.0780741	0.473142	-0.363892	0.0764999	M	60	0.132281	0.137442	0.337219	0.393058	50.3001	high	ID	low	-1269.62	-461.682	-807.94	C3	0	1604	0	1604	0	1604	0	1604	0.00999719	0.00364244	0	7.45966e-18	0.443225	4.24707e-20	0	0	1.79145e-17	6.17847e-17	3.87389e-18	0	0	0	0	0.158477	0	0.0468447	0	0
TCGA-E2-A573-01A-11R-A29R-07	TCGA-E2-A573	0.514821	0.364642	-0.303464	-0.424096	-0.0795366	-0.272695	BL1	44	0.145325	0.0844878	0.294957	0.47523	48.6069	med	SR	med	-1351.58	-1051.15	-300.435	C2	0	1062	0	1062	0	1062	0	1062	0.234709	0.0275983	2.1172e-18	0	0.0556072	8.35995e-19	4.72776e-18	6.46105e-19	5.18382e-20	7.19326e-18	0.0297564	1.65847e-19	0.016543	6.84198e-19	0.0171007	0	0.012325	0.0203779	0	0.00290959
TCGA-E2-A574-01A-11R-A29R-07	TCGA-E2-A574	-0.449564	0.166675	-0.264833	0.39345	0.0177761	-0.0174376	M	85	0.46861	0.401963	0.0588047	0.0706227	60.8358	high	ID	low	-2336.83	-1059.51	-1277.32	C1	0	1179	0	1179	0	1179	0	1179	0	0.00454445	0	6.40436e-18	0.111762	0	1.84803e-18	1.82351e-17	1.13915e-17	3.94228e-18	0.0339507	5.01152e-18	8.80238e-18	3.50667e-17	1.17281e-18	1.37726e-18	0	0.0793109	1.77526e-18	0
TCGA-E9-A1N8-01A-11R-A144-07	TCGA-E9-A1N8	-0.489076	0.156325	-0.211404	0.573466	-0.340989	-0.209095	M	24	0.369571	0.134505	0.209145	0.286779	38.0534	med	ID	low	-1127.49	-583.528	-543.961	C1	0	1039	0	1039	0	1039	0	1039	0.0263612	1.88253e-21	4.50879e-19	5.84289e-19	0.09161	0	4.88171e-18	0	0	9.94398e-18	0.0296178	6.95454e-18	0	0	0.00364816	0.0512052	0.00215647	2.74402e-19	1.03494e-18	0
TCGA-E9-A1NC-01A-21R-A26B-07	TCGA-E9-A1NC	0.0461332	0.104891	0.104865	0.0954838	0.0616663	-0.219729	BL1	137	0.178661	0.298411	0.196464	0.326464	37.0872	med	MR	high	2.57279	-393.715	396.288	C2	0	1203	0	1203	0	1203	0	1203	0.349006	0.00665576	0.0792144	2.09329e-19	0.0126688	0	5.40404e-20	0	3.80418e-18	0	0.0444831	0	0.00883025	2.51422e-18	0.00073183	0.125285	0.0043381	0.0719027	0	0.00220597
TCGA-E9-A1ND-01A-11R-A144-07	TCGA-E9-A1ND	0.606387	-0.239786	-0.125026	-0.642127	0.606417	0.0741837	BL2	56	0.239791	0.126209	0.362124	0.271876	40.744	med	FI	high	239.502	-297.702	537.204	C2	0	1266	0	1266	0	1266	0	1266	0.332055	0.00847695	0	0	0	0	0.00519873	0	5.53023e-19	0	0.0394589	2.36301e-19	0.0268313	0.0170225	0.0249106	0.00217442	3.7056e-19	0.00347202	0	0.00900953
TCGA-E9-A22G-01A-11R-A157-07	TCGA-E9-A22G	-0.106853	0.529496	-0.417521	0.150507	-0.428038	-0.317359	BL1	78	0.150251	1.7e-14	0.275283	0.574465	55.7934	high	SR	low	-1446.84	-827.72	-619.115	C2	0	1239	0	1239	0	1239	0	1239	0.0456345	4.90712e-19	0	0	0.177368	0	0	3.6e-18	3.35905e-18	0	0.0215335	0	1.00993e-17	0	0	4.30622e-20	0.0209168	0.0558858	2.28201e-18	0
TCGA-E9-A243-01A-21R-A169-07	TCGA-E9-A243	0.597458	-0.431317	0.228239	-0.587674	0.161704	0.0696268	BL2	51	0.324383	0.1317	0.136695	0.407223	44.0332	med	MR	high	-281.865	-241.78	-40.085	C2	0	612	0	612	1	305	1	305	0.432612	0.0173518	6.96596e-19	0.145332	0.130612	7.82028e-20	0.0686154	0	5.07881e-18	0.0141035	0.0407686	0.0508159	0.0894426	0	0.0354041	0.0836916	0.0681664	0.00570903	0	0.0147269
TCGA-E9-A244-01A-11R-A169-07	TCGA-E9-A244	-0.556556	0.329474	-0.0538443	0.61423	-0.209687	-0.279884	M	66	0.0157654	0.318091	0.114876	0.551267	45.621	med	ID	low	-1875.5	-1030.66	-844.84	C1	0	21	0	21	0	21	0	21	0.0414452	0.0256447	9.258e-05	5.06238e-18	0.0499574	2.12312e-19	0	0	0	1.11109e-17	0.0151005	9.59035e-19	0	4.78476e-18	0.0101561	0.0764622	0.00277529	0.0399921	0	9.01594e-21
TCGA-E9-A248-01A-11R-A169-07	TCGA-E9-A248	0.507797	-0.15179	0.0129591	-0.55767	-0.049824	0.355867	LAR	16	9.5e-14	1	9.5e-14	9.5e-14	37.9126	med	FI	med	-1054.84	-641.282	-413.559	C2	0	59	0	59	0	59	0	59	0.364166	0.000782478	0	0.16743	0.0225029	0.00172691	0.0461233	0	8.35724e-19	0.00868253	0.0413107	0.0350312	0.0789456	0.00193829	0.000635708	0.021492	0.0753725	0.000835353	3.19264e-19	0.0108488
TCGA-E9-A5FL-01A-11R-A27Q-07	TCGA-E9-A5FL	-0.281081	-0.518836	0.379912	0.0480654	0.655144	0.2359	BL2	72	0.287744	0.344244	0.060803	0.307208	45.9053	med	ID	high	-191.9	-171.163	-20.7365	C2	0	24	0	24	0	24	0	24	6.19157e-18	0.226208	0	0	0	0	4.89492e-18	0	0	1.04844e-19	0.0311754	0	0	3.60884e-18	0	0.0551975	0	0.05845	6.07292e-18	0.00683108
TCGA-EW-A1OV-01A-11R-A144-07	TCGA-EW-A1OV	0.605288	-0.486043	0.401727	-0.60274	0.0638622	0.364256	LAR	71	0.749445	0.250555	1.46e-14	1.46e-14	36.9565	med	FI	high	-266.849	-559.684	292.835	C2	0	789	0	789	0	789	0	789	0.491259	0.000257738	3.03934e-18	0.180127	0.0122785	0.015472	0.0852611	0	0	0.0116226	0.073588	0.0935539	0.128337	0.0071268	0.0296517	0.0520869	0.126938	0.000805808	0.0179914	0.0186332
TCGA-EW-A1OW-01A-21R-A144-07	TCGA-EW-A1OW	-0.501744	0.226751	0.111736	0.610917	-0.25078	-0.434045	M	NA	NA	NA	NA	NA	NA	NA	MR	low	-1471.2	-623.512	-847.687	C2	0	694	0	694	0	694	0	694	0.105257	0.0180706	0.0825116	0	0	0	2.00818e-18	1.4318e-17	0	1.60895e-19	0.00203485	0	1.921e-17	0	0.0276632	0.0857116	0	0.00348165	1.18193e-19	0
TCGA-EW-A1P1-01A-31R-A14D-07	TCGA-EW-A1P1	-0.302495	-0.754218	0.778313	0.125139	0.387399	0.472094	LAR	2	5.22e-13	1	5.22e-13	5.22e-13	NA	NA	MR	med	-1341.37	-917.602	-423.771	C1	0	1210	0	1210	1	1014	1	1014	0.180974	0.331671	0.0684966	0	0.259672	0	1.14272e-18	0	0	2.99489e-18	1.98848e-18	0	0	0	0.0287587	0.121972	0	2.33893e-18	2.05323e-18	0
TCGA-EW-A1P4-01A-21R-A144-07	TCGA-EW-A1P4	0.244222	-0.171249	-0.0879484	-0.163565	0.50574	-0.194831	BL2	49	0.0588681	0.150795	0.293149	0.497188	42.0338	med	FI	med	-730.585	-636.746	-93.8387	C1	0	907	0	907	0	907	0	907	0.216732	0	0	0.0175939	0.0688239	0	0	0	7.55304e-18	9.00939e-18	0.0303218	0.000529286	0.0183211	4.81009e-20	0.044903	0	0.0467519	0.0206097	0.0119282	0.0131047
TCGA-EW-A1P8-01A-11R-A144-07	TCGA-EW-A1P8	0.174867	0.0166112	-0.13628	-0.114565	0.146422	-0.164503	BL2	30	0.0764533	0.490767	0.299433	0.133347	47.3674	med	FI	high	75.6596	-425.322	500.982	C2	1	239	1	239	1	207	1	207	0.227137	0.0090474	0.00613554	3.43774e-19	0.0253756	0	0	0	3.69475e-18	1.97577e-17	0	0	0	8.71516e-18	0.0535752	0.0249908	0.00971111	0.00332612	0.0178472	0.00536722
TCGA-EW-A1PB-01A-11R-A144-07	TCGA-EW-A1PB	0.653435	0.0459598	-0.30273	-0.674401	0.312125	-0.0225664	BL2	110	0.680751	0.0146726	0.0287496	0.275827	33.9745	med	SR	med	-685.336	-312.792	-372.544	C2	0	608	0	608	0	608	0	608	0.368397	0.00216325	0	0.0458812	0.0616429	1.53232e-19	0.0240907	1.52849e-18	6.33923e-20	0.0230511	0.0346299	0.0074247	0.0620528	0.014429	0.0524761	0.00326053	0.00899432	0.0553057	0	0.0280928
TCGA-EW-A1PH-01A-11R-A14M-07	TCGA-EW-A1PH	-0.229215	0.248149	-0.262525	0.1981	0.00730548	-0.229983	BL1	38	0.178281	0.457171	0.102022	0.262527	43.1792	med	MR	med	-866.504	-739.197	-127.306	C2	0	607	0	607	0	607	0	607	0.0272473	5.24636e-20	0	0	6.68479e-19	0	0	4.59279e-18	0	6.55708e-18	0.044909	0	6.31915e-18	0	0.00119443	0	0	0.0367796	1.76281e-18	0
TCGA-GI-A2C9-01A-11R-A21T-07	TCGA-GI-A2C9	-0.429115	0.12142	-0.0126685	0.459346	-0.250349	-0.239496	M	108	0.0100111	0.232085	0.280956	0.476947	64.68	high	ID	low	-1507.64	-640.477	-867.161	C2	0	3342	0	3342	0	3342	0	3342	0.189152	0.00604832	0	0	0.29371	0	2.66443e-18	0	3.46419e-18	3.98199e-18	0	0	0	0	0.0406884	0.154487	0.0810106	0.00709048	2.00823e-19	0.00498685
TCGA-GM-A2DB-01A-31R-A18M-07	TCGA-GM-A2DB	0.0775329	-0.435383	-0.085185	-0.33184	0.160737	0.672611	LAR	84	0.131143	0.25368	1.73e-14	0.615177	41.5649	med	MR	high	-454.009	-738.993	284.984	C2	0	2406	0	2406	0	2406	0	2406	0.142861	0.0268721	3.01973e-17	0.0246569	0	0	0	0	1.43706e-17	9.4235e-18	0.0630711	2.50529e-18	0.00377598	0	0	6.28273e-19	0.0515104	0.0702351	0	0.00264334
TCGA-GM-A2DD-01A-11R-A180-07	TCGA-GM-A2DD	0.234195	-0.66566	0.308793	-0.445431	0.253419	0.739115	LAR	37	0.053055	0.426683	0.326115	0.194147	54.6388	high	MR	high	555.413	-362.635	918.047	C2	0	2282	0	2282	0	2282	0	2282	0.443001	0.0274453	8.39868e-18	9.22195e-19	1.16958e-17	8.42978e-20	0.0303636	0	0	0.038992	0.0544799	0.0273683	0.0396306	0	0.0247799	0.127928	0.0156335	0.0432616	1.6291e-19	0.0235174
TCGA-GM-A2DF-01A-11R-A180-07	TCGA-GM-A2DF	0.103818	0.32548	0.187839	-0.0214473	-0.176963	-0.136552	BL1	26	0.243422	0.41778	0.220363	0.118435	47.4007	med	SR	med	-913.16	-634.071	-279.089	C2	0	2155	0	2155	0	2155	0	2155	0.270044	0.0869504	4.71302e-18	0.0680424	8.90415e-19	0	6.02028e-20	0	0	5.67257e-18	0.0248913	0.0071476	0	1.10132e-18	0.0190365	0.106191	0.0339876	0.0634412	0	0.00910878
TCGA-GM-A2DH-01A-11R-A180-07	TCGA-GM-A2DH	0.425243	-0.270412	0.0365941	-0.499541	-0.0044511	0.336526	LAR	96	0.413692	0.153853	0.023328	0.409126	42.4315	med	MR	high	-77.1119	-462.137	385.025	C2	0	2193	0	2193	0	2193	0	2193	0.249659	1.77991e-19	6.46619e-20	0.0355898	0.0341853	0	0.0101809	0	1.05735e-18	0	0.0278602	0.0233859	0.0219735	2.21423e-18	0.0121103	0	0.0458318	0.00931894	0	0.00737035
TCGA-GM-A3XL-01A-11R-A22U-07	TCGA-GM-A3XL	0.550932	0.305537	-0.527042	-0.554082	0.0979816	-0.0596834	BL1	72	0.3668	0.0964699	0.169813	0.366918	50.7542	high	SR	low	-1132.66	-660.253	-472.409	C2	0	2108	0	2108	0	2108	0	2108	0.249305	0.0178237	0	4.34436e-19	0.12077	0	0	0	1.69461e-17	3.69556e-17	0.0346404	0	0.00748096	0	0.00719873	0	7.33918e-20	0.099401	0	0.0134837
TCGA-HN-A2NL-01A-11R-A18M-07	TCGA-HN-A2NL	0.200031	0.177815	-0.0957777	-0.0155553	-0.558263	-0.142756	BL1	57	0.0801587	0.251053	2.3e-14	0.668788	30.1895	low	FI	med	-976.87	-609.19	-367.68	C2	0	79	0	79	0	79	0	79	0.186872	3.56531e-19	0	2.34687e-20	0.11476	1.21915e-19	0	0	2.02768e-18	6.91289e-18	0.0536091	0	2.88083e-18	0	0	0	0.00416663	0.0585369	2.71807e-18	2.1439e-20
TCGA-JL-A3YW-01A-12R-A239-07	TCGA-JL-A3YW	-0.148937	-0.682386	0.333597	-0.0826392	0.591856	0.591922	LAR	68	0.128957	0.237683	0.320395	0.312964	50.7801	high	SR	high	149.327	-138.471	287.798	C1	0	360	0	360	0	360	0	360	0.280387	0.0431168	0.0320805	6.13102e-19	2.01555e-17	0	0	0	0	1.83015e-18	0.0356956	0	4.83602e-18	0	0	0.111188	0.0164759	0.0380637	0	0.00126551
TCGA-LL-A5YO-01A-21R-A28M-07	TCGA-LL-A5YO	0.656566	-0.316708	0.0801493	-0.687369	-0.00191237	0.528592	LAR	31	0.335092	3.98e-14	0.0585638	0.606344	35.9778	med	SR	high	-274.912	-516.332	241.42	C2	0	440	0	440	0	440	0	440	0.549276	0.00510414	0	0.289026	0.505448	1.57699e-18	0.0530579	0	3.20494e-18	5.84854e-18	0.0422563	0.0264846	0.0460884	0	0.0685724	0.0191859	0.122352	0.0305864	0	0.0260688
TCGA-LL-A5YP-01A-21R-A28M-07	TCGA-LL-A5YP	-0.455664	-0.0525578	0.426012	0.541026	-0.0841277	-0.219017	M	68	0.199076	0.0726296	0.131321	0.596973	66.6184	high	MR	low	-723.325	-214.951	-508.375	C1	0	450	0	450	0	450	0	450	0.197784	0.00667776	0.0984241	0	0.123658	0	6.91467e-18	0	0	6.68992e-19	0.00816592	0	0	8.89179e-18	0.0155181	0.0985657	0	0.0187359	0	0
TCGA-LL-A6FR-01A-12R-A31O-07	TCGA-LL-A6FR	-0.557694	0.115761	-0.00915241	0.568079	0.108772	-0.115312	M	NA	NA	NA	NA	NA	NA	NA	ID	med	-300.481	138.218	-438.699	C2	0	489	0	489	0	489	0	489	0.0425021	0.016302	0.0376463	0	0.167258	0	7.00363e-18	0	2.85963e-18	6.84569e-18	0.0268311	0	0	2.62835e-17	0	0.100323	2.85009e-18	0.0853741	1.01401e-17	6.23499e-18
TCGA-LL-A73Y-01A-11R-A33J-07	TCGA-LL-A73Y	-0.365069	-0.200311	0.570075	0.541575	-0.264849	-0.0708167	M	NA	NA	NA	NA	NA	NA	NA	MR	low	-1284.31	-773.054	-511.254	C3	0	477	0	477	0	477	0	477	0.235536	0.00504354	0.0499542	0	0.00527144	0	0.0288628	5.88877e-18	0.0050859	0	0.0246336	0.00978666	0	0	0.0651708	0.244132	0.00830793	0.00335845	0.00165118	0.0273524
TCGA-LL-A740-01A-21R-A32P-07	TCGA-LL-A740	-0.453592	-0.721142	0.311229	0.134888	0.361423	0.823226	LAR	NA	NA	NA	NA	NA	NA	NA	ID	med	-1167.04	-838.511	-328.524	C1	0	441	0	441	0	441	0	441	0.0996224	0.0105861	0	0	0	0	1.24337e-17	2.95047e-17	0	8.55703e-18	0.0222098	1.04104e-17	1.50742e-17	0	0.0162927	0.10429	0	0.0139638	0.00653072	9.11385e-19
TCGA-OL-A5D6-01A-21R-A27Q-07	TCGA-OL-A5D6	-0.498709	-0.695467	0.341244	0.157743	0.283	0.856302	LAR	32	0.120775	0.879225	3.36e-14	3.36e-14	42.9671	med	MR	low	-1478.3	-716.336	-761.967	C1	1	1104	0	1104	0	1104	0	1104	0.124657	0.0194896	2.25667e-18	0	0.0676266	4.86647e-19	3.99815e-18	0	2.67527e-18	1.23326e-18	0.0268164	5.55274e-18	0	0	0	0.138753	4.70163e-19	0.0188548	0.00590629	0
TCGA-OL-A5D7-01A-11R-A27Q-07	TCGA-OL-A5D7	0.636138	0.544382	-0.383076	-0.544364	-0.388788	-0.235611	BL1	41	0.161291	0.210983	0.162076	0.46565	47.9374	med	SR	med	-1130.98	-768.859	-362.12	C2	0	1780	0	1780	0	1780	0	1780	0.318591	0	1.77923e-18	0.13277	0.201413	0.0058845	0	0	0	1.47889e-17	0.11748	0.016373	0.00269135	0	0	0	0.0797489	0.0566711	0	0.00364935
TCGA-OL-A5RW-01A-11R-A28M-07	TCGA-OL-A5RW	-0.118783	0.225593	-0.231436	0.0614263	0.196556	-0.147624	BL1	125	0.541105	8.13e-15	0.116694	0.3422	52.3082	high	ID	med	-386.83	-124.065	-262.765	C2	0	1106	0	1106	0	1106	0	1106	0.182394	0.00781819	2.80273e-17	4.99326e-18	0.195553	0	3.36177e-17	4.2363e-19	0	9.97642e-18	0.0336944	2.90464e-17	1.52202e-18	7.43163e-19	0	0.0378435	0	0.0435502	2.55861e-18	4.36181e-18
TCGA-OL-A66I-01A-21R-A29R-07	TCGA-OL-A66I	0.6057	0.0187937	0.0602684	-0.425106	-0.0865462	-0.335968	BL1	29	0.194703	0.58613	0.167849	0.0513183	40.1889	med	FI	med	-718.613	-424.953	-293.659	C2	0	714	0	714	0	714	0	714	0.482798	0.000820368	0	0.0570976	0.162733	0.0062642	0.0251425	8.38641e-20	0	0	0.0461334	0.113467	0.120261	0.0337019	0.0758102	0.107065	0.106015	0.0342351	0	0.0273964
TCGA-OL-A66P-01A-11R-A31O-07	TCGA-OL-A66P	0.347242	-0.572809	0.231637	-0.502476	0.153836	0.654194	LAR	NA	NA	NA	NA	NA	NA	NA	SR	high	53.7684	-189.06	242.828	C2	0	428	0	428	0	428	0	428	0.347429	0.0153351	0	0.0971837	0.221001	5.98918e-21	6.65921e-19	7.12072e-18	1.33399e-18	0.0165217	0.0529499	0.0656869	0.135034	0.0145329	0.0124063	0.0804245	0.0338357	0.0364168	0.000267794	0.0088599
TCGA-OL-A6VO-01A-12R-A33J-07	TCGA-OL-A6VO	0.121634	0.605656	-0.328869	-0.130747	-0.369336	-0.272633	BL1	NA	NA	NA	NA	NA	NA	NA	MR	med	-1165.91	-697.012	-468.903	C2	0	858	0	858	0	858	0	858	0.106322	0	0	0	0.0820985	5.58118e-19	0	1.9744e-18	9.89255e-18	1.95159e-17	0.0354274	9.96573e-19	6.17777e-18	0	4.63558e-20	0	0	0.0408986	0	0
TCGA-S3-AA10-01A-21R-A41B-07	TCGA-S3-AA10	0.625514	0.392788	-0.211932	-0.439439	-0.167678	-0.438509	BL1	NA	NA	NA	NA	NA	NA	NA	SR	high	-581.764	-672.164	90.4001	C2	0	586	0	586	0	586	0	586	0.376937	0	0	0.0953259	0.182571	2.93202e-19	0.00408584	4.22562e-19	0	0	0.0386934	0.018116	0.0446313	0	0.0284777	2.25193e-19	0.0625846	0.0288881	0	0.00714688
TCGA-S3-AA15-01A-11R-A41B-07	TCGA-S3-AA15	0.277693	-0.599845	0.663368	-0.202296	0.160929	0.0163869	BL2	NA	NA	NA	NA	NA	NA	NA	MR	low	-1201.63	-621.038	-580.591	C1	0	525	0	525	0	525	0	525	0.284271	0.192879	9.79152e-19	0.289243	0.0446065	0	0.0515854	4.62825e-18	0	0	0.0267898	0	0.0190573	0	0.0323206	0.0482389	0.0877721	4.3457e-19	0.0169826	0.0171089
TCGA-A2-A04Q-01A-21R-A034-07	TCGA-A2-A04Q	0.733074	-0.20199	0.126693	-0.640546	-0.0223961	-0.0922666	UNS	NA	NA	NA	NA	NA	NA	NA	FI	NA	NA	NA	NA	C2	0	2385	0	2385	0	2385	0	2385	NA	NA	NA	NA	NA	NA	NA	NA	NA	NA	NA	NA	NA	NA	NA	NA	NA	NA	NA	NA
TCGA-A2-A0ST-01A-12R-A084-07	TCGA-A2-A0ST	0.802808	-0.239844	0.23867	-0.748012	-0.17654	-0.0442328	UNS	NA	NA	NA	NA	NA	NA	NA	SR	NA	NA	NA	NA	C2	0	3017	0	3017	0	3017	0	3017	NA	NA	NA	NA	NA	NA	NA	NA	NA	NA	NA	NA	NA	NA	NA	NA	NA	NA	NA	NA
TCGA-AO-A128-01A-11R-A10J-07	TCGA-AO-A128	0.79494	-0.00482624	-0.0937464	-0.747007	-0.0284242	-0.0304151	UNS	NA	NA	NA	NA	NA	NA	NA	FI	NA	NA	NA	NA	C2	0	3248	0	3248	0	3248	0	3248	NA	NA	NA	NA	NA	NA	NA	NA	NA	NA	NA	NA	NA	NA	NA	NA	NA	NA	NA	NA
TCGA-B6-A3ZX-01A-11R-A239-07	TCGA-B6-A3ZX	0.430043	-0.0916017	0.272931	-0.203391	-0.392527	-0.0613001	UNS	NA	NA	NA	NA	NA	NA	NA	SR	NA	NA	NA	NA	C2	1	1152	1	1152	NA	NA	1	994	NA	NA	NA	NA	NA	NA	NA	NA	NA	NA	NA	NA	NA	NA	NA	NA	NA	NA	NA	NA
TCGA-BH-A1F0-01A-11R-A137-07	TCGA-BH-A1F0	0.51923	-0.123347	0.517175	-0.53036	-0.106579	-0.151425	UNS	NA	NA	NA	NA	NA	NA	NA	MR	NA	NA	NA	NA	C2	1	785	1	785	NA	NA	1	785	NA	NA	NA	NA	NA	NA	NA	NA	NA	NA	NA	NA	NA	NA	NA	NA	NA	NA	NA	NA
TCGA-C8-A12V-01A-11R-A115-07	TCGA-C8-A12V	0.8185	-0.142986	0.121979	-0.715256	-0.332983	-0.112498	UNS	NA	NA	NA	NA	NA	NA	NA	FI	NA	NA	NA	NA	C2	0	385	0	385	NA	NA	0	385	NA	NA	NA	NA	NA	NA	NA	NA	NA	NA	NA	NA	NA	NA	NA	NA	NA	NA	NA	NA
TCGA-EW-A3U0-01A-11R-A22K-07	TCGA-EW-A3U0	0.478506	-0.138389	0.428348	-0.300686	-0.376541	-0.214545	UNS	NA	NA	NA	NA	NA	NA	NA	ID	NA	NA	NA	NA	C2	0	532	0	532	0	532	0	532	NA	NA	NA	NA	NA	NA	NA	NA	NA	NA	NA	NA	NA	NA	NA	NA	NA	NA	NA	NA
TCGA-LL-A441-01A-11R-A24H-07	TCGA-LL-A441	0.333854	-0.374562	0.465801	-0.160753	-0.425356	-0.0162328	UNS	NA	NA	NA	NA	NA	NA	NA	MR	NA	NA	NA	NA	C2	0	996	0	996	0	996	0	996	NA	NA	NA	NA	NA	NA	NA	NA	NA	NA	NA	NA	NA	NA	NA	NA	NA	NA	NA	NA
TCGA-PL-A8LZ-01A-31R-A36F-07	TCGA-PL-A8LZ	0.544693	-0.146695	0.359614	-0.494841	-0.0693774	-0.165536	UNS	NA	NA	NA	NA	NA	NA	NA	ID	NA	NA	NA	NA	C2	0	302	0	302	NA	NA	0	302	NA	NA	NA	NA	NA	NA	NA	NA	NA	NA	NA	NA	NA	NA	NA	NA	NA	NA	NA	NA
[truncated: 78 more columns]

## Sheet: B-METABRIC
sample	ER_call	PR_call	HER2_call	ESR1_mRNA	PGR_mRNA	ERBB2_mRNA	TNBC_FINAL_CALL	TNBC_CHANGE	TNBCtype	correlation	p.value	BL1	M	BL2	LAR	MSL	IM	AGE_AT_DIAGNOSIS	CELLULARITY	CLAUDIN_SUBTYPE	HISTOLOGICAL_SUBTYPE	GRADE	TUMOR_STAGE	OS_YEAR	OS_DAYS	OS_MONTHS	OS_STATUS	OS_EVENT	VITAL_STATUS	DSS_EVENT	OS_YEAR_10YR	OS_EVENT_10YR	IM_CALL	StromalScore	ImmuneScore	ESTIMATEScore	TumorPurity	ESTIMATE_immune	Xcell_immune	Xcell_stroma
MB_0020	Negative	Negative	Negative	8.87197	6.26164	8.88348	TNBC	TNBC	LAR	NA	NA	-0.549407	0.430904	0.136432	0.482513	0.447463	-0.572435	70	high	Normal	ILC	3	3	1.8411	672	22.4	DECEASED	1	Died of Disease	1	1.8411	1	IM_neg	873.937	611.013	1484.95	0.680054	low	0.0139337	0.0139337
MB_0035	Negative	Negative	Negative	8.85834	6.28272	10.0495	TNBC	TNBC	LAR	0.554631	0	-0.131775	0.121787	-0.156555	0.554631	-0.0841422	-0.300954	84.22	high	Her2	ILC	2	2	2.98082	1088	36.2667	DECEASED	1	Died of Disease	1	2.98082	1	IM_neg	-557.803	-51.6275	-609.43	0.870032	low	0.0132435	0.0132435
MB_0045	Negative	Negative	Negative	7.64067	6.30257	8.33269	TNBC	TNBC	BL2	0.545349	0	-0.358388	-0.498559	0.191763	-0.0423112	0.351298	0.545349	45.27	high	claudin-low	IDC	3	2	13.5534	4947	164.9	LIVING	0	Living	0	10	0	IM_pos	1089.26	2613.6	3702.86	0.409833	high	0.509831	0.509831
MB_0062	Negative	Positive	Negative	6.17054	5.3788	7.99948	TNBC	TNBC_OVERRIDE	BL1	0.591764	0	0.591764	-0.00621864	-0.311651	-0.27598	-0.466049	0.0791198	52.14	high	Basal	IDC-MED	3	1	12.6548	4619	153.967	LIVING	0	Living	0	10	0	IM_neg	109.457	1503.93	1613.39	0.666111	med	0.0694463	0.0694463
MB_0079	Negative	Positive	Negative	7.85483	5.52067	8.7509	TNBC	TNBC_OVERRIDE	LAR	0.536763	0	-0.262072	0.385272	-0.0125866	0.536763	0.0814036	-0.561669	50.42	high	Her2	IDC	3	2	2.34247	855	28.5	DECEASED	1	Died of Disease	1	2.34247	1	IM_neg	504.116	491.387	995.503	0.730928	low	0.0173783	0.0173783
MB_0100	Negative	Negative	Negative	7.27704	5.55788	8.03016	TNBC	TNBC	M	0.442443	0	0.299922	0.442443	-0.287762	-0.294498	0.02374	-0.314009	68.68	low	Basal	IDC	3	2	0.663014	242	8.06667	DECEASED	1	Died of Disease	1	0.663014	1	IM_neg	603.385	1157.48	1760.86	0.649811	low	0.111034	0.111034
MB_0110	Negative	Negative	Negative	8.59946	6.25181	7.40203	TNBC	TNBC	M	0.586118	0	-0.535476	0.376213	0.0818671	0.062984	0.586118	-0.367531	45.73	low	claudin-low	PHYL	null	0	12.9452	4725	157.5	LIVING	0	Living	0	10	0	IM_neg	1303.95	804.6	2108.55	0.610188	low	0.0358298	0.0358298
MB_0115	Negative	Negative	Negative	7.14189	6.01729	8.27041	TNBC	TNBC	BL1	0.388623	0	0.388623	0.231064	-0.391217	-0.303542	-0.279471	-0.0648049	39.84	moderate	Basal	IDC	3	2	5.48493	2002	66.7333	DECEASED	1	Died of Disease	1	5.48493	1	IM_neg	338.72	1126.1	1464.82	0.682217	low	0.0898909	0.0898909
MB_0127	Negative	Negative	Negative	8.56579	6.02346	9.65785	TNBC	TNBC	M	0.484627	0	-0.561327	0.397549	0.292201	0.28478	0.484627	-0.536235	52.11	null	Normal	IDC	2	2	10.8548	3962	132.067	LIVING	0	Living	0	10	0	IM_neg	1351.61	1157.32	2508.93	0.5626	low	0.0356171	0.0356171
MB_0149	Negative	Negative	Negative	7.16209	5.72302	9.11326	TNBC	TNBC	M	0.572151	0	0.473167	0.572151	-0.351999	-0.239404	-0.387049	-0.451597	77.13	low	Basal	IDC	3	2	4.24932	1551	51.7	DECEASED	1	Died of Other Causes	0	4.24932	1	IM_neg	-449.86	-36.5017	-486.362	0.860984	low	0.00763136	0.00763136
MB_0153	Negative	Negative	Negative	7.34877	6.16032	8.21417	TNBC	TNBC	M	NA	NA	-0.304493	0.391209	0.0696749	0.0235919	0.367241	-0.353739	67.12	high	claudin-low	PHYL	null	null	12.211	4457	148.567	LIVING	0	Living	0	10	0	IM_neg	967.685	604.406	1572.09	0.67062	low	0.0286737	0.0286737
MB_0156	Negative	Negative	Negative	8.81277	6.15806	8.41607	TNBC	TNBC	M	0.761729	0	-0.54271	0.469894	-0.0339692	0.135461	0.761729	-0.477628	60.85	low	claudin-low	DCIS	1	0	0.235616	86	2.86667	LIVING	0	Living	0	0.235616	0	IM_neg	1374.74	1159.42	2534.16	0.559535	low	0.0702533	0.0702533
MB_0157	Negative	Negative	Negative	7.84009	6.12673	8.70657	TNBC	TNBC	BL2	0.311828	0	-0.0348813	-0.166667	0.039836	-0.322942	0.138659	0.311828	71.5	moderate	claudin-low	IDC	3	2	9.43288	3443	114.767	LIVING	0	Living	0	9.43288	0	IM_pos	1385.44	2020.55	3406	0.449181	high	0.160362	0.160362
MB_0158	Negative	Negative	Negative	6.62347	5.66909	8.41364	TNBC	TNBC	LAR	NA	NA	-0.428019	-0.126388	0.443443	0.473555	0.0439155	-0.0745328	50.43	moderate	Basal	IDC	3	2	15.8055	5769	192.3	LIVING	0	Living	0	10	0	IM_neg	994.175	1595.8	2589.97	0.552725	med	0.139842	0.139842
MB_0160	Negative	Positive	Negative	8.72067	7.07815	9.35499	TNBC	TNBC_OVERRIDE	M	NA	NA	-0.498138	0.535305	-0.0194363	0.170376	0.553939	-0.556584	36.66	null	Normal	PHYL	null	null	11.7973	4306	143.533	LIVING	0	Living	0	10	0	IM_neg	1037.98	497.62	1535.6	0.674584	low	0.0124112	0.0124112
MB_0163	Negative	Negative	Negative	6.63216	5.76263	8.11841	TNBC	TNBC	M	0.640193	0	0.399612	0.640193	-0.415739	-0.237535	-0.17661	-0.566153	84.73	high	Basal	IDC	3	null	8.06301	2943	98.1	DECEASED	1	Died of Other Causes	0	8.06301	1	IM_neg	373.275	215.439	588.714	0.770352	low	0.0113035	0.0113035
MB_0164	Negative	Negative	Negative	6.58879	5.79121	8.32078	TNBC	TNBC	BL1	0.298931	0	0.298931	0.0541362	0.236359	-0.411408	-0.241533	-0.0412441	37.87	high	claudin-low	IDC	3	2	0.890411	325	10.8333	LIVING	0	Living	0	0.890411	0	IM_neg	1030.45	1661.29	2691.74	0.540216	med	0.118172	0.118172
MB_0174	Negative	Positive	Negative	8.23955	6.53264	7.54634	TNBC	TNBC_OVERRIDE	BL2	NA	NA	-0.444741	0.0261224	0.407549	0.106779	0.4303	-0.087081	59.18	low	claudin-low	IDC	3	2	6.47397	2363	78.7667	LIVING	0	Living	0	6.47397	0	IM_neg	1471.13	1934.98	3406.11	0.449165	high	0.132431	0.132431
MB_0179	Negative	Negative	Negative	8.66206	5.9138	10.8047	TNBC	TNBC	BL2	0.67884	0	-0.566844	-0.371589	0.144341	0.0942351	0.67884	0.356246	56.39	low	claudin-low	IDC	3	3	1.47397	538	17.9333	DECEASED	1	Died of Disease	1	1.47397	1	IM_pos	1826.45	2640.32	4466.77	0.30519	high	0.305741	0.305741
MB_0191	Negative	Negative	Negative	7.07048	5.66667	8.77276	TNBC	TNBC	BL1	0.330975	0.001	0.330975	0.0537591	0.100729	-0.347995	-0.34339	0.0822834	81.02	high	Basal	IDC	3	2	1.25753	459	15.3	DECEASED	1	Died of Other Causes	0	1.25753	1	IM_neg	661.94	1306.47	1968.41	0.626356	med	0.0838503	0.0838503
MB_0200	Negative	Negative	Negative	6.65251	5.59207	9.05422	TNBC	TNBC	BL1	0.645343	0	0.645343	0.169342	-0.227747	-0.328912	-0.452136	-0.141104	69.86	moderate	Basal	IDC	3	2	10.5781	3861	128.7	DECEASED	1	Died of Disease	1	10	0	IM_neg	-166.277	488.768	322.491	0.794674	low	0.0127768	0.0127768
MB_0206	Negative	Negative	Negative	6.82771	5.87416	7.81215	TNBC	TNBC	BL1	0.58463	0	0.397096	-0.556497	0.0819396	-0.337599	-0.118907	0.58463	55.02	high	claudin-low	IDC-MED	3	2	11.6027	4235	141.167	LIVING	0	Living	0	10	0	IM_pos	1413.63	2424.73	3838.37	0.391611	high	0.257752	0.257752
MB_0210	Negative	Negative	Negative	6.79376	5.91316	6.41451	TNBC	TNBC	BL2	0.488453	0	-0.440104	-0.298749	0.282317	0.167914	0.488453	0.23645	63.14	null	claudin-low	IDC	2	3	11.9123	4348	144.933	LIVING	0	Living	0	10	0	IM_pos	1592.97	2619.68	4212.65	0.340493	high	0.459805	0.459805
MB_0211	Negative	Negative	Negative	8.75198	6.24395	8.38182	TNBC	TNBC	BL2	0.48251	0	-0.484498	0.196651	0.322319	0.214962	0.48251	-0.337868	42.95	moderate	claudin-low	IDC	3	null	3.68219	1344	44.8	DECEASED	1	Died of Disease	1	3.68219	1	IM_neg	1720.98	1355.36	3076.33	0.491872	med	0.0890422	0.0890422
MB_0220	Negative	Negative	Negative	8.8457	6.29132	10.66	TNBC	TNBC	LAR	0.592726	0	-0.44801	-0.477822	-0.133537	0.136596	0.592726	0.497123	37.24	high	claudin-low	IDC	3	2	3.27397	1195	39.8333	DECEASED	1	Died of Disease	1	3.27397	1	IM_pos	1329.52	2682.39	4011.91	0.368047	high	0.556736	0.556736
MB_0221	Negative	Negative	Negative	7.24438	5.90738	10.7064	TNBC	TNBC	LAR	0.742596	0	-0.403946	-0.128694	-0.109784	0.742596	-0.00939495	-0.0985832	77.72	moderate	Her2	IDC	3	2	1.66027	606	20.2	DECEASED	1	Died of Disease	1	1.66027	1	IM_neg	299.277	1032.18	1331.46	0.696398	low	0.0731733	0.0731733
MB_0238	Negative	Negative	Negative	7.19142	5.78214	9.98378	TNBC	TNBC	BL1	0.579778	0	0.212558	-0.503334	-0.16661	-0.157425	-0.280065	0.579778	52.19	high	claudin-low	IDC	3	2	15.8767	5795	193.167	LIVING	0	Living	0	10	0	IM_pos	655.676	2061	2716.68	0.537131	high	0.232084	0.232084
MB_0249	Negative	Negative	Negative	7.10414	5.85646	9.98331	TNBC	TNBC	LAR	NA	NA	-0.437648	0.0634743	0.516161	0.532452	-0.120672	-0.346757	53.45	high	Her2	IDC	3	1	15.4795	5650	188.333	LIVING	0	Living	0	10	0	IM_neg	619.835	1242.17	1862	0.638454	med	0.0835385	0.0835385
MB_0265	Negative	Negative	Negative	8.45399	6.01045	8.6848	TNBC	TNBC	LAR	0.4448	0	-0.370694	-0.0943858	-0.127913	0.048155	0.4448	0.0865571	46.44	moderate	claudin-low	IDC	2	2	15.5452	5674	189.133	LIVING	0	Living	0	10	0	IM_neg	1197.77	1863.49	3061.26	0.493797	med	0.13545	0.13545
MB_0269	Negative	Negative	Negative	7.2919	5.82266	7.33525	TNBC	TNBC	BL2	0.519124	0	-0.518062	0.0547354	0.460277	0.115417	0.519124	-0.115585	45.39	low	claudin-low	IDC	3	2	1.8274	667	22.2333	LIVING	0	Living	0	1.8274	0	IM_neg	1812.48	2123.23	3935.71	0.378424	high	0.206853	0.206853
MB_0278	Negative	Negative	Negative	8.08835	6.15761	8.60381	TNBC	TNBC	M	0.511843	0	0.231742	0.511843	-0.204957	-0.086578	-0.272693	-0.534107	34.3	moderate	Basal	IDC	3	3	0.479452	175	5.83333	DECEASED	1	Died of Disease	1	0.479452	1	IM_neg	-250.107	-119.048	-369.155	0.852106	low	0.00363952	0.00363952
MB_0289	Negative	Negative	Negative	8.84108	6.07247	6.29842	TNBC	TNBC	BL2	0.696411	0	-0.525907	-0.196577	0.212933	0.195559	0.696411	0.0817803	75.91	null	claudin-low	IDC	3	2	5.88493	2148	71.6	DECEASED	1	Died of Other Causes	0	5.88493	1	IM_neg	1654.11	2271.64	3925.74	0.379777	high	0.216487	0.216487
MB_0292	Negative	Negative	Negative	7.22704	5.94046	8.98688	TNBC	TNBC	LAR	0.496862	0	-0.273173	0.298517	0.299467	0.496862	-0.104014	-0.545333	80.34	high	Her2	IDC	3	2	4.06301	1483	49.4333	DECEASED	1	Died of Other Causes	0	4.06301	1	IM_neg	738.062	839.376	1577.44	0.670038	low	0.0483716	0.0483716
MB_0299	Negative	Negative	Negative	7.19101	6.02026	8.92248	TNBC	TNBC	BL1	0.213709	0.002	0.213709	0.0316958	0.145597	0.00945512	-0.461387	-0.125083	68.83	high	Basal	DCIS	null	0	15.463	5644	188.133	LIVING	0	Living	0	10	0	IM_neg	-59.2559	894.711	835.455	0.746758	low	0.0323568	0.0323568
MB_0303	Negative	Negative	Negative	8.82013	5.90116	7.68733	TNBC	TNBC	BL1	0.421077	0	0.289935	-0.32498	-0.0631029	-0.228535	-0.137652	0.421077	47.71	low	claudin-low	IDC	3	1	4.94247	1804	60.1333	LIVING	0	Living	0	4.94247	0	IM_pos	913.373	2013.11	2926.48	0.510904	high	0.252456	0.252456
MB_0316	Negative	Negative	Negative	7.87982	6.0686	8.21894	TNBC	TNBC	BL1	0.539736	0	0.478453	-0.45393	-0.0490638	-0.280983	-0.427957	0.539736	50.82	high	Basal	IDC	3	2	15.0329	5487	182.9	LIVING	0	Living	0	10	0	IM_pos	484.154	2123.18	2607.34	0.5506	high	0.269908	0.269908
MB_0318	Negative	Negative	Negative	7.41954	5.73713	9.38264	TNBC	TNBC	M	0.688625	0	0.0677639	0.688625	-0.390123	-0.0958489	0.217948	-0.619073	58.01	high	Normal	OTHER INVASIVE	null	1	13.8658	5061	168.7	LIVING	0	Living	0	10	0	IM_neg	78.9338	-304.61	-225.676	0.840895	low	0.0184928	0.0184928
MB_0333	Negative	Negative	Negative	6.9388	6.12159	7.7348	TNBC	TNBC	BL2	0.517217	0	-0.160158	-0.0817125	0.517217	0.0822026	-0.0704099	-0.0239162	62.81	low	claudin-low	OTHER INVASIVE	null	null	2.18356	797	26.5667	DECEASED	1	Died of Disease	1	2.18356	1	IM_neg	566.691	1470.21	2036.9	0.618487	med	0.123005	0.123005
MB_0340	Negative	Negative	Negative	7.6651	6.08266	8.15027	TNBC	TNBC	BL2	NA	NA	0.264603	-0.422145	0.337115	-0.0445199	-0.46012	0.361446	79.97	high	Basal	IDC	3	2	13.5397	4942	164.733	LIVING	0	Living	0	10	0	IM_pos	66.6949	1576.27	1642.97	0.662867	med	0.100703	0.100703
MB_0350	Negative	Negative	Negative	7.08821	6.01267	8.05692	TNBC	TNBC	M	0.608627	0	0.199408	0.608627	-0.159252	-0.241483	-0.0876357	-0.56034	49.05	high	Basal	IDC-MED	3	2	3.7863	1382	46.0667	DECEASED	1	Died of Disease	1	3.7863	1	IM_neg	446.949	367.017	813.967	0.748852	low	0.0136121	0.0136121
MB_0352	Negative	Negative	Negative	7.44227	5.69259	9.22809	TNBC	TNBC	LAR	0.382573	0	-0.404956	-0.47391	0.308309	0.311294	0.100359	0.382573	61.32	moderate	claudin-low	IDC	3	1	4.53699	1656	55.2	DECEASED	1	Died of Disease	1	4.53699	1	IM_pos	1297.53	2273.3	3570.83	0.427435	high	0.22527	0.22527
MB_0354	Negative	Negative	Negative	7.89964	6.27341	8.41057	TNBC	TNBC	BL2	0.716764	0	-0.332642	-0.707541	0.154888	0.135628	0.287933	0.716764	73.01	high	claudin-low	IDC	3	2	0.953425	348	11.6	DECEASED	1	Died of Disease	1	0.953425	1	IM_pos	1547.53	2755.36	4302.89	0.328009	high	0.40395	0.40395
MB_0372	Negative	Negative	Negative	7.50056	6.09903	9.41164	TNBC	TNBC	BL1	0.270569	0.001	0.270569	0.0286168	-0.261907	-0.297781	-0.286961	0.160054	39.86	high	Basal	IDC	3	1	5.1589	1883	62.7667	DECEASED	1	Died of Disease	1	5.1589	1	IM_pos	418.922	1433.08	1852	0.639584	med	0.138052	0.138052
MB_0396	Negative	Negative	Negative	7.3259	5.99797	9.54606	TNBC	TNBC	BL1	0.456238	0	0.456238	-0.0665808	-0.220617	-0.328637	-0.537146	0.262546	56.45	high	Basal	IDC	3	2	4.9863	1820	60.6667	LIVING	0	Living	0	4.9863	0	IM_pos	-152.92	1377.5	1224.58	0.707571	med	0.0573061	0.0573061
MB_0399	Negative	Negative	Negative	7.2843	6.15693	9.01702	TNBC	TNBC	LAR	0.754706	0	-0.514037	0.0779805	0.22356	0.754706	0.127033	-0.366067	68.47	low	Her2	IDC	3	3	11.1233	4060	135.333	DECEASED	1	Died of Other Causes	0	10	0	IM_neg	1260.63	1251.81	2512.45	0.562173	med	0.0683189	0.0683189
MB_0400	Negative	Negative	Negative	7.14812	6.04966	7.46947	TNBC	TNBC	BL1	0.375723	0	0.375723	0.321656	-0.185917	-0.258434	-0.00516511	-0.294709	55.28	moderate	claudin-low	IDC	3	1	1.84658	674	22.4667	DECEASED	1	Died of Disease	1	1.84658	1	IM_neg	1014.7	1411.92	2426.63	0.572546	med	0.074212	0.074212
MB_0401	Negative	Negative	Negative	6.70343	6.09706	9.21617	TNBC	TNBC	M	0.483874	0	0.0349188	0.483874	0.0275754	-0.266166	0.2053	-0.399604	48.58	high	claudin-low	IDC	3	1	2.1589	788	26.2667	DECEASED	1	Died of Disease	1	2.1589	1	IM_neg	1217.82	1289.34	2507.17	0.562814	med	0.0499894	0.0499894
MB_0414	Negative	Positive	Negative	6.97313	5.46317	7.65833	TNBC	TNBC_OVERRIDE	BL1	NA	NA	0.526346	-0.302355	-0.367687	-0.428403	-0.314104	0.526764	72.16	low	claudin-low	IDC	3	2	6.29863	2299	76.6333	LIVING	0	Living	0	6.29863	0	IM_pos	588.192	2105.35	2693.54	0.539993	high	0.217919	0.217919
MB_0420	Negative	Negative	Negative	7.32964	6.14968	7.91627	TNBC	TNBC	M	0.609366	0	0.082196	0.609366	0.049664	-0.242907	0.150169	-0.541669	34.92	high	claudin-low	IDC	3	1	6.30685	2302	76.7333	LIVING	0	Living	0	6.30685	0	IM_neg	1118.22	1077.19	2195.41	0.600038	low	0.0649387	0.0649387
MB_0424	Negative	Negative	Negative	8.33366	6.27627	7.01857	TNBC	TNBC	BL2	0.722983	0	-0.633466	0.0826208	0.285803	0.197932	0.722983	-0.212781	44.02	moderate	claudin-low	IDC	3	3	0.808219	295	9.83333	DECEASED	1	Died of Disease	1	0.808219	1	IM_neg	1681.41	1665.15	3346.56	0.456958	med	0.112759	0.112759
MB_0432	Negative	Negative	Negative	7.5254	5.83447	6.40799	TNBC	TNBC	BL2	0.495858	0	-0.506316	-0.292784	0.213281	0.177507	0.495858	0.241563	60.07	moderate	claudin-low	OTHER	1	2	8.69589	3174	105.8	LIVING	0	Living	0	8.69589	0	IM_pos	1693.38	2567.87	4261.25	0.333776	high	0.377007	0.377007
MB_0435	Negative	Negative	Negative	7.3021	5.84833	6.45805	TNBC	TNBC	BL2	0.510754	0	-0.513831	-0.212569	0.429786	0.102029	0.510754	0.161017	68.29	null	claudin-low	IDC-MUC	2	1	9.08493	3316	110.533	LIVING	0	Living	0	9.08493	0	IM_pos	1733.95	2537.45	4271.4	0.332371	high	0.352351	0.352351
MB_0436	Negative	Negative	Negative	7.503	6.20881	8.55363	TNBC	TNBC	BL2	0.437209	0	-0.416474	0.124202	0.437209	0.359732	0.0889535	-0.296536	88.29	moderate	Her2	IDC	3	1	6.20548	2265	75.5	DECEASED	1	Died of Other Causes	0	6.20548	1	IM_neg	1222.78	1251.05	2473.83	0.566852	med	0.077019	0.077019
MB_0446	Negative	Negative	Negative	7.34015	6.05813	8.95571	TNBC	TNBC	BL2	0.241807	0.007	0.0175752	0.0250901	0.241807	-0.173106	-0.0270407	0.0536621	56.96	moderate	claudin-low	IDC	3	2	5.93973	2168	72.2667	LIVING	0	Living	0	5.93973	0	IM_neg	1223.38	1868.54	3091.92	0.48988	med	0.153682	0.153682
MB_0453	Negative	Negative	Negative	8.51242	5.77173	8.05248	TNBC	TNBC	BL2	NA	NA	-0.453805	0.30793	0.389821	0.392065	0.10216	-0.476865	61.11	moderate	Her2	IDC	3	3	3.54521	1294	43.1333	DECEASED	1	Died of Disease	1	3.54521	1	IM_neg	859.911	850.524	1710.44	0.655419	low	0.0211621	0.0211621
MB_0464	Negative	Negative	Negative	7.51537	5.81324	8.79945	TNBC	TNBC	LAR	0.273343	0	-0.123002	-0.204639	-0.14907	0.273343	-0.077923	0.155784	58.98	low	Basal	IDC	3	3	3.23014	1179	39.3	DECEASED	1	Died of Disease	1	3.23014	1	IM_pos	413.872	1419.93	1833.8	0.641635	med	0.142995	0.142995
MB_0470	Negative	Negative	Negative	7.59433	5.78155	6.46834	TNBC	TNBC	M	0.394863	0	-0.129435	0.394863	-0.339833	0.167155	0.158718	-0.36635	61.78	null	claudin-low	ILC	1	1	7.25205	2647	88.2333	LIVING	0	Living	0	7.25205	0	IM_neg	-833.356	-577.98	-1411.34	0.921908	low	0.00739944	0.00739944
MB_0481	Negative	Positive	Negative	7.27475	5.5095	7.21239	TNBC	TNBC_OVERRIDE	M	0.377825	0	0.240183	0.377825	-0.180976	-0.282292	-0.189679	-0.302226	54.22	high	Basal	IDC	3	1	2.99178	1092	36.4	DECEASED	1	Died of Disease	1	2.99178	1	IM_neg	623.032	991.975	1615.01	0.665934	low	0.0750473	0.0750473
MB_0489	Negative	Negative	Negative	7.67122	5.99693	10.2837	TNBC	TNBC	LAR	NA	NA	-0.439836	-0.444757	-0.0173593	0.0492049	0.556481	0.51964	41.46	low	claudin-low	IDC	3	1	7.44384	2717	90.5667	LIVING	0	Living	0	7.44384	0	IM_pos	1268.05	2879	4147.05	0.349531	high	0.820654	0.820654
MB_0494	Negative	Negative	Negative	6.71759	5.76735	9.46816	TNBC	TNBC	BL2	0.582983	0	-0.335529	-0.246883	0.582983	0.127532	0.0401365	0.113799	77.22	moderate	claudin-low	IDC	3	3	3.01096	1099	36.6333	DECEASED	1	Died of Disease	1	3.01096	1	IM_pos	1450.45	1917.54	3367.99	0.454159	high	0.184854	0.184854
MB_0499	Negative	Negative	Negative	8.30808	5.81579	6.5065	TNBC	TNBC	BL2	0.566019	0	-0.513587	-0.162936	0.273565	0.106367	0.566019	0.111721	50.15	low	claudin-low	IDC	2	1	10.8411	3957	131.9	LIVING	0	Living	0	10	0	IM_pos	1741.63	2354.14	4095.77	0.356574	high	0.327369	0.327369
MB_0500	Negative	Negative	Negative	6.7588	5.92434	8.53783	TNBC	TNBC	BL1	0.647873	0	0.647873	0.442496	-0.0900961	-0.367699	-0.349889	-0.427043	36.56	high	Basal	IDC	3	2	5.54521	2024	67.4667	LIVING	0	Living	0	5.54521	0	IM_neg	704.862	867.768	1572.63	0.670561	low	0.019865	0.019865
MB_0502	Negative	Negative	Negative	7.91607	6.16112	5.83687	TNBC	TNBC	LAR	0.498684	0.001	-0.445267	-0.327586	0.139573	0.189807	0.498684	0.271696	56.41	low	claudin-low	IDC	3	2	6.74795	2463	82.1	LIVING	0	Living	0	6.74795	0	IM_pos	1561.35	2650.16	4211.5	0.340651	high	0.379175	0.379175
MB_0506	Negative	Positive	Negative	6.97695	6.60195	10.4528	TNBC	TNBC_OVERRIDE	LAR	0.449723	0	-0.109671	0.0100565	0.0812185	0.449723	-0.0795125	-0.150981	60.74	high	Her2	IDC	3	2	3.76438	1374	45.8	DECEASED	1	Died of Disease	1	3.76438	1	IM_neg	736.649	1177.36	1914.01	0.632561	low	0.0753983	0.0753983
MB_0516	Negative	Positive	Negative	7.52768	5.5053	9.70351	TNBC	TNBC_OVERRIDE	M	0.480966	0	0.391614	0.480966	0.179419	-0.409484	-0.334724	-0.394556	62.81	high	Basal	IDC	3	1	9.40822	3434	114.467	LIVING	0	Living	0	9.40822	0	IM_neg	607.287	949.744	1557.03	0.672258	low	0.0344886	0.0344886
MB_0525	Negative	Negative	Negative	7.8137	6.02795	8.19931	TNBC	TNBC	BL2	NA	NA	-0.412415	0.379634	0.533775	0.520798	-0.0866641	-0.577622	48.47	high	Basal	IDC	3	2	5.4137	1976	65.8667	LIVING	0	Living	0	5.4137	0	IM_neg	869.682	718.739	1588.42	0.66884	low	0.0322784	0.0322784
MB_0540	Negative	Negative	Negative	7.70054	5.66715	5.94932	TNBC	TNBC	LAR	0.644926	0	-0.203859	-0.577415	-0.267253	0.0853441	0.266076	0.644926	66.11	high	claudin-low	IDC	1	1	15.989	5836	194.533	LIVING	0	Living	0	10	0	IM_pos	505.993	2932.47	3438.46	0.444919	high	0.830431	0.830431
MB_0558	Negative	Negative	Negative	7.2287	6.05658	6.66186	TNBC	TNBC	BL1	0.316904	0	0.316904	0.124599	-0.141898	-0.188044	-0.308511	0.0347082	69.88	null	claudin-low	IDC	3	2	8.0411	2935	97.8333	DECEASED	1	Died of Other Causes	0	8.0411	1	IM_neg	581.858	1474.53	2056.39	0.616236	med	0.0938366	0.0938366
MB_0581	Negative	Negative	Negative	7.30694	5.99428	8.85679	TNBC	TNBC	BL2	NA	NA	-0.336109	0.428143	0.467557	0.41204	-0.113359	-0.603698	96.29	moderate	Basal	IDC	3	2	0.646575	236	7.86667	DECEASED	1	Died of Disease	1	0.646575	1	IM_neg	619.251	591.453	1210.7	0.709009	low	0.0348479	0.0348479
MB_0582	Negative	Negative	Negative	8.27574	6.09013	9.62587	TNBC	TNBC	BL1	0.441883	0	0.441883	0.230882	-0.408849	-0.0255456	-0.38516	-0.199118	84.76	high	Basal	IDC	3	2	1.27671	466	15.5333	DECEASED	1	Died of Other Causes	0	1.27671	1	IM_neg	-458.959	402.865	-56.094	0.827165	low	0.0118824	0.0118824
MB_0588	Negative	Negative	Negative	8.21181	5.87227	9.98701	TNBC	TNBC	LAR	0.79617	0	-0.528472	-0.0216722	-0.132055	0.79617	0.159902	-0.233695	76.35	high	Normal	IDC	2	2	9.8411	3592	119.733	LIVING	0	Living	0	9.8411	0	IM_neg	657.802	1273.68	1931.48	0.630572	med	0.0613331	0.0613331
MB_0608	Negative	Negative	Negative	8.41882	5.95207	9.64485	TNBC	TNBC	BL1	0.336396	0	0.142194	-0.217762	-0.197239	-0.0898587	-0.244117	0.336396	76.81	high	claudin-low	IDC-MED	3	2	5.25753	1919	63.9667	DECEASED	1	Died of Other Causes	0	5.25753	1	IM_pos	556.693	1698.75	2255.44	0.592965	med	0.24643	0.24643
MB_0613	Negative	Negative	Negative	7.34452	6.12243	7.40935	TNBC	TNBC	BL2	0.391809	0	-0.398222	-0.0622817	0.391809	0.285677	0.201024	0.0174739	60.2	moderate	claudin-low	IDC-MED	2	3	4.01096	1464	48.8	LIVING	0	Living	0	4.01096	0	IM_neg	1003.44	1894.91	2898.35	0.514449	high	0.169126	0.169126
MB_0627	Negative	Negative	Negative	7.06381	5.65153	8.51509	TNBC	TNBC	BL2	0.448055	0	-0.441524	-0.28371	0.327576	0.17685	0.448055	0.220458	54.1	moderate	claudin-low	IDC	3	null	0.0630137	23	0.766667	LIVING	0	Living	0	0.0630137	0	IM_pos	1566.65	2197.41	3764.06	0.401624	high	0.206324	0.206324
MB_0634	Negative	Negative	Negative	8.84776	5.89938	8.19291	TNBC	TNBC	LAR	0.681985	0	-0.546233	0.0915404	0.0826358	0.198562	0.681985	-0.10954	55.99	moderate	claudin-low	ILC	2	null	1.46027	533	17.7667	LIVING	0	Living	0	1.46027	0	IM_neg	1416.09	1886.58	3302.67	0.462679	high	0.190778	0.190778
MB_0635	Negative	Negative	Negative	8.35234	5.97807	5.88402	TNBC	TNBC	BL2	0.567175	0	-0.557874	-0.291332	0.263391	0.148475	0.567175	0.196416	76.5	moderate	claudin-low	IDC	3	1	7.23288	2640	88	LIVING	0	Living	0	7.23288	0	IM_pos	1754.45	2408.94	4163.4	0.347282	high	0.314995	0.314995
MB_0639	Negative	Negative	Negative	7.20016	5.89085	8.65027	TNBC	TNBC	M	0.496723	0	0.187477	0.496723	0.204369	-0.20666	-0.0472581	-0.510008	50.39	high	Basal	IDC	3	1	6.19726	2262	75.4	LIVING	0	Living	0	6.19726	0	IM_neg	768.6	917.803	1686.4	0.658079	low	0.034574	0.034574
MB_0653	Negative	Negative	Negative	7.78174	5.9264	10.2011	TNBC	TNBC	LAR	0.482	0	0.01459	-0.188596	-0.136331	0.482	-0.299022	0.0143182	69.95	moderate	Her2	IDC+ILC	3	2	2.03836	744	24.8	DECEASED	1	Died of Disease	1	2.03836	1	IM_neg	251.667	1224.37	1476.04	0.681012	med	0.0471485	0.0471485
MB_0658	Negative	Negative	Negative	7.02629	6.03287	8.23522	TNBC	TNBC	BL2	0.312288	0	0.143651	-0.160389	0.220839	-0.341602	-0.0527514	0.312288	60.89	high	claudin-low	IDC	3	2	7.99452	2918	97.2667	LIVING	0	Living	0	7.99452	0	IM_pos	1063.99	2008.47	3072.46	0.492367	high	0.207413	0.207413
MB_0659	Negative	Negative	Negative	6.31674	5.66011	10.6247	TNBC	TNBC	M	0.648604	0	0.301861	0.648604	-0.490103	-0.0341663	-0.0792426	-0.560337	82.87	moderate	Normal	OTHER	2	null	1.91781	700	23.3333	DECEASED	1	Died of Disease	1	1.91781	1	IM_neg	-174.396	-229.621	-404.017	0.854773	low	0.018275	0.018275
MB_0660	Negative	Negative	Negative	7.92165	6.1735	9.17225	TNBC	TNBC	LAR	0.459647	0	-0.297806	-0.0299414	0.252217	0.459647	0.0143551	-0.261482	52.43	high	Her2	IDC-MED	3	1	1.55616	568	18.9333	DECEASED	1	Died of Disease	1	1.55616	1	IM_neg	942.118	1208.22	2150.34	0.605317	low	0.0676037	0.0676037
MB_0664	Negative	Negative	Negative	7.89431	5.73353	8.46876	TNBC	TNBC	BL1	0.675784	0	0.675784	0.0807102	-0.187487	-0.389175	-0.576245	-0.0113323	78.27	high	Basal	IDC	3	3	0.909589	332	11.0667	DECEASED	1	Died of Disease	1	0.909589	1	IM_neg	-129.392	1123.93	994.539	0.731025	low	0.038902	0.038902
MB_0869	Negative	Negative	Negative	7.48003	6.25783	8.10273	TNBC	TNBC	BL1	0.603528	0	0.603528	0.278577	0.116485	-0.369163	-0.553153	-0.152269	58.83	high	Basal	IDC	3	2	9.23836	3372	112.4	DECEASED	1	Died of Other Causes	0	9.23836	1	IM_neg	155.135	1087.85	1242.98	0.70566	low	0.0154813	0.0154813
MB_0874	Negative	Negative	Negative	7.26998	5.89642	9.15328	TNBC	TNBC	BL1	0.485807	0	0.485807	-0.0869602	-0.0563057	-0.318715	-0.541508	0.196329	59.22	high	Basal	IDC	3	2	1.36438	498	16.6	DECEASED	1	Died of Disease	1	1.36438	1	IM_pos	-74.9804	1133.82	1058.84	0.724552	low	0.0307662	0.0307662
MB_0876	Negative	Negative	Negative	7.95405	6.32487	6.99629	TNBC	TNBC	BL2	0.730269	0	-0.617987	-0.193378	0.270247	0.0795092	0.730269	0.171209	54.85	moderate	claudin-low	DCIS	null	0	14.5014	5293	176.433	LIVING	0	Living	0	10	0	IM_pos	2057.47	2589.17	4646.64	0.279945	high	0.311181	0.311181
MB_0885	Negative	Negative	Negative	7.57973	6.17198	8.61412	TNBC	TNBC	M	0.551214	0	-0.49766	0.551214	0.157581	0.0937383	0.484425	-0.546456	52.21	moderate	claudin-low	PHYL	null	null	5.74795	2098	69.9333	DECEASED	1	Died of Disease	1	5.74795	1	IM_neg	1575.72	632.73	2208.45	0.598505	low	0.00825744	0.00825744
MB_0893	Negative	Negative	Negative	8.0114	6.09554	6.0096	TNBC	TNBC	LAR	0.537327	0	-0.461049	-0.416854	0.11526	0.222092	0.537327	0.348694	57.41	moderate	claudin-low	IDC	3	2	14.4356	5269	175.633	LIVING	0	Living	0	10	0	IM_pos	1492.93	2633.41	4126.33	0.352378	high	0.334308	0.334308
MB_0901	Negative	Negative	Negative	7.62048	5.9458	7.50464	TNBC	TNBC	BL1	0.643324	0	0.643324	-0.087744	-0.254418	-0.194197	-0.465548	0.135475	68.19	high	Basal	IDC	3	2	11.1918	4085	136.167	LIVING	0	Living	0	10	0	IM_pos	401.772	1553.6	1955.37	0.627847	med	0.0650436	0.0650436
MB_0906	Negative	Negative	Negative	7.44476	6.02536	8.59765	TNBC	TNBC	LAR	NA	NA	-0.371297	-0.469312	0.237385	0.37439	0.0946791	0.377972	70.6	high	claudin-low	IDC	3	2	5.24932	1916	63.8667	DECEASED	1	Died of Other Causes	0	5.24932	1	IM_pos	1177.17	2290.48	3467.65	0.441077	high	0.336414	0.336414
MB_2556	Negative	Negative	Negative	7.98561	5.88294	8.47697	TNBC	TNBC	BL2	0.647351	0	-0.572085	0.292668	0.424701	0.17783	0.647351	-0.395751	62.59	moderate	claudin-low	ILC	2	2	18.1562	6627	220.9	DECEASED	1	Died of Other Causes	0	10	0	IM_neg	1315.02	1326.93	2641.95	0.546351	med	0.150186	0.150186
MB_2643	Negative	Negative	Negative	7.3674	5.69488	6.56204	TNBC	TNBC	BL2	0.604718	0	-0.566221	-0.205483	0.27244	0.194729	0.604718	0.153572	34.2	low	claudin-low	IDC	2	1	4.35342	1589	52.9667	DECEASED	1	Died of Disease	1	4.35342	1	IM_pos	1647.02	2496.65	4143.67	0.349996	high	0.397943	0.397943
MB_2718	Negative	Negative	Negative	7.18571	5.71649	8.55233	TNBC	TNBC	BL1	0.53222	0	0.53222	-0.363691	-0.108214	-0.261754	-0.570256	0.405117	47.94	high	Basal	IDC-TUB	2	2	22.8712	8348	278.267	LIVING	0	Living	0	10	0	IM_pos	-17.5366	1751.97	1734.44	0.652754	med	0.0873542	0.0873542
MB_2724	Negative	Negative	Negative	7.4927	5.63125	5.67745	TNBC	TNBC	LAR	0.686678	0	-0.10984	-0.619357	-0.274408	0.051198	0.184217	0.686678	60.59	null	claudin-low	IDC	3	1	8.88219	3242	108.067	DECEASED	1	Died of Disease	1	8.88219	1	IM_pos	299.592	3078.98	3378.57	0.452774	high	1.08299	1.08299
MB_2753	Negative	Negative	Negative	7.13884	5.87778	9.62588	TNBC	TNBC	M	0.220935	0	0.0557533	0.220935	0.0759886	-0.0677982	-0.201691	-0.237755	30.95	high	Basal	IDC	3	2	22.5534	8232	274.4	LIVING	0	Living	0	10	0	IM_neg	693.047	981.73	1674.78	0.659363	low	0.0784843	0.0784843
MB_2754	Negative	Negative	Negative	7.77354	5.84456	9.87484	TNBC	TNBC	LAR	0.614514	0	-0.57381	0.293229	0.107988	0.614514	0.444299	-0.534581	66.11	moderate	Normal	ILC	2	1	16.7288	6106	203.533	DECEASED	1	Died of Disease	1	10	0	IM_neg	979.18	821.742	1800.92	0.64533	low	0.0290305	0.0290305
MB_2771	Negative	Negative	Negative	6.83657	5.61137	8.30155	TNBC	TNBC	M	0.70424	0	0.250047	0.70424	-0.134243	-0.252039	-0.0594192	-0.598696	56.79	low	Basal	IDC	3	1	3.68493	1345	44.8333	DECEASED	1	Died of Disease	1	3.68493	1	IM_neg	526.754	492.99	1019.74	0.728495	low	0.0178294	0.0178294
MB_2821	Negative	Negative	Negative	7.33345	6.2374	6.98514	TNBC	TNBC	BL2	0.646853	0	-0.647027	0.0752806	0.409634	0.038476	0.646853	-0.119914	57.39	moderate	claudin-low	IDC-MED	null	1	11.1836	4082	136.067	DECEASED	1	Died of Other Causes	0	10	0	IM_neg	1950.38	2022.02	3972.4	0.373434	high	0.198981	0.198981
MB_2827	Negative	Negative	Negative	6.61334	6.06386	8.36592	TNBC	TNBC	BL1	0.572879	0	0.572879	-0.173306	-0.189409	-0.372908	-0.37777	0.347971	36.5	moderate	Basal	IDC	3	2	19.3699	7070	235.667	LIVING	0	Living	0	10	0	IM_pos	572.008	1985.03	2557.04	0.556748	high	0.30637	0.30637
MB_2833	Negative	Negative	Negative	7.19173	5.68917	7.3557	TNBC	TNBC	BL1	0.542807	0	0.248911	-0.396261	-0.544294	-0.0958123	0.0970054	0.542807	42.9	high	claudin-low	IDC	3	2	21.3507	7793	259.767	LIVING	0	Living	0	10	0	IM_pos	667.055	2552.58	3219.63	0.473451	high	0.537607	0.537607
MB_2834	Negative	Negative	Negative	7.02373	6.2033	8.55319	TNBC	TNBC	LAR	0.301425	0	-0.291608	-0.255664	0.230989	0.301425	-0.0361619	0.12953	56.85	high	Her2	IDC	2	1	12.6438	4615	153.833	DECEASED	1	Died of Other Causes	0	10	0	IM_pos	1113.08	1704.37	2817.44	0.524596	med	0.096093	0.096093
MB_2842	Negative	Negative	Negative	6.62618	5.59368	7.99583	TNBC	TNBC	BL1	0.293222	0	0.293222	-0.261552	0.0763892	-0.180647	-0.355888	0.213876	58.48	high	Basal	IDC	3	2	1.62192	592	19.7333	DECEASED	1	Died of Disease	1	1.62192	1	IM_pos	294.454	1310.81	1605.26	0.667	med	0.0643335	0.0643335
MB_2849	Negative	Negative	Negative	7.87525	6.08558	8.19884	TNBC	TNBC	LAR	0.523173	0	-0.267099	-0.313851	0.25836	0.523173	-0.185257	0.195587	60.65	moderate	Basal	IDC	3	1	3.55068	1296	43.2	DECEASED	1	Died of Disease	1	3.55068	1	IM_pos	680.467	1840.93	2521.39	0.561086	med	0.172134	0.172134
MB_2850	Negative	Negative	Negative	7.03005	6.1529	7.11974	TNBC	TNBC	BL2	0.644987	0	-0.168211	-0.565999	0.00330983	-0.240414	0.129563	0.644987	31.48	moderate	claudin-low	IDC	3	3	0.775342	283	9.43333	DECEASED	1	Died of Disease	1	0.775342	1	IM_pos	1234.69	2601.45	3836.15	0.39191	high	0.417676	0.417676
MB_2857	Negative	Negative	Negative	7.61409	6.02138	7.3394	TNBC	TNBC	BL2	0.663903	0	-0.201555	-0.601327	0.144112	-0.246469	0.199817	0.663903	45.3	moderate	claudin-low	IDC	3	2	20.6027	7520	250.667	LIVING	0	Living	0	10	0	IM_pos	1454.92	2607.16	4062.08	0.361189	high	0.488342	0.488342
MB_2904	Negative	Negative	Negative	8.00406	5.95028	9.0615	TNBC	TNBC	BL1	0.39312	0	0.308949	-0.202896	-0.397581	-0.169306	-0.312395	0.39312	34.83	high	claudin-low	IDC	3	2	10.3233	3768	125.6	DECEASED	1	Died of Disease	1	10	0	IM_pos	615.036	1861	2476.03	0.566586	med	0.189851	0.189851
MB_2912	Negative	Positive	Negative	6.77833	5.35243	7.87039	TNBC	TNBC_OVERRIDE	BL1	0.560665	0	0.560665	0.126584	-0.407136	-0.388752	-0.320103	0.0682351	59.6	high	Basal	IDC	3	3	21.9781	8022	267.4	LIVING	0	Living	0	10	0	IM_neg	736.742	1843.93	2580.67	0.553863	med	0.119225	0.119225
MB_2917	Negative	Negative	Negative	6.87434	5.5886	7.88856	TNBC	TNBC	BL1	0.37583	0	0.37583	-0.114841	-0.0856086	-0.249106	-0.460846	0.144006	33.9	high	Basal	IDC	3	2	2.62466	958	31.9333	DECEASED	1	Died of Disease	1	2.62466	1	IM_pos	556.582	1384.95	1941.53	0.629426	med	0.0862447	0.0862447
MB_2922	Negative	Positive	Negative	7.80132	5.52197	10.4549	TNBC	TNBC_OVERRIDE	LAR	0.456406	0	-0.315571	0.0291067	0.221425	0.456406	-0.151896	-0.217397	45.74	high	Her2	IDC	3	3	1.18356	432	14.4	DECEASED	1	Died of Disease	1	1.18356	1	IM_neg	624.062	1113.56	1737.62	0.6524	low	0.0618709	0.0618709
MB_2929	Negative	Negative	Negative	6.70256	5.64462	8.9568	TNBC	TNBC	LAR	0.727569	0	-0.565012	-0.0277748	0.174907	0.727569	0.172153	-0.265525	53.31	null	Her2	IDC	2	2	21.6055	7886	262.867	DECEASED	1	Died of Other Causes	0	10	0	IM_neg	1148.5	1479.24	2627.73	0.548098	med	0.126508	0.126508
MB_2957	Negative	Negative	Negative	6.62394	5.54901	7.62417	TNBC	TNBC	BL1	0.535232	0	0.535232	-0.122469	-0.132094	-0.334593	-0.164726	0.195573	31.02	high	claudin-low	IDC	3	2	21.5452	7864	262.133	LIVING	0	Living	0	10	0	IM_pos	774.404	1753.2	2527.6	0.560332	med	0.178376	0.178376
MB_2963	Negative	Negative	Negative	7.93344	6.00709	8.74246	TNBC	TNBC	BL2	0.663829	0	-0.626113	0.00810681	0.291355	0.228056	0.663829	-0.086767	53.99	moderate	claudin-low	IDC-TUB	2	3	18.726	6835	227.833	DECEASED	1	Died of Disease	1	10	0	IM_neg	1921.31	2071.17	3992.48	0.370697	high	0.21325	0.21325
MB_2993	Negative	Negative	Negative	8.39147	5.85202	7.92162	TNBC	TNBC	M	NA	NA	-0.143378	0.478675	0.0108744	-0.238084	0.444021	-0.35834	63.65	low	claudin-low	IDC	3	1	15.3726	5611	187.033	LIVING	0	Living	0	10	0	IM_neg	1187.39	1551.26	2738.65	0.534408	med	0.149086	0.149086
MB_3001	Negative	Negative	Negative	7.25783	5.75676	6.77726	TNBC	TNBC	BL1	0.59596	0	0.59596	-0.0826767	-0.248471	-0.357528	-0.354018	0.20985	50.45	high	claudin-low	IDC	3	2	21.6356	7897	263.233	LIVING	0	Living	0	10	0	IM_pos	537.689	1485.33	2023.02	0.620086	med	0.143814	0.143814
MB_3014	Negative	Negative	Negative	6.85822	5.79883	8.40838	TNBC	TNBC	BL1	0.624732	0	0.624732	-0.228277	-0.294186	-0.307075	-0.464233	0.328032	39.7	high	Basal	IDC	3	2	21.5863	7879	262.633	LIVING	0	Living	0	10	0	IM_pos	276.272	1725.69	2001.96	0.622509	med	0.123757	0.123757
MB_3046	Negative	Negative	Negative	7.4941	5.73897	9.1555	TNBC	TNBC	M	0.567257	0	0.0626983	0.567257	-0.219638	-0.11991	0.229174	-0.458687	67.2	moderate	Basal	IDC	3	1	6.06849	2215	73.8333	DECEASED	1	Died of Other Causes	0	6.06849	1	IM_neg	1054.1	1001.61	2055.71	0.616315	low	0.111859	0.111859
MB_3057	Negative	Negative	Negative	7.00721	5.90071	8.17769	TNBC	TNBC	BL1	0.520849	0	0.520849	-0.0463089	-0.122478	-0.37716	-0.549819	0.190298	55.3	high	Basal	IDC	3	2	2.63288	961	32.0333	DECEASED	1	Died of Disease	1	2.63288	1	IM_pos	98.9624	1419.94	1518.91	0.676391	med	0.0708678	0.0708678
MB_3058	Negative	Negative	Negative	7.09986	5.59279	7.82745	TNBC	TNBC	M	0.516086	0	-0.103578	0.516086	0.207787	-0.143258	0.233894	-0.471618	47.74	moderate	Basal	IDC	3	2	20.8986	7628	254.267	LIVING	0	Living	0	10	0	IM_neg	1227.2	1205.6	2432.8	0.571804	low	0.0812942	0.0812942
MB_3062	Negative	Negative	Negative	7.52287	5.91552	7.4102	TNBC	TNBC	BL2	NA	NA	-0.288545	-0.382698	0.13596	-0.189055	0.384568	0.373466	62.87	null	claudin-low	IDC	3	1	12.0301	4391	146.367	LIVING	0	Living	0	10	0	IM_pos	1464.26	2209.19	3673.45	0.413768	high	0.246782	0.246782
MB_3063	Negative	Negative	Negative	6.69361	5.82907	9.06266	TNBC	TNBC	BL1	0.441312	0	0.441312	0.369302	0.0200855	-0.242282	-0.174835	-0.354797	43.51	high	Basal	IDC	3	3	2.34795	857	28.5667	DECEASED	1	Died of Disease	1	2.34795	1	IM_neg	935.585	1098.77	2034.35	0.618781	low	0.0504722	0.0504722
MB_3067	Negative	Negative	Negative	7.68474	5.70662	8.73048	TNBC	TNBC	BL1	0.716366	0	0.516853	-0.639446	-0.304594	-0.227745	-0.289253	0.716366	60.29	high	claudin-low	IDC-MED	3	2	21.3315	7786	259.533	LIVING	0	Living	0	10	0	IM_pos	675.078	2425.5	3100.58	0.488771	high	0.379851	0.379851
MB_3123	Negative	Positive	Negative	6.57544	5.478	10.5428	TNBC	TNBC_OVERRIDE	BL2	0.355421	0	0.171617	0.130559	0.355421	-0.21159	-0.331438	-0.165591	50.26	moderate	Basal	IDC	3	3	13.7616	5023	167.433	LIVING	0	Living	0	10	0	IM_neg	497.663	1010.77	1508.44	0.677522	low	0.0393649	0.0393649
MB_3153	Negative	Negative	Negative	8.368	5.77537	9.01621	TNBC	TNBC	LAR	0.256115	0	-0.144815	-0.234461	0.155501	0.256115	-0.23844	0.104887	42.17	null	Basal	IDC	3	2	18.7342	6838	227.933	LIVING	0	Living	0	10	0	IM_pos	113.06	1254.66	1367.72	0.692568	med	0.0769438	0.0769438
MB_3165	Negative	Negative	Negative	8.37959	5.55759	7.94363	TNBC	TNBC	M	0.308522	0	-0.111001	0.308522	0.224706	0.167226	-0.22401	-0.436807	59.78	moderate	Basal	IDC	3	2	18.1836	6637	221.233	LIVING	0	Living	0	10	0	IM_neg	14.2536	64.4055	78.6591	0.815888	low	0.00206493	0.00206493
MB_3211	Negative	Negative	Negative	6.72084	5.85753	7.98293	TNBC	TNBC	BL1	NA	NA	0.238612	-0.0878533	-0.253931	-0.229716	-0.329116	0.195869	58.31	high	Basal	IDC	3	1	11.9589	4365	145.5	LIVING	0	Living	0	10	0	IM_pos	544.95	1587	2131.95	0.607464	med	0.111732	0.111732
MB_3218	Negative	Negative	Negative	7.12748	5.72428	8.56515	TNBC	TNBC	BL1	0.666621	0	0.666621	0.0247802	-0.435564	-0.372332	-0.14922	0.119486	44.94	high	Basal	IDC	3	2	20.4466	7463	248.767	LIVING	0	Living	0	10	0	IM_pos	963.629	1924.11	2887.74	0.515784	high	0.16218	0.16218
MB_3271	Negative	Negative	Negative	7.39464	5.56428	7.69106	TNBC	TNBC	BL1	0.453308	0	0.291236	-0.355123	0.0695602	-0.348304	-0.347464	0.453308	59.43	high	claudin-low	IDC	3	1	5.38082	1964	65.4667	DECEASED	1	Died of Other Causes	0	5.38082	1	IM_pos	842.443	1931.37	2773.81	0.530038	high	0.170772	0.170772
MB_3277	Negative	Negative	Negative	7.93965	5.83256	7.5156	TNBC	TNBC	BL1	NA	NA	0.39085	-0.168386	-0.113009	-0.362296	-0.410706	0.365743	29.92	high	Basal	IDC	3	2	2.70685	988	32.9333	DECEASED	1	Died of Disease	1	2.70685	1	IM_pos	488.18	1774.04	2262.22	0.592164	med	0.162336	0.162336
MB_3292	Negative	Negative	Negative	7.48742	6.16886	7.96236	TNBC	TNBC	BL1	0.467839	0	0.467839	-0.0995422	-0.363806	-0.432102	0.0272904	0.322211	60.04	moderate	claudin-low	IDC-MED	3	1	17.8986	6533	217.767	LIVING	0	Living	0	10	0	IM_pos	953.631	2096.34	3049.97	0.495238	high	0.283028	0.283028
MB_3297	Negative	Negative	Negative	8.88523	5.95144	7.77993	TNBC	TNBC	BL1	0.44123	0	0.44123	0.000591353	-0.299326	-0.319697	-0.357791	0.169333	42.72	low	Basal	IDC	3	2	19.4027	7082	236.067	LIVING	0	Living	0	10	0	IM_pos	300.085	1506.08	1806.16	0.644742	med	0.205756	0.205756
MB_3367	Negative	Negative	Negative	8.8823	5.87187	8.62781	TNBC	TNBC	BL2	0.644714	0	0.0248281	-0.642655	0.409923	-0.0463064	-0.18824	0.644714	65.62	high	claudin-low	IDC-MED	3	1	14.7479	5383	179.433	LIVING	0	Living	0	10	0	IM_pos	755.8	2515.25	3271.05	0.46679	high	0.354427	0.354427
MB_3383	Negative	Negative	Negative	7.06046	6.04589	8.94732	TNBC	TNBC	M	0.383833	0	-0.224688	0.383833	0.287478	0.0229177	0.197892	-0.449879	38.49	moderate	claudin-low	IDC	3	3	1.90685	696	23.2	DECEASED	1	Died of Disease	1	1.90685	1	IM_neg	1237.89	1030.01	2267.9	0.591492	low	0.0462822	0.0462822
MB_3395	Negative	Negative	Negative	7.35195	6.0732	8.36882	TNBC	TNBC	BL1	0.348435	0	0.0755408	-0.183071	-0.149567	-0.363375	0.348435	0.289195	52.45	high	claudin-low	IDC	3	1	20.0356	7313	243.767	LIVING	0	Living	0	10	0	IM_pos	1306.91	2244.97	3551.88	0.429947	high	0.339776	0.339776
MB_3396	Negative	Negative	Negative	7.73003	5.99367	8.65151	TNBC	TNBC	BL2	0.468751	0	-0.385893	0.0173458	0.468751	0.341704	0.0732898	-0.205211	59.29	high	Basal	IDC	3	2	18.6356	6802	226.733	LIVING	0	Living	0	10	0	IM_neg	1433.49	1542.11	2975.61	0.504691	med	0.0740009	0.0740009
MB_3453	Negative	Negative	Negative	6.74358	6.18771	8.31556	TNBC	TNBC	BL2	0.475288	0	-0.300281	0.0995999	0.475288	0.238488	0.128162	-0.311928	51.36	high	Basal	IDC	3	2	2.69863	985	32.8333	DECEASED	1	Died of Disease	1	2.69863	1	IM_neg	1203.87	1566.94	2770.81	0.530412	med	0.0930042	0.0930042
MB_3476	Negative	Negative	Negative	8.09497	5.94699	9.18633	TNBC	TNBC	BL1	0.67417	0	0.0481636	-0.614304	0.0108094	-0.0616107	-0.183232	0.67417	68.59	high	claudin-low	IDC-MED	3	1	13.074	4772	159.067	DECEASED	1	Died of Other Causes	0	10	0	IM_pos	570.074	2513.66	3083.74	0.490926	high	0.519861	0.519861
MB_3500	Negative	Negative	Negative	6.82176	5.9421	7.39701	TNBC	TNBC	BL1	0.462949	0	0.462949	-0.208952	-0.258552	-0.22985	-0.468504	0.264991	66.91	moderate	Basal	IDC	3	1	19.6685	7179	239.3	LIVING	0	Living	0	10	0	IM_pos	65.3472	1765.36	1830.71	0.641984	med	0.103815	0.103815
MB_3502	Negative	Positive	Negative	8.87077	6.42226	9.41129	TNBC	TNBC_OVERRIDE	BL2	0.183756	0.013	0.00158781	-0.123291	0.183756	-0.0328487	-0.0752639	0.0112919	50.79	moderate	Basal	IDC	3	2	18.8493	6880	229.333	LIVING	0	Living	0	10	0	IM_neg	993.989	1648.09	2642.08	0.546335	med	0.0876073	0.0876073
MB_3567	Negative	Positive	Negative	8.64076	6.41477	8.35812	TNBC	TNBC_OVERRIDE	LAR	NA	NA	-0.348258	-0.330214	0.0282965	0.266096	0.288779	0.270376	55.95	high	claudin-low	IDC+ILC	3	2	19.4	7081	236.033	LIVING	0	Living	0	10	0	IM_pos	1133.3	2014.58	3147.88	0.482701	high	0.201572	0.201572
MB_3702	Negative	Negative	Negative	7.83385	5.91955	8.17668	TNBC	TNBC	M	0.496911	0	-0.284533	0.142266	-0.245442	-0.152299	0.496911	-0.084756	37.16	moderate	claudin-low	IDC	3	2	18.9425	6914	230.467	LIVING	0	Living	0	10	0	IM_neg	1269.6	1785.99	3055.59	0.494521	med	0.138327	0.138327
MB_3706	Negative	Negative	Negative	6.59437	5.9236	7.48652	TNBC	TNBC	BL1	0.54563	0	0.54563	0.241831	-0.271864	-0.340827	-0.345671	-0.114713	55.71	high	Basal	IDC	3	1	3.18904	1164	38.8	DECEASED	1	Died of Disease	1	3.18904	1	IM_neg	515.686	1454.13	1969.81	0.626195	med	0.0652218	0.0652218
MB_3752	Negative	Positive	Negative	8.58736	6.60597	7.96677	TNBC	TNBC_OVERRIDE	LAR	0.634766	0	-0.130843	-0.581395	-0.435853	0.0488129	0.170592	0.634766	49.98	high	claudin-low	IDC-MED	3	1	6.19178	2260	75.3333	DECEASED	1	Died of Disease	1	6.19178	1	IM_pos	970.957	2563.42	3534.38	0.432266	high	0.568602	0.568602
MB_4015	Negative	Negative	Negative	6.46979	5.69978	8.52551	TNBC	TNBC	BL2	0.558893	0	-0.396535	0.0235445	0.558893	0.417484	-0.0111132	-0.322048	76.13	moderate	Her2	IDC	2	null	0.928767	339	11.3	DECEASED	1	Died of Disease	1	0.928767	1	IM_neg	932.785	1205.1	2137.89	0.606771	low	0.0591925	0.0591925
MB_4024	Negative	Negative	Negative	6.8609	6.22145	9.4256	TNBC	TNBC	M	0.450344	0	0.331412	0.450344	-0.278476	-0.198006	-0.179646	-0.368947	56.14	high	Basal	IDC	3	2	10.2	3723	124.1	LIVING	0	Living	0	10	0	IM_neg	386.885	692.956	1079.84	0.722424	low	0.0310662	0.0310662
MB_4146	Negative	Negative	Negative	8.22615	6.05804	8.57831	TNBC	TNBC	BL1	0.37975	0	0.132577	-0.251068	-0.25188	0.0627788	-0.0164074	0.37975	43.06	moderate	Basal	ILC	3	2	1.28493	469	15.6333	DECEASED	1	Died of Disease	1	1.28493	1	IM_pos	360.367	2254.31	2614.68	0.5497	high	0.464731	0.464731
MB_4254	Negative	Negative	Negative	8.02975	5.96398	7.91721	TNBC	TNBC	BL1	0.566183	0	0.566183	-0.328507	-0.211526	-0.448536	-0.429779	0.465794	68.7	high	Basal	IDC-MED	3	null	14.663	5352	178.4	LIVING	0	Living	0	10	0	IM_pos	703.004	2043.42	2746.42	0.533443	high	0.164027	0.164027
MB_4303	Negative	Negative	Negative	8.39251	6.13988	9.61284	TNBC	TNBC	BL2	NA	NA	-0.358398	-0.172806	0.262099	0.254595	0.0510445	0.0503601	66.91	moderate	Basal	IDC	3	1	7.31781	2671	89.0333	DECEASED	1	Died of Other Causes	0	7.31781	1	IM_neg	775.438	1628.69	2404.13	0.57525	med	0.0933748	0.0933748
MB_4332	Negative	Negative	Negative	7.23401	6.1167	8.38154	TNBC	TNBC	BL1	0.455458	0	0.455458	-0.00148049	-0.274394	-0.2174	-0.344748	0.15191	34.36	high	Basal	IDC-MED	3	1	25.3096	9238	307.933	LIVING	0	Living	0	10	0	IM_pos	191.865	1429.59	1621.46	0.665227	med	0.0707144	0.0707144
MB_4351	Negative	Negative	Negative	8.49342	6.19295	9.84533	TNBC	TNBC	LAR	NA	NA	-0.184156	-0.23561	-0.0690118	0.255856	0.0333901	0.229379	70.27	moderate	Her2	IDC	3	1	5.6	2044	68.1333	DECEASED	1	Died of Disease	1	5.6	1	IM_pos	668.754	1754.99	2423.74	0.572894	med	0.151156	0.151156
MB_4354	Negative	Negative	Negative	8.30067	6.03723	9.59541	TNBC	TNBC	LAR	NA	NA	-0.472066	-0.166165	0.0390618	0.359378	0.394149	0.139366	55.01	moderate	Her2	IDC	2	null	1.26301	461	15.3667	DECEASED	1	Died of Disease	1	1.26301	1	IM_pos	1110.23	1880.49	2990.72	0.502776	med	0.198372	0.198372
MB_4407	Negative	Negative	Negative	7.04466	5.99778	9.66428	TNBC	TNBC	M	0.392416	0	0.224276	0.392416	-0.128548	-0.269056	-0.153729	-0.265808	44.4	moderate	Basal	IDC	3	1	6.85205	2501	83.3667	DECEASED	1	Died of Disease	1	6.85205	1	IM_neg	501.194	890.784	1391.98	0.689995	low	0.0508492	0.0508492
MB_4408	Negative	Negative	Negative	7.60799	6.19037	8.81675	TNBC	TNBC	BL1	NA	NA	0.163995	-0.088507	-0.25889	0.000584417	-0.0972821	0.13513	71.66	high	Basal	IDC	3	null	16.9781	6197	206.567	DECEASED	1	Died of Other Causes	0	10	0	IM_pos	443.032	1555.5	1998.53	0.622903	med	0.113095	0.113095
MB_4416	Negative	Negative	Negative	7.08372	5.95435	8.62194	TNBC	TNBC	BL2	0.331139	0	-0.146214	-0.252905	0.169322	-0.222046	0.0597186	0.331139	44.89	moderate	claudin-low	IDC-MED	3	2	19.8575	7248	241.6	DECEASED	1	Died of Disease	1	10	0	IM_pos	1215.44	2077.73	3293.17	0.463915	high	0.200931	0.200931
MB_4417	Negative	Negative	Negative	6.84245	5.94387	8.17629	TNBC	TNBC	BL2	0.28593	0	0.0812287	-0.17379	0.28593	-0.193486	-0.266653	0.228226	68.16	moderate	Basal	IDC	3	2	1.3726	501	16.7	DECEASED	1	Died of Other Causes	0	1.3726	1	IM_pos	577.366	1776.53	2353.9	0.581266	med	0.149232	0.149232
MB_4621	Negative	Negative	Negative	6.92652	5.91345	6.18847	TNBC	TNBC	BL2	0.300537	0	-0.00262982	0.213242	0.300537	-0.016734	-0.106385	-0.273295	39.51	low	Basal	IDC	3	3	22.3452	8156	271.867	LIVING	0	Living	0	10	0	IM_neg	19.3328	520.19	539.523	0.774936	low	0.0110048	0.0110048
MB_4622	Negative	Negative	Negative	6.8394	5.99718	8.81704	TNBC	TNBC	BL1	0.407803	0	0.407803	0.19109	-0.321657	-0.363434	0.00698897	0.0044616	40.83	high	claudin-low	IDC	3	2	23.2466	8485	282.833	DECEASED	1	Died of Other Causes	0	10	0	IM_neg	1256.93	2069.28	3326.2	0.459614	high	0.279696	0.279696
MB_4640	Negative	Negative	Negative	7.76022	5.80488	10.1856	TNBC	TNBC	LAR	NA	NA	-0.431944	0.247714	0.199794	0.391083	0.343503	-0.425852	61.59	moderate	Her2	IDC	3	2	16.4877	6018	200.6	LIVING	0	Living	0	10	0	IM_neg	1060.85	1128.38	2189.23	0.600763	low	0.0493736	0.0493736
MB_4660	Negative	Negative	Negative	7.53073	6.08547	9.61259	TNBC	TNBC	BL1	0.359712	0	0.359712	0.281729	-0.430697	-0.183594	-0.201117	-0.130947	37.53	high	Basal	IDC	3	2	3.27671	1196	39.8667	DECEASED	1	Died of Disease	1	3.27671	1	IM_neg	-2.09914	911.384	909.285	0.739506	low	0.0465318	0.0465318
MB_4667	Negative	Negative	Negative	7.65329	6.25325	8.9443	TNBC	TNBC	LAR	NA	NA	-0.397187	-0.39958	-0.00861577	0.442527	0.259434	0.415474	65.58	high	Her2	ILC	3	1	24.274	8860	295.333	DECEASED	1	Died of Other Causes	0	10	0	IM_pos	1184.45	2355.9	3540.35	0.431475	high	0.368711	0.368711
MB_4679	Negative	Negative	Negative	7.82886	5.79094	8.20002	TNBC	TNBC	BL1	0.634178	0	0.19903	-0.53626	-0.0560764	-0.232712	-0.335708	0.634178	64.11	low	Basal	IDC-MED	3	1	24.0548	8780	292.667	DECEASED	1	Died of Other Causes	0	10	0	IM_pos	334.435	2262.65	2597.08	0.551855	high	0.267606	0.267606
MB_4696	Negative	Negative	Negative	7.19144	5.88631	8.31556	TNBC	TNBC	BL2	0.243663	0.004	-0.21059	-0.153861	0.243663	0.0982628	0.0505408	0.105659	49.98	low	claudin-low	IDC	3	null	20.9808	7658	255.267	LIVING	0	Living	0	10	0	IM_pos	969.548	1808.46	2778	0.529517	med	0.202468	0.202468
MB_4707	Negative	Negative	Negative	6.5427	5.94806	6.91172	TNBC	TNBC	BL1	0.487891	0	0.487891	0.29895	-0.30196	-0.32612	-0.291793	-0.169103	59.85	moderate	Basal	IDC	3	2	18.1808	6636	221.2	LIVING	0	Living	0	10	0	IM_neg	600.802	1163.93	1764.73	0.649379	low	0.0510021	0.0510021
MB_4712	Negative	Negative	Negative	8.68827	6.13851	9.00746	TNBC	TNBC	LAR	0.753025	0	-0.429562	0.0660494	0.0926254	0.753025	0.0463835	-0.308332	46.59	high	Normal	IDC	3	2	20.5096	7486	249.533	DECEASED	1	Died of Other Causes	0	10	0	IM_neg	608.13	1257.94	1866.07	0.637996	med	0.0844446	0.0844446
MB_4714	Negative	Negative	Negative	6.88783	5.89555	9.6445	TNBC	TNBC	LAR	0.166773	0	0.023489	-0.116138	-0.0112943	0.0633889	-0.00232805	0.166773	64.68	high	Basal	IDC	3	2	6.87671	2510	83.6667	DECEASED	1	Died of Other Causes	0	6.87671	1	IM_pos	333.492	1695.66	2029.16	0.61938	med	0.215714	0.215714
MB_4715	Negative	Negative	Negative	7.03896	5.81238	8.09392	TNBC	TNBC	BL1	0.236536	0.001	0.236536	0.0816876	-0.0600376	-0.375394	-0.315587	0.0732119	67.8	high	Basal	IDC	3	2	2.89589	1057	35.2333	DECEASED	1	Died of Disease	1	2.89589	1	IM_neg	635.67	1564.35	2200.02	0.599497	med	0.140866	0.140866
MB_4717	Negative	Negative	Negative	6.57371	5.77846	8.5412	TNBC	TNBC	BL1	0.338462	0	0.338462	0.13845	-0.0882706	-0.305821	-0.28066	-0.0946923	43.51	high	Basal	IDC	3	2	3.52603	1287	42.9	DECEASED	1	Died of Disease	1	3.52603	1	IM_neg	533.166	1059.06	1592.23	0.668424	low	0.0734068	0.0734068
MB_4732	Negative	Negative	Negative	8.20634	6.02266	7.17749	TNBC	TNBC	BL2	0.194848	0.034	-0.0131923	-0.12371	0.0562636	-0.29691	-0.171443	0.194848	26.72	high	Basal	IDC	3	2	12.3178	4496	149.867	LIVING	0	Living	0	10	0	IM_pos	565.017	1551.57	2116.59	0.609253	med	0.128415	0.128415
MB_4733	Negative	Negative	Negative	7.34948	6.19375	8.90122	TNBC	TNBC	LAR	0.470758	0	-0.158266	-0.462292	0.0764962	0.0971053	0.2594	0.470758	56.27	moderate	claudin-low	IDC	3	2	1.62192	592	19.7333	DECEASED	1	Died of Disease	1	1.62192	1	IM_pos	1053.98	2414.58	3468.57	0.440956	high	0.328134	0.328134
MB_4757	Negative	Negative	Negative	7.3621	6.10807	7.45057	TNBC	TNBC	BL1	0.325362	0	0.325362	-0.0760709	-0.330742	-0.188218	-0.157707	0.0459231	38.93	high	Basal	IDC	3	null	2.25205	822	27.4	DECEASED	1	Died of Disease	1	2.25205	1	IM_neg	716.998	1494.91	2211.91	0.598098	med	0.0939698	0.0939698
MB_4758	Negative	Negative	Negative	6.67467	6.05246	8.22336	TNBC	TNBC	M	0.734664	0	0.30182	0.734664	-0.136927	-0.194189	-0.0343733	-0.683146	45.77	moderate	Basal	IDC	3	null	17.4192	6358	211.933	LIVING	0	Living	0	10	0	IM_neg	582.913	344.254	927.167	0.737737	low	0.0117787	0.0117787
MB_4769	Negative	Negative	Negative	7.67125	6.08359	8.05847	TNBC	TNBC	BL1	0.453139	0	0.453139	0.071596	-0.198012	-0.221117	-0.398398	-0.1122	65.86	high	Basal	IDC	3	2	1.78356	651	21.7	DECEASED	1	Died of Disease	1	1.78356	1	IM_neg	293.046	865.489	1158.53	0.714388	low	0.0296108	0.0296108
MB_4770	Negative	Negative	Negative	6.68869	6.01735	11.0762	TNBC	TNBC	BL2	0.439942	0	-0.0329372	-0.57916	0.198311	0.113023	-0.195448	0.439942	70.22	high	Her2	IDC	3	1	12.4986	4562	152.067	DECEASED	1	Died of Other Causes	0	10	0	IM_pos	1112.26	2022.67	3134.93	0.484366	high	0.118374	0.118374
MB_4792	Negative	Negative	Negative	6.4966	5.95941	8.46188	TNBC	TNBC	M	0.511535	0	0.170298	0.511535	0.151192	-0.35325	-0.0486498	-0.452549	49.92	low	Basal	IDC	3	2	3.33973	1219	40.6333	DECEASED	1	Died of Disease	1	3.33973	1	IM_neg	966.72	931.263	1897.98	0.634381	low	0.0167643	0.0167643
MB_4793	Negative	Negative	Negative	6.53121	6.09005	9.23833	TNBC	TNBC	BL1	0.242794	0	0.110287	-0.263941	-0.00043514	-0.109372	-0.159998	0.242794	72.49	high	Basal	IDC	3	2	6.85205	2501	83.3667	DECEASED	1	Died of Other Causes	0	6.85205	1	IM_pos	749.224	1562.47	2311.7	0.586296	med	0.0794885	0.0794885
MB_4809	Negative	Negative	Negative	8.71781	6.19998	9.91923	TNBC	TNBC	BL1	0.461173	0	0.461173	0.0750393	-0.11213	-0.221552	-0.388871	-0.0198864	43.77	high	Basal	IDC	3	1	23.5123	8582	286.067	LIVING	0	Living	0	10	0	IM_neg	467.403	1209.35	1676.75	0.659145	low	0.0438696	0.0438696
MB_4859	Negative	Negative	Negative	8.12713	5.79254	8.01393	TNBC	TNBC	LAR	0.556309	0	-0.584797	-0.266805	0.200111	0.203808	0.556309	0.285899	74.29	low	claudin-low	IDC	2	1	12.9699	4734	157.8	DECEASED	1	Died of Other Causes	0	10	0	IM_pos	1316.5	2593.94	3910.44	0.381854	high	0.482886	0.482886
MB_4865	Negative	Negative	Negative	6.86419	5.76671	6.52084	TNBC	TNBC	BL1	0.256167	0	0.256167	0.183523	-0.18591	-0.41844	0.124414	-0.0668891	50.7	low	claudin-low	IDC	3	2	18.8959	6897	229.9	LIVING	0	Living	0	10	0	IM_neg	1258.49	1694.84	2953.32	0.507512	med	0.0959569	0.0959569
MB_4871	Negative	Negative	Negative	7.13946	6.1992	11.0499	TNBC	TNBC	BL2	0.458173	0	-0.158581	0.232732	0.458173	0.372898	-0.2006	-0.488715	74.53	high	Normal	IDC	2	2	3.27123	1194	39.8	DECEASED	1	Died of Disease	1	3.27123	1	IM_neg	306.293	819.383	1125.68	0.717755	low	0.017072	0.017072
MB_4880	Negative	Positive	Negative	7.0314	6.344	9.04041	TNBC	TNBC_OVERRIDE	BL1	0.376853	0	0.376853	-0.0900189	0.0455764	-0.166802	-0.296736	0.161991	69.68	high	Basal	IDC+ILC	3	2	17.3397	6329	210.967	LIVING	0	Living	0	10	0	IM_pos	321.632	1396.96	1718.6	0.654514	med	0.0977847	0.0977847
MB_4881	Negative	Negative	Negative	6.10137	5.84526	7.53135	TNBC	TNBC	M	0.431365	0	0.266578	0.431365	0.337419	-0.364921	-0.298065	-0.369795	37.05	high	Basal	IDC	3	null	22.537	8226	274.2	LIVING	0	Living	0	10	0	IM_neg	654.874	1218.72	1873.59	0.637144	med	0.0528938	0.0528938
MB_4888	Negative	Negative	Negative	6.75536	5.86296	7.82083	TNBC	TNBC	M	NA	NA	0.0726494	0.193133	0.126086	-0.421458	0.231324	-0.078056	63.95	high	claudin-low	IDC	3	1	18.9452	6915	230.5	LIVING	0	Living	0	10	0	IM_neg	1517.83	1918.9	3436.73	0.445146	high	0.169635	0.169635
MB_4893	Negative	Negative	Negative	7.19316	5.78794	7.15706	TNBC	TNBC	BL1	0.626345	0	0.123953	-0.519734	-0.103453	-0.393865	0.224756	0.626345	33.04	low	claudin-low	IDC	3	2	14.5233	5301	176.7	LIVING	0	Living	0	10	0	IM_pos	1366.39	2626.62	3993.02	0.370624	high	0.363704	0.363704
MB_4904	Negative	Negative	Negative	7.29782	5.94606	10.6419	TNBC	TNBC	LAR	0.682423	0	-0.315026	-0.66702	-0.112806	0.160636	0.0936621	0.682423	64.3	moderate	claudin-low	IDC	3	3	10.6219	3877	129.233	DECEASED	1	Died of Other Causes	0	10	0	IM_pos	1110.84	2638.24	3749.08	0.403636	high	0.509856	0.509856
MB_4911	Negative	Negative	Negative	6.64568	5.70553	8.40639	TNBC	TNBC	BL1	0.702095	0	0.702095	0.171696	-0.236148	-0.393868	-0.44998	-0.0908178	43.51	high	Basal	IDC	3	2	2.58356	943	31.4333	DECEASED	1	Died of Disease	1	2.58356	1	IM_neg	387.627	1299.54	1687.17	0.657994	med	0.0624486	0.0624486
MB_4928	Negative	Negative	Negative	8.73221	6.15122	9.65631	TNBC	TNBC	LAR	0.383748	0	-0.424552	-0.169521	0.126553	0.383748	0.220576	-0.0254353	75.2	moderate	Her2	IDC	3	2	18.0849	6601	220.033	LIVING	0	Living	0	10	0	IM_neg	1107.88	1740.56	2848.44	0.520717	med	0.144781	0.144781
MB_4931	Negative	Negative	Negative	6.93161	6.14322	7.42745	TNBC	TNBC	BL1	0.66032	0	0.0818942	-0.553837	-0.23087	-0.175199	-0.0768712	0.66032	58.39	high	claudin-low	IDC	3	2	2.49589	911	30.3667	DECEASED	1	Died of Disease	1	2.49589	1	IM_pos	898.718	2624.35	3523.06	0.433762	high	0.353388	0.353388
MB_4938	Negative	Negative	Negative	6.40144	5.91721	7.81637	TNBC	TNBC	M	0.655926	0	0.258162	0.655926	-0.00241468	-0.327102	-0.00309369	-0.652453	33.92	high	Basal	IDC	2	2	5.80274	2118	70.6	DECEASED	1	Died of Disease	1	5.80274	1	IM_neg	928.703	821.59	1750.29	0.650989	low	0.023875	0.023875
MB_4942	Negative	Positive	Negative	6.41192	5.45142	8.89079	TNBC	TNBC_OVERRIDE	BL1	0.737354	0	0.294659	-0.672521	-0.108437	-0.239555	-0.2026	0.737354	60.31	low	claudin-low	IDC-MED	3	2	10.2027	3724	124.133	DECEASED	1	Died of Other Causes	0	10	0	IM_pos	772.427	2535.77	3308.19	0.461961	high	0.428366	0.428366
MB_4945	Negative	Negative	Negative	7.56893	5.99285	8.91667	TNBC	TNBC	M	NA	NA	0.424296	0.433915	-0.323127	-0.231937	0.111135	-0.312739	65.53	moderate	Basal	IDC	3	null	1.65479	604	20.1333	DECEASED	1	Died of Disease	1	1.65479	1	IM_neg	802.193	1355.61	2157.81	0.604444	med	0.101636	0.101636
MB_4974	Negative	Negative	Negative	6.51448	5.567	8.14036	TNBC	TNBC	BL1	0.580177	0	0.580177	-0.0400575	-0.157144	-0.33989	-0.242236	0.21936	65.16	moderate	Basal	IDC	3	1	14.474	5283	176.1	DECEASED	1	Died of Other Causes	0	10	0	IM_pos	1097.29	2125.94	3223.23	0.472986	high	0.171761	0.171761
MB_4982	Negative	Negative	Negative	7.72639	5.85742	8.34003	TNBC	TNBC	LAR	NA	NA	-0.530695	0.208919	0.366099	0.41082	0.23849	-0.32427	62.99	moderate	Her2	IDC	3	null	1.57534	575	19.1667	DECEASED	1	Died of Disease	1	1.57534	1	IM_neg	995.885	1379.39	2375.27	0.578711	med	0.0703012	0.0703012
MB_4992	Negative	Negative	Negative	7.90285	5.82099	9.88714	TNBC	TNBC	LAR	0.50804	0	-0.609589	0.283608	0.253334	0.50804	0.369918	-0.488657	66.47	high	LumA	ILC	2	2	13.5918	4961	165.367	LIVING	0	Living	0	10	0	IM_neg	933.871	917.272	1851.14	0.639681	low	0.018506	0.018506
MB_4993	Negative	Negative	Negative	7.05103	5.87755	8.38256	TNBC	TNBC	LAR	0.680394	0	-0.599654	0.16493	0.24672	0.680394	0.151899	-0.426028	33.55	high	Her2	IDC	3	2	6.18356	2257	75.2333	DECEASED	1	Died of Disease	1	6.18356	1	IM_neg	1116.88	1169.97	2286.85	0.589246	low	0.0755292	0.0755292
MB_5008	Negative	Negative	Negative	7.97398	5.75758	9.53215	TNBC	TNBC	LAR	0.380472	0	-0.0824397	0.153526	0.126072	0.380472	-0.207569	-0.303446	65.76	high	Her2	IDC	3	3	18.3534	6699	223.3	LIVING	0	Living	0	10	0	IM_neg	-57.4186	560.946	503.528	0.778264	low	0.0161285	0.0161285
MB_5019	Negative	Negative	Negative	8.2859	6.30678	10.4963	TNBC	TNBC	LAR	0.645292	0	-0.476004	0.125788	0.0881027	0.645292	0.18974	-0.347653	49.88	moderate	Normal	IDC	3	1	3.10685	1134	37.8	DECEASED	1	Died of Disease	1	3.10685	1	IM_neg	827.012	1244.1	2071.11	0.614533	med	0.0620405	0.0620405
MB_5041	Negative	Negative	Negative	8.24148	6.13227	7.4996	TNBC	TNBC	LAR	0.724293	0	-0.241096	-0.699298	-0.0331217	0.107448	0.150323	0.724293	45.4	moderate	claudin-low	IDC	3	1	14.2959	5218	173.933	LIVING	0	Living	0	10	0	IM_pos	1043.84	2840.3	3884.14	0.38542	high	0.458236	0.458236
MB_5052	Negative	Positive	Negative	7.76545	6.36564	10.1203	TNBC	TNBC_OVERRIDE	LAR	0.561574	0	-0.453149	-0.586522	0.11846	0.303101	0.247387	0.561574	76.66	moderate	claudin-low	IDC	3	2	2.8411	1037	34.5667	DECEASED	1	Died of Other Causes	0	2.8411	1	IM_pos	1477	2608	4085	0.35805	high	0.424898	0.424898
MB_5057	Negative	Negative	Negative	6.83594	6.11845	8.42048	TNBC	TNBC	BL1	0.494054	0	0.494054	0.390172	-0.215782	-0.486756	-0.177445	-0.275786	39.25	high	Basal	IDC	3	1	4.63014	1690	56.3333	DECEASED	1	Died of Disease	1	4.63014	1	IM_neg	654.776	1304.65	1959.43	0.627383	med	0.050708	0.050708
MB_5058	Negative	Negative	Negative	7.02304	6.07734	9.16795	TNBC	TNBC	LAR	0.745378	0	-0.56894	-0.0353958	0.218902	0.745378	0.174513	-0.271754	61.04	high	Normal	IDC	3	2	14.6904	5362	178.733	DECEASED	1	Died of Disease	1	10	0	IM_neg	1222.88	1584.57	2807.45	0.525845	med	0.14746	0.14746
MB_5065	Negative	Negative	Negative	7.18079	6.10605	8.36501	TNBC	TNBC	BL1	0.547895	0	0.104588	-0.393801	-0.00206312	-0.318386	0.183999	0.547895	68.66	moderate	claudin-low	IDC	3	1	15.189	5544	184.8	LIVING	0	Living	0	10	0	IM_pos	1462.77	2737.3	4200.07	0.342229	high	0.452914	0.452914
MB_5070	Negative	Positive	Negative	7.41879	6.3697	7.95615	TNBC	TNBC_OVERRIDE	BL1	0.19202	0	0.0254974	-0.111837	0.0139763	-0.185849	-0.0275762	0.19202	47.38	high	Basal	IDC	3	null	17.5808	6417	213.9	LIVING	0	Living	0	10	0	IM_pos	1039.35	1888.2	2927.55	0.510769	high	0.236494	0.236494
MB_5072	Negative	Negative	Negative	7.47679	6.27827	8.10037	TNBC	TNBC	LAR	0.793235	0	-0.582619	0.193277	0.144203	0.793235	0.192906	-0.489648	52.23	high	Her2	IDC	3	2	4.12877	1507	50.2333	DECEASED	1	Died of Disease	1	4.12877	1	IM_neg	1052.88	983.293	2036.17	0.618571	low	0.0658622	0.0658622
MB_5076	Negative	Negative	Negative	7.22617	6.1347	7.11163	TNBC	TNBC	BL1	0.391647	0	0.391647	0.261691	-0.272949	-0.177549	-0.33687	-0.204371	28.05	high	Basal	IDC	3	2	2.20822	806	26.8667	DECEASED	1	Died of Disease	1	2.20822	1	IM_neg	137.113	1040.28	1177.4	0.712448	low	0.0422368	0.0422368
MB_5100	Negative	Negative	Negative	7.96589	6.19571	6.867	TNBC	TNBC	BL1	0.44247	0	0.133424	-0.407492	0.03518	-0.304177	-0.116185	0.44247	32.74	moderate	claudin-low	IDC	3	2	1.63562	597	19.9	DECEASED	1	Died of Disease	1	1.63562	1	IM_pos	851.411	2103.77	2955.18	0.507278	high	0.259453	0.259453
MB_5102	Negative	Negative	Negative	6.91724	5.83988	8.41351	TNBC	TNBC	BL1	0.231477	0.015	0.231477	0.160343	-0.0261788	-0.104265	-0.248502	-0.131875	69.93	high	Basal	IDC	3	2	2.49589	911	30.3667	DECEASED	1	Died of Disease	1	2.49589	1	IM_neg	256.602	927.717	1184.32	0.711735	low	0.0230803	0.0230803
MB_5109	Negative	Positive	Negative	7.73413	6.42791	9.5542	TNBC	TNBC_OVERRIDE	LAR	0.57113	0	-0.657466	0.286803	0.238808	0.57113	0.454717	-0.547715	64.94	high	LumA	IDC	2	1	10.2795	3752	125.067	DECEASED	1	Died of Other Causes	0	10	0	IM_neg	1415.72	568.423	1984.14	0.624554	low	0.0143262	0.0143262
MB_5115	Negative	Negative	Negative	6.7306	6.27634	7.84261	TNBC	TNBC	BL1	0.644199	0	0.644199	0.420027	-0.431121	-0.43674	-0.253547	-0.317974	40.57	high	Basal	IDC	3	2	6.36164	2322	77.4	LIVING	0	Living	0	6.36164	0	IM_neg	670.782	1094.93	1765.71	0.649269	low	0.0357961	0.0357961
MB_5126	Negative	Negative	Negative	6.81866	5.92825	6.82519	TNBC	TNBC	BL1	0.522518	0	0.522518	-0.190027	-0.0471554	-0.305533	-0.248365	0.23924	63.48	moderate	Basal	IDC	3	null	2.24384	819	27.3	DECEASED	1	Died of Disease	1	2.24384	1	IM_pos	556.059	1744.14	2300.2	0.587662	med	0.230397	0.230397
MB_5135	Negative	Negative	Negative	6.79297	6.06064	7.16677	TNBC	TNBC	M	NA	NA	0.520527	0.544455	-0.395548	-0.239209	-0.300571	-0.448413	38.59	moderate	Basal	IDC	3	2	3.07123	1121	37.3667	DECEASED	1	Died of Disease	1	3.07123	1	IM_neg	-91.7351	458.064	366.328	0.790752	low	0.0164419	0.0164419
MB_5137	Negative	Negative	Negative	6.49006	6.30676	9.44	TNBC	TNBC	BL1	NA	NA	0.518125	-0.387096	-0.245163	-0.342217	-0.229887	0.530903	36.04	high	Basal	IDC	3	2	3.55616	1298	43.2667	LIVING	0	Living	0	3.55616	0	IM_pos	825.383	2275.38	3100.76	0.488747	high	0.285522	0.285522
MB_5138	Negative	Negative	Negative	7.82199	6.04657	7.99839	TNBC	TNBC	BL2	0.53657	0	0.174846	-0.532382	0.293377	-0.0752834	-0.388227	0.53657	44.59	high	Basal	IDC	3	null	3.0411	1110	37	DECEASED	1	Died of Disease	1	3.0411	1	IM_pos	452.929	2023.51	2476.43	0.566537	high	0.245792	0.245792
MB_5145	Negative	Negative	Negative	8.42605	6.10392	8.47673	TNBC	TNBC	M	0.441836	0	0.1935	0.441836	-0.326674	-0.277445	0.167907	-0.301477	61.55	moderate	Normal	IDC	3	2	13.0877	4777	159.233	DECEASED	1	Died of Disease	1	10	0	IM_neg	1002.62	1507.76	2510.39	0.562423	med	0.200561	0.200561
MB_5148	Negative	Negative	Negative	7.39073	6.02743	9.72838	TNBC	TNBC	LAR	0.716473	0	-0.566426	-0.0688916	-0.0325878	0.716473	0.360797	-0.153324	76.72	low	Her2	IDC	3	1	20.1562	7357	245.233	DECEASED	1	Died of Other Causes	0	10	0	IM_neg	1156.01	1606.46	2762.47	0.531449	med	0.340557	0.340557
MB_5155	Negative	Negative	Negative	8.19106	6.29324	9.54429	TNBC	TNBC	M	0.504258	0	-0.598607	0.431539	0.266383	0.339882	0.504258	-0.536637	51.08	moderate	Normal	ILC	null	2	21.3644	7798	259.933	LIVING	0	Living	0	10	0	IM_neg	1435.96	866.654	2302.61	0.587376	low	0.0505139	0.0505139
MB_5157	Negative	Positive	Negative	8.61138	6.78003	8.28387	TNBC	TNBC_OVERRIDE	LAR	NA	NA	-0.554725	-0.11668	0.242002	0.375523	0.32856	-0.00851397	70.68	moderate	Normal	IDC	3	null	1.49863	547	18.2333	DECEASED	1	Died of Disease	1	1.49863	1	IM_neg	1067.45	1759.44	2826.89	0.523415	med	0.121132	0.121132
MB_5162	Negative	Negative	Negative	7.18467	6.07691	6.83025	TNBC	TNBC	BL2	0.689504	0	-0.604597	0.122244	0.338199	0.126104	0.689504	-0.215357	53.38	low	claudin-low	ILC	2	1	13.5068	4930	164.333	LIVING	0	Living	0	10	0	IM_neg	1731.8	1906.52	3638.32	0.418457	high	0.203503	0.203503
MB_5173	Negative	Negative	Negative	6.3519	6.04713	8.58206	TNBC	TNBC	M	NA	NA	0.479816	0.503258	-0.039307	-0.404315	-0.1893	-0.442809	69.05	high	Basal	IDC	3	2	1.81918	664	22.1333	DECEASED	1	Died of Disease	1	1.81918	1	IM_neg	748.835	989.333	1738.17	0.652339	low	0.0545267	0.0545267
MB_5188	Negative	Negative	Negative	8.66444	6.20184	7.67659	TNBC	TNBC	BL2	0.358825	0	0.0831816	-0.113958	0.358825	-0.164683	-0.14445	-0.0408421	65.44	high	Basal	IDC	3	2	1.59452	582	19.4	DECEASED	1	Died of Disease	1	1.59452	1	IM_neg	932.675	1581.86	2514.53	0.56192	med	0.0742158	0.0742158
MB_5205	Negative	Negative	Negative	8.4078	5.87098	8.70877	TNBC	TNBC	BL2	0.397459	0	0.0855414	-0.434527	0.205706	-0.0394791	-0.437821	0.397459	50.24	high	Basal	IDC	3	2	15.2301	5559	185.3	LIVING	0	Living	0	10	0	IM_pos	298.949	1675.36	1974.31	0.625681	med	0.0924498	0.0924498
MB_5208	Negative	Negative	Negative	7.39622	6.00816	7.51079	TNBC	TNBC	M	0.372444	0	0.192416	0.372444	-0.193916	0.134997	-0.0751907	-0.355212	52.43	moderate	Basal	IDC	3	2	12.4849	4557	151.9	LIVING	0	Living	0	10	0	IM_neg	588.949	1121.6	1710.55	0.655406	low	0.0726191	0.0726191
MB_5209	Negative	Negative	Negative	7.06943	6.26188	8.88652	TNBC	TNBC	BL2	0.386226	0	-0.0478905	-0.385843	0.175868	0.168483	-0.164875	0.386226	79.17	moderate	Basal	IDC	3	2	14.3918	5253	175.1	DECEASED	1	Died of Other Causes	0	10	0	IM_pos	381.367	1912.69	2294.06	0.588391	high	0.225883	0.225883
MB_5213	Negative	Negative	Negative	6.69468	5.99945	10.7933	TNBC	TNBC	BL2	NA	NA	-0.321611	-0.0793211	0.454265	0.428225	-0.177055	-0.133754	74.98	high	Her2	IDC	3	3	3.56712	1302	43.4	DECEASED	1	Died of Disease	1	3.56712	1	IM_neg	987.565	1549.04	2536.6	0.559237	med	0.0997023	0.0997023
MB_5222	Negative	Negative	Negative	7.15243	6.21772	10.6334	TNBC	TNBC	LAR	0.669181	0	-0.208505	-0.683853	0.153766	0.159706	0.00678201	0.669181	76.2	moderate	claudin-low	IDC	3	1	9.19178	3355	111.833	DECEASED	1	Died of Other Causes	0	9.19178	1	IM_pos	1112.94	2536.39	3649.33	0.416989	high	0.451771	0.451771
MB_5223	Negative	Negative	Negative	7.07446	5.78388	7.78204	TNBC	TNBC	M	0.488413	0	-0.180004	0.031628	-0.05773	-0.206705	0.488413	0.0832107	42.05	moderate	claudin-low	IDC	2	2	11.8904	4340	144.667	DECEASED	1	Died of Disease	1	10	0	IM_neg	1704.26	2253.73	3957.98	0.375396	high	0.250747	0.250747
MB_5225	Negative	Negative	Negative	6.75944	6.19553	8.28771	TNBC	TNBC	BL2	0.244564	0.001	0.104841	-0.0567937	0.244564	-0.29671	-0.124249	0.181152	68.01	high	Basal	IDC	3	2	3.55616	1298	43.2667	DECEASED	1	Died of Disease	1	3.55616	1	IM_pos	858.413	1892.28	2750.7	0.532913	high	0.121829	0.121829
MB_5232	Negative	Negative	Negative	7.56486	5.90739	8.32933	TNBC	TNBC	M	NA	NA	0.0515275	0.164582	0.154106	-0.13372	0.116115	-0.101908	74.53	moderate	Basal	IDC	2	1	17.3589	6336	211.2	DECEASED	1	Died of Other Causes	0	10	0	IM_neg	1005.55	1614.67	2620.22	0.54902	med	0.136505	0.136505
MB_5235	Negative	Positive	Negative	7.58805	6.49535	8.46291	TNBC	TNBC_OVERRIDE	M	0.346263	0	0.141647	0.346263	-0.206551	0.142082	0.105625	-0.456722	59.04	moderate	Basal	IDC	2	1	16.7836	6126	204.2	DECEASED	1	Died of Disease	1	10	0	IM_neg	315.4	877.103	1192.5	0.71089	low	0.0223016	0.0223016
MB_5236	Negative	Negative	Negative	7.01598	5.79725	7.43526	TNBC	TNBC	BL1	0.725768	0	0.725768	-0.316821	-0.405428	-0.382157	-0.451757	0.399123	63.02	high	Basal	IDC	3	3	13.6986	5000	166.667	LIVING	0	Living	0	10	0	IM_pos	167.163	1911.85	2079.01	0.613618	high	0.348245	0.348245
MB_5255	Negative	Negative	Negative	7.74753	6.08635	6.7355	TNBC	TNBC	LAR	0.710166	0	-0.497709	-0.244404	0.0165049	0.0192896	0.710166	0.303739	58.7	low	claudin-low	IDC	3	1	4.40274	1607	53.5667	LIVING	0	Living	0	4.40274	0	IM_pos	1680.28	2647.26	4327.54	0.324588	high	0.611619	0.611619
MB_5258	Negative	Negative	Negative	6.26903	5.63027	8.61525	TNBC	TNBC	BL1	NA	NA	0.609492	0.568975	-0.130955	-0.326343	-0.262091	-0.463983	72.77	high	Basal	IDC	3	2	8.30685	3032	101.067	DECEASED	1	Died of Other Causes	0	8.30685	1	IM_neg	564.051	903.523	1467.57	0.681921	low	0.035757	0.035757
MB_5272	Negative	Negative	Negative	8.73887	6.13018	8.09335	TNBC	TNBC	LAR	0.679708	0	-0.297576	-0.66508	-0.143805	0.13674	0.231581	0.679708	40.71	moderate	claudin-low	IDC-MED	3	1	16.5973	6058	201.933	DECEASED	1	Died of Disease	1	10	0	IM_pos	1233.5	2704.92	3938.42	0.378056	high	0.495008	0.495008
MB_5281	Negative	Negative	Negative	7.16997	5.8345	10.0333	TNBC	TNBC	LAR	0.740459	0	-0.616042	0.442319	0.138983	0.740459	0.329751	-0.622062	55.72	moderate	LumA	IDC	3	1	6.51781	2379	79.3	LIVING	0	Living	0	6.51781	0	IM_neg	1027.76	525.159	1552.92	0.672705	low	0.0189988	0.0189988
MB_5294	Negative	Negative	Negative	7.08237	6.17683	8.52159	TNBC	TNBC	M	0.390792	0	0.289542	0.390792	-0.458293	-0.00918377	0.128683	-0.352591	31.71	moderate	Basal	IDC	3	3	16.1041	5878	195.933	LIVING	0	Living	0	10	0	IM_neg	442.524	1027.35	1469.88	0.681674	low	0.0335239	0.0335239
MB_5295	Negative	Negative	Negative	6.36577	6.12965	8.10503	TNBC	TNBC	M	0.588296	0	-0.0592172	0.588296	0.129502	-0.267187	0.102983	-0.516115	60.51	low	Basal	IDC	2	2	6.22192	2271	75.7	DECEASED	1	Died of Other Causes	0	6.22192	1	IM_neg	948.775	903.692	1852.47	0.639531	low	0.0181336	0.0181336
MB_5298	Negative	Negative	Negative	7.43564	6.19166	7.51247	TNBC	TNBC	BL1	0.639926	0	0.639926	-0.247657	-0.386333	-0.294516	-0.35778	0.283235	49.63	high	Basal	IDC	3	2	6.97808	2547	84.9	DECEASED	1	Died of Disease	1	6.97808	1	IM_pos	487.785	1725.92	2213.71	0.597887	med	0.158072	0.158072
MB_5299	Negative	Negative	Negative	6.94034	6.10294	8.80812	TNBC	TNBC	BL1	0.398695	0	0.398695	0.146194	-0.270816	-0.282034	-0.226988	-0.00343807	53.35	high	Basal	IDC	3	2	1.3726	501	16.7	DECEASED	1	Died of Disease	1	1.3726	1	IM_neg	547.135	1186.3	1733.44	0.652865	low	0.0479485	0.0479485
MB_5301	Negative	Negative	Negative	8.56589	5.93165	9.0131	TNBC	TNBC	LAR	NA	NA	-0.525239	0.366223	0.170997	0.461829	0.427674	-0.530921	64.46	moderate	Her2	IDC	2	1	19.8274	7237	241.233	LIVING	0	Living	0	10	0	IM_neg	1142.97	918.942	2061.91	0.615598	low	0.0342852	0.0342852
MB_5323	Negative	Negative	Negative	7.5481	6.16701	7.48256	TNBC	TNBC	BL1	0.695505	0	-0.0644268	-0.543054	-0.31946	-0.318634	0.28357	0.695505	31.26	moderate	claudin-low	IDC	3	1	18.5808	6782	226.067	LIVING	0	Living	0	10	0	IM_pos	1330.85	2713.12	4043.97	0.363667	high	0.58993	0.58993
MB_5325	Negative	Negative	Negative	8.10993	6.05803	8.20502	TNBC	TNBC	BL1	NA	NA	0.228085	-0.240484	0.034615	-0.3066	0.0453885	0.274765	43.04	moderate	claudin-low	IDC	3	null	16.7863	6127	204.233	LIVING	0	Living	0	10	0	IM_pos	960.342	1789.29	2749.63	0.533045	med	0.124571	0.124571
MB_5327	Negative	Negative	Negative	6.63063	5.87295	10.9328	TNBC	TNBC	LAR	0.519368	0	-0.387536	0.148071	0.38793	0.519368	0.00960873	-0.369552	66.94	high	Her2	IDC	2	2	13.4411	4906	163.533	LIVING	0	Living	0	10	0	IM_neg	905.429	1118.52	2023.95	0.61998	low	0.0746413	0.0746413
MB_5335	Negative	Negative	Negative	6.61048	5.98472	8.01903	TNBC	TNBC	M	0.562777	0	0.290568	0.562777	-0.0799131	-0.153212	-0.247323	-0.563145	41.81	high	Basal	IDC	3	2	2.07397	757	25.2333	DECEASED	1	Died of Disease	1	2.07397	1	IM_neg	289.384	384.047	673.432	0.762363	low	0.00157292	0.00157292
MB_5346	Negative	Negative	Negative	6.67083	5.84731	6.91106	TNBC	TNBC	BL1	0.338948	0.006	0.338948	-0.153945	-0.0328254	-0.194427	-0.333722	0.125115	52.09	high	Basal	IDC	3	null	15.9699	5829	194.3	LIVING	0	Living	0	10	0	IM_pos	185.987	1132.01	1318	0.697815	low	0.0604359	0.0604359
MB_5348	Negative	Negative	Negative	7.99966	5.98401	8.02723	TNBC	TNBC	BL1	0.405666	0	0.336345	-0.232708	-0.0433634	-0.376518	-0.240607	0.405666	41.27	high	claudin-low	IDC	3	2	13.9452	5090	169.667	LIVING	0	Living	0	10	0	IM_pos	795.183	1982.21	2777.39	0.529592	high	0.224802	0.224802
MB_5378	Negative	Negative	Negative	8.54719	5.70191	9.13203	TNBC	TNBC	BL1	0.516714	0	0.516714	0.193905	0.0374276	-0.345513	-0.500664	-0.178846	57.99	high	Basal	IDC	3	3	1.00822	368	12.2667	DECEASED	1	Died of Disease	1	1.00822	1	IM_neg	21.194	928.091	949.285	0.735541	low	0.0616573	0.0616573
MB_5387	Negative	Negative	Negative	6.63293	5.89364	8.7141	TNBC	TNBC	BL1	0.452777	0	0.300369	-0.305662	-0.189632	-0.20238	-0.329527	0.452777	45.33	high	Basal	IDC-MED	3	2	3.75068	1369	45.6333	DECEASED	1	Died of Disease	1	3.75068	1	IM_pos	313.684	1926.48	2240.16	0.59477	high	0.18898	0.18898
MB_5390	Negative	Negative	Negative	6.5343	5.79323	7.75784	TNBC	TNBC	BL1	0.64085	0	0.64085	-0.0789649	-0.105747	-0.370603	-0.362249	0.0810727	37.27	high	Basal	IDC	3	3	2.54247	928	30.9333	DECEASED	1	Died of Disease	1	2.54247	1	IM_neg	597.476	1237.6	1835.08	0.641491	med	0.0734836	0.0734836
MB_5392	Negative	Positive	Negative	7.06712	5.53178	9.26906	TNBC	TNBC_OVERRIDE	LAR	0.394461	0	-0.540342	-0.283665	0.262891	0.394461	0.235912	0.187605	57.34	high	claudin-low	IDC	3	1	19.5014	7118	237.267	LIVING	0	Living	0	10	0	IM_pos	1766.85	2336.76	4103.62	0.355497	high	0.233081	0.233081
MB_5408	Negative	Negative	Negative	8.0888	6.13179	10.9543	TNBC	TNBC	LAR	0.569516	0	-0.611093	-0.570448	0.178637	0.319735	0.482548	0.569516	65.48	moderate	claudin-low	IDC	2	1	8.33425	3042	101.4	LIVING	0	Living	0	8.33425	0	IM_pos	1624.39	2768.33	4392.71	0.315525	high	0.439479	0.439479
MB_5421	Negative	Negative	Negative	7.91247	6.02051	8.66908	TNBC	TNBC	M	0.421678	0	0.0981635	0.421678	-0.247298	-0.297097	-0.0409526	-0.330173	68	high	Basal	IDC	3	1	15.9918	5837	194.567	LIVING	0	Living	0	10	0	IM_neg	611.798	898.339	1510.14	0.677338	low	0.0455834	0.0455834
MB_5427	Negative	Negative	Negative	7.36966	5.99365	9.3403	TNBC	TNBC	M	0.688841	0	0.3585	0.688841	-0.1442	-0.161007	-0.142789	-0.648201	83.68	moderate	Basal	IDC	2	2	12.8	4672	155.733	DECEASED	1	Died of Other Causes	0	10	0	IM_neg	92.7778	-152.413	-59.635	0.827456	low	0.00491983	0.00491983
MB_5440	Negative	Negative	Negative	8.06809	6.0383	8.48533	TNBC	TNBC	BL1	0.657482	0	0.27136	-0.560624	-0.159687	-0.350267	-0.187431	0.657482	49.05	high	claudin-low	IDC-MED	3	2	16.1616	5899	196.633	LIVING	0	Living	0	10	0	IM_pos	909.249	2285.34	3194.59	0.476686	high	0.213335	0.213335
MB_5442	Negative	Positive	Negative	6.96117	6.37632	8.71659	TNBC	TNBC_OVERRIDE	M	NA	NA	-0.0153409	0.130992	0.0967496	-0.102145	-0.137812	-0.257073	44.93	high	Basal	IDC	3	2	16.9151	6174	205.8	LIVING	0	Living	0	10	0	IM_neg	433.867	720.554	1154.42	0.714811	low	0.02027	0.02027
MB_5446	Negative	Negative	Negative	7.95704	6.1009	8.40632	TNBC	TNBC	LAR	0.762978	0	-0.614059	0.156299	0.162284	0.762978	0.244332	-0.446381	51.25	moderate	Her2	IDC	3	2	13.3836	4885	162.833	DECEASED	1	Died of Disease	1	10	0	IM_neg	1087.8	922.378	2010.18	0.621564	low	0.0458902	0.0458902
MB_5450	Negative	Negative	Negative	8.13941	6.14086	8.68843	TNBC	TNBC	BL2	NA	NA	-0.0983274	-0.172956	0.152505	-0.178605	0.0469823	0.156332	38.92	low	claudin-low	IDC	3	1	15.6329	5706	190.2	LIVING	0	Living	0	10	0	IM_pos	924.088	1661.02	2585.11	0.553321	med	0.130346	0.130346
MB_5453	Negative	Positive	Negative	8.657	6.87627	9.09924	TNBC	TNBC_OVERRIDE	LAR	0.390647	0	-0.30498	0.129666	-0.257146	0.169704	0.390647	-0.150557	36.99	low	Normal	IDC	3	2	4.70959	1719	57.3	DECEASED	1	Died of Disease	1	4.70959	1	IM_neg	711.773	1546.04	2257.82	0.592685	med	0.133092	0.133092
MB_5465	Negative	Negative	Negative	7.08925	6.02309	7.66526	TNBC	TNBC	M	0.627875	0	0.241193	0.627875	-0.082765	-0.303295	-0.10348	-0.557595	69.83	low	Basal	IDC	3	2	1.54521	564	18.8	DECEASED	1	Died of Disease	1	1.54521	1	IM_neg	946.486	1082.57	2029.05	0.619392	low	0.0439417	0.0439417
MB_5468	Negative	Negative	Negative	7.29954	5.91725	10.6011	TNBC	TNBC	BL2	0.481998	0	0.0148133	0.121698	0.481998	-0.105499	-0.202637	-0.221439	48.1	high	Basal	IDC-MED	3	2	8.16712	2981	99.3667	LIVING	0	Living	0	8.16712	0	IM_neg	792.787	1012.1	1804.88	0.644885	low	0.0387195	0.0387195
MB_5482	Negative	Negative	Negative	8.59118	6.06695	9.37117	TNBC	TNBC	M	0.540429	0	-0.400773	0.540429	0.418924	0.128513	0.336949	-0.624895	40.75	moderate	Basal	IDC	3	2	1.45205	530	17.6667	DECEASED	1	Died of Disease	1	1.45205	1	IM_neg	875.374	1018.23	1893.61	0.634877	low	0.037046	0.037046
MB_5511	Negative	Positive	Negative	6.24115	6.39461	9.82249	TNBC	TNBC_OVERRIDE	LAR	0.652489	0	-0.388738	-0.236636	0.105738	0.652489	-0.0323413	-0.00166316	54.18	high	Her2	IDC	3	1	13.0658	4769	158.967	LIVING	0	Living	0	10	0	IM_neg	1092	1559.19	2651.18	0.545215	med	0.142124	0.142124
MB_5526	Negative	Negative	Negative	7.29222	6.09123	8.49675	TNBC	TNBC	M	0.304257	0	0.0850772	0.304257	-0.124393	-0.105088	-0.0434129	-0.204582	45.42	high	Basal	IDC-MED	3	1	12.4164	4532	151.067	LIVING	0	Living	0	10	0	IM_neg	662.21	1395.86	2058.07	0.616042	med	0.128381	0.128381
MB_5529	Negative	Negative	Negative	7.72724	5.87712	9.23401	TNBC	TNBC	BL1	0.302927	0	0.302927	0.196842	-0.153832	-0.201715	0.00468147	-0.214894	40.21	high	Basal	IDC	3	2	1.21644	444	14.8	DECEASED	1	Died of Disease	1	1.21644	1	IM_neg	758.689	1250.32	2009	0.621699	med	0.054808	0.054808
MB_5531	Negative	Negative	Negative	7.40327	6.2202	8.21983	TNBC	TNBC	BL2	NA	NA	-0.252044	0.186965	0.291757	-0.0484296	0.279038	-0.188712	66.56	high	claudin-low	IDC	2	1	15.1205	5519	183.967	LIVING	0	Living	0	10	0	IM_neg	1205.53	1757.42	2962.95	0.506295	med	0.134177	0.134177
MB_5547	Negative	Negative	Negative	8.39722	5.96868	8.41932	TNBC	TNBC	M	0.502766	0	0.372073	0.502766	-0.248028	-0.141078	-0.264881	-0.489917	43.08	moderate	Basal	IDC	3	2	8.10137	2957	98.5667	LIVING	0	Living	0	8.10137	0	IM_neg	-79.5679	76.5009	-3.06703	0.822765	low	0.0149584	0.0149584
MB_5548	Negative	Positive	Negative	8.05535	6.35572	7.53161	TNBC	TNBC_OVERRIDE	LAR	0.136445	0.003	-0.321888	-0.0544247	0.018767	0.0613445	0.136445	0.02852	62.43	high	claudin-low	IDC	3	null	2.08219	760	25.3333	LIVING	0	Living	0	2.08219	0	IM_neg	856.711	1522.9	2379.61	0.578191	med	0.0776466	0.0776466
MB_5551	Negative	Negative	Negative	6.28255	5.76067	8.45276	TNBC	TNBC	M	0.478377	0	0.134566	0.478377	0.12137	-0.248352	-0.0845143	-0.424095	67.24	moderate	Basal	IDC	3	2	14.9781	5467	182.233	LIVING	0	Living	0	10	0	IM_neg	448.548	742.359	1190.91	0.711055	low	0.0129203	0.0129203
MB_5560	Negative	Negative	Negative	5.95725	5.66249	7.89529	TNBC	TNBC	BL1	NA	NA	0.210425	-0.147865	0.0506558	-0.24158	-0.0950076	0.115404	44.05	moderate	Basal	IDC	2	1	15.337	5598	186.6	LIVING	0	Living	0	10	0	IM_pos	823.148	1393.71	2216.86	0.597516	med	0.0805352	0.0805352
MB_5565	Negative	Negative	Negative	7.23802	6.28746	8.28063	TNBC	TNBC	BL1	0.479806	0	0.175464	-0.415501	-0.0168434	-0.298959	-0.0619035	0.479806	64.27	high	claudin-low	IDC-MED	3	2	15.9534	5823	194.1	DECEASED	1	Died of Other Causes	0	10	0	IM_pos	1326.92	2276.29	3603.21	0.423133	high	0.15184	0.15184
MB_5566	Negative	Negative	Negative	6.55437	5.86393	9.55671	TNBC	TNBC	M	0.320135	0	0.111505	0.320135	0.0865279	-0.246575	0.0513376	-0.18468	38.44	high	Basal	IDC	3	null	19.2658	7032	234.4	LIVING	0	Living	0	10	0	IM_neg	749.746	1594.81	2344.55	0.582382	med	0.151366	0.151366
MB_5572	Negative	Negative	Negative	7.07815	5.82118	8.77908	TNBC	TNBC	BL1	0.758785	0	0.0261885	-0.655456	-0.0983223	-0.24708	0.0751996	0.758785	47.88	null	claudin-low	IDC-MED	3	1	14.6822	5359	178.633	LIVING	0	Living	0	10	0	IM_pos	1199.87	2767.29	3967.16	0.374147	high	0.51441	0.51441
MB_5577	Negative	Negative	Negative	7.88238	5.99243	8.55839	TNBC	TNBC	LAR	0.65101	0	-0.317695	-0.669862	-0.0661364	0.351674	0.204038	0.65101	68.64	high	claudin-low	ILC	3	3	4.55342	1662	55.4	DECEASED	1	Died of Disease	1	4.55342	1	IM_pos	1176.8	2770.98	3947.78	0.376783	high	0.504938	0.504938
MB_5588	Negative	Negative	Negative	8.71193	5.83714	8.69033	TNBC	TNBC	LAR	0.557978	0	-0.535498	-0.5192	0.068949	0.182536	0.438164	0.557978	66.55	moderate	claudin-low	IDC	3	2	6.66849	2434	81.1333	DECEASED	1	Died of Disease	1	6.66849	1	IM_pos	1319.88	2725.58	4045.46	0.363463	high	0.603657	0.603657
MB_5602	Negative	Negative	Negative	6.18408	6.06158	9.35731	TNBC	TNBC	LAR	0.289064	0	-0.088265	-0.383319	0.011036	0.199198	-0.0274028	0.289064	39.7	high	Basal	IDC	3	null	18.4466	6733	224.433	LIVING	0	Living	0	10	0	IM_pos	840.099	2008.94	2849.03	0.520643	high	0.261341	0.261341
MB_5616	Negative	Negative	Negative	6.91607	5.85814	7.5976	TNBC	TNBC	BL1	0.602892	0	0.209802	-0.528572	-0.024305	-0.348155	-0.159932	0.602892	41.53	moderate	claudin-low	IDC	3	2	14.8466	5419	180.633	LIVING	0	Living	0	10	0	IM_pos	1119.03	2326.7	3445.73	0.443963	high	0.298191	0.298191
MB_5624	Negative	Negative	Negative	6.71394	5.92156	8.99087	TNBC	TNBC	BL1	0.305108	0	0.305108	-0.112984	-0.150246	-0.242978	-0.0969847	0.240667	55.43	high	Basal	ILC	3	null	11.1781	4080	136	LIVING	0	Living	0	10	0	IM_pos	727.677	1759.94	2487.62	0.565184	med	0.289712	0.289712
MB_5625	Negative	Negative	Negative	7.03801	5.93136	8.90824	TNBC	TNBC	M	0.635559	0	0.345696	0.635559	0.205124	-0.313567	-0.0743832	-0.630861	45.51	moderate	Basal	IDC	3	null	2.65479	969	32.3	DECEASED	1	Died of Disease	1	2.65479	1	IM_neg	647.282	561.842	1209.12	0.709172	low	0.0240654	0.0240654
MB_5633	Negative	Negative	Negative	6.793	6.26016	7.92449	TNBC	TNBC	BL2	0.508816	0	-0.409453	-0.488706	0.184517	0.0906718	0.323739	0.508816	62.7	moderate	claudin-low	IDC	3	3	2.87945	1051	35.0333	DECEASED	1	Died of Disease	1	2.87945	1	IM_pos	1416.14	2506.22	3922.36	0.380237	high	0.50008	0.50008
MB_5634	Negative	Negative	Negative	7.90553	6.19749	6.91401	TNBC	TNBC	BL1	0.439502	0	0.236652	-0.435087	-0.287643	-0.0668808	-0.121481	0.439502	55.53	high	Basal	IDC	3	2	5.16986	1887	62.9	DECEASED	1	Died of Disease	1	5.16986	1	IM_pos	867.345	1975.33	2842.67	0.52144	high	0.195461	0.195461
MB_5635	Negative	Negative	Negative	8.60228	6.28426	10.094	TNBC	TNBC	M	0.454598	0	-0.555097	0.396275	0.202484	0.380361	0.454598	-0.529759	57.2	high	LumA	IDC	2	1	1.73151	632	21.0667	DECEASED	1	Died of Disease	1	1.73151	1	IM_neg	966.615	493.203	1459.82	0.682754	low	0.0177199	0.0177199
MB_5651	Negative	Negative	Negative	6.46138	5.6507	8.42823	TNBC	TNBC	BL2	NA	NA	-0.443651	-0.0207149	0.360188	-0.0471495	0.33374	0.00434331	51.98	moderate	claudin-low	IDC	3	2	1.72603	630	21	DECEASED	1	Died of Disease	1	1.72603	1	IM_neg	1459.78	1822.52	3282.3	0.465328	med	0.102471	0.102471
MB_5655	Negative	Negative	Negative	6.91281	5.97822	9.34568	TNBC	TNBC	BL1	0.466194	0	0.466194	0.396397	-0.3482	-0.333645	-0.413533	-0.299962	67.57	high	Basal	IDC	3	2	15.7644	5754	191.8	LIVING	0	Living	0	10	0	IM_neg	-120.833	476.154	355.321	0.79174	low	0.0220837	0.0220837
MB_6052	Negative	Negative	Negative	8.27383	5.90109	8.06992	TNBC	TNBC	BL2	0.588342	0	-0.459059	-0.114725	0.0843274	0.0731188	0.588342	0.0454791	36.47	low	claudin-low	INVASIVE TUMOUR	3	null	20.989	7661	255.367	LIVING	0	Living	0	10	0	IM_neg	1388.42	2009.81	3398.23	0.450199	high	0.200563	0.200563
MB_6055	Negative	Negative	Negative	6.66148	5.82714	7.03455	TNBC	TNBC	BL1	0.559358	0	0.243066	-0.502504	0.152987	-0.244647	-0.22723	0.559358	33.08	high	claudin-low	IDC	3	null	16.474	6013	200.433	LIVING	0	Living	0	10	0	IM_pos	919.675	2252.75	3172.43	0.479543	high	0.248996	0.248996
MB_6058	Negative	Negative	Negative	6.90095	5.84848	6.75257	TNBC	TNBC	BL1	NA	NA	0.383372	-0.33258	0.0992271	-0.405376	-0.172876	0.43017	41.79	high	Basal	IDC	2	null	1.86301	680	22.6667	DECEASED	1	Died of Disease	1	1.86301	1	IM_pos	1009.59	2052.37	3061.96	0.493708	high	0.175846	0.175846
MB_6062	Negative	Negative	Negative	7.66614	5.91109	8.24209	TNBC	TNBC	BL1	0.752057	0	0.252161	-0.670068	0.0244763	-0.250566	-0.308759	0.752057	31.6	high	claudin-low	IDC-MED	3	null	23.2082	8471	282.367	LIVING	0	Living	0	10	0	IM_pos	746.753	2727.85	3474.61	0.44016	high	0.415189	0.415189
MB_6068	Negative	Positive	Negative	7.59676	6.56915	7.97491	TNBC	TNBC_OVERRIDE	M	0.539232	0	-0.0309808	0.539232	-0.0303065	-0.255741	0.253154	-0.521672	43.75	moderate	Basal	IDC	2	null	15.0082	5478	182.6	DECEASED	1	Died of Other Causes	0	10	0	IM_neg	1042.19	1214.41	2256.6	0.592828	med	0.0368143	0.0368143
MB_6098	Negative	Negative	Negative	7.06205	5.69488	7.94419	TNBC	TNBC	BL1	0.526107	0	0.526107	0.472384	-0.212796	-0.269156	-0.339949	-0.422385	28.29	high	Basal	IDC	3	null	0.873973	319	10.6333	DECEASED	1	Died of Disease	1	0.873973	1	IM_neg	187.79	711.738	899.528	0.74047	low	0.0183793	0.0183793
MB_6131	Negative	Negative	Negative	6.59053	5.7053	11.103	TNBC	TNBC	LAR	0.36157	0	-0.247066	-0.0660872	0.0818063	0.36157	-0.0258624	-0.0577468	57.27	high	Her2	IDC	2	null	21.1781	7730	257.667	LIVING	0	Living	0	10	0	IM_neg	694.642	1285.96	1980.6	0.62496	med	0.0740159	0.0740159
MB_6143	Negative	Negative	Negative	7.16805	5.92436	8.16478	TNBC	TNBC	M	0.743945	0	-0.0093285	0.743945	-0.131465	-0.291954	0.259534	-0.675169	60.6	moderate	claudin-low	INVASIVE TUMOUR	3	2	21.0082	7668	255.6	LIVING	0	Living	0	10	0	IM_neg	1118.13	751.994	1870.12	0.637537	low	0.0242266	0.0242266
MB_6144	Negative	Negative	Negative	7.4065	6.25125	7.48308	TNBC	TNBC	BL1	0.613029	0	0.255012	-0.475699	-0.284439	-0.291835	0.105384	0.613029	64.55	high	claudin-low	IDC-MED	2	null	20.9534	7648	254.933	LIVING	0	Living	0	10	0	IM_pos	1189.16	2460.65	3649.81	0.416925	high	0.522004	0.522004
MB_6152	Negative	Negative	Negative	7.13693	5.96858	7.96865	TNBC	TNBC	LAR	0.419254	0	-0.257806	-0.524945	0.24748	0.345274	-0.0892442	0.419254	60.62	high	Basal	IDC	2	null	18.8137	6867	228.9	LIVING	0	Living	0	10	0	IM_pos	1061.03	2217.48	3278.51	0.46582	high	0.216032	0.216032
MB_6178	Negative	Negative	Negative	7.04412	5.81696	8.38644	TNBC	TNBC	BL1	NA	NA	0.258545	0.21467	0.107607	-0.31111	-0.189091	-0.16721	38.58	moderate	Basal	IDC	3	null	2.72329	994	33.1333	DECEASED	1	Died of Disease	1	2.72329	1	IM_neg	969.838	1571.34	2541.18	0.55868	med	0.0953805	0.0953805
MB_6188	Negative	Negative	Negative	7.4853	6.14909	8.67889	TNBC	TNBC	BL1	0.560019	0	0.320311	-0.507342	-0.0254515	-0.236423	-0.415589	0.560019	41.92	high	claudin-low	IDC	3	null	1.95342	713	23.7667	LIVING	0	Living	0	1.95342	0	IM_pos	467.777	1967.09	2434.86	0.571555	high	0.207336	0.207336
MB_6194	Negative	Positive	Negative	8.87655	7.3573	9.23437	TNBC	TNBC_OVERRIDE	M	NA	NA	-0.557242	0.433851	0.376573	0.296148	0.424568	-0.552733	44.51	high	Normal	IDC	2	2	4.31233	1574	52.4667	DECEASED	1	Died of Disease	1	4.31233	1	IM_neg	1250.77	874.81	2125.58	0.608207	low	0.0407177	0.0407177
MB_6223	Negative	Negative	Negative	6.98084	5.83639	8.32285	TNBC	TNBC	LAR	NA	NA	-0.0188906	-0.429511	-0.0976993	0.333171	-0.0943636	0.336651	58.83	high	Basal	IDC	3	2	18.2411	6658	221.933	LIVING	0	Living	0	10	0	IM_pos	673.474	1995.57	2669.05	0.543015	high	0.276587	0.276587
MB_6228	Negative	Negative	Negative	7.3692	6.2202	8.11436	TNBC	TNBC	BL2	0.529656	0	-0.425786	-0.430618	0.00506696	-0.0510462	0.529656	0.477785	37.33	moderate	claudin-low	IDC	3	null	16.4466	6003	200.1	LIVING	0	Living	0	10	0	IM_pos	1428.21	2569.8	3998.01	0.369943	high	0.410333	0.410333
MB_6237	Negative	Negative	Negative	6.95898	5.98375	9.00211	TNBC	TNBC	M	0.506984	0	0.359101	0.506984	-0.135835	-0.25989	-0.174033	-0.3719	75.62	high	Basal	IDC	3	1	8.64658	3156	105.2	DECEASED	1	Died of Other Causes	0	8.64658	1	IM_neg	620.297	1107.49	1727.79	0.653493	low	0.071969	0.071969
MB_6242	Negative	Negative	Negative	7.50622	6.01507	8.48124	TNBC	TNBC	BL2	NA	NA	0.22991	-0.269558	0.269158	-0.089043	-0.399527	0.242355	41.29	high	Basal	IDC	3	null	13.5973	4963	165.433	LIVING	0	Living	0	10	0	IM_pos	164.175	1519.4	1683.57	0.658392	med	0.113589	0.113589
MB_6245	Negative	Negative	Negative	6.60649	6.19877	7.2145	TNBC	TNBC	M	0.442235	0	0.238094	0.442235	-0.422843	-0.190325	-0.0894495	-0.236499	47.01	high	Basal	IDC	3	null	14.6	5329	177.633	LIVING	0	Living	0	10	0	IM_neg	169.231	1001.09	1170.33	0.713176	low	0.132151	0.132151
MB_6248	Negative	Negative	Negative	7.00557	5.93096	8.93129	TNBC	TNBC	BL1	0.389627	0	0.389627	0.103223	-0.179183	-0.344817	-0.336128	0.00164636	51.22	high	Basal	IDC	3	null	15.0274	5485	182.833	LIVING	0	Living	0	10	0	IM_neg	740.431	1528.58	2269.01	0.591361	med	0.115714	0.115714
MB_6251	Negative	Negative	Negative	6.84625	5.75863	8.80776	TNBC	TNBC	M	0.503738	0	0.0794739	0.503738	0.0776407	-0.210654	-0.145111	-0.454547	48.59	high	Basal	IDC	3	2	1.20822	441	14.7	DECEASED	1	Died of Disease	1	1.20822	1	IM_neg	256.385	652.505	908.89	0.739545	low	0.0180075	0.0180075
MB_6272	Negative	Negative	Negative	6.57898	5.7801	8.57306	TNBC	TNBC	BL1	NA	NA	0.250156	0.20286	-0.21084	-0.412796	-0.102559	-0.0207858	36.93	low	claudin-low	IDC	3	null	1.8411	672	22.4	DECEASED	1	Died of Disease	1	1.8411	1	IM_neg	859.489	1607.5	2466.98	0.567679	med	0.11437	0.11437
MB_6280	Negative	Negative	Negative	6.99047	5.94739	8.14679	TNBC	TNBC	BL1	0.501571	0	0.501571	-0.139389	0.0892583	-0.348714	-0.531769	0.190839	53.68	high	Basal	IDC	3	null	2.29041	836	27.8667	DECEASED	1	Died of Disease	1	2.29041	1	IM_pos	315.102	1523.73	1838.84	0.641068	med	0.0978927	0.0978927
MB_6305	Negative	Negative	Negative	7.47068	5.93786	10.5815	TNBC	TNBC	BL2	0.566339	0	-0.0308908	-0.562076	0.284574	-0.0942767	-0.218973	0.566339	52.85	high	claudin-low	IDC	3	null	7.3589	2686	89.5333	DECEASED	1	Died of Disease	1	7.3589	1	IM_pos	1044.97	2241.72	3286.69	0.464757	high	0.279628	0.279628
MB_6318	Negative	Negative	Negative	7.2143	6.09363	8.70055	TNBC	TNBC	LAR	0.486598	0	-0.264957	-0.225854	0.159012	0.486598	-0.141512	0.0613466	81.37	high	Her2	IDC	3	null	8.97808	3277	109.233	DECEASED	1	Died of Other Causes	0	8.97808	1	IM_neg	817.909	1568.58	2386.49	0.577367	med	0.0981629	0.0981629
MB_6336	Negative	Negative	Negative	7.73013	6.05219	8.02906	TNBC	TNBC	BL1	0.166479	0.002	0.166479	0.104126	-0.0970183	-0.182111	-0.163813	0.0447618	63.22	moderate	Basal	INVASIVE TUMOUR	3	null	1.4137	516	17.2	DECEASED	1	Died of Disease	1	1.4137	1	IM_neg	282.977	1472.72	1755.7	0.650386	med	0.171877	0.171877
MB_7007	Negative	Negative	Negative	6.62047	5.88195	10.4265	TNBC	TNBC	BL1	0.269013	0.004	0.269013	-0.213878	0.150479	-0.153602	-0.311534	0.18109	54.44	high	Basal	IDC	3	null	4.81644	1758	58.6	LIVING	0	Living	0	4.81644	0	IM_pos	692.935	1539.15	2232.09	0.595722	med	0.103441	0.103441
MB_7008	Negative	Negative	Negative	6.87123	5.70357	7.91753	TNBC	TNBC	LAR	0.704618	0	-0.639997	0.0253116	0.217805	0.704618	0.545597	-0.28963	69.94	high	claudin-low	IDC	3	null	4.18356	1527	50.9	DECEASED	1	Died of Other Causes	0	4.18356	1	IM_neg	1770.96	1731.85	3502.81	0.436439	med	0.116906	0.116906
MB_7009	Negative	Negative	Negative	6.71915	5.8336	7.48242	TNBC	TNBC	M	0.439667	0	0.288744	0.439667	-0.190508	-0.395421	0.0937985	-0.324978	68.28	high	Basal	IDC	3	null	4.50137	1643	54.7667	DECEASED	1	Died of Disease	1	4.50137	1	IM_neg	1129.33	1369.53	2498.86	0.563822	med	0.0667178	0.0667178
MB_7012	Negative	Negative	Negative	7.81804	6.27793	8.69869	TNBC	TNBC	BL1	0.416318	0	0.416318	0.122058	0.129654	-0.144549	-0.423752	-0.216647	60.96	high	Basal	IDC	3	null	1.63014	595	19.8333	DECEASED	1	Died of Disease	1	1.63014	1	IM_neg	294.979	1020.62	1315.6	0.698067	low	0.0460404	0.0460404
MB_7017	Negative	Negative	Negative	6.78098	5.92743	8.16017	TNBC	TNBC	BL1	0.233328	0	0.233328	0.123466	-0.166375	-0.407774	-0.0477844	0.0879054	36.63	high	claudin-low	IDC	3	null	11.1233	4060	135.333	LIVING	0	Living	0	10	0	IM_neg	1206.99	1877.47	3084.45	0.490834	med	0.213639	0.213639
MB_7023	Negative	Negative	Negative	6.47391	5.7598	6.94451	TNBC	TNBC	BL2	0.433743	0	-0.0149296	-0.114174	0.433743	-0.22315	0.0643248	0.0951534	66.66	high	claudin-low	IDC	3	null	2.29863	839	27.9667	DECEASED	1	Died of Disease	1	2.29863	1	IM_neg	1278.6	1941	3219.59	0.473456	high	0.112914	0.112914
MB_7025	Negative	Negative	Negative	7.13959	6.08385	6.86951	TNBC	TNBC	BL2	0.640849	0	-0.363037	-0.248548	0.238951	-0.209324	0.640849	0.278246	65.22	high	claudin-low	IDC	3	null	6.59452	2407	80.2333	LIVING	0	Living	0	6.59452	0	IM_pos	2116.59	2610.85	4727.43	0.26854	high	0.345612	0.345612
MB_7030	Negative	Negative	Negative	8.60822	6.08095	8.93893	TNBC	TNBC	M	0.589685	0	-0.101131	0.589685	-0.322502	0.0647975	0.38276	-0.568559	74.21	low	Basal	IDC+ILC	2	null	2.57534	940	31.3333	DECEASED	1	Died of Other Causes	0	2.57534	1	IM_neg	1013.18	1026.4	2039.58	0.618178	low	0.0424322	0.0424322
MB_7031	Negative	Negative	Negative	7.9386	5.5584	8.96645	TNBC	TNBC	BL1	0.568555	0	0.568555	-0.206204	-0.211687	-0.335174	-0.497156	0.247992	60.58	high	Basal	IDC	3	null	7.01644	2561	85.3667	LIVING	0	Living	0	7.01644	0	IM_pos	-209.098	1215.71	1006.61	0.729814	med	0.0467925	0.0467925
MB_7036	Negative	Negative	Negative	6.56603	5.86886	7.7148	TNBC	TNBC	BL1	0.485476	0	0.485476	-0.184388	-0.106586	-0.313156	-0.3735	0.202697	54.48	high	Basal	IDC	3	null	9.89863	3613	120.433	LIVING	0	Living	0	9.89863	0	IM_pos	627.408	1596.8	2224.21	0.596651	med	0.0694258	0.0694258
MB_7038	Negative	Negative	Negative	6.86507	5.89461	7.39692	TNBC	TNBC	M	0.570678	0	0.0817015	0.570678	-0.196021	-0.216987	0.318447	-0.462779	57.62	high	Basal	IDC	3	null	6.66027	2431	81.0333	LIVING	0	Living	0	6.66027	0	IM_neg	1245.08	1262.07	2507.15	0.562816	med	0.0284397	0.0284397
MB_7045	Negative	Negative	Negative	6.83708	5.82758	7.81813	TNBC	TNBC	LAR	0.75131	0	-0.445946	-0.350348	0.0889157	0.75131	0.0811802	0.0763164	61.39	high	Her2	IDC	2	null	7.80274	2848	94.9333	DECEASED	1	Died of Disease	1	7.80274	1	IM_neg	1171.35	1912.97	3084.32	0.490851	high	0.162136	0.162136
MB_7049	Negative	Negative	Negative	7.4222	5.55913	8.1443	TNBC	TNBC	M	0.438423	0	0.20049	0.438423	-0.453643	-0.0775192	-0.0189945	-0.328884	48.75	high	Basal	IDC	3	null	8.3863	3061	102.033	LIVING	0	Living	0	8.3863	0	IM_neg	-364.957	379.458	14.5009	0.821297	low	0.055938	0.055938
MB_7052	Negative	Negative	Negative	6.56446	5.84119	7.93388	TNBC	TNBC	BL1	0.57033	0	0.57033	-0.385268	-0.441282	-0.241107	-0.204589	0.488356	45.45	high	claudin-low	IDC	3	null	8.72329	3184	106.133	LIVING	0	Living	0	8.72329	0	IM_pos	520.274	2150.44	2670.71	0.54281	high	0.366337	0.366337
MB_7054	Negative	Positive	Negative	8.4216	6.58098	8.78236	TNBC	TNBC_OVERRIDE	BL2	0.453074	0	-0.0458743	-0.366537	0.000546342	-0.149438	0.0988537	0.453074	73.74	low	claudin-low	IDC	3	null	2.50137	913	30.4333	DECEASED	1	Died of Disease	1	2.50137	1	IM_pos	704.695	2109.73	2814.43	0.524973	high	0.385659	0.385659
MB_7055	Negative	Negative	Negative	7.06848	6.08268	8.77293	TNBC	TNBC	M	0.520522	0	0.0464129	0.520522	-0.112577	0.0610767	-0.0702509	-0.512216	54.87	low	Basal	IDC	3	null	0.750685	274	9.13333	DECEASED	1	Died of Disease	1	0.750685	1	IM_neg	-71.5781	217.557	145.979	0.810134	low	0.0104313	0.0104313
MB_7057	Negative	Negative	Negative	8.26559	5.82234	8.94537	TNBC	TNBC	LAR	0.533142	0	-0.557078	0.283968	0.0883976	0.533142	0.425288	-0.517462	72.81	high	Normal	ILC	2	null	3.60274	1315	43.8333	DECEASED	1	Died of Disease	1	3.60274	1	IM_neg	877.817	837.986	1715.8	0.654823	low	0.0156921	0.0156921
MB_7066	Negative	Negative	Negative	7.45025	5.98758	10.608	TNBC	TNBC	LAR	0.771846	0	-0.511227	0.355418	0.0750851	0.771846	0.128271	-0.55204	64.24	low	Her2	IDC	3	null	7.37808	2693	89.7667	LIVING	0	Living	0	7.37808	0	IM_neg	570.951	582.797	1153.75	0.71488	low	0.0222421	0.0222421
MB_7078	Negative	Negative	Negative	6.44184	5.85935	4.27714	TNBC	TNBC	BL2	0.353412	0	-0.176279	-0.113142	0.353412	-0.0509332	0.117432	0.0395698	74.8	moderate	claudin-low	IDC	3	null	0.342466	125	4.16667	DECEASED	1	Died of Disease	1	0.342466	1	IM_neg	1075.42	1579.52	2654.94	0.544753	med	0.0950868	0.0950868
MB_7081	Negative	Positive	Negative	6.98976	5.48953	8.24854	TNBC	TNBC_OVERRIDE	BL1	0.718727	0	0.331056	-0.708299	-0.124267	-0.307349	-0.064321	0.718727	69.12	moderate	claudin-low	IDC	3	null	11.526	4207	140.233	LIVING	0	Living	0	10	0	IM_pos	1255.51	2743.97	3999.48	0.369742	high	0.478836	0.478836
MB_7084	Negative	Negative	Negative	6.78877	6.17616	11.0825	TNBC	TNBC	BL1	0.474804	0	0.474804	0.385989	-0.41089	-0.389563	-0.335978	-0.210898	74.07	high	Basal	IDC	3	null	9.57808	3496	116.533	LIVING	0	Living	0	9.57808	0	IM_neg	109.359	1084.2	1193.56	0.710781	low	0.0913952	0.0913952
MB_7087	Negative	Negative	Negative	8.79317	6.16484	8.17299	TNBC	TNBC	BL1	0.385291	0	0.385291	-0.12158	-0.0186938	-0.300659	-0.308213	0.155379	66.61	high	Basal	IDC	3	null	0.416438	152	5.06667	DECEASED	1	Died of Other Causes	0	0.416438	1	IM_pos	258.523	1303.08	1561.61	0.671761	med	0.0647761	0.0647761
MB_7089	Negative	Positive	Negative	8.68677	6.58028	9.57596	TNBC	TNBC_OVERRIDE	LAR	0.267287	0	0.0264647	-0.243075	-0.280149	0.0610233	0.110993	0.267287	47.7	moderate	claudin-low	IDC	3	null	9.7726	3567	118.9	LIVING	0	Living	0	9.7726	0	IM_pos	897.592	2019.91	2917.5	0.512036	high	0.174239	0.174239
MB_7090	Negative	Negative	Negative	7.37105	5.98036	8.4975	TNBC	TNBC	BL2	NA	NA	-0.227015	0.475443	0.485182	0.165545	-0.0434054	-0.596657	48.52	high	Basal	IDC	3	null	9.02192	3293	109.767	LIVING	0	Living	0	9.02192	0	IM_neg	359.324	263.018	622.342	0.767195	low	0.0055145	0.0055145
MB_7114	Negative	Negative	Negative	7.83914	6.23976	7.47229	TNBC	TNBC	BL1	0.552516	0	0.552516	-0.152377	-0.363249	-0.33303	-0.424575	0.230358	55.57	high	Basal	IDC	3	null	10.1315	3698	123.267	LIVING	0	Living	0	10	0	IM_pos	576.786	1683.01	2259.8	0.59245	med	0.101972	0.101972
MB_7119	Negative	Negative	Negative	8.10695	6.26962	8.93732	TNBC	TNBC	LAR	0.218138	0	-0.0702882	-0.156285	-0.141726	0.10195	-0.195984	0.218138	54.53	high	Basal	IDC	3	null	10.5507	3851	128.367	LIVING	0	Living	0	10	0	IM_pos	371.236	1608.37	1979.61	0.625073	med	0.173196	0.173196
MB_7121	Negative	Negative	Negative	7.14909	5.85069	8.56316	TNBC	TNBC	BL1	0.611121	0	-0.0367954	-0.522202	-0.0415883	-0.247535	0.049125	0.611121	49.02	low	claudin-low	IDC	3	null	7.30137	2665	88.8333	DECEASED	1	Died of Other Causes	0	7.30137	1	IM_pos	971.912	2469.4	3441.31	0.444543	high	0.348948	0.348948
MB_7145	Negative	Negative	Negative	7.49201	5.95327	7.64112	TNBC	TNBC	BL1	0.520314	0	0.520314	0.0469598	-0.241487	-0.26264	-0.253026	-0.023796	44.42	high	Basal	IDC	3	null	11.3699	4150	138.333	LIVING	0	Living	0	10	0	IM_neg	419.096	1147.15	1566.25	0.671256	low	0.0633276	0.0633276
MB_7151	Negative	Negative	Negative	6.47921	5.9982	10.6656	TNBC	TNBC	M	0.391374	0	0.215793	0.391374	-0.214561	-0.160235	-0.238517	-0.270379	59.06	high	Basal	IDC	3	null	11.8712	4333	144.433	LIVING	0	Living	0	10	0	IM_neg	-287.891	301.546	13.6548	0.821368	low	0.0133869	0.0133869
MB_7154	Negative	Negative	Negative	8.06287	6.0488	8.6612	TNBC	TNBC	BL1	0.390688	0	0.223672	-0.294858	-0.00424296	-0.262966	-0.176612	0.390688	77.54	high	Basal	IDC	3	null	8.91507	3254	108.467	DECEASED	1	Died of Other Causes	0	8.91507	1	IM_pos	415.532	1988.04	2403.57	0.575318	high	0.139361	0.139361
MB_7155	Negative	Negative	Negative	6.82615	5.82155	7.46391	TNBC	TNBC	BL1	0.471384	0	0.471384	-0.225425	-0.319337	-0.39439	-0.366365	0.378487	41.14	high	Basal	IDC	3	null	12.3096	4493	149.767	LIVING	0	Living	0	10	0	IM_pos	429.063	1577.54	2006.61	0.621975	med	0.103439	0.103439
MB_7158	Negative	Negative	Negative	7.93943	6.30571	9.00628	TNBC	TNBC	BL2	0.395314	0	-0.318797	-0.259855	0.13348	-0.0785316	0.395314	0.334378	50.73	high	claudin-low	IDC	3	null	3.81644	1393	46.4333	DECEASED	1	Died of Disease	1	3.81644	1	IM_pos	1449.72	2270.21	3719.93	0.407547	high	0.351626	0.351626
MB_7159	Negative	Negative	Negative	7.45484	5.76179	7.79062	TNBC	TNBC	M	0.45605	0	0.337955	0.45605	-0.353922	-0.143131	-0.332881	-0.413956	60.45	high	Basal	IDC	3	null	1.80274	658	21.9333	DECEASED	1	Died of Disease	1	1.80274	1	IM_neg	-286.101	155.431	-130.67	0.833267	low	0.00642597	0.00642597
MB_7165	Negative	Negative	Negative	6.37617	5.81637	8.02061	TNBC	TNBC	BL1	0.460153	0	0.460153	-0.167631	-0.149857	-0.26522	-0.522228	0.169958	28.78	high	Basal	IDC	3	null	12.0959	4415	147.167	LIVING	0	Living	0	10	0	IM_pos	-176.011	1072.88	896.872	0.740732	low	0.0779593	0.0779593
MB_7201	Negative	Negative	Negative	8.50076	6.31155	7.51939	TNBC	TNBC	LAR	0.588408	0	-0.327564	-0.587045	-0.197947	0.230905	0.251885	0.588408	62.07	high	claudin-low	IDC+ILC	2	null	13.4329	4903	163.433	LIVING	0	Living	0	10	0	IM_pos	643.595	2593.82	3237.42	0.47115	high	0.538628	0.538628
MB_7205	Negative	Negative	Negative	6.61884	5.82793	8.05546	TNBC	TNBC	BL1	0.312812	0	0.312812	-0.139245	0.0853745	-0.420062	-0.0774075	0.203266	38.17	moderate	Basal	IDC	3	null	13.6466	4981	166.033	LIVING	0	Living	0	10	0	IM_pos	1146	1859.79	3005.78	0.500863	med	0.131583	0.131583
MB_7208	Negative	Negative	Negative	6.75621	5.82405	8.29392	TNBC	TNBC	LAR	NA	NA	-0.152427	-0.590639	-0.15921	0.494487	-0.188285	0.470676	48.83	high	Basal	IDC	3	null	3.77534	1378	45.9333	DECEASED	1	Died of Disease	1	3.77534	1	IM_pos	446.967	2206.4	2653.36	0.544947	high	0.265677	0.265677
MB_7225	Negative	Positive	Negative	8.68953	6.91233	9.5939	TNBC	TNBC_OVERRIDE	M	0.372195	0	-0.365213	0.372195	-0.0583447	0.214565	-0.0447594	-0.36763	49.61	high	Basal	IDC	3	null	4.52055	1650	55	DECEASED	1	Died of Disease	1	4.52055	1	IM_neg	215.793	624.877	840.67	0.746249	low	0.03879	0.03879
MB_7252	Negative	Negative	Negative	8.42048	5.60666	10.4384	TNBC	TNBC	LAR	0.515238	0	-0.253785	-0.499966	-0.0684095	0.293473	0.185719	0.515238	74.8	high	Her2	IDC	3	null	2.93425	1071	35.7	DECEASED	1	Died of Other Causes	0	2.93425	1	IM_pos	743.593	2493.9	3237.49	0.47114	high	0.491136	0.491136
MB_7258	Negative	Negative	Negative	6.75462	5.95128	8.70029	TNBC	TNBC	BL2	0.296992	0	0.0854907	0.173404	0.296992	0.0877109	-0.280894	-0.234477	45.11	high	Basal	IDC	3	null	1.23836	452	15.0667	DECEASED	1	Died of Disease	1	1.23836	1	IM_neg	15.7494	842.272	858.022	0.744551	low	0.0213829	0.0213829
MB_7267	Negative	Negative	Negative	6.62366	6.0285	7.98896	TNBC	TNBC	BL1	0.718465	0	0.718465	0.204186	-0.423171	-0.293256	-0.335078	-0.052597	28.37	moderate	Basal	IDC	3	null	16.0575	5861	195.367	DECEASED	1	Died of Other Causes	0	10	0	IM_neg	268.226	1185.53	1453.76	0.683403	low	0.10165	0.10165
MB_7269	Negative	Negative	Negative	8.08237	5.65998	9.93624	TNBC	TNBC	BL1	0.598044	0	0.598044	-0.225969	-0.376022	-0.378476	-0.300507	0.382094	36.6	moderate	Basal	IDC	3	null	1.73973	635	21.1667	DECEASED	1	Died of Disease	1	1.73973	1	IM_pos	572.047	1900.45	2472.5	0.567013	high	0.164772	0.164772
MB_7270	Negative	Negative	Negative	6.96531	5.75106	7.99895	TNBC	TNBC	LAR	NA	NA	-0.164966	-0.316906	-0.0277357	0.229888	-0.0355544	0.26529	50.84	high	Basal	ILC	3	null	14.3973	5255	175.167	LIVING	0	Living	0	10	0	IM_pos	580.883	1594.83	2175.71	0.602348	med	0.101037	0.101037
MB_7281	Negative	Negative	Negative	7.06738	5.7086	11.02	TNBC	TNBC	LAR	0.453164	0	-0.637311	-0.0275609	0.315026	0.453164	0.294724	-0.134491	51.22	moderate	Her2	IDC	3	null	4.07123	1486	49.5333	DECEASED	1	Died of Disease	1	4.07123	1	IM_neg	1173.29	1708.4	2881.68	0.516545	med	0.120016	0.120016
																																								#N/A
																																								#N/A
																																								#N/A
																																								#N/A
																																								#N/A
																																								#N/A
																																								#N/A
																																								#N/A
																																								#N/A
																																								#N/A
																																								#N/A
																																								#N/A
																																								#N/A
																																								#N/A
																																								#N/A
																																								#N/A
																																								#N/A
																																								#N/A
																																								#N/A
																																								#N/A
																																								#N/A
																																								#N/A
																																								#N/A
																																								#N/A
																																								#N/A
																																								#N/A
																																								#N/A
																																								#N/A
																																								#N/A
																																								#N/A
																																								#N/A
																																								#N/A
																																								#N/A
																																								#N/A
																																								#N/A
																																								#N/A
																																								#N/A
																																								#N/A
																																								#N/A
																																								#N/A
																																								#N/A
																																								#N/A
																																								#N/A
																																								#N/A
																																								#N/A
																																								#N/A
																																								#N/A
																																								#N/A
																																								#N/A
																																								#N/A
																																								#N/A
																																								#N/A
																																								#N/A
																																								#N/A
																																								#N/A
																																								#N/A
																																								#N/A
																																								#N/A
																																								#N/A
																																								#N/A
																																								#N/A
																																								#N/A
																																								#N/A
																																								#N/A
																																								#N/A
																																								#N/A
																																								#N/A
																																								#N/A
																																								#N/A
																																								#N/A
																																								#N/A
																																								#N/A
																																								#N/A
																																								#N/A
																																								#N/A
																																								#N/A
																																								#N/A
																																								#N/A
																																								#N/A
																																								#N/A
																																								#N/A
																																								#N/A
																																								#N/A
																																								#N/A
																																								#N/A
																																								#N/A
																																								#N/A
																																								#N/A
																																								#N/A
																																								#N/A
																																								#N/A
																																								#N/A
																																								#N/A
																																								#N/A
																																								#N/A
																																								#N/A
																																								#N/A
																																								#N/A
																																								#N/A
																																								#N/A
																																								#N/A
																																								#N/A
																																								#N/A
																																								#N/A
																																								#N/A
																																								#N/A
																																								#N/A
																																								#N/A
																																								#N/A
																																								#N/A
																																								#N/A
																																								#N/A
																																								#N/A
																																								#N/A
																																								#N/A
																																								#N/A
																																								#N/A
																																								#N/A
																																								#N/A
																																								#N/A
																																								#N/A
																																								#N/A
																																								#N/A
																																								#N/A
																																								#N/A
																																								#N/A
																																								#N/A
																																								#N/A
																																								#N/A
																																								#N/A
																																								#N/A
																																								#N/A
																																								#N/A
																																								#N/A
																																								#N/A
																																								#N/A
																																								#N/A
																																								#N/A
																																								#N/A
																																								#N/A
																																								#N/A
																																								#N/A
																																								#N/A
																																								#N/A
																																								#N/A
																																								#N/A
																																								#N/A
																																								#N/A
																																								#N/A
																																								#N/A
																																								#N/A
																																								#N/A
																																								#N/A
																																								#N/A
																																								#N/A
																																								#N/A
																																								#N/A
																																								#N/A
																																								#N/A
																																								#N/A
																																								#N/A
																																								#N/A
																																								#N/A
																																								#N/A
																																								#N/A
																																								#N/A
																																								#N/A
																																								#N/A
																																								#N/A
																																								#N/A
																																								#N/A
																																								#N/A
																																								#N/A
																																								#N/A
																																								#N/A
																																								#N/A
																																								#N/A
																																								#N/A
																																								#N/A
																																								#N/A
																																								#N/A
																																								#N/A
																																								#N/A
																																								#N/A
																																								#N/A
																																								#N/A
																																								#N/A
																																								#N/A
																																								#N/A
																																								#N/A
																																								#N/A
																																								#N/A
																																								#N/A
																																								#N/A
																																								#N/A
																																								#N/A
																																								#N/A
																																								#N/A
																																								#N/A
																																								#N/A
																																								#N/A
																																								#N/A
																																								#N/A
																																								#N/A
																																								#N/A
																																								#N/A
																																								#N/A
																																								#N/A
																																								#N/A
																																								#N/A
																																								#N/A
																																								#N/A
																																								#N/A
																																								#N/A
																																								#N/A
																																								#N/A
																																								#N/A
																																								#N/A
																																								#N/A
																																								#N/A
																																								#N/A
																																								#N/A
																																								#N/A
																																								#N/A
																																								#N/A
																																								#N/A
																																								#N/A
																																								#N/A
																																								#N/A
																																								#N/A
																																								#N/A
																																								#N/A
																																								#N/A
																																								#N/A
																																								#N/A
																																								#N/A
																																								#N/A
																																								#N/A
																																								#N/A
																																								#N/A
																																								#N/A
																																								#N/A
																																								#N/A
																																								#N/A
																																								#N/A
																																								#N/A
																																								#N/A
																																								#N/A
																																								#N/A
																																								#N/A
																																								#N/A
																																								#N/A
																																								#N/A
																																								#N/A
																																								#N/A
																																								#N/A
																																								#N/A

## Sheet: C-CPTAC
TCGA ID	Biospecimen Barcode Side	UIUD	ER Status_Path	PR Status_Path	HER2 Status_Path	ESR1_RNA	PGR_RNA	ERBB2_RNA	ESR1_PROT	PGR_PROT	ERBB2_PROT	ERBB2_CN	CPTAC_CALL	TCGA_TNBC_CALL	PAM50	TNBCtype	BL1	M	BL2	LAR	IM	MSL	aDC	Adipocytes	Astrocytes	B-cells	Basophils	CD4+ memory T-cells	CD4+ naive T-cells	CD4+ T-cells	CD4+ Tcm	CD4+ Tem	CD8+ naive T-cells	CD8+ T-cells	CD8+ Tcm	CD8+ Tem	cDC	Chondrocytes	Class-switched memory B-cells	CLP	CMP	DC	Endothelial cells	Eosinophils	Epithelial cells	Erythrocytes	Fibroblasts	GMP	Hepatocytes
TCGA-A2-A0CM	TCGA-A2-A0CM-01A-11-A21V-30	330F7598-824C-4CD6-9303-A27FE74A6695	Negative	Negative	Negative	7.1844	4.1387	11.1481	-1.1144	-1.6224	-1.0211	-0.271	TNBC	TNBC	Basal	BL1	0.323198	-0.423351	0.0447749	-0.415159	0.552435	-0.17734	0.15982	1.06732e-19	3.22844e-20	0.0568103	0.0329768	0.00981502	0.0129956	0.0145231	0	0.0213907	0.0135539	0.038108	0.0386816	0.00134315	0.050652	0.0359221	0.00583855	0.0056601	2.33385e-19	0.00243983	0.0183626	2.46763e-18	8.95793e-23	7.25292e-20	0.00583319	0	7.76726e-19
TCGA-A2-A0D0	TCGA-A2-A0D0-01A-41-A21W-30	C10AE24D-E9E4-492C-8A79-C3D1F0854799	Negative	Negative	Negative	2.8436	2.1026	11.2999	-0.5873	-1.7106	-1.4739	-0.303	TNBC	TNBC	Basal	BL1	0.283707	-0.11603	0.112741	-0.228636	0.18429	-0.446457	0.0639818	0.00717745	9.81595e-20	0	0.049987	0	0	0	0	3.88373e-19	0.00724657	1.67916e-20	1.94684e-22	1.45685e-18	0.0469197	8.37594e-19	4.53635e-19	0.0289836	0	0.000950859	0	0	0.0111983	1.62823e-18	0	0	0
TCGA-A2-A0D2	TCGA-A2-A0D2-01A-12-A21W-30	308CCD79-C164-4397-92BC-A1CD243C8E7D	Negative	Negative	Negative	5.3416	5.9625	11.7377	-1.3502	-1.7109	-1.3757	-0.078	TNBC	TNBC	Basal	BL1	0.190783	0.176865	-0.151385	-0.296315	-0.0341389	-0.046278	0.0985709	0	1.33366e-19	0.000107969	0.0252888	1.76117e-19	0	0	4.21019e-19	0.0114178	0.00400297	4.4256e-19	0.00199887	1.03837e-18	0.0528841	0.0219975	1.46821e-21	0.0145979	0	0.00211244	0.037285	1.55083e-18	0.00912831	0	0	1.22907e-18	9.831e-21
TCGA-A2-A0EQ	TCGA-A2-A0EQ-01A-41-A21W-30	04217F65-2907-478B-B0C5-EB65370198DA	Negative	Negative	Positive	9.1944	3.7918	12.6067	-1.4746	-1.6223	-0.6676	-0.003	TNBC	TNBC	Her2	LAR	-0.323659	-0.626752	-0.0433298	0.395006	0.572196	0.154088	0.259095	0	2.15802e-18	0.186616	0.0332719	0.0215282	0.0617223	0.0180221	0	0.0553204	0.00174393	0.0638738	0.101535	0.0147623	0.080302	0	0.0294322	0.0064839	0	0.017776	0.0366475	0.000689179	1.93247e-21	6.57707e-20	1.57741e-18	0	1.18193e-20
TCGA-A2-A0SX	TCGA-A2-A0SX-01A-41-A21V-30	40585558-F251-4DE4-86B1-380837E36F73	Negative	Negative	Negative	7.8573	5.8298	12.0406	-1.5046	-1.5681	-1.6075	-0.119	TNBC	TNBC	Basal	BL2	-0.212197	-0.23168	0.203769	-0.243297	0.30522	0.344845	0.141164	0.0650081	0.0105134	0.100151	0	0.0100472	0.0298007	0.0114097	0.0175504	0.0201524	0.000113975	0.0301229	0.0449877	0.00255188	0.0516731	0.0406487	0.0198984	0.000388624	1.44916e-19	0.00680793	0.0057074	0	0.00938868	0	0.0967239	3.06159e-19	1.85436e-19
TCGA-A2-A0T2	TCGA-A2-A0T2-01A-13-A21W-30	77E6014F-D836-444D-BBE5-4C8216A190AF	Negative	Negative	Negative	5.5521	3.9738	11.9036	-1.3138	-1.1858	-1.1621	-0.042	TNBC	TNBC	Basal	BL2	0.0287926	0.271639	0.365626	0.111398	-0.335877	-0.0328959	0.0186184	0	0	0	2.16041e-18	0	4.52928e-18	3.26904e-18	1.20025e-18	0	2.02038e-19	2.1031e-19	0	8.40731e-18	0.00589686	0.0115003	0	0.00875575	6.33913e-20	0	0.0665942	2.81521e-19	0.0359288	1.61226e-21	8.13273e-18	3.04258e-18	0
TCGA-A2-A0YM	TCGA-A2-A0YM-01A-22-A21W-30	68C8F498-7D3E-4647-8484-34BB53EE474B	Negative	Negative	Negative	5.349	3.6422	12.0028	-1.1037	-1.1746	-1.2962	0.367	TNBC	TNBC	Basal	BL1	0.559147	0.00931367	-0.139451	-0.4237	0.107408	-0.324996	0.106284	0	0.0245142	0.020207	0.0722827	0	4.1257e-19	1.00671e-18	1.55926e-18	1.92323e-18	1.10316e-19	0	3.74843e-19	0	0.0459962	0.0103003	0.00161461	3.14647e-18	0	0.00461191	0.00085116	0	0.00621885	0	0.00731286	0	0.00181922
TCGA-A7-A0CE	TCGA-A7-A0CE-01A-41-A21V-30	BA492DE0-E9C3-4E5F-A16A-1350CCE28A01	Negative	Negative	Negative	9.6712	7.0722	12.876	-1.4171	-1.1258	-0.8651	0	TNBC	TNBC	Basal	M	0.0220433	0.415984	0.00985346	-0.0468884	-0.474492	0.00320307	0.0122624	0.0126473	6.80816e-18	0	0	3.55634e-19	4.03059e-18	0	0	1.15057e-18	0	1.74204e-18	2.52436e-18	1.97201e-18	0.00661899	0.075124	1.22121e-17	0.0191487	6.78023e-19	4.04793e-19	0.0258639	0	0.0230705	0	0	1.3033e-17	2.91531e-19
TCGA-AN-A0AL	TCGA-AN-A0AL-01A-22-A21W-30	41FD8A09-28E8-4354-A9C0-9D7F8E7F5E77	Negative	Negative	Negative	6.1093	5.9493	11.3851	-1.7959	-1.4665	-0.7484	-0.718	TNBC	TNBC	Basal	BL2	-0.356751	0.0873165	0.106483	0.0786858	-0.143383	0.372169	0.0671541	0	0.00893979	0.110832	0.0122743	8.60617e-20	0.00806021	4.58547e-19	7.34347e-18	0	1.02753e-19	1.42925e-18	0.0098326	3.88369e-18	0.0233898	0.0109927	0.013337	0.00250224	2.6703e-19	3.41608e-22	0.0957277	0	0.0176891	0	0.0223362	1.40169e-18	0.000953325
TCGA-AO-A0J6	TCGA-AO-A0J6-01A-22-A21W-30	C24D8CDF-EF6F-427E-AF01-3F77B8534F3B	Negative	Negative	Negative	7.5079	1.3402	11.9923	-0.1542	0.2798	-1.0883	0.008	TNBC	TNBC	Basal	BL1	0.244163	-0.36007	0.168061	-0.185488	0.390008	-0.486739	0.0598922	0	0	0.0437318	0.0366304	0	3.33216e-18	9.44099e-19	7.97205e-18	0	0	0.00526067	0.0187799	0	0	0	0.00343362	0.00917655	1.80548e-18	0	1.24404e-19	0	0.0271643	7.55848e-19	2.22001e-19	5.05341e-20	0
TCGA-AO-A12F	TCGA-AO-A12F-01A-41-A21V-30	C83266B5-4646-4276-AE08-8377DD167C10	Negative	Negative	Negative	4.7104	5.5811	12.4667	-1.1797	-1.1506	-0.5778	0.083	TNBC	TNBC	Basal	M	-0.089176	0.658951	-0.217431	-0.0787833	-0.65619	0.345504	0	0.0710208	9.10731e-18	1.51318e-18	0	0	4.00277e-18	8.30876e-18	2.6636e-18	0	0.00109493	0	6.07832e-18	1.34608e-17	0.0162483	0.0308699	9.32415e-18	0.00149532	0	0	0.126626	2.87715e-19	2.86798e-20	2.49621e-20	0.00525547	2.33161e-18	0
TCGA-AR-A0U4	TCGA-AR-A0U4-01A-22-A21V-30	D2056664-A1CF-4687-B849-B79E62CC5A1D	Negative	Negative	Negative	7.3224	4.0998	10.581	-1.6542	-1.3226	-1.3774	-0.385	TNBC	TNBC	Basal	BL1	0.198594	-0.378496	-0.168303	-0.224906	0.445392	-0.107069	0.0839681	0.00785603	0.000786533	0.0761807	0.0704745	0.0022531	0	0	0	2.28992e-20	0	5.97709e-19	0	0	0.162985	0.0199173	0.0327264	0.0400132	0	0.010655	0.0119884	2.12846e-18	0	0	0.00209663	3.18291e-18	0.000252456
TCGA-AR-A1AQ	TCGA-AR-A1AQ-01A-12-A21W-30	69E5B689-1230-4493-A735-AFFBAEB25A68	Negative	Negative	Negative	7.1019	3.2117	12.0985	-0.7803	-0.7463	-2.4324	-0.359	TNBC	TNBC	Basal	BL1	0.129819	-0.593205	0.111026	-0.308085	0.645868	-0.22317	0.15857	0.000318512	0.0189256	0.098234	1.65252e-18	0.0068401	0.018949	0.0121438	3.73657e-18	0.0110627	0.00518642	0.010416	0.0444166	0	0.0701005	1.45873e-23	0.00919371	0.00656331	6.95038e-19	0.0119667	0.0125594	0	0.00954424	3.22908e-20	0	0	0
TCGA-BH-A0AV	TCGA-BH-A0AV-01A-32-A21V-30	15F6637A-B3FD-4827-9D26-C50B7B4DDE21	Negative	Negative	Negative	5.0103	5.1396	11.7844	-0.881	-1.7311	-0.4077	-0.443	TNBC	TNBC	Basal	M	-0.0391937	0.586977	0.242337	-0.254869	-0.576639	0.336271	1.03589e-17	0.00603735	0.0757418	1.921e-18	0	1.59616e-18	0	0	0	7.41739e-19	9.52072e-20	2.43123e-18	0	2.11355e-19	0.0313455	0.0469324	0	0.000960556	0.000628969	1.68975e-18	0.0393392	1.5256e-18	0.00123208	0	0.148775	0	0.000187011
TCGA-BH-A0E0	TCGA-BH-A0E0-01A-41-A21V-30	E30132F8-2C1B-48EC-8B36-823ADB677F09	Negative	Negative	Negative	8.549	4.6996	12.0651	0.1097	-0.6208	-0.9718	-0.398	TNBC	TNBC	Basal	LAR	-0.0470498	0.055678	0.16609	0.281812	-0.180491	-0.120708	0.00576213	0.0114274	0	1.81659e-18	6.89378e-19	3.93685e-20	0	6.88174e-20	0.00116136	0.0123961	0.00588137	0	0	1.04846e-18	0.121442	0	0	0.0244438	1.03695e-18	0.0243796	0.0109518	8.21251e-21	0.0180144	0	1.33605e-17	3.64407e-18	3.81764e-19
TCGA-BH-A18V	TCGA-BH-A18V-01A-31-A21W-30	DCCCD933-C9A8-4584-BB63-6779020F1B09	Negative	Negative	Negative	7.2772	4.8165	12.3471	-1.6407	-0.7507	-1.2884	-0.023	TNBC	TNBC	Basal	BL1	0.368879	-0.0812222	0.108926	-0.341607	0.139822	-0.168241	0.123456	0.000734176	1.32539e-18	0.0397315	0.0310541	0.0093114	0	2.45462e-20	0	0	2.23064e-19	0	0.00599777	1.77182e-18	0.0394996	0.00696805	0.00592777	0.000582256	0	0.00295898	0.0177902	5.56102e-19	0.0185589	4.92311e-20	0.0361795	0	0.000726058
TCGA-C8-A131	TCGA-C8-A131-01A-41-A21V-30	B913C159-CDEE-4E24-83B9-6684AC99DC92	Negative	Negative	Negative	5.9901	5.1362	12.0216	-1.5893	-1.132	-0.9401	-0.203	TNBC	TNBC	Basal	BL2	-0.429762	0.208829	0.522967	0.47046	-0.427588	0.104583	0.00704438	0.00844572	0	7.22459e-20	0.00298667	0	3.66031e-19	5.6401e-19	4.1112e-19	0.0244912	0	3.88103e-18	0	0	0.0184117	0.0125006	0.00534937	0.00818098	0	0	0.0428673	3.58482e-05	0.0365391	0	0.0341835	6.16336e-19	0.00102986
TCGA-C8-A134	TCGA-C8-A134-01A-41-A21V-30	84EE7A53-EDCF-4A56-AF7F-A31AAFF61489	Negative	Negative	Negative	6.0722	4.9673	11.4705	-1.9339	-1.4848	-1.2346	-0.509	TNBC	TNBC	Basal	BL1	0.505134	-0.00701809	-0.330124	-0.234936	0.190875	-0.103719	0.0893713	0	0.0371492	0	0	0	0.00715317	0	0	4.70592e-18	0	0	0.00969292	0	0.0391377	0.0254989	0	0.0266654	1.7659e-19	0.00243507	0.0164823	1.50829e-18	0.00206299	8.09038e-21	0.0004849	0	5.26621e-19
TCGA-D8-A142	TCGA-D8-A142-01A-41-A21V-30	38E95741-C1B6-4596-9A4A-E84FCBDDAEF5	Negative	Negative	Negative	6.1682	6.5982	12.5417	-1.4712	-1.5453	-1.0404	0.043	TNBC	TNBC	Basal	M	-0.268827	0.502515	0.0854599	0.114407	-0.491255	0.397452	0.0574156	0	0.0450114	0.00151488	0	0	0.0136949	6.83324e-18	0	0	0	8.0889e-19	4.47761e-19	0	0.0331862	0.0502834	0.00712667	1.35525e-20	0	0	0.0554761	0	0.00854313	0	0.0643802	2.63948e-20	7.07663e-19
TCGA-E2-A150	TCGA-E2-A150-01A-12-A21W-30	76C97E4B-B204-40B5-AD8C-A846024237FA	Negative	Negative	Negative	5.7225	4.7055	11.7801	-0.9447	-0.5087	-0.379	-0.357	TNBC	TNBC	Basal	BL2	0.0195007	0.0238545	0.283581	-0.167486	-0.00103601	-0.00298833	0.0480436	0.00318153	0.00536616	0	0	7.8225e-19	0	0	0	9.13861e-18	0	0	0	4.30726e-18	0.0553503	0.0158382	8.48571e-20	0.00604701	4.85816e-19	0	0.0366207	0	0.0103769	0	3.63985e-19	0	0
TCGA-E2-A158	TCGA-E2-A158-01A-31-A21W-30	B1864B5A-73A3-42F7-B079-30FD70EC3136	Negative	Negative	Negative	2.4477	2.1464	12.2348	-1.2941	-2.0207	-1.142	-0.903	TNBC	TNBC	Basal	M	0.398912	0.419966	-0.451814	-0.163522	-0.302211	-0.220317	0	0	0	0.0185477	0.0739509	1.27174e-18	0.0017162	7.26995e-19	0.00356251	8.27273e-19	0	0.0146869	1.17037e-18	3.53467e-20	8.421e-19	0.000818199	8.79667e-19	0.00410269	3.62342e-19	0	0	0	0.00609409	1.31305e-19	1.01722e-17	0	5.51377e-06
TCGA-E2-A159	TCGA-E2-A159-01A-12-A21W-30	76178852-85BC-41AF-AB3E-859C0D20BA78	Negative	Negative	Negative	7.7693	4.7777	11.8713	0.0802	-0.6846	-1.0277	-0.171	TNBC	TNBC	Basal	BL2	-0.331641	-0.414874	0.569639	0.306128	0.305784	-0.0675447	0.124654	0.00068265	0.0130328	0.066022	0.0755814	0.00637602	0.0175358	0	0	0.002846	1.00849e-19	0.00831768	0.0274255	0	0.0725921	0.00141919	0.00433506	0.00177603	0	0.0123612	0.00801039	0	0.0284623	0	6.55988e-18	0	0
[truncated: 40 more columns]

## Sheet: D-MET500
Sample	sample_detailed	cohort	biopsy_tissue	ESR1_RNA	PGR_RNA	ERBB2_RNA	CALL	subtype	MSL	IM	BL1	M	BL2	LAR	mutation	Xcell_immune	Xcell_stroma
MO_1065	MO_1065.capt.SI_5217.C0VTMACXX	BRCA	lymph_node	0.367	0.042	49.549	TNBC	BL1	-0.0421801	0.13093	0.413969	0.131615	-0.17518	-0.284271	172	0.173028	0.0479527	TNBC
MO_1068	MO_1068.capt.SI_5219.C0VTYACXX	BRCA	lymph_node	1.301	0.034	50.938	TNBC	LAR	0.116323	-0.0854992	-0.375703	-0.0476211	0.0627965	0.55161	565	0.0461086	0.00680907	TNBC
MO_1126	MO_1126.capt.SI_6287.D1RTCACXX	BRCA	liver	0.23	0.082	35.163	TNBC	LAR	-0.147174	-0.30837	-0.347062	0.028425	0.21469	0.70925	87	0.0385813	0.00597139	TNBC
MO_1159	MO_1159.capt.SI_6477.C1M1KACXX	BRCA	liver	0.036	0.02	76.2	TNBC	LAR	-0.129151	-0.343946	-0.240782	0.182093	0.183271	0.426551	144	0.0106853	0.000103987	TNBC
MO_1178	MO_1178.capt.SI_6700.H0UUFADXX	BRCA	lymph_node	0.107	0.19	74.027	TNBC	LAR	0.0191024	0.125975	-0.147942	-0.321602	0.0953927	0.371129	556	0.0289013	0.0653249	TNBC
MO_1213	MO_1213.capt.SI_7016.C26CMACXX	BRCA	liver	0.907	0.024	31.55	TNBC	M	-0.0451492	-0.445837	0.0617501	0.478888	-0.0285516	0.0116868	36	0.00284676	0.0372047	TNBC
MO_1237	MO_1237.capt.SI_7190.C245WACXX	BRCA	liver	0.703	0.062	26.631	TNBC	BL2	-0.216556	0.184694	0.0168932	-0.352573	0.33302	-0.0925424	56	0.0699202	0.0280947	TNBC
MO_1271	MO_1271.capt.SI_7597.D2GFBACXX	BRCA	lymph_node	1.353	0.037	102.69	TNBC	LAR	0.101625	0.655612	-0.277945	-0.69387	-0.116633	0.34712	720	0.248916	0.0303296	TNBC
MO_1288	MO_1288.capt.SI_7733.C32VAACXX	BRCA	liver	1.205	0.446	18.021	TNBC	LAR	0.3123	0.190697	-0.233688	-0.244428	-0.0230816	0.186406	185	0.0424629	0.0882362	TNBC
MO_1289	MO_1289.capt.SI_7734.C32VAACXX	BRCA	soft_tissue	0.147	0.123	60.363	TNBC	LAR	0.130218	-0.194065	-0.410633	-0.0453046	-0.112429	0.751422	59	0.0427079	0.0232192	TNBC
MO_1292	MO_1292.capt.SI_7736.C32VAACXX	BRCA	liver	1.207	0.018	14.971	TNBC	BL1	-0.373231	0.0991271	0.619537	-0.0525793	-0.33779	-0.286592	85	0.0199733	0.0174383	TNBC
MO_1298	MO_1298.capt.SI_7847.C3Y81ACXX	BRCA	soft_tissue	0.038	0.015	23.162	TNBC	M	-0.0801632	-0.451687	0.18978	0.548002	-0.436949	-0.209684	93	0.00851522	0.0104368	TNBC
MO_1301	MO_1301.capt.SI_7916.C4CRJACXX	BRCA	brain	0.035	0.02	18.75	TNBC	BL1	-0.356445	0.0132177	0.466048	0.0232859	-0.196939	-0.375164	123	0.0293099	0.00562647	TNBC
MO_1320	MO_1320.capt.SI_8080.C4CUUACXX	BRCA	skin	0.609	0.062	36.399	TNBC	BL1	-0.0635076	-0.127657	0.630444	0.296232	-0.321881	-0.340972	60	0.0473635	0.0541921	TNBC
MO_1324	MO_1324.capt.SI_8129.C4E6CACXX	BRCA	liver	0.153	0.16	74.887	TNBC	M	0.0605251	-0.539382	-0.182941	0.532407	0.0933416	0.264578	92	0.00142107	0.0356148	TNBC
MO_1330	MO_1330.capt.SI_8190.C4JLUACXX	BRCA	bone_marrow	0.546	0.009	17.572	TNBC	BL1	-0.253769	0.77147	0.203373	-0.718622	-0.174175	-0.31967	348	0.283506	0.0403252	TNBC
MO_1335	MO_1335.capt.SI_8245.C471RANXX	BRCA	liver	0.058	0.018	66.414	TNBC	BL1	-0.362095	-0.422036	0.675369	0.561209	-0.499025	-0.349414	75	0.00262074	0.020567	TNBC
MO_1359	MO_1359.capt.SI_8460.C4L7VACXX	BRCA	liver	0.155	0.026	52.009	TNBC	LAR	-0.246561	-0.257415	0.0614483	0.139139	-0.129974	0.341512	123	0.0118145	0.00732846	TNBC
MO_1384	MO_1384.capt.SI_8721.C46NFANXX	BRCA	bone_marrow	1.265	0.407	27.809	TNBC	LAR	0.573751	0.287006	-0.584709	-0.257555	0.131424	0.134719	62	0.0893197	0.191778	TNBC
MO_1399	MO_1399.capt.SI_8888.C470TANXX	BRCA	bone_marrow	0.167	0.379	9.968	TNBC	BL2	0.378511	0.375221	-0.240095	-0.298401	0.0445541	-0.162355	179	0.375539	0.128751	TNBC
MO_1415	MO_1415.capt.SI_9227.C4R00ANXX	BRCA	skin	1.096	0.039	44.817	TNBC	BL2	-0.0951202	0.354214	-0.0764483	-0.402591	0.278137	-0.217301	33	0.0888202	0.00448576	TNBC
MO_1418	MO_1418.capt.SI_9313.C5N2AANXX	BRCA	lymph_node	0.387	0.038	64.594	TNBC	BL2	-0.0405136	0.211945	-0.0572047	-0.143121	0.252341	-0.175166	62	0.120747	0.0675703	TNBC
MO_1426	MO_1426.capt.SI_9476.C5N19ANXX	BRCA	brain	0.182	0.038	46.544	TNBC	M	-0.103069	-0.456099	0.308473	0.551531	-0.0105081	-0.230239	100	1.79662e-17	0.00738462	TNBC
MO_1427	MO_1427.capt.SI_9477.C5N19ANXX	BRCA	soft_tissue	2.02	0.01	51.194	TNBC	BL1	-0.173274	-0.333662	0.46003	0.379714	-0.0711371	-0.242086	51	0.0215961	0.0221773	TNBC
MO_1439	MO_1439.capt.SI_9741.C5N0KANXX	BRCA	liver	0.051	0.159	19.281	TNBC	M	-0.172809	-0.199674	0.341888	0.372061	-0.273707	-0.424441	63	0.0237238	0.0367424	TNBC
MO_1474	MO_1474.capt.SI_10595.C6JKTANXX	BRCA	lung	0.26	0.409	11.742	TNBC	BL2	0.333219	0.200712	-0.279836	-0.196188	0.258312	-0.161266	44	0.165813	0.105475	TNBC
MO_1503	MO_1503.capt.SI_11316.C6UY8ANXX	BRCA	lymph_node	0.329	0.142	31.281	TNBC	M	0.405408	-0.178154	-0.00986244	0.359836	0.221899	-0.474017	124	0.0362885	0.148046	TNBC
MO_1509	MO_1509.capt.SI_11425.HV7YWADXX	BRCA	bone_marrow	0.019	0.011	18.518	TNBC	M	0.0539061	-0.413275	0.0677961	0.403781	-0.443772	0.0638285	166	0.010179	0.0242347	TNBC
MO_1515	MO_1515.capt.SI_11438.HV7JNADXX	BRCA	liver	0.087	0.067	42.838	TNBC	BL2	-0.117575	-0.280561	-0.391373	0.023426	0.490936	0.427123	185	0.0201375	8.95188e-19	TNBC
MO_1524	MO_1524.capt.SI_11625.C7G67ANXX	BRCA	lymph_node	0.083	0.015	11.768	TNBC	UNC	-0.0255465	0.591002	-0.0178868	-0.569827	-0.0951885	-0.0302547	NA	NA	NA	TNBC
MO_1527	MO_1527.capt.SI_11627.C7G67ANXX	BRCA	bone_marrow	0.436	0.44	7.621	TNBC	BL2	0.325096	0.591283	-0.311619	-0.483134	0.132513	-0.151122	226	0.339291	0.073442	TNBC
MO_1528	MO_1528.capt.SI_11541.C7GBMANXX	BRCA	liver	0.931	0.013	24.858	TNBC	BL1	-0.408493	0.253616	0.495488	-0.185719	-0.237703	-0.333313	113	0.0746828	0.0164911	TNBC
MO_1536	MO_1536.capt.SI_11944.C7G8DANXX	BRCA	liver	0.303	0.1	7.624	TNBC	BL2	0.518162	-0.0084511	-0.473602	-0.00133324	0.147689	0.0254363	7	0.0426829	0.159485	TNBC
MO_1537	MO_1537.capt.SI_12026.C7FVYANXX	BRCA	lymph_node	0.247	0.058	18.899	TNBC	BL1	0.0389259	0.678709	0.113051	-0.517618	-0.161924	-0.329503	32	0.285937	0.0670078	TNBC
MO_1557	MO_1557.capt.SI_12474.C7G91ANXX	BRCA	lymph_node	1.586	0.029	36.748	TNBC	BL1	-0.176052	-0.0943548	0.599058	0.144969	-0.467291	-0.288995	91	0.0345186	0.0207155	TNBC
MO_1562	MO_1562.capt.SI_12573.H3Y7YADXX	BRCA	soft_tissue	0.887	0.043	11.08	TNBC	BL2	-0.0914593	-0.0375649	-0.201476	-0.160791	0.353399	0.162585	88	0.0542444	0.028419	TNBC
TP_2025	TP_2025.capt.SI_6023.D1EBEACXX	BRCA	liver	0.311	0.2	69.68	TNBC	LAR	-0.03046	0.116115	-0.119061	-0.246161	0.116762	0.258619	106	0.0613847	0.0129525	TNBC
TP_2118	TP_2118.capt.SI_11547.C7GBMANXX	BRCA	lymph_node	0.08	0.062	6.319	TNBC	BL1	-0.141263	0.237163	0.175255	-0.194046	-0.204379	-0.0982067	171	0.166614	0.0195091	TNBC
TP_2122	TP_2122.capt.SI_11543.C7GBMANXX	BRCA	lymph_node	0.173	0.057	10.063	TNBC	BL2	0.39339	0.212899	-0.410684	-0.173668	0.565669	-0.152671	319	0.127862	0.0890576	TNBC
TP_2141	TP_2141.capt.SI_12056.H53C5ADXX	BRCA	liver	0.081	0.114	48.155	TNBC	M	0.169699	-0.571501	0.293985	0.718773	-0.1683	-0.44498	10	1.84064e-18	0.0749558	TNBC
