# Supplementary material for: Multi-omics analysis identifies therapeutic vulnerabilities in triple-negative breast cancer subtypes
Source: Nat Commun. 2021 Nov 1;12:6276. doi: 10.1038/s41467-021-26502-6 (PMC8560912; doi:10.1038/s41467-021-26502-6)
Supplement: Supplementary file 6 — Supplementary Data 3 [file 41467_2021_26502_MOESM6_ESM.xlsx]

## Sheet: Index
Supplementary Data 3. GSVA pathway analysis
table	description
KEGG_BL1	Gene set enrichment for BL1 in KEGG
KEGG_BL2	Gene set enrichment for BL2 in KEGG
KEGG_LAR	Gene set enrichment for LAR in KEGG
KEGG_M	Gene set enrichment for M in KEGG
HALLMAARK_BL1	Gene set enrichment for BL1 in HALLMARK
HALLMAARK_BL2	Gene set enrichment for BL2 in HALLMARK
HALLMAARK_LAR	Gene set enrichment for LAR in HALLMARK
HALLMAARK_M	Gene set enrichment for M in HALLMARK
REACTOME_BL1	Gene set enrichment for BL1 in REACTOME
REACTOME_BL2	Gene set enrichment for BL2 in REACTOME
REACTOME_LAR	Gene set enrichment for LAR in REACTOME
REACTOME_M	Gene set enrichment for M in REACTOME

## Sheet: KEGG_BL1
pathway	pval	padj	ES	NES	nMoreExtreme	size	leadingEdge
KEGG_STEROID_HORMONE_BIOSYNTHESIS	0.00160256	0.0295584	-0.76804	-1.9861	0	23	UGT1A6, SULT1E1, AKR1C2, SULT2B1, AKR1C1, CYP1B1, HSD17B2, CYP21A2, AKR1C3, STS, HSD17B1, CYP11A1, UGT2B7, HSD17B6, SRD5A3
KEGG_TYROSINE_METABOLISM	0.0015949	0.0295584	-0.736606	-2.02262	0	31	ADH1C, ALDH3B2, HGD, PNMT, MAOA, ADH1B, DDC, AOX1, TYRP1, AOC3, FAH
KEGG_O_GLYCAN_BIOSYNTHESIS	0.00158983	0.0295584	-0.759324	-2.00812	0	25	ST6GALNAC1, GALNT5, GCNT3, GALNTL2, GALNT6, GALNT10, GALNT14, GALNT7, GCNT4, GALNTL1
KEGG_ARACHIDONIC_ACID_METABOLISM	0.0015528	0.0295584	-0.71016	-2.02046	0	36	ALOX15B, GPX2, PLA2G2A, PLA2G5, HPGDS, LTC4S, ALOX15, AKR1C3, GGT1, CYP2E1, GPX3, GGT5, PTGDS, CYP2J2, TBXAS1, PTGS1
KEGG_BUTANOATE_METABOLISM	0.00157978	0.0295584	-0.721325	-1.95786	0	29	HMGCS2, AKR1B10, ACSM1, GAD1, ABAT, ACSM5
KEGG_METABOLISM_OF_XENOBIOTICS_BY_CYTOCHROME_P450	0.0015361	0.0295584	-0.641936	-1.82492	0	35	UGT1A6, ADH1C, AKR1C2, ALDH3B2, GSTM5, AKR1C1, CYP1B1, ADH1B, AKR1C3, MGST2, GSTM2, CYP2E1, GSTM1, GSTT1
KEGG_FOCAL_ADHESION	0.00127389	0.0295584	-0.49081	-1.80012	0	185	COL4A6, COMP, THBS4, COL11A1, COL1A1, MAPK10, COL3A1, COL1A2, COL5A1, HGF, ITGA11, COL5A2, IGF1, ITGB6, LAMA1, COL6A3, ITGA8, FLNC, TNN, SHC2, COL5A3, VAV3, PDGFRB, FN1, COL6A6, TNC, ITGB5, LAMA4, THBS2, PIK3R1, PDGFC, LAMA2, VEGFC, CHAD, PDGFD, RELN, CAV1, ITGA1, CAV2, ITGB3, ITGA3, TNXB, VWF, PDGFRA, EGF, COL6A2, ITGA5, ITGA7, ITGAV, COL6A1, ITGA2, PDGFA, FLT1, CCND2, KDR, PGF, PXN, SHC3, MYLK3…
KEGG_ECM_RECEPTOR_INTERACTION	0.00140647	0.0295584	-0.598586	-1.94553	0	76	COL4A6, COMP, THBS4, COL11A1, COL1A1, COL3A1, COL1A2, COL5A1, ITGA11, COL5A2, ITGB6, LAMA1, COL6A3, ITGA8, CD36, TNN, COL5A3, FN1, COL6A6, TNC, ITGB5, LAMA4, THBS2, LAMA2, CHAD, RELN, ITGA1, ITGB3, ITGA3, TNXB, VWF, COL6A2, ITGA5, ITGA7, ITGAV, COL6A1, ITGA2, HSPG2
KEGG_COMPLEMENT_AND_COAGULATION_CASCADES	0.00148148	0.0295584	-0.701454	-2.1039	0	46	C7, C4A, F13A1, C6, CFI, PLAT, C4BPA, SERPINE1, F3, CFH, CFD, TFPI, THBD, BDKRB2, PLAU, F2R, CR1, VWF, F10, PROC, PROS1, F5, SERPINA1, C5AR1, C3AR1, C5, SERPING1, C2, C1QB, C1QA, CD46, C1S, C1R
KEGG_DRUG_METABOLISM_CYTOCHROME_P450	0.00304878	0.0389306	-0.608848	-1.74663	1	37	UGT1A6, ADH1C, ALDH3B2, GSTM5, MAOA, FMO5, ADH1B, AOX1, FMO1, MGST2, GSTM2, CYP2E1, GSTM1, GSTT1, FMO4, GSTZ1
KEGG_RNA_POLYMERASE	0.00271003	0.0389306	0.618879	1.88903	0	29	POLR3G, POLR3C, POLR1E, POLR2F, POLR1C, POLR2K, ZNRD1, POLR2J3, POLR1B, POLR2B, POLR2I, POLR2H, POLR3K, POLR2D, POLR1A, POLR3F
KEGG_DNA_REPLICATION	0.002849	0.0389306	0.580906	1.83472	0	35	MCM4, MCM2, MCM3, PRIM2, RFC4, DNA2, FEN1, PCNA, MCM5, MCM7, RFC5, RPA1, RFC3, POLD3, PRIM1, POLE2, MCM6, POLD1, RNASEH2A, POLE, SSBP1, POLA2, POLA1, POLE3, RNASEH2C
KEGG_CYTOKINE_CYTOKINE_RECEPTOR_INTERACTION	0.0025413	0.0389306	-0.422236	-1.55269	1	192	IL20RA, TGFB3, CXCL14, HGF, KITLG, CXCL6, CCL14, TNFSF11, TNFRSF19, GHR, PDGFRB, LIFR, TGFBR2, CXCL2, AMH, PDGFC, FLT3, IL1R1, VEGFC, CXCL12, CCL11, INHBB, INHBA, IL13RA1, CCL17, CCL22, OSMR, IL6ST, PDGFRA, IL11, TNFSF4, TNFSF10, EGF, IL4R, CCL13, NGFR, ACVR1, PDGFA, IL1RAP, IL22RA2, CCR10, LEPR, EPOR, IL8, FLT1, IL3RA, CCR4, TNFSF13, ACVRL1, KDR, TNFSF8, TGFB1, IL6, TNFSF9, IL7R, EGFR, EDA2R, CX…
KEGG_SPLICEOSOME	0.003861	0.0432292	0.529864	2.08033	0	114	PRPF3, PUF60, RBM17, SF3B4, LSM2, SNRPD1, PPIL1, PHF5A, THOC4, SNRPA1, MAGOH, SNRPC, RBM8A, SF3B3, SF3B14, SNRPE, THOC1, DHX16, PRPF18, SF3A2, CDC5L, EIF4A3, NCBP2, EFTUD2, U2AF1, NHP2L1, LSM7, PPIH, HSPA1B, HSPA1A, SNRPA, HNRNPU, USP39, WBP11, SNRPB, CHERP, TCERG1, SF3A3, PRPF38A, SNRNP40, SART1, SMNDC1, MAGOHB, PCBP1, DHX8, HNRNPA1L2, LSM4, PRPF8, PRPF38B, SNRPG, SF3B2, HNRNPC, THOC3, PRPF40B, …
KEGG_CELL_CYCLE	0.00390625	0.0432292	0.479317	1.88974	0	116	SMC1B, RAD21, MYC, E2F5, PLK1, BUB1, CDC20, TTK, MCM4, TFDP1, CCNE2, MCM2, CDKN2D, E2F3, MCM3, PRKDC, ESPL1, E2F1, CCNA2, RBL1, CCNE1, YWHAZ, CDC45, E2F2, BUB1B, CDKN2C, CCNB2, PTTG1, CDC25A, MAD2L1, CHEK1, PKMYT1, CDC7, CCNB3, CDK1, CDC25C, CDC25B, SMC3, SFN, PCNA, CCNB1, CHEK2, CDKN2A, MCM5, MCM7, HDAC2, SKP2, CDC6, YWHAH
KEGG_PHENYLALANINE_METABOLISM	0.00810373	0.0823413	-0.734644	-1.74521	4	15	ALDH3B2, MAOA, DDC, AOC3
KEGG_AMINOACYL_TRNA_BIOSYNTHESIS	0.00892857	0.0823413	0.489736	1.58943	2	41	EPRS, DARS2, TARS2, AARS, CARS2, PARS2, VARS, YARS, IARS, MARS2, IARS2, FARSB, KARS, NARS, LARS, WARS, PSTK, SARS2, NARS2, RARS2, FARS2, FARSA, VARS2, AARS2, MARS, SARS, CARS, YARS2, EARS2, TARS
KEGG_PPAR_SIGNALING_PATHWAY	0.00884956	0.0823413	-0.511169	-1.58352	5	57	HMGCS2, CYP8B1, ACADL, FABP6, ACOX2, FABP4, CD36, AQP7, PLIN1, ANGPTL4, ADIPOQ, FABP7, PPARG, SLC27A2, SCD, MMP1, ACSL5, ME1, FABP3, ACSL1, SCP2
KEGG_TRYPTOPHAN_METABOLISM	0.0110935	0.0876915	-0.612581	-1.68801	6	32	KYNU, MAOA, CYP1B1, HAAO, DDC, AOX1, KMO, INMT, TDO2, AFMID
KEGG_RIBOSOME	0.0104167	0.0876915	0.4048	1.50755	2	83	MRPL13, RPL8, RPL7, RPL30, RPL36A, RPS18, RPL22L1, RPS17, RPL35A, RPL9, RPL5, RPS10, RPS6, RPS3, RPS21, RPS27A, RPS20, RPL17, RPS8, RPL38, RPL27, RPS12, RPL26, RPL3, RPS16, RPL10A, RPS7, RPL19, RPL4, RPS15A, RPS27, RPL26L1, RPS19, RPL14, RPL36, RPL32, RPL13, RPLP2, RPS29, RSL24D1, RPS25, RPL23, FAU, RPLP0, RPS2, RPLP1, RPSA, RPL23A, RPS24, RPL18A, RPS13, RPL37A, RPL18, RPL27A
KEGG_VASCULAR_SMOOTH_MUSCLE_CONTRACTION	0.0109141	0.0876915	-0.468756	-1.5794	7	93	CALML3, PLA2G2A, KCNMA1, PLA2G5, GUCY1A2, AGTR1, KCNMB4, EDNRA, PRKG1, AVPR1A, CACNA1C, CALCRL, MRVI1, ITPR1, MYH11, PRKACB, GUCY1B3, PRKCH, GUCY1A3, RAMP1, MYLK3, PTGIR, ADCY4, PLCB1, ADCY5, RAMP3, NPR1
KEGG_PYRIMIDINE_METABOLISM	0.0148699	0.0899729	0.371929	1.41544	3	93	ENTPD8, POLR3G, TYMS, CTPS, NT5M, POLR3C, UCK2, POLR1E, PRIM2, POLR2F, POLR1C, CMPK2, PNPT1, POLR2K, CAD, NT5C2, ZNRD1, POLR2J3, NME1, NME1-NME2, POLR1B, POLD3, PRIM1, POLE2, UMPS, DCK, POLR2B, POLD1, POLR2I, POLE, NME2, DHODH, POLR2H, POLR3K, RRM1, POLR2D, POLR1A, POLA2, POLA1, POLR3F, ENTPD6
KEGG_CYSTEINE_AND_METHIONINE_METABOLISM	0.0162602	0.0899729	0.526195	1.60613	5	29	CBS, MAT1A, TRDMT1, AMD1, LDHB, SMS, LDHC, MTAP, ENOPH1, DNMT1, DNMT3A, DNMT3B, MTR, MPST, IL4I1
KEGG_HISTIDINE_METABOLISM	0.0158983	0.0899729	-0.616993	-1.61977	9	24	HDC, ALDH3B2, MAOA, DDC, HNMT, ACY3
KEGG_DRUG_METABOLISM_OTHER_ENZYMES	0.0144231	0.0899729	-0.647266	-1.67379	8	23	UGT1A6, XDH, CES1, NAT1, CDA, DPYD, GUSB, TK2
KEGG_ABC_TRANSPORTERS	0.0137195	0.0899729	-0.563225	-1.61575	8	37	ABCA12, ABCC11, ABCA8, ABCC6, ABCC3, ABCA6, ABCC9, CFTR, ABCG2, ABCA9, ABCB1, ABCB4
KEGG_RNA_DEGRADATION	0.0152439	0.0899729	0.424601	1.49797	4	56	LSM2, EXOSC4, PNPT1, EXOSC5, DCPS, PAPD7, EXOSC3, ZCCHC7, PATL1, EXOSC6, LSM7, EXOSC2, CNOT10, LSM1, LSM4, ENO3, EXOSC8, EXOSC9, RQCD1, LSM6, EXOSC1, PARN, ENO1, EDC3, CNOT4, EXOSC10, EDC4, DIS3, CNOT1, HSPD1, PAPOLG, EXOSC7, WDR61, HSPA9, SKIV2L, XRN1, CNOT3, DDX6
KEGG_HOMOLOGOUS_RECOMBINATION	0.0134048	0.0899729	0.551732	1.63673	4	25	RAD54L, BLM, RAD54B, XRCC2, RAD51, NBN, EME1, RPA1, MUS81, POLD3, POLD1, BRCA2, SSBP1, MRE11A, XRCC3, TOP3A, TOP3B
KEGG_NEUROACTIVE_LIGAND_RECEPTOR_INTERACTION	0.0158103	0.0899729	-0.410149	-1.44836	11	135	CTSG, ADRA2A, PTH1R, AGTR1, GRIK3, PTH2R, GABRB2, HTR7, P2RY2, F2RL2, LPAR3, EDNRA, ADRB2, PTGER3, ADRA2C, EDNRB, CHRNA1, GRID1, GHR, P2RY1, GABRB3, LPAR1, THRB, AVPR1A, VIPR1, F2RL1, HRH1, GLRB, HTR2B, CALCRL, ADORA3, GRIA3, GRIN1, S1PR1, S1PR3, BDKRB2, LPAR6, F2R, F2RL3, GABRE, GABRD, DRD4, SSTR2, CYSLTR1, APLNR, GRM4, CNR1, PTGDR, LEPR, CYSLTR2, TSHR, PTGER4, PTGIR, OXTR, GZMA, NR3C1, TACR1, P…
KEGG_OLFACTORY_TRANSDUCTION	0.0158983	0.0899729	-0.618588	-1.62395	9	24	CLCA2, CALML3, CLCA4, PRKG1, CAMK2B, PRKACB, PRKG2
KEGG_RETINOL_METABOLISM	0.0176282	0.0943962	-0.634389	-1.64049	10	23	UGT1A6, ADH1C, ALDH1A2, DHRS9, CYP26A1, ADH1B, ALDH1A1, PNPLA4, RDH5, BCMO1, RDH16, RETSAT, UGT2B7
KEGG_CELL_ADHESION_MOLECULES_CAMS	0.0188934	0.0980094	-0.417311	-1.44155	13	119	CNTNAP2, ALCAM, NLGN1, VCAN, NEGR1, CNTN1, ITGA8, NLGN4X, SELP, NCAM2, NRXN3, CLDN8, JAM3, CLDN5, NRCAM, JAM2, CADM3, CLDN10, CDH2, PVRL3, CD99, CLDN2, ESAM, ITGAV, CD34, CDH5, PTPRM, CLDN14, NRXN1, CLDN1, SELPLG, HLA-DPB1, NLGN3, HLA-DPA1, NRXN2, HLA-DRA, ITGA4, HLA-DRB5, HLA-DMB, CD28, NEO1, ICAM3, HLA-DMA, HLA-DOA, HLA-DQA2, SPN, CD22, ITGAM, HLA-DRB1, PTPRC, ITGAL, CNTNAP1, CD40, CD4, CD40LG,…
KEGG_GLYCOSPHINGOLIPID_BIOSYNTHESIS_LACTO_AND_NEOLACTO_SERIES	0.0238095	0.119769	0.55108	1.60002	8	23	GCNT2, FUT1, ST8SIA1, ST3GAL6, FUT9, B3GNT5, B3GALT5, B4GALT2, ST3GAL4, B4GALT3, FUT2, FUT4, ST3GAL3
KEGG_VALINE_LEUCINE_AND_ISOLEUCINE_DEGRADATION	0.0314371	0.153487	-0.506757	-1.50326	20	43	HMGCS2, ABAT, AOX1, PCCA, BCAT1, MCCC2, IVD, ALDH6A1, ACAD8, HIBCH, ACAA1, ACADSB
KEGG_HEMATOPOIETIC_CELL_LINEAGE	0.0341394	0.157421	-0.464547	-1.48737	23	69	MME, KITLG, CD36, FLT3, FCER2, IL1R1, ITGA1, ITGB3, ITGA3, CR1, IL11, IL4R, ITGA5, ITGA2, CD34, EPOR, IL3RA, CD1B, IL6, CD1C, IL7R, HLA-DRA, ITGA4, HLA-DRB5, FLT3LG, CD1E, CD37, IL7, CD22, ITGAM, HLA-DRB1, CD33, CSF1R, MS4A1, CD4, CD1D
KEGG_INTESTINAL_IMMUNE_NETWORK_FOR_IGA_PRODUCTION	0.0335366	0.157421	-0.522224	-1.49813	21	37	PIGR, CXCL12, CCR10, TNFSF13, TGFB1, IL6, HLA-DPB1, HLA-DPA1, HLA-DRA, IL15, ITGA4, HLA-DRB5, HLA-DMB, CD28, IL10, HLA-DMA, HLA-DOA, HLA-DQA2, HLA-DRB1, CD40, CD40LG, HLA-DQB1
KEGG_CALCIUM_SIGNALING_PATHWAY	0.0352941	0.158347	-0.390099	-1.37761	26	133	ERBB4, CALML3, GNA14, AGTR1, PDE1A, HTR7, EDNRA, ADRB2, PTGER3, EDNRB, CACNA1H, PLN, PDGFRB, CAMK2B, AVPR1A, HRH1, CACNA1C, HTR2B, ATP2B1, ITPR1, GRIN1, ITPKA, BDKRB2, PRKACB, F2R, PDE1B, SLC8A2, PDGFRA, CYSLTR1, CYSLTR2, CAMK4, MYLK3, EGFR, GNAL, ADCY4, OXTR, PLCB1, TACR1, CACNA1B, PTAFR, PPP3CC, ATP2B2
KEGG_STARCH_AND_SUCROSE_METABOLISM	0.0397456	0.173626	-0.565038	-1.49431	24	25	UGT1A6, ENPP3, ENPP1, UGDH, GUSB
KEGG_AXON_GUIDANCE	0.0418354	0.178068	-0.397212	-1.37212	30	119	SEMA3E, LRRC4C, SEMA3C, SEMA3D, ABLIM3, RND1, SEMA3A, SLIT3, EPHA3, UNC5A, ROBO2, UNC5C, SLIT2, NTNG1, SEMA5A, CXCL12, SEMA6B, EPHA4, NRP1, NTN4, SEMA3G, EFNB2, ROBO1, SEMA3F, PLXNC1, UNC5B
KEGG_PATHWAYS_IN_CANCER	0.0433763	0.180012	-0.33023	-1.27097	36	293	AR, ZBTB16, COL4A6, BMP4, MAPK10, RUNX1T1, TGFB3, FGF12, EGLN3, HGF, WNT7B, MMP2, FZD4, FOS, KITLG, IGF1, LAMA1, MECOM, FGF14, PDGFRB, FN1, TGFBR2, LAMA4, PIK3R1, LAMA2, FLT3, VEGFC, GLI3, WNT2, EPAS1, FGF7, AXIN2, NKX3-1, GLI2, WNT5A, PPARG, ITGA3, GLI1, PDGFRA, CDKN1A, CDKN2B, APC2, RARA, EGF, RALB, ITGAV, ITGA2, PDGFA, IL8, MITF, FOXO1, LEF1, TGFB1, PGF, IL6, RUNX1, CASP8, HIF1A, LAMB1, EGFR, …
KEGG_GLYCOSAMINOGLYCAN_BIOSYNTHESIS_CHONDROITIN_SULFATE	0.0586319	0.228922	-0.579537	-1.44156	35	20	CSGALNACT1, CHSY3, B3GAT1, UST, CHST15, CHST7, CHPF, DSE, CHST11, XYLT2, CHST12
KEGG_BASAL_TRANSCRIPTION_FACTORS	0.0592992	0.228922	0.455471	1.42992	21	32	TAF4B, TAF2, TAF5L, TAF5, GTF2H4, TAF11, GTF2I, TBPL1, TAF4, TBP, GTF2IRD1, GTF2F2, TAF13
KEGG_TGF_BETA_SIGNALING_PATHWAY	0.0575843	0.228922	-0.414657	-1.35654	40	79	COMP, THBS4, BMP4, DCN, TGFB3, BMP5, CHRD, FST, ACVR1C, GDF6, TGFBR2, ID3, AMH, THBS2, ID1, INHBB, INHBA, CDKN2B, ACVR1, ACVRL1, ZFYVE16, TGFB1
KEGG_HYPERTROPHIC_CARDIOMYOPATHY_HCM	0.0646552	0.243926	-0.44066	-1.40279	44	64	TGFB3, ITGA11, IGF1, SGCD, ITGB6, ITGA8, CACNA2D1, ITGB5, LAMA2, CACNA1C, ITGA1, ITGB3, ITGA3, PRKAA2, CACNA2D2, ITGA5, ITGA7, ITGAV, ITGA2, TGFB1, IL6
KEGG_PEROXISOME	0.0688202	0.25016	-0.418429	-1.35127	48	72	XDH, CROT, ACOX2, CRAT, MPV17L, AMACR, DDO, IDH1, PIPOX, SLC27A2, PXMP4, ABCD4, PEX11A, PEX11G, ACSL5, ACSL1, SCP2, NUDT12
KEGG_MELANOMA	0.0693215	0.25016	-0.445005	-1.37855	46	57	FGF12, HGF, IGF1, FGF14, PDGFRB, PIK3R1, PDGFC, PDGFD, FGF7, PDGFRA, CDKN1A, EGF, PDGFA, MITF, EGFR, FGFR1, PIK3CG, RB1, CCND1
KEGG_DILATED_CARDIOMYOPATHY	0.0794326	0.280549	-0.414289	-1.3303	55	70	TGFB3, ITGA11, IGF1, SGCD, ITGB6, ITGA8, CACNA2D1, PLN, ITGB5, LAMA2, CACNA1C, PRKACB, ITGA1, ITGB3, ITGA3, CACNA2D2, ITGA5, ITGA7, ITGAV, ITGA2, TGFB1, ADCY4, ADCY5, CACNB4, ITGA4
KEGG_GLUTATHIONE_METABOLISM	0.0874074	0.297825	-0.445558	-1.33638	58	46	GPX2, GSTM5, GGT1, IDH1, MGST2, GSR, GSTM2, GSTM1, GSTT1, GPX3, GGT5, G6PD, GSTZ1
KEGG_MAPK_SIGNALING_PATHWAY	0.0879121	0.297825	-0.333799	-1.25217	71	221	PLA2G2A, DUSP4, MAPK10, PLA2G5, TGFB3, FGF12, FOS, PTPRR, RASGRF2, DUSP6, FLNC, CACNA2D1, CACNA1H, DUSP1, MECOM, FGF14, PDGFRB, TGFBR2, DUSP10, CACNA1C, IL1R1, DUSP5, FGF7, RASGRP4, PRKACB, PDGFRA, MAP3K12, CACNA2D2, EGF, HSPB1, PDGFA, MKNK2, TGFB1, MAPT, MAPK11, RPS6KA2, GADD45G, EGFR, FGFR1, MAP3K5, GNG12, NTRK2, CACNB4, CACNA1B, DUSP16, PPP3CC, JUN, MEF2C, NFATC2, RPS6KA5, NFATC4, ARRB1, JUND,…
KEGG_MISMATCH_REPAIR	0.0899471	0.298624	0.481384	1.37707	33	22	EXO1, MSH2, RFC4, PCNA, RFC5, RPA1, RFC3, MSH6, POLD3, POLD1
KEGG_TERPENOID_BACKBONE_BIOSYNTHESIS	0.0940032	0.305971	-0.589636	-1.40073	57	15	HMGCS2
KEGG_BASE_EXCISION_REPAIR	0.103542	0.330539	0.417514	1.31989	37	33	UNG, MUTYH, POLB, FEN1, NTHL1, PCNA, PARP1, NEIL3, LIG3, POLD3, POLE2, POLD1, POLE
KEGG_PORPHYRIN_AND_CHLOROPHYLL_METABOLISM	0.105769	0.331277	-0.530156	-1.37095	65	23	UGT1A6, BLVRA, BLVRB, GUSB, UGT2B7, HMOX1
KEGG_GAP_JUNCTION	0.123955	0.381048	-0.384446	-1.25217	88	75	GUCY1A2, PRKG1, PDGFRB, GJA1, LPAR1, PDGFC, HTR2B, PDGFD, ITPR1, PRKACB, PDGFRA, PRKG2, EGF, GUCY1B3, PDGFA, GUCY1A3, EGFR, GNAI1, ADCY4, PLCB1, ADCY5
KEGG_LYSOSOME	0.133244	0.394972	-0.35266	-1.21834	98	118	CTSG, CTSK, ATP6V0D2, ACP5, ASAH1, SMPD1, GM2A, IDUA, GUSB, CTSO, CD63, NPC2, CLTCL1, FUCA1, LIPA, CD68, GALC, AGA, CTSW, CTSB, AP1S3, ATP6V0D1, ARSG, HEXB, ABCA2, CTSZ, NAGLU, AP4S1, SCARB2, ARSB, ATP6V0C, GNPTG, GNS, AP1S2, CLN5, CTSC, CTSL1, PLA2G15, LAPTM5, TPP1, GLA, ENTPD4, ACP2, ARSA, TCIRG1, LGMN, PSAP, GNPTAB, SGSH, GLB1, MAN2B1, CTSH
KEGG_GNRH_SIGNALING_PATHWAY	0.133053	0.394972	-0.375999	-1.23715	94	81	CALML3, PLA2G2A, MAPK10, PLA2G5, MMP2, CAMK2B, CACNA1C, ITPR1, PRKACB, HBEGF, MAPK11, EGFR, ADCY4, PLCB1, ADCY5
KEGG_BETA_ALANINE_METABOLISM	0.148087	0.41665	-0.53793	-1.30893	88	18	GAD1, ABAT, AOC3, DPYD
KEGG_LEISHMANIA_INFECTION	0.145714	0.41665	-0.383059	-1.2272	101	67	TGFB3, FOS, CR1, TLR4, TGFB1, MAPK11, HLA-DPB1, HLA-DPA1, HLA-DRA, ITGA4, HLA-DRB5, HLA-DMB, FCGR2A, JUN, IL10, IFNGR1, NCF4, HLA-DMA, HLA-DOA, HLA-DQA2, ITGAM, HLA-DRB1, PTGS2, IRAK4, TGFB2, IFNGR2, FCGR2C, HLA-DQB1, FCGR3A, PRKCB, FCGR1A
KEGG_AUTOIMMUNE_THYROID_DISEASE	0.144444	0.41665	-0.47005	-1.28627	90	30	TSHR, HLA-DPB1, HLA-DPA1, HLA-DRA, HLA-DRB5, HLA-DMB, CD28, IL10, HLA-DMA, HLA-DOA, HLA-DQA2, PRF1, HLA-DRB1, CD40, CD40LG, CTLA4, HLA-DQB1, FAS, HLA-DQA1, CD86
KEGG_GLYCOSAMINOGLYCAN_DEGRADATION	0.163062	0.440501	-0.531048	-1.29219	97	18	IDUA, GUSB, HS3ST3A1, HS3ST3B1, HEXB, NAGLU, ARSB, GNS, HYAL2, SGSH, GLB1, HEXA
KEGG_GLYCOSAMINOGLYCAN_BIOSYNTHESIS_KERATAN_SULFATE	0.161039	0.440501	0.496981	1.29098	61	15	CHST4, B3GNT7, CHST2, B4GALT2, CHST6, B4GALT3, ST3GAL3
KEGG_ONE_CARBON_POOL_BY_FOLATE	0.164524	0.440501	0.467693	1.2469	63	17	TYMS, MTHFD1L, MTHFD2, GART, MTHFD1, SHMT2, MTR, AMT
KEGG_ARRHYTHMOGENIC_RIGHT_VENTRICULAR_CARDIOMYOPATHY_ARVC	0.169367	0.446268	-0.391579	-1.21946	114	59	ITGA11, SGCD, ITGB6, ITGA8, CACNA2D1, GJA1, ITGB5, LAMA2, CACNA1C, CDH2, ITGA1, ITGB3, ITGA3, CACNA2D2, ITGA5, ITGA7, ITGAV, ITGA2, LEF1
KEGG_GLYCOLYSIS_GLUCONEOGENESIS	0.179525	0.46001	-0.40222	-1.21668	120	48	ADH1C, ALDH3B2, FBP1, ADH1B
KEGG_TYPE_I_DIABETES_MELLITUS	0.180124	0.46001	-0.435701	-1.2396	115	36	GAD1, PTPRN, CPE, PTPRN2, HLA-DPB1, HLA-DPA1, HLA-DRA, HLA-DRB5, HLA-DMB, CD28, HLA-DMA, HLA-DOA, HLA-DQA2, PRF1, HLA-DRB1
KEGG_LONG_TERM_DEPRESSION	0.185239	0.465904	-0.390674	-1.20173	127	53	PLA2G2A, PLA2G5, GUCY1A2, IGF1, PRKG1, GRIA3, ITPR1, PRKG2, GUCY1B3, GUCY1A3, GNAO1, GNAI1, PLCB1
KEGG_SPHINGOLIPID_METABOLISM	0.188976	0.46821	-0.436499	-1.21601	119	33	DEGS2, PPAP2B, SMPD3, ASAH1, SGPP2, SMPD1, PPAP2A, UGCG, SGPP1, SPTLC2, SGMS2, SGMS1, ACER2, GALC
KEGG_LEUKOCYTE_TRANSENDOTHELIAL_MIGRATION	0.196501	0.479693	-0.34544	-1.175	145	97	MMP2, THY1, CLDN8, JAM3, VAV3, CLDN5, JAM2, PIK3R1, CXCL12, CLDN10, RAPGEF3, CD99, CLDN2, ESAM, RHOH, CDH5, CLDN14, PXN, MAPK11, CLDN1, TXK, GNAI1, PIK3CG, RASSF5, ITGA4, RAPGEF4, PIK3R5, NCF4, ITK, VAV1, BCAR1
KEGG_OOCYTE_MEIOSIS	0.227451	0.514305	0.295948	1.13282	57	102	SPDYC, SMC1B, PRKX, PLK1, BUB1, CDC20, CCNE2, IGF1R, ESPL1, CCNE1, YWHAZ, AURKA, MAPK12, CCNB2, PTTG1, ADCY2, SGOL1, MAD2L1, PKMYT1, CDK1, CDC25C, SMC3, CCNB1, CALML5, ADCY3, FBXO5, PPP2R5D, CALM2, YWHAH
KEGG_SNARE_INTERACTIONS_IN_VESICULAR_TRANSPORT	0.222561	0.514305	-0.40903	-1.17341	145	37	STX19, SNAP25, STX1B, VAMP5, SNAP23, STX4, VTI1B, VAMP3, VAMP1, STX1A, STX18, BET1L, BET1, STX11, STX17, STX2, VAMP7, VTI1A, STX8, YKT6
KEGG_PATHOGENIC_ESCHERICHIA_COLI_INFECTION	0.220859	0.514305	0.339081	1.15086	71	49	TUBAL3, TLR5, ARHGEF2, TUBB8, YWHAZ, NCK1, TUBA8, TUBB6, CDH1, TUBB3, TUBB, TUBA1A, NCL
KEGG_PROSTATE_CANCER	0.214784	0.514305	-0.348008	-1.14947	153	84	AR, CREB3L1, IGF1, PDGFRB, PIK3R1, PDGFC, PDGFD, NKX3-1, PDGFRA, CDKN1A, EGF, PDGFA, FOXO1, LEF1, EGFR, FGFR1, PIK3CG, RB1, CCND1
KEGG_ASTHMA	0.229268	0.514305	-0.474322	-1.19595	140	21	MS4A2, FCER1A, CCL11, HLA-DPB1, HLA-DPA1, HLA-DRA, HLA-DRB5, HLA-DMB, IL10, HLA-DMA, HLA-DOA, HLA-DQA2, HLA-DRB1, CD40, CD40LG, HLA-DQB1
KEGG_VIRAL_MYOCARDITIS	0.225664	0.514305	-0.370771	-1.14858	152	57	SGCD, LAMA2, MYH11, CAV1, CASP8, HLA-DPB1, CCND1, HLA-DPA1, HLA-DRA, HLA-DRB5, HLA-DMB, CD28, HLA-DMA, CASP9, HLA-DOA, HLA-DQA2, PRF1, HLA-DRB1, ABL1, RAC2, ITGAL, CD40, CD40LG, HLA-DQB1, EIF4G3, FYN, HLA-DQA1, EIF4G2, CD86, RAC1
KEGG_ETHER_LIPID_METABOLISM	0.233704	0.517266	-0.456612	-1.19873	146	24	PLA2G2A, PLA2G5, PPAP2B, ENPP2, PPAP2A
KEGG_FC_GAMMA_R_MEDIATED_PHAGOCYTOSIS	0.253406	0.553492	-0.333417	-1.12116	185	92	PLA2G4F, AMPH, PIP5K1B, VAV3, PIK3R1, SCIN, PPAP2B, PPAP2A, MARCKS, PIK3CG, LIMK1, ARPC1B, FCGR2A, PIK3R5, DNM1, FCGR2B, VAV1, DOCK2, PTPRC, RAC2, FCGR2C, AKT1, INPP5D, LAT, FCGR3A, PRKCB, FCGR1A, WAS, PIK3R3, PRKCE, PIK3R2, DNM2
KEGG_FC_EPSILON_RI_SIGNALING_PATHWAY	0.257554	0.555246	-0.35208	-1.1201	178	65	MS4A2, PLA2G2A, MAPK10, PLA2G5, VAV3, FCER1A, PIK3R1
KEGG_FATTY_ACID_METABOLISM	0.284161	0.568323	-0.40201	-1.13332	182	34	ADH1C, ACADL, ADH1B
KEGG_PROTEASOME	0.271642	0.568323	0.347908	1.13729	90	42	PSMB4, PSMD4, PSME3, PSME4, PSMD3, PSMD12, PSMD11, PSMB2, PSMA4, IFNG, PSMB5, PSMD2, PSMA7, PSMA5, PSMB3, PSMD8, SHFM1, PSMB9, PSMD7, PSMB6, PSMD13, PSMC3, PSMD1, PSMC2, PSMA6
KEGG_NUCLEOTIDE_EXCISION_REPAIR	0.278443	0.568323	0.341092	1.12062	92	43	RFC4, CUL4A, PCNA, GTF2H4, RFC5, RPA1, RFC3, POLD3, POLE2, POLD1, POLE, ERCC3, ERCC6, RBX1, RAD23A, POLE3, RFC2, POLD2, LIG1, GTF2H2
KEGG_MTOR_SIGNALING_PATHWAY	0.284024	0.568323	-0.369124	-1.12004	191	49	IGF1, PIK3R1, VEGFC, PRKAA2, CAB39L, PGF, RPS6KA2, HIF1A, PIK3CG, PIK3R5, RPS6KA6, AKT1, CAB39, ULK1, PIK3R3, PRKAA1, PIK3R2
KEGG_JAK_STAT_SIGNALING_PATHWAY	0.271255	0.568323	-0.322244	-1.1052	200	108	IL20RA, GHR, LIFR, SPRY1, PIK3R1, SPRY4, SOCS2, IL13RA1, OSMR, IL6ST, IL11, IL4R, SPRED2, IL22RA2, LEPR, EPOR, IL3RA, CCND2, CISH, IL6, IL7R, PIK3CG, STAT4, CCND1, CBLB, IL15, SPRY2, TSLP, IL10, IFNGR1, PIK3R5, IL7, IFNGR2, STAM2, BCL2L1, IL2RB, SOCS3, JAK3, AKT1, CLCF1, SPRED1, OSM, IL10RA
KEGG_PRION_DISEASES	0.276461	0.568323	-0.421641	-1.14444	174	29	C7, C6, NCAM2, EGR1, PRKACB
KEGG_STEROID_BIOSYNTHESIS	0.293355	0.572905	-0.483607	-1.14885	180	15	SC5DL, DHCR24, CEL, TM7SF2, FDFT1, LIPA, CYP27B1
KEGG_ALANINE_ASPARTATE_AND_GLUTAMATE_METABOLISM	0.292187	0.572905	-0.413643	-1.1219	186	28	GAD1, CPS1, ADSSL1, ABAT, DDO, ALDH4A1, GFPT2, ACY3
KEGG_PHOSPHATIDYLINOSITOL_SIGNALING_SYSTEM	0.311798	0.601842	-0.333464	-1.07688	221	72	CALML3, INPP4B, PIP5K1B, PIK3R1, ITPR1, DGKI, ITPKA, INPP5J, PIK3C2G, DGKD, INPP1, PIK3CG, PLCB1, PTEN, DGKQ, PIK3R5
KEGG_NITROGEN_METABOLISM	0.318766	0.60822	0.404067	1.07727	123	17	CA6, CA8, CA3, ASNS, GLS, CA13
KEGG_SELENOAMINO_ACID_METABOLISM	0.332432	0.627088	0.35863	1.08048	122	26	CBS, MAT1A, PAPSS1, SEPHS1
KEGG_GLYCEROPHOSPHOLIPID_METABOLISM	0.336691	0.627985	-0.333987	-1.06254	233	65	PLA2G2A, PLA2G5, GPD1L, GPD1, DGKI, ETNK2, PPAP2B, ACHE, DGKD, PPAP2A, MBOAT7, GPAT2, GPAM, DGKQ, LPCAT3, LPCAT2
KEGG_NICOTINATE_AND_NICOTINAMIDE_METABOLISM	0.342949	0.63255	-0.431161	-1.10274	213	22	ENPP3, AOX1, NNMT, ENPP1, QPRT, NAMPT, NUDT12, BST1, NT5E
KEGG_PURINE_METABOLISM	0.350195	0.638816	-0.296056	-1.05104	269	141	ENPP3, PDE11A, XDH, AK5, GUCY1A2, PDE3A, PDE1A, ENTPD3, PDE8B, PDE7B, ADSSL1, PDE10A, PDE2A, ENPP1, PDE1B, PDE4D, GUCY1B3, GUCY1A3, AK7, PDE5A, ADCY4, NME3, ADCY5, NPR1, ENTPD5, POLD4
KEGG_SYSTEMIC_LUPUS_ERYTHEMATOSUS	0.356546	0.643333	-0.319308	-1.05218	255	82	CTSG, C7, C4A, C6, HIST1H3G, HLA-DPB1, HLA-DPA1, HLA-DRA, HLA-DRB5, HLA-DMB, FCGR2A, CD28, C5, IL10, HIST4H4, FCGR2B, HLA-DMA, HLA-DOA, HLA-DQA2, C2, HIST2H2AC, H2AFJ, C1QB, HLA-DRB1, CD40, C1QA, CD40LG, FCGR2C, HLA-DQB1, C1S, C1R, FCGR3A, FCGR1A, GRIN2A, C1QC, HLA-DQA1, FCGR3B, TRIM21, CD86
KEGG_GLYCOSAMINOGLYCAN_BIOSYNTHESIS_HEPARAN_SULFATE	0.375	0.669355	-0.416126	-1.06429	233	22	HS3ST2, HS6ST3, HS6ST2, B3GAT1
KEGG_REGULATION_OF_ACTIN_CYTOSKELETON	0.380176	0.671374	-0.282942	-1.03576	302	176	IQGAP2, FGF12, ITGA11, ITGB6, ITGA8, PIP5K1B, FGF14, VAV3, PDGFRB, FN1, ITGB5, PIK3R1, PDGFC, SCIN, PDGFD, FGF7, BDKRB2, F2R, ITGA1, ITGB3, ITGA3, PDGFRA, APC2, EGF, ITGA5, ITGA7, ITGAV, ITGA2, PDGFA, PXN, MYLK3, EGFR, FGFR1, PIK3CG, GNG12, LIMK1
KEGG_CHEMOKINE_SIGNALING_PATHWAY	0.38896	0.679657	-0.285171	-1.03003	302	163	CXCL14, CXCL6, SHC2, CCL14, VAV3, CXCL2, PIK3R1, GNG11, CXCL12, CCL11, PRKACB, CCL17, CCL22, CCL13, CCR10, IL8, CCR4, PXN, SHC3, GNG2, GNAI1, CX3CR1, PIK3CG, ADCY4, GNG12, CXCL13, PLCB1, CCL21, ADCY5, ELMO1, CCR8, GNB5, PREX1, PIK3R5, ARRB1, ITK, VAV1, DOCK2, CCL19, BCAR1, GNGT2, GNG10, RAC2, CCR2, CXCR6, CXCL1, FGR, JAK3, AKT1, PTK2B, XCL2
KEGG_PROGESTERONE_MEDIATED_OOCYTE_MATURATION	0.416667	0.713058	0.27582	1.0237	119	81	SPDYC, PRKX, PLK1, BUB1, IGF1R, AKT3, CCNA2, MAPK12, CCNB2, CDC25A, ADCY2, MAD2L1, PKMYT1, CCNB3, CDK1, CDC25C, CDC25B, CCNB1, HSP90AB1, ADCY3
KEGG_THYROID_CANCER	0.412869	0.713058	0.339237	1.03184	153	27	TCF7L1, MYC, NRAS, RXRB, CDH1, TPM3, TCF7L2
KEGG_BASAL_CELL_CARCINOMA	0.422018	0.714847	0.304479	1.01528	137	46	FZD9, WNT6, TCF7L1, FZD6, PTCH2, WNT10B, WNT2B, WNT9A, SMO, FZD7, WNT4, PTCH1, WNT10A, WNT3, AXIN1, TCF7L2, WNT11
KEGG_DORSO_VENTRAL_AXIS_FORMATION	0.430412	0.721702	0.359	1.00887	166	20	ETV7, SPIRE2, NOTCH1, PIWIL4, ETV6
KEGG_ALDOSTERONE_REGULATED_SODIUM_REABSORPTION	0.434783	0.721739	-0.361264	-1.01846	279	34	SCNN1A, ATP1A2, IGF1, PIK3R1, SGK1, NR3C2
KEGG_LONG_TERM_POTENTIATION	0.450663	0.740693	-0.322325	-1.00378	305	59	CALML3, CAMK2B, CACNA1C, ITPR1, GRIN1, PRKACB, RAPGEF3, CAMK4, RPS6KA2, PLCB1, PPP3CC, CAMK2D, RPS6KA6, GRIA2, CALM1, PRKCB, GRIN2A, CHP, PPP3CA, GRIN2D, ADCY1
KEGG_FRUCTOSE_AND_MANNOSE_METABOLISM	0.470494	0.743165	-0.361438	-0.992458	294	31	AKR1B10, FBP1
KEGG_GLYCINE_SERINE_AND_THREONINE_METABOLISM	0.473101	0.743165	-0.375891	-1.00053	298	26	GNMT, MAOA, AOC3, DMGDH, PIPOX, GATM, SARDH, GLYCTK, GAMT
KEGG_APOPTOSIS	0.465541	0.743165	-0.30628	-1.00313	330	80	CASP10, PIK3R1, IL1R1, PRKACB, TNFSF10, IL1RAP, IRAK3, IL3RA, CASP8, PIK3CG, PPP3CC, PIK3R5, CASP7, NGF, CASP9, IRAK4, BCL2L1, TNFRSF1A, AKT1, TNFRSF10B, TRADD, PRKAR1A, CHP, CASP6, FAS, PIK3R3, PPP3CA, APAF1, PIK3R2, XIAP, EXOG, TNFRSF10C, ATM, BAD, IKBKG
KEGG_HEDGEHOG_SIGNALING_PATHWAY	0.474551	0.743165	-0.335593	-0.995512	316	43	BMP4, BMP5, ZIC2, WNT7B, GLI3, WNT2, PRKACB, GLI2, WNT5A, GLI1
KEGG_GLIOMA	0.457554	0.743165	-0.314796	-0.996003	317	62	CALML3, IGF1, SHC2, PDGFRB, CAMK2B, PIK3R1, PDGFRA, CDKN1A, EGF, PDGFA, SHC3, EGFR, PIK3CG, RB1, CCND1
KEGG_TIGHT_JUNCTION	0.486692	0.748064	0.254035	0.986451	127	107	CLDN6, MYH14, CLDN3, CGN, CLDN4, CLDN9, MRAS, CLDN7, CLDN23, AKT3, PARD6B, MAGI1, MLLT4, ACTN4, ACTN2, NRAS, TJP3, PRKCQ, TJAP1, F11R, YES1, EPB41L1, ASH1L, CSDA, TJP2, PPP2R2C
KEGG_TOLL_LIKE_RECEPTOR_SIGNALING_PATHWAY	0.485315	0.748064	-0.296421	-0.984019	346	87	LBP, MAPK10, FOS, CTSK, PIK3R1, TLR7, LY96, IL8, TLR4, IL6, MAPK11, TLR3, CASP8, PIK3CG
KEGG_GALACTOSE_METABOLISM	0.502646	0.757907	0.328944	0.955067	189	23	LALBA, MGAM, B4GALT2, PFKP, GALK1, PGM2, GALT, PFKL, UGP2
KEGG_INSULIN_SIGNALING_PATHWAY	0.506793	0.757907	-0.281095	-0.974756	372	123	CALML3, MAPK10, PPP1R3C, PDE3A, FBP1, SHC2, PIK3R1, FASN, SOCS2, LIPE, PRKACB, PRKAA2, FOXO1, MKNK2, PPP1R3B, SHC3, PIK3CG, CBLB, ACACB
KEGG_COLORECTAL_CANCER	0.499278	0.757907	-0.307034	-0.967533	345	61	MAPK10, TGFB3, FOS, TGFBR2, PIK3R1, AXIN2, APC2, LEF1, TGFB1, PIK3CG, CCND1, JUN, PIK3R5, CASP9, MLH1, TGFB2, TGFBR1, RAC2
KEGG_VEGF_SIGNALING_PATHWAY	0.511494	0.758108	-0.303771	-0.967019	355	64	PLA2G2A, PLA2G5, SHC2, PIK3R1, HSPB1, KDR, PXN, MAPK11, PIK3CG, PPP3CC, NFATC2, NFATC4, PIK3R5, CASP9, PTGS2, RAC2, AKT1, JMJD7-PLA2G4B, PRKCB, CHP, PIK3R3, PPP3CA
KEGG_WNT_SIGNALING_PATHWAY	0.516393	0.758596	0.243452	0.972718	125	132	SFRP1, FZD9, WIF1, WNT6, MMP7, TCF7L1, VANGL2, PRKX, MYC, FZD6, PLCB4, WNT10B, WNT2B, WNT9A, RAC3, FZD7, RUVBL1, LRP6, WNT4, TBL1X, CACYBP, WNT10A, WNT3, AXIN1, TBL1XR1, PPP2R5D, TCF7L2, MAPK8, FRAT2, WNT11, VANGL1, SMAD4, LRP5, CTBP2
KEGG_GRAFT_VERSUS_HOST_DISEASE	0.524721	0.764067	-0.348106	-0.955849	328	31	IL6, KLRC1, HLA-DPB1, HLA-DPA1, HLA-DRA, HLA-DRB5, HLA-DMB, CD28, KLRD1, HLA-DMA, HLA-DOA, HLA-DQA2, PRF1, HLA-DRB1, HLA-DQB1, FAS, HLA-DQA1, CD86
KEGG_RENAL_CELL_CARCINOMA	0.535714	0.773292	-0.300462	-0.96133	374	68	TGFB3, EGLN3, HGF, PIK3R1, VEGFC, EPAS1, TGFB1, PGF, HIF1A, PIK3CG
KEGG_PANCREATIC_CANCER	0.576102	0.824422	-0.295409	-0.94583	404	69	MAPK10, TGFB3, TGFBR2, PIK3R1, VEGFC, EGF, RALB, TGFB1, PGF, EGFR, PIK3CG, RB1, CCND1, PIK3R5, CASP9, TGFB2, TGFBR1, RAC2, BCL2L1, AKT1
KEGG_REGULATION_OF_AUTOPHAGY	0.610749	0.85919	-0.366252	-0.911027	374	20	PRKAA2, GABARAPL1, ATG4A, ATG12, ULK1, ATG7, PRKAA1
KEGG_BLADDER_CANCER	0.60961	0.85919	-0.309142	-0.911769	405	41	MMP2, VEGFC, CDKN1A, EGF, IL8, PGF, EGFR, RB1, CCND1, MMP1, THBS1, RPS6KA5
KEGG_SMALL_CELL_LUNG_CANCER	0.629526	0.878163	-0.27676	-0.911978	451	82	COL4A6, LAMA1, FN1, LAMA4, PIK3R1, LAMA2, ITGA3, CDKN2B, ITGAV, ITGA2, LAMB1, PIK3CG, RB1, COL4A4, CCND1, PTEN, COL4A1, LAMA3, PIK3R5, LAMB2, CASP9
KEGG_PROXIMAL_TUBULE_BICARBONATE_RECLAMATION	0.652529	0.902664	-0.35754	-0.865601	399	17	ATP1A2, SLC4A4, AQP1, ATP1B2, CA2, GLUD1, GLS2
KEGG_ACUTE_MYELOID_LEUKEMIA	0.662242	0.90853	-0.288309	-0.893131	448	57	ZBTB16, RUNX1T1, PIK3R1, FLT3, RARA, LEF1, RUNX1, PIK3CG, CCND1, CEBPA, PIK3R5
KEGG_TASTE_TRANSDUCTION	0.675896	0.91543	-0.344864	-0.857827	414	20	SCNN1A, PDE1A, PRKACB, GRM4, ADCY4, CACNA1B
KEGG_TYPE_II_DIABETES_MELLITUS	0.6783	0.91543	-0.297531	-0.862984	446	38	MAPK10, PIK3R1, CACNA1C, SOCS2, ADIPOQ, KCNJ11, PIK3CG, CACNA1B
KEGG_PYRUVATE_METABOLISM	0.695157	0.930613	0.276362	0.872856	243	35	LDHB, LDHC, PC, ME2, ACAT2, GLO1, ACYP1, ACSS1, DLAT, ALDH9A1, ALDH1B1, PDHA1, MDH1
KEGG_ALLOGRAFT_REJECTION	0.701754	0.93193	-0.311387	-0.855024	439	31	HLA-DPB1, HLA-DPA1, HLA-DRA, HLA-DRB5, HLA-DMB, CD28, IL10, HLA-DMA, HLA-DOA, HLA-DQA2, PRF1, HLA-DRB1, CD40, CD40LG, HLA-DQB1, FAS, HLA-DQA1, CD86
KEGG_ERBB_SIGNALING_PATHWAY	0.71875	0.946925	0.233752	0.870538	206	83	SHC4, NRG2, MYC, CBLC, PLCG2, BTC, PTK2, AKT3, PAK6
KEGG_LYSINE_DEGRADATION	0.763636	0.967521	0.250386	0.825573	251	44	SUV39H2, SETDB1, EHMT2, ACAT2, BBOX1, PLOD1, SUV39H1, ASH1L, WHSC1L1, PLOD3, ALDH9A1, ALDH1B1, WHSC1, DOT1L, SUV420H1, SETD8
KEGG_N_GLYCAN_BIOSYNTHESIS	0.77037	0.967521	-0.272241	-0.816542	519	46	MGAT4A, MAN1C1, MAN2A1, MAN1A1, ST6GAL1, FUT8
KEGG_INOSITOL_PHOSPHATE_METABOLISM	0.770132	0.967521	-0.269085	-0.823771	525	52	INPP4B, PIP5K1B, ITPKA, INPP5J, PIK3C2G, INPP1, PIK3CG, PLCB1, PTEN, ALDH6A1, IPMK
KEGG_PROPANOATE_METABOLISM	0.746032	0.967521	-0.298065	-0.81564	469	30	ACSS3, ABAT, PCCA, ACACB, ALDH6A1, ACSS2, HIBCH, ACACA, ACADM, ECHS1, SUCLG2, ALDH2, SUCLA2, ALDH7A1, MLYCD, EHHADH
KEGG_CARDIAC_MUSCLE_CONTRACTION	0.755162	0.967521	-0.273138	-0.832855	511	51	ATP1A2, CACNA2D1, COX4I2, CACNA1C, COX7A1, CACNA2D2
KEGG_NOD_LIKE_RECEPTOR_SIGNALING_PATHWAY	0.775182	0.967521	-0.262163	-0.821502	530	60	MAPK10, CXCL2, CCL11, CCL13, IL8, PYDC1, IL6, MAPK11, CASP8, PYCARD, NAIP, NLRP3, NLRP1
KEGG_CYTOSOLIC_DNA_SENSING_PATHWAY	0.764881	0.967521	0.255117	0.827978	256	41	POLR3G, CXCL10, POLR3C, DDX58, POLR1C, ADAR, IKBKE
KEGG_MELANOGENESIS	0.785814	0.973471	-0.253882	-0.839816	564	85	CALML3, CREB3L1, WNT7B, FZD4, KITLG, EDNRB, CAMK2B, TYRP1, WNT2, PRKACB, WNT5A, GNAO1, MITF, LEF1, GNAI1, ADCY4, PLCB1, ADCY5
KEGG_B_CELL_RECEPTOR_SIGNALING_PATHWAY	0.805049	0.989912	-0.251132	-0.811978	573	73	FOS, VAV3, PIK3R1, PIK3CG, PPP3CC, JUN, CARD11, NFATC2, NFATC4, PIK3R5, FCGR2B, VAV1, CD22, BTK, RAC2, AKT1, INPP5D, PRKCB, LILRB3, CHP, RASGRP3, PIK3R3, PPP3CA, PIK3R2, RAC1
KEGG_ARGININE_AND_PROLINE_METABOLISM	0.830861	0.990052	-0.258244	-0.781164	559	48	CPS1, MAOA, P4HA3, ALDH4A1, GATM, CKMT2, P4HA1, GAMT, GLUL, P4HA2, ARG2, MAOB, ACY1, SAT1, GLUD1, ASL, GLS2, NOS3, ALDH2, SAT2
KEGG_AMINO_SUGAR_AND_NUCLEOTIDE_SUGAR_METABOLISM	0.833583	0.990052	-0.262661	-0.77769	555	42	CHIT1, UGDH, GFPT2, GALE, AMDHD2, NPL, HEXB, NAGK, GMPPA, NANS
KEGG_P53_SIGNALING_PATHWAY	0.834983	0.990052	0.227112	0.81446	252	66	SERPINB5, PMAIP1, CCNE2, GTSE1, CCNE1, RPRM, CCNB2, CHEK1, CCNB3, CDK1, SFN, CCNB1, CHEK2, CDKN2A, STEAP3, PPM1D, MDM4
KEGG_VASOPRESSIN_REGULATED_WATER_REABSORPTION	0.826953	0.990052	-0.265929	-0.774124	539	39	CREB3L1, PRKACB, AQP3, DYNC2H1, STX4, CREB3L4, CREB5, AQP4, RAB5B, DYNC2LI1, DCTN6, DCTN4, ADCY6, RAB11A, ARHGDIB
KEGG_PRIMARY_IMMUNODEFICIENCY	0.821333	0.990052	0.250894	0.783265	307	31	RFX5, UNG, TAP2, CD8B, DCLRE1C, TAP1, TNFRSF13C
KEGG_CITRATE_CYCLE_TCA_CYCLE	0.96477	1	0.212302	0.64802	355	29	PC, SDHC, FH, DLAT, PDHA1, MDH1, ACO2, OGDHL, PCK2, SDHA, IDH3A, ACLY, MDH2, SDHB, IDH3B, SUCLG1
KEGG_PENTOSE_PHOSPHATE_PATHWAY	0.958333	1	-0.230511	-0.589558	597	22	FBP1, G6PD, H6PD
KEGG_OXIDATIVE_PHOSPHORYLATION	1	1	-0.108544	-0.372273	740	108	COX4I2, ATP6V0D2, NDUFA4L2, COX7A1
KEGG_GLYCEROLIPID_METABOLISM	0.870871	1	-0.249801	-0.736751	579	41	DGKI, PPAP2B, LIPG, DGKD, PPAP2A, CEL, MGLL, GLYCTK, GPAT2, GPAM, DGKQ
KEGG_GLYCOSYLPHOSPHATIDYLINOSITOL_GPI_ANCHOR_BIOSYNTHESIS	0.986595	1	0.1913	0.5675	367	25	PIGZ, PIGC, PIGY, PIGW, GPAA1, PIGM, PIGO, GPLD1, PIGP, PIGX, PIGS, PIGN, PIGU, PIGF, DPM2, PIGB, PIGA, PIGK, PIGL, PIGT, PIGV, PGAP1, PIGH, PIGQ, PIGG
KEGG_BIOSYNTHESIS_OF_UNSATURATED_FATTY_ACIDS	0.957724	1	-0.233874	-0.589684	588	21	ELOVL5, SCD, ACOT4, ACAA1, SCD5, PECR, ACOX3, ACOT1, ACOX1
KEGG_PROTEIN_EXPORT	0.988782	1	-0.202066	-0.52253	616	23	SPCS3, SEC61G, SEC61B, SRP14, SRPR, SEC62, SRP19, OXA1L, IMMP1L, SPCS1, HSPA5, SRP54, SEC61A1, SPCS2, SRPRB, SRP68, SEC11C, SEC11A, SRP9, IMMP2L, SEC63, SRP72, SEC61A2
KEGG_UBIQUITIN_MEDIATED_PROTEOLYSIS	0.874494	1	0.208468	0.83141	215	131	CBLC, CDC20, UBE2C, FBXO2, UBR5, SMURF2, UBA2, CUL4A, UBE2S, NHLRC1, UBE2Q1, FANCL, TCEB1, UBE2G2, MID1, TRIM37, SKP2, WWP2, BIRC2, CUL2, UBE2O, CDC16, UBE2W, ANAPC7, RFWD2, PIAS2, KEAP1, UBE2R2, CUL1, RBX1, HUWE1, ANAPC1, MDM2, KLHL9, PRPF19, SIAH1, BRCA1, CUL7, CDC27, UBE4B, CDC34, ANAPC10, SAE1, PML, KLHL13
KEGG_ENDOCYTOSIS	0.994904	1	-0.178407	-0.64983	780	173	ERBB4, ADRB2, PIP5K1B, RAB31, PSD, DAB2, F2R, PSD3, NEDD4, PDGFRA, EGF, EHD2, FLT1, KDR, EHD3, EGFR, IQSEC2, CLTCL1, CBLB, LDLR, CHMP2A, AGAP2, RET, ARRB1, DNM1, PSD4, ARAP3, SMAP2, EHD4, FGFR4, HSPA2, ARAP2, CSF1R, IQSEC3, STAM2, IL2RB, ACAP1
KEGG_NOTCH_SIGNALING_PATHWAY	0.870536	1	-0.251908	-0.749301	584	44	LFNG, MAML3, DLL1, DLL4, NOTCH4, DTX4, KAT2B, JAG1, MFNG, DTX1
KEGG_ADHERENS_JUNCTION	0.993266	1	0.186877	0.672808	294	70	TCF7L1, IGF1R, PVRL4, PTPRF, RAC3, MLLT4, ACTN4, ACTN2, SSX2IP, CDH1, YES1, TCF7L2, SMAD4, CSNK2B, ACTG1, SRC, MAPK1, SMAD2, BAIAP2, SORBS1, EP300
KEGG_ANTIGEN_PROCESSING_AND_PRESENTATION	0.966127	1	-0.208671	-0.649842	655	59	KLRC1, HLA-DPB1, HLA-DPA1, HLA-DRA, HLA-DRB5, HLA-DMB, KLRD1, CD74, CTSB, HLA-DMA, HLA-DOA, HLA-DQA2, HLA-DRB1, HSPA2, CD4, HLA-DQB1, CTSL1, CIITA, LGMN, B2M, HLA-DQA1
KEGG_RIG_I_LIKE_RECEPTOR_SIGNALING_PATHWAY	0.965517	1	0.197455	0.678912	307	52	TNF, CXCL10, IFIH1, MAPK12, DDX58, IL12A, TRIM25, IKBKE, MAPK8, DHX58, TRAF2, MAPK13, ISG15
KEGG_NATURAL_KILLER_CELL_MEDIATED_CYTOTOXICITY	0.955526	1	-0.206082	-0.704768	708	103	SHC2, VAV3, PIK3R1, TNFSF10, SHC3, KLRC1, PIK3CG, ULBP2, PPP3CC, KLRK1, NFATC2, KLRD1, NFATC4, IFNGR1, PIK3R5, TYROBP, VAV1, PRF1, RAC2, IFNGR2, ITGAL, ZAP70, PTK2B, NCR3, HCST, LAT, FCGR3A, PRKCB, TNFRSF10B, LCP2, CHP, FAS, CD247, PIK3R3, FYN, PPP3CA, IFNAR1, PIK3R2, FCGR3B, SH2D1A, RAC1
KEGG_T_CELL_RECEPTOR_SIGNALING_PATHWAY	0.994595	1	-0.1785	-0.60899	735	100	FOS, VAV3, PIK3R1, MAPK11, PIK3CG, CBLB, PPP3CC, CD28, JUN, CARD11, IL10, NFATC2, NFATC4, PIK3R5, ITK, VAV1, TEC, PTPRC, CD4, CD40LG, ZAP70, AKT1, CTLA4, LAT, LCP2, CHP, CD247, PIK3R3, FYN, PPP3CA, PIK3R2, GRAP2, CD3D, CD3E
KEGG_NEUROTROPHIN_SIGNALING_PATHWAY	0.982456	1	-0.195598	-0.678564	727	121	CALML3, MAPK10, SHC2, CAMK2B, PIK3R1, NGFR, IRAK3, TP73, CAMK4, SHC3, MAPK11, RPS6KA2, PIK3CG, MAP3K5, NTRK2, JUN, RPS6KA5, PIK3R5, NGF, CAMK2D, RPS6KA6, ABL1, IRAK4, SH2B3
KEGG_ADIPOCYTOKINE_SIGNALING_PATHWAY	0.927445	1	0.202643	0.729939	293	60	ACSL6, TNF, POMC, IRS2, AKT3, SLC2A4, PRKCQ, RXRB, MAPK8, PPARA, TRAF2, PRKAG2, SLC2A1, NFKBIE, AKT2, CAMKK2, STAT3, RELA
KEGG_ALZHEIMERS_DISEASE	0.962773	1	-0.204474	-0.731062	749	146	CALML3, MME, COX4I2, NDUFA4L2, LRP1, CACNA1C, ITPR1, GRIN1, COX7A1, SNCA, MAPT, CASP8, UQCRQ, PLCB1, ERN1, PPP3CC, NDUFA2, CASP7, CASP9, ATP2A3, TNFRSF1A, APOE, COX7C, CALM1, ADAM10, NDUFA3, NDUFB1, GRIN2A, CHP, FAS, PPP3CA, EIF2AK3, GRIN2D, APAF1, BACE1, IDE, ATP5E, ATP5G2, NDUFS7, NDUFS4
KEGG_PARKINSONS_DISEASE	0.998647	1	-0.169461	-0.578533	737	104	SNCAIP, COX4I2, NDUFA4L2, COX7A1, SNCA, LRRK2, UQCRQ, PINK1, UBA7, NDUFA2, CASP9
KEGG_AMYOTROPHIC_LATERAL_SCLEROSIS_ALS	0.851852	1	-0.254872	-0.764447	574	46	PRPH2, GRIN1, SLC1A2, MAPK11, MAP3K5, PPP3CC, CASP9, TNFRSF1B, GRIA2, BCL2L1, TNFRSF1A, MAP2K6, GRIN2A, CAT, CHP, PPP3CA, CASP1, GRIN2D, APAF1, MAP2K3, RAC1
KEGG_HUNTINGTONS_DISEASE	1	1	-0.128205	-0.461964	778	158	CREB3L1, COX4I2, NDUFA4L2, ITPR1, GRIN1, DNALI1, COX7A1, PPARG, TGM2, CASP8, UQCRQ, PLCB1, CLTCL1
KEGG_VIBRIO_CHOLERAE_INFECTION	0.9838	1	-0.195131	-0.593634	667	50	CFTR, ATP6V0D2, PRKACB, ERO1L, KCNQ1, SLC12A2, ATP6V0D1, SEC61G, ATP6V0C, ATP6V1D, ATP6V1B2, KDELR2, ATP6V1G1, PRKCB, TCIRG1, ATP6V0E1
KEGG_EPITHELIAL_CELL_SIGNALING_IN_HELICOBACTER_PYLORI_INFECTION	0.978448	1	-0.19887	-0.633078	680	64	MAPK10, ATP6V0D2, JAM3, JAM2, HBEGF, IL8, MAPK11, EGFR, JUN, ATP6V0D1, ATP6V0C, ATP6V1D, NOD1, CXCL1, ATP6V1B2, ADAM10, ATP6V1G1
KEGG_ENDOMETRIAL_CANCER	0.926362	1	-0.232064	-0.705991	628	50	PIK3R1, AXIN2, APC2, EGF, LEF1, EGFR, PIK3CG, CCND1, PTEN, PIK3R5, CASP9, MLH1
KEGG_CHRONIC_MYELOID_LEUKEMIA	0.956522	1	-0.211344	-0.683334	681	73	TGFB3, SHC2, MECOM, TGFBR2, PIK3R1, CDKN1A, TGFB1, SHC3, RUNX1, PIK3CG, RB1, CCND1, CBLB
KEGG_NON_SMALL_CELL_LUNG_CANCER	0.952978	1	0.211985	0.728871	303	52	RARB, PLCG2, E2F3, AKT3, E2F1, E2F2, NRAS, CDKN2A, RXRB

## Sheet: KEGG_BL2
pathway	pval	padj	ES	NES	nMoreExtreme	size	leadingEdge
KEGG_STEROID_HORMONE_BIOSYNTHESIS	0.00167785	0.0198945	0.79626	2.01748	0	23	UGT1A6, SULT2B1, AKR1C2, HSD17B2, SULT1E1, AKR1C1, CYP1B1, AKR1C3, CYP21A2, HSD17B6, HSD17B1, STS
KEGG_RETINOL_METABOLISM	0.00167785	0.0198945	0.730722	1.85143	0	23	UGT1A6, DHRS9, ADH1C, ALDH1A2, BCMO1, CYP26A1, RDH16, ALDH1A1
KEGG_METABOLISM_OF_XENOBIOTICS_BY_CYTOCHROME_P450	0.0015949	0.0198945	0.678146	1.88875	0	35	UGT1A6, AKR1C2, ALDH3B2, ADH1C, GSTM5, ALDH3A1, AKR1C1, CYP1B1, AKR1C3, GSTM1, GSTA2, MGST2, CYP2E1, CYP2S1, GSTZ1, GSTM2, GSTM3, ALDH3B1, GSTT2
KEGG_DRUG_METABOLISM_OTHER_ENZYMES	0.00167785	0.0198945	0.787474	1.99522	0	23	UGT1A6, XDH, CDA, CES1, NAT1, DPYD, UPP1, TYMP, TK2
KEGG_CYTOKINE_CYTOKINE_RECEPTOR_INTERACTION	0.00128205	0.0198945	0.519565	1.891	0	192	CXCL6, CXCL1, IL8, CXCL2, IL11, IL20RA, TNFSF9, IL6, CXCL3, INHBA, CCL13, TNFSF10, CCL11, CCL20, TGFB3, CXCL5, OSM, IL1B, IL20RB, IL4R, TNFRSF12A, OSMR, PDGFRB, AMH, CLCF1, IL15, CXCL14, CCL7, PDGFC, VEGFC, IL15RA, IL1RAP, IL22RA2, IL1R1, TNFRSF19, KITLG, TNFRSF6B, LEPR, TGFB1, IL22RA1, CCL18, TGFBR2, CSF2RA, CCL2, CCL3, TNFSF11, IL10, TNFSF4, EGFR, IL13RA1, PDGFA, CCL8, CSF1R, CCR1, CSF1, CCL3L1…
KEGG_ECM_RECEPTOR_INTERACTION	0.00143472	0.0198945	0.534944	1.7268	0	76	COL4A6, ITGB6, COL1A1, COL11A1, COL3A1, COL1A2, COL5A1, COL5A3, COL5A2, FN1, ITGA11, TNC, ITGA3, COL6A3, SPP1, COL6A2, LAMA1, ITGA5, COL6A6, COMP, THBS2, COL6A1, ITGB5, SDC1, TNN, ITGA1, LAMB3, ITGAV, CD36, LAMA4
KEGG_COMPLEMENT_AND_COAGULATION_CASCADES	0.00154321	0.0198945	0.687364	2.02107	0	46	F3, C4A, CFI, F13A1, PLAU, PLAT, SERPINE1, CFB, CFD, CFH, BDKRB2, SERPINA1, C2, C4BPA, THBD, C3AR1, C1R, C1S, C5AR1, PLAUR, SERPING1, C1QB, C1QC, C1QA, C6, C3, F2R, TFPI, VWF
KEGG_TOLL_LIKE_RECEPTOR_SIGNALING_PATHWAY	0.00142248	0.0198945	0.535593	1.76325	0	87	LBP, IL8, CTSK, IL6, FOS, SPP1, IL1B, MAPK10, TLR3, PIK3R1, CCL3, IRF5, CD14, LY96, JUN, TLR2, CD86, TICAM2, MAP3K8, TLR4, IRF7, CD80, CCL4, TLR8, TLR7, IKBKG, PIK3R5, MAPK11, CD40, MYD88, MAP2K3, CXCL11, TOLLIP, RAC1, PIK3CG, IL12A, STAT1, IRF3
KEGG_NOD_LIKE_RECEPTOR_SIGNALING_PATHWAY	0.00150602	0.0198945	0.597382	1.84939	0	60	CXCL1, IL8, CXCL2, IL6, CCL13, CCL11, IL1B, PYCARD, CASP1, PYDC1, MAPK10, CCL7, CCL2, CCL8, MEFV, NLRP3, CARD9, NLRC4, IL18, IKBKG
KEGG_TYPE_I_DIABETES_MELLITUS	0.0016	0.0198945	0.712518	1.99879	0	36	PTPRN, GAD1, IL1B, CPE, HLA-G, HLA-DRB1, HLA-DRB5, CD86, HLA-C, GZMB, HLA-DQB1, HLA-DRA, HLA-DMA, CD80, PRF1, HLA-DPA1, FASLG, HLA-B, HLA-A, HLA-DPB1, HLA-DQA1, HLA-E, FAS, HLA-DMB, IFNG
KEGG_LEISHMANIA_INFECTION	0.00149925	0.0198945	0.575732	1.80998	0	67	FCGR3B, FOS, TGFB3, IL1B, FCGR3A, FCGR1A, FCGR2A, FCGR2C, TGFB1, ITGAM, IL10, JUN, NCF2, NCF4, TLR2, HLA-DRB1, HLA-DRB5, PTGS2, IFNGR1, HLA-DQB1, C3, IFNGR2, TLR4, HLA-DRA, HLA-DMA, HLA-DPA1, NCF1, HLA-DPB1, HLA-DQA1, MAPK11, ITGB2, HLA-DMB, IFNG, MYD88, CR1, CYBA
KEGG_AUTOIMMUNE_THYROID_DISEASE	0.00161031	0.0198945	0.739829	1.99997	0	30	IL10, HLA-G, HLA-DRB1, HLA-DRB5, CD86, HLA-C, GZMB, HLA-DQB1, HLA-DRA, TSHR, HLA-DMA, CD80, PRF1, CTLA4, HLA-DPA1, FASLG, HLA-B, HLA-A, HLA-DPB1, HLA-DQA1, HLA-E, FAS, HLA-DMB, CD40
KEGG_ALLOGRAFT_REJECTION	0.00161812	0.0198945	0.689733	1.8738	0	31	IL10, HLA-G, HLA-DRB1, HLA-DRB5, CD86, HLA-C, GZMB, HLA-DQB1, HLA-DRA, HLA-DMA, CD80, PRF1, HLA-DPA1, FASLG, HLA-B, HLA-A, HLA-DPB1, HLA-DQA1, HLA-E, FAS, HLA-DMB, IFNG, CD40
KEGG_GRAFT_VERSUS_HOST_DISEASE	0.00161812	0.0198945	0.716329	1.94605	0	31	IL6, IL1B, HLA-G, HLA-DRB1, HLA-DRB5, CD86, HLA-C, GZMB, HLA-DQB1, HLA-DRA, HLA-DMA, CD80, PRF1, HLA-DPA1, FASLG, HLA-B, HLA-A, HLA-DPB1, HLA-DQA1, HLA-E, FAS, HLA-DMB, IFNG, KLRC1
KEGG_LYSOSOME	0.00275103	0.0304448	0.473262	1.6206	1	118	CTSK, ATP6V0D2, SLC11A1, CTSG, PSAPL1, CTSB, ACP5, CTSL1, CLTB, TCIRG1, CTSC, GM2A, CD68, CTSZ, AP3B2, IDUA, ASAH1, AP1S1, NPC2, SMPD1, LAPTM5, LGMN, CTSD, CTSW, CTSO, CTSA, PLA2G15, HEXB, ATP6V0D1, ACP2, GAA, GLB1, AP3S1, CD63, ATP6V0C, GALC, GLA, GNPTG, CTSS, GUSB, IGF2R, NAGLU, AP4M1, ARSA, LIPA, ARSB, PSAP, AP1S3, CTSH, TPP1, SGSH, IDS, AP1M1, FUCA1, MAN2B1, CLTCL1
KEGG_RIBOSOME	0.00334448	0.034699	-0.540353	-1.97615	0	83	RPL9, RPL7, RPL30, RPS18, RPS17, RPL3, RPL5, RPS6, RPL35A, RPS21, RPL8, RPL37A, RPL6, RPL17, RPL38, MRPL13, RPL4, RPL36A, RPL23A, RPS20, RPL23, RPS10, RPLP0, RPL10A, RPS3, RPL34, RPL22, RPS7, RPL19, RPLP1, RPS26, RPSA, RPS24, RPS15A, RPL13, RPL32, RPS3A, RPL27, RSL24D1, RPL26, RPL37, RPS4X, RPLP2, RPL14, RPS25, RPS11, RPL13A, RPL11, RPS12, RPS13, RPS27A, RPS29, RPS8, RPS2, RPL15, RPL41, RPL27A, R…
KEGG_ARACHIDONIC_ACID_METABOLISM	0.0048	0.0450934	0.630392	1.7684	2	36	GPX2, ALOX15, AKR1C3, ALOX15B, PLA2G2A, PTGS1, PTGES, PLA2G5, HPGDS, GGT5, GPX3, LTC4S, ALOX5, TBXAS1, PTGS2, CYP2E1
KEGG_FOCAL_ADHESION	0.00516129	0.0450934	0.409735	1.48594	3	185	COL4A6, ITGB6, COL1A1, COL11A1, COL3A1, COL1A2, COL5A1, COL5A3, COL5A2, FN1, ITGA11, TNC, ITGA3, COL6A3, SPP1, COL6A2, LAMA1, ITGA5, COL6A6, FLNC, COMP, VAV3, THBS2, COL6A1, ITGB5, SHC3, PDGFRB, MAPK10, CAV2, PDGFC, TNN, VEGFC, ITGA1, CCND1, PIK3R1, LAMB3, PGF, ITGAV, LAMA4, EGFR, PDGFA, JUN, CAV1, ITGA2, LAMC3, RAC2, SHC2, BCAR1, LAMA3, BAD, VWF, PIK3R5, PDGFRA, PXN, VAV1, LAMB2, IGF1, MET, HRAS…
KEGG_OLFACTORY_TRANSDUCTION	0.00499168	0.0450934	0.710224	1.82133	2	24	CLCA2, CALML3, CLCA4, CAMK2B, PRKG1, CALML5
KEGG_DRUG_METABOLISM_CYTOCHROME_P450	0.00797448	0.0601711	0.622862	1.75581	4	37	UGT1A6, ALDH3B2, ADH1C, GSTM5, ALDH3A1, MAOA, FMO1, GSTM1, GSTA2, FMO3, MGST2, CYP2E1, FMO4, GSTZ1, GSTM2, GSTM3, ALDH3B1, GSTT2, FMO5
KEGG_INTESTINAL_IMMUNE_NETWORK_FOR_IGA_PRODUCTION	0.00797448	0.0601711	0.609934	1.71937	4	37	PIGR, IL6, IL15, IL15RA, TGFB1, IL10, HLA-DRB1, HLA-DRB5, CD86, TNFSF13, HLA-DQB1, HLA-DRA, HLA-DMA, CD80, CXCL12, HLA-DPA1, CCR10, CCL28, HLA-DPB1, HLA-DQA1, HLA-DMB, CD40
KEGG_VIRAL_MYOCARDITIS	0.0075643	0.0601711	0.537184	1.64081	4	57	SGCD, ICAM1, CCND1, CXADR, HLA-G, CAV1, HLA-DRB1, HLA-DRB5, CD86, HLA-C, RAC2, HLA-DQB1, HLA-DRA, HLA-DMA, CD80, PRF1, HLA-DPA1, HLA-B, HLA-A, HLA-DPB1, HLA-DQA1, HLA-E, ITGB2, HLA-DMB, CD40, ABL1
KEGG_ANTIGEN_PROCESSING_AND_PRESENTATION	0.0104322	0.0752932	0.512277	1.58541	6	59	HSPA6, CTSB, CTSL1, IFI30, HLA-G, KIR2DL4, HLA-DRB1, HLA-DRB5, HLA-C, CD74, HLA-DQB1, B2M, HLA-DRA, HLA-DMA, LGMN, CIITA, HLA-DPA1, PSME1, HLA-B, HLA-A, HLA-DPB1, HLA-DQA1, HLA-E, HLA-DMB, CD4, KLRC1, PSME2, HSPA5, CTSS, PDIA3, HSPA4, HSPA2, KLRD1, TAP1, CALR, HSPA8, HLA-DOA, HSPA1A, HLA-F, RFXANK, TAPBP, HLA-DQA2
KEGG_TYROSINE_METABOLISM	0.0113269	0.0781176	0.621269	1.6878	6	31	ALDH3B2, ADH1C, ALDH3A1, MAOA, TYRP1, HGD, GSTZ1, IL4I1, PNMT, FAH, ALDH3B1, AOC3
KEGG_HEMATOPOIETIC_CELL_LINEAGE	0.0117647	0.0781176	0.48724	1.5428	7	69	MME, IL11, IL6, ITGA3, ANPEP, ITGA5, IL1B, IL4R, FCGR1A, IL1R1, ITGA1, KITLG, CSF2RA, ITGAM, CD36, CSF1R, CD14, CSF1, HLA-DRB1, ITGA2, HLA-DRB5, CD33, IL7, HLA-DRA, FLT3LG
KEGG_PORPHYRIN_AND_CHLOROPHYLL_METABOLISM	0.0134228	0.0856995	0.653394	1.6555	7	23	UGT1A6, BLVRB, BLVRA, HMOX1, FTH1
KEGG_GLYCOSAMINOGLYCAN_BIOSYNTHESIS_CHONDROITIN_SULFATE	0.017301	0.0990335	0.660154	1.63059	9	20	CHSY3, CHST15, UST, CSGALNACT1, CHPF, DSE, CHST11, B3GAT1, B4GALT7, CHPF2, XYLT2, CHST12, CHST7
KEGG_NATURAL_KILLER_CELL_MEDIATED_CYTOTOXICITY	0.0167131	0.0990335	0.44171	1.48412	11	103	FCGR3B, ULBP2, TNFSF10, VAV3, RAET1G, ICAM1, SHC3, FCGR3A, RAET1L, PIK3R1, TYROBP, HLA-G, FCER1G, KIR2DL4, HLA-C, RAC2, GZMB, IFNGR1, IFNGR2, SHC2, HCST, PRF1, NFATC4, PPP3CC, MICB, FASLG, PIK3R5, VAV1, HLA-B, HLA-A, RAET1E, HLA-E, FAS, ITGB2, IFNG, TNFRSF10A, KLRC1, HRAS, PTK2B, LCP2, TNFRSF10C, RAC1, TNFRSF10B, PIK3CG, SYK, SH3BP2, CHP
KEGG_SYSTEMIC_LUPUS_ERYTHEMATOSUS	0.0170213	0.0990335	0.460069	1.49902	11	82	C4A, FCGR3B, CTSG, C2, FCGR3A, FCGR1A, FCGR2A, FCGR2B, FCGR2C, C1R, C1S, IL10, HIST1H3G, C1QB, C1QC, C1QA, HLA-DRB1, HLA-DRB5, CD86, C6, HLA-DQB1, TRIM21, C3, HLA-DRA, HIST2H2AC, HLA-DMA, CD80, HLA-DPA1, HLA-DPB1, HLA-DQA1, HLA-DMB, IFNG, CD40
KEGG_BASAL_TRANSCRIPTION_FACTORS	0.0181818	0.100403	-0.536247	-1.61205	6	32	TAF4B, TAF2, TAF5, TAF5L, GTF2I, STON1, TAF1L, TAF11, TAF1, TAF4, GTF2A1, TAF9B, GTF2H3, GTF2H4
KEGG_CYTOSOLIC_DNA_SENSING_PATHWAY	0.01875	0.100403	0.547594	1.57735	11	41	IL6, AIM2, IL1B, PYCARD, CASP1, RIPK3, CCL4L2, TMEM173, IRF7, CCL4, IL18, ZBP1, IKBKG
KEGG_PATHWAYS_IN_CANCER	0.0217654	0.112908	0.365165	1.38011	17	293	COL4A6, WNT7B, IL8, EGLN3, MMP1, MMP2, FN1, IL6, AR, WNT2, BMP4, CDKN1A, FOS, WNT5A, ITGA3, LAMA1, TGFB3, CDKN2B, AXIN2, GLI3, NKX3-1, FGF12, PDGFRB, RALB, FGF11, MAPK10, FZD2, VEGFC, SLC2A1, RUNX1T1, CCND1, KITLG, PPARG, TGFB1, PIK3R1, TGFBR2, CSF2RA, LAMB3, PGF, ITGAV, LAMA4, EPAS1, EGFR, PDGFA, CSF1R, JUN, SPI1, RARA, HIF1A, MITF, ITGA2, CCNA1, MECOM, WNT5B, PTGS2, LAMC3, MMP9, RAC2, FZD10, ZB…
KEGG_STARCH_AND_SUCROSE_METABOLISM	0.0231405	0.11298	0.621037	1.60998	13	25	UGT1A6, PYGL, HK3, PGM2L1, PGM1, UGDH, ENPP3, GBE1, GAA, MGAM, AMY1A, HK1, GUSB, HK2, UGT2B7
KEGG_HOMOLOGOUS_RECOMBINATION	0.02267	0.11298	-0.553302	-1.57688	8	25	BLM, RAD54B, XRCC2, EME1, RAD52, NBN, TOP3B, RAD51C, RPA1, POLD3, BRCA2, TOP3A, MRE11A, RAD54L
KEGG_CYSTEINE_AND_METHIONINE_METABOLISM	0.025974	0.122758	-0.536284	-1.57392	9	29	MAT1A, CBS, LDHC, AMD1, MTR, TRDMT1, CTH, LDHB, DNMT3A, ENOPH1
KEGG_HISTIDINE_METABOLISM	0.0266223	0.122758	0.62903	1.61311	15	24	ALDH3B2, HDC, ALDH3A1, MAOA, ACY3, ABP1, HNMT
KEGG_PHENYLALANINE_METABOLISM	0.0301954	0.135471	0.68334	1.57106	16	15	ALDH3B2, ALDH3A1, MAOA, IL4I1, ALDH3B1, AOC3
KEGG_CELL_ADHESION_MOLECULES_CAMS	0.0357634	0.15623	0.407004	1.39442	25	119	CNTNAP2, CLDN1, L1CAM, ALCAM, ICAM1, VCAN, SDC1, CD99, PVRL3, ITGAM, ITGAV, CD274, SIGLEC1, PVRL1, NEGR1, HLA-G, NCAM2, HLA-DRB1, HLA-DRB5, CLDN2, CD86, CLDN14, HLA-C, CDH3, HLA-DQB1, HLA-DRA, SELPLG, JAM3, HLA-DMA, CD80, CTLA4, HLA-DPA1, NLGN4X, CD276, PDCD1LG2, HLA-B, HLA-A, HLA-DPB1, HLA-DQA1, HLA-E, ITGB2, HLA-DMB, CD40, CD4, JAM2, CLDN8, CLDN5, PVRL2
KEGG_O_GLYCAN_BIOSYNTHESIS	0.0413223	0.174878	0.593216	1.53786	24	25	GCNT3, GALNT5, ST6GALNAC1, GALNT10, GALNT6, GALNTL1, GALNT14, GALNTL2, GCNT4
KEGG_BUTANOATE_METABOLISM	0.0421394	0.174878	0.564632	1.5132	25	29	AKR1B10, GAD1, HMGCS2, ACSM1, ACSM5
KEGG_CHEMOKINE_SIGNALING_PATHWAY	0.0448549	0.181608	0.379438	1.35016	33	163	CXCL6, CXCL1, IL8, CXCL2, CXCL3, CCL13, CCL11, CCL20, CXCL5, VAV3, SHC3, CXCL14, CCL7, GNG12, PIK3R1, CCL18, CCL2, CCL3, CCL8, CCR1, CCL3L1, CCL4L2, RAC2, CCL17, SHC2, BCAR1, FGR, CCL4, HCK, GNB2, CXCL12, CCR10, IKBKG, GNAI2, CCR8, CCL22, CCL28, PIK3R5, NCF1, PXN, VAV1, CXCR6, GNG11, GNGT2, HRAS, GNG10, PTK2B, DOCK2, PLCB3, GNG5, CCR4, CXCL11, ADCY7, RAC1, PRKCD, CXCL13, PIK3CG, GNB5, XCL2, GNAI1…
KEGG_DNA_REPLICATION	0.0506667	0.200254	-0.481165	-1.48717	18	35	MCM4, MCM3, MCM2, POLE, MCM5, DNA2, RFC5, RFC3, PRIM1, RFC4, RPA1, POLD3, PRIM2, POLA1, MCM7, RFC1, FEN1
KEGG_TRYPTOPHAN_METABOLISM	0.0583468	0.225246	0.530012	1.45087	35	32	KYNU, TDO2, CYP1B1, MAOA, ABP1, KMO, IL4I1, IDO1, ALDH2, WARS, AOX1, INMT
KEGG_JAK_STAT_SIGNALING_PATHWAY	0.0623269	0.235142	0.3977	1.34516	44	108	IL11, IL20RA, IL6, OSM, IL20RB, IL4R, CISH, OSMR, CLCF1, IL15, IL15RA, IL22RA2, SOCS3, CCND1, LEPR, IL22RA1, PIK3R1, CSF2RA, IL10, SOCS1, IL13RA1, IL12RB1, IFNGR1, IL7, IFNGR2, LIF, SPRY1, PIK3R5, SPRY4, IL21R, IFNG, BCL2L1, LIFR, IL3RA, IL2RB, CCND2, PIK3CG, IL12A, STAT1, STAT4, IL10RB, GHR, CBLC, JAK1, IL10RA, SOCS2
KEGG_LEUKOCYTE_TRANSENDOTHELIAL_MIGRATION	0.0659026	0.243107	0.407477	1.35184	45	97	MMP2, CLDN1, THY1, VAV3, ICAM1, CD99, PIK3R1, ITGAM, NCF2, NCF4, CLDN2, CLDN14, MMP9, RAC2, BCAR1, JAM3, CXCL12, GNAI2, PIK3R5, NCF1, PXN, VAV1, CYBB, MAPK11, ITGB2, PTK2B, JAM2, CLDN8, RASSF5, CLDN5, CYBA, SIPA1, RAC1, PIK3CG, GNAI1, EZR, VCL, ESAM, RAP1A, RHOH, CDC42, ITGA4, ITGB1, RHOA, VASP, MYL5
KEGG_GLUTATHIONE_METABOLISM	0.0725309	0.256173	0.476509	1.40109	46	46	GPX2, GSTM5, ANPEP, GSTM1, GGT5, GPX3, GSTA2, MGST2, G6PD, IDH1, GSTZ1, GGT6, GSS, GSTM2, PGD, GSTM3, GSTT2, GPX1, LAP3, RRM2, GSR, GGCT, IDH2, GSTO1, TXNDC12, GSTM4, SRM
KEGG_ASTHMA	0.0720412	0.256173	0.585604	1.47121	41	21	MS4A2, CCL11, IL10, FCER1G, HLA-DRB1, HLA-DRB5, HLA-DQB1, HLA-DRA, HLA-DMA, HLA-DPA1, HLA-DPB1, HLA-DQA1, HLA-DMB, CD40
KEGG_CELL_CYCLE	0.076087	0.263134	-0.317397	-1.23955	20	116	SMC1B, RAD21, E2F5, MCM4, CCNE2, E2F3, CDKN2C, RBL1, MYC, PRKDC, CDC45, TFDP1, CDC7, EP300, SMAD4, SMC3, E2F1, MCM3, MCM2, CDKN1B, ANAPC7, MCM5, CHEK2, BUB1, MAD2L1, CREBBP, YWHAZ, ESPL1, MDM2, ATM, CHEK1, CCNB3, WEE1, CDC25C, TTK, STAG2, CDC25A, ANAPC5, YWHAH, HDAC2, PLK1, SKP2, SMAD3, STAG1, BUB3, CDKN2D, ATR, BUB1B, CCNA2
KEGG_GLYCOSAMINOGLYCAN_BIOSYNTHESIS_KERATAN_SULFATE	0.0797267	0.264692	-0.577089	-1.46914	34	15	CHST4, B3GNT7, CHST2, CHST6
KEGG_SPLICEOSOME	0.0791367	0.264692	-0.317062	-1.23523	21	114	PHF5A, SNRPD1, NHP2L1, NCBP2, PRPF3, PUF60, LSM2, PRPF38B, SF3B3, DDX42, THOC1, SNRPE, HNRNPA1L2, SNRPA1, THOC4, HNRNPA1, CDC40, WBP11, HNRNPU, CHERP, SF3B14, MAGOHB, SNRPD3, PPIL1, RBMX, CDC5L, THOC2, PRPF8, USP39, RBM25, RBM8A, TCERG1, SMNDC1, SF3A1, BCAS2, HSPA1L, DDX46, SNRPA, TRA2B, DHX38, DHX15, SNRPC, SNRPF, SF3A2, DHX16, SF3B4, HNRNPA3, HNRNPC, SF3B1, CWC15, MAGOH, PRPF6, PRPF38A, ACIN1, …
KEGG_GLYCOLYSIS_GLUCONEOGENESIS	0.0978593	0.291777	0.448742	1.33253	63	48	ALDH3B2, ADH1C, ALDH3A1, FBP1, HK3, PFKP, PGM1, ALDOA, PGK1, LDHA, BPGM, PGAM1, PGAM4, PKM2, AKR1A1, ALDH2, GALM, ENO1, ALDH3B1, ACSS2, HK1
KEGG_MAPK_SIGNALING_PATHWAY	0.0970996	0.291777	0.332117	1.22665	76	221	PTPRR, FOS, HSPA6, TGFB3, NTF4, IL1B, DUSP4, RASGRF2, HSPB1, FLNC, PLA2G2A, PLA2G5, DUSP1, FGF12, PDGFRB, DUSP10, FGF11, MAPK10, RASGRP4, GNG12, IL1R1, TGFB1, TGFBR2, MAP3K5, EGFR, PDGFA, CD14, GADD45G, JUN, CACNG4, DUSP5, RRAS, CACNA1C, MECOM, TNFRSF1A, RAC2, MAP3K8, MKNK2, GADD45A, DUSP3, CACNA1B, RPS6KA2, MAPT, MAPKAPK3, NFATC4, DUSP6, PPP3CC, CACNA2D4, IKBKG, FASLG, PDGFRA, JUND, GNA12, PTPN7…
KEGG_CALCIUM_SIGNALING_PATHWAY	0.094697	0.291777	-0.308182	-1.22761	24	133	CHRM1, RYR3, CHRM3, RYR2, ADCY2, CCKBR, PLCB4, CACNA1D, GRIN2C, ITPKB, ERBB3, PLCE1, PLCB1, NOS2, MYLK, TNNC1, ITPR2, PRKX, RYR1, CACNA1A, ATP2A3, ATP2A1, PLCG2, TACR2
KEGG_APOPTOSIS	0.0984308	0.291777	0.400795	1.30213	68	80	TNFSF10, IL1B, CASP10, IL1RAP, IL1R1, PIK3R1, TNFRSF1A, TRADD, CASP7, BAD, PPP3CC, IKBKG, FASLG, CAPN1, PIK3R5, FAS, TNFRSF10A, BCL2L1, MYD88, IL3RA, CASP6, TNFRSF10C, TNFRSF10B, PIK3CG, CHP, FADD, PRKACB, CASP8, AKT1, EXOG, IRAK2, TP53, NGF, ENDOG
KEGG_AXON_GUIDANCE	0.0976616	0.291777	0.370426	1.2691	70	119	LRRC4C, SEMA3C, SEMA3E, L1CAM, SEMA3F, EPHB2, SLIT3, UNC5A, SEMA3A, NTN4, NRP1, EPHB6, ABLIM3, ROBO2, EPHA4, SEMA6B, ROBO1, LIMK1, EPHA2, UNC5B, EFNB2, SEMA4B, PLXNA1, SEMA5B, UNC5C, EPHA3, PLXNC1, RAC2, SEMA3D, SEMA5A, SEMA7A, CXCL12, NFATC4, PPP3CC, GNAI2, RGS3, EFNB1, ABL1, MET, HRAS, SEMA3B, RHOD, ROBO3, SLIT2
KEGG_BLADDER_CANCER	0.09375	0.291777	0.472687	1.36158	59	41	IL8, MMP1, MMP2, CDKN1A, VEGFC, CCND1, PGF, EGFR, TYMP, MMP9, CDKN2A, RB1, HRAS, THBS1
KEGG_PROTEASOME	0.102804	0.299393	0.462822	1.33794	65	42	PSMB10, PSMB9, PSME1, IFNG, POMP, PSME2, PSMB8, PSMA3, PSMB1, PSMC1, PSMC4, PSMB3, PSMA6, PSMC2, PSMC3, PSMB2, PSMB6, PSMA5, PSMF1, PSMD8, PSMC6, PSMB7, PSMA2, PSMD6, PSMD14, PSMA1, SHFM1, PSMD7, PSMC5, PSMD2
KEGG_SELENOAMINO_ACID_METABOLISM	0.113111	0.32155	-0.464926	-1.33035	43	26	MAT1A, CBS, PAPSS1, GGT7, CTH, MARS2, PAPSS2
KEGG_RIG_I_LIKE_RECEPTOR_SIGNALING_PATHWAY	0.114286	0.32155	0.438656	1.31993	75	52	IL8, MAPK10, CASP10, ISG15, TMEM173, TRADD, IRF7, NLRX1, IKBKG, ATG12, MAPK11, TBKBP1, IL12A, IRF3, FADD, CASP8
KEGG_PRION_DISEASES	0.123177	0.340789	0.497892	1.33434	75	29	IL6, IL1B, EGR1, C1QB, C1QC, C1QA, NCAM2, C6
KEGG_FRUCTOSE_AND_MANNOSE_METABOLISM	0.132686	0.359468	0.480705	1.30593	81	31	AKR1B10, FBP1, HK3, PFKFB4, PFKP, ALDOA, PFKFB3, TSTA3, PHPT1, HK1, GMPPA, HK2, TPI1, GMPPB
KEGG_ONE_CARBON_POOL_BY_FOLATE	0.134259	0.359468	-0.521676	-1.34527	57	17	TYMS, MTR, FTCD, MTHFD2, AMT, SHMT2, MTHFD1L, MTHFD1
KEGG_TGF_BETA_SIGNALING_PATHWAY	0.140625	0.364746	0.378896	1.23149	98	79	DCN, BMP5, BMP4, FST, INHBA, GDF6, CHRD, TGFB3, CDKN2B, ID1, COMP, THBS2, AMH, ID3, ACVR1C, TGFB1, TGFBR2, INHBB, ACVR1, BMP8A
KEGG_MELANOGENESIS	0.140468	0.364746	-0.320636	-1.17135	41	85	FZD9, ADCY2, KIT, POMC, PLCB4, TCF7L1, WNT6, FZD7, ADCY5, PLCB1, CREB3L2, WNT10B, PRKX, FZD6, WNT2B, TCF7L2, NRAS, EP300
KEGG_FC_GAMMA_R_MEDIATED_PHAGOCYTOSIS	0.146893	0.375141	0.36941	1.22229	103	92	PLA2G4F, AMPH, VAV3, ARPC1B, FCGR3A, FCGR1A, FCGR2A, FCGR2B, FCGR2C, PIK3R1, LIMK1, MARCKS, RAC2, SCIN, HCK, PPAP2B, ARPC2, ARPC1A, PIK3R5, NCF1, VAV1, DNM1, DOCK2, RAC1, PRKCD, PIK3CG, WAS, PLD2, SYK, ARPC5L, RPS6KB2, AKT1, CDC42, VASP, DNM2, PPAP2A, ARPC3, PIK3R2, LAT, LYN, PRKCE, PLD1, MAP2K1, PLA2G4A, PIK3R3, ARPC4
KEGG_AMINO_SUGAR_AND_NUCLEOTIDE_SUGAR_METABOLISM	0.149533	0.376097	0.440232	1.27263	95	42	CHIT1, GFPT2, HK3, PGM1, UGDH, GALE, HEXB, TSTA3, NAGK, AMDHD2, HK1, NPL, GMPPA, HK2, GMPPB
KEGG_GLYCOSAMINOGLYCAN_DEGRADATION	0.159091	0.394166	0.546656	1.31166	90	18	HS3ST3A1, HS3ST3B1, IDUA, HEXB, GLB1, GUSB, NAGLU, HYAL2, ARSB, HPSE, SGSH, IDS, HYAL3
KEGG_CARDIAC_MUSCLE_CONTRACTION	0.161765	0.394896	-0.360744	-1.20237	54	51	RYR2, ATP1B2, CACNB4, CACNA1D, CACNB2, TNNC1, ATP1B1
KEGG_SNARE_INTERACTIONS_IN_VESICULAR_TRANSPORT	0.167464	0.402885	0.44467	1.2535	104	37	STX19, VAMP5, SNAP25, STX4, STX11, STX1B, VAMP3, VTI1B, VAMP8, STX8, BNIP1, YKT6, STX1A, VAMP7, STX10, STX18, SNAP23, BET1L, BET1
KEGG_GALACTOSE_METABOLISM	0.174497	0.408498	0.508448	1.28825	103	23	HK3, PFKP, PGM1, GALE, GAA, MGAM, GLB1, HK1, GLA, B4GALT1, HK2
KEGG_AMINOACYL_TRNA_BIOSYNTHESIS	0.176796	0.408498	-0.379679	-1.22129	63	41	EPRS, MARS2, DARS2, AARS, PSTK, NARS2, NARS, LARS, CARS2, IARS2, IARS, TARS2, VARS2, WARS2, FARSB, PARS2, EARS2, SARS2, FARS2, LARS2, SEPSECS, VARS, KARS
KEGG_PPAR_SIGNALING_PATHWAY	0.178517	0.408498	0.397149	1.21308	117	57	CYP8B1, MMP1, FABP6, HMGCS2, ANGPTL4, ACOX2, PPARG, OLR1, CD36, SLC27A2, SCD5, SCD, PLTP, PLIN1, ACSL5, FABP5, AQP7, RXRA, ME1, SLC27A1, ACOX3, SLC27A4, ACSL1, ILK
KEGG_EPITHELIAL_CELL_SIGNALING_IN_HELICOBACTER_PYLORI_INFECTION	0.179641	0.408498	0.384096	1.20324	119	64	CXCL1, IL8, ATP6V0D2, HBEGF, MAPK10, TCIRG1, EGFR, JUN, ATP6V0E1, JAM3, ATP6V0D1, IKBKG, ATP6V1B2, MAPK11, MET, JAM2, ATP6V0C, ADAM10, RAC1, ATP6V1D, NOD1, ATP6V1F, ATP6V1G1
KEGG_RNA_POLYMERASE	0.187013	0.415	-0.424219	-1.24502	71	29	POLR3G, POLR2F, POLR2K, POLR3C, POLR2B, POLR1B, POLR2J3, POLR1E, POLR1C, ZNRD1, POLR3K, POLR3A, POLR3H, POLR3B, POLR2J2, POLR2A, POLR2H, POLR2D, POLR1A
KEGG_PROXIMAL_TUBULE_BICARBONATE_RECLAMATION	0.1875	0.415	-0.493894	-1.27362	80	17	ATP1B2, AQP1, ATP1B1, PCK1, GLS
KEGG_PANCREATIC_CANCER	0.204412	0.446478	0.369748	1.17077	138	69	TGFB3, RALB, MAPK10, VEGFC, CCND1, TGFB1, PIK3R1, TGFBR2, PGF, EGFR, RAC2, TGFA, CDKN2A, BAD, IKBKG, PIK3R5, RB1, BCL2L1, RALA, RAC1, PIK3CG, VEGFB, STAT1, VEGFA, JAK1, AKT1, CDC42, TGFB2, TP53
KEGG_HEDGEHOG_SIGNALING_PATHWAY	0.220312	0.474959	0.407395	1.18293	140	43	WNT7B, ZIC2, BMP5, WNT2, BMP4, WNT5A, GLI3, GAS1, WNT5B, BMP8A
KEGG_INOSITOL_PHOSPHATE_METABOLISM	0.234421	0.498897	-0.342296	-1.13901	78	52	PLCB4, ITPKB, PLCE1, IMPA2, PLCB1, PLCG2, ISYNA1, PIP5K1B, ALDH6A1, IMPA1, PIP5K1A, PIKFYVE, PLCD4, PI4KA, PIK3C2A, PIK3CA, PIK3CB
KEGG_RENAL_CELL_CARCINOMA	0.261128	0.548698	0.358251	1.13068	175	68	EGLN3, TGFB3, VEGFC, SLC2A1, TGFB1, PIK3R1, PGF, EPAS1, JUN, HIF1A, TGFA, PIK3R5, MET, HRAS, HGF, RAC1, PIK3CG, VEGFB, VEGFA, RAP1A, PAK4, AKT1, CDC42, TGFB2
KEGG_NEUROACTIVE_LIGAND_RECEPTOR_INTERACTION	0.269388	0.552079	0.318473	1.10825	197	135	P2RY2, GABRE, GRIA3, HRH1, PTH1R, PTGER3, DRD4, HTR7, AGTR1, CHRNA1, LPAR3, CTSG, ADORA3, P2RY6, LPAR1, ADRB2, F2RL1, ADRA2A, BDKRB2, EDNRA, ADRA2C, GRID1, HTR1D, FPR2, GABRB2, FPR1, C3AR1, LEPR, C5AR1, PTH2R, THRB, GRIN2D, LPAR6, MCHR1, SSTR2, PTAFR, GRM4, PTGIR, PTGDR, GRIK3, F2RL2, P2RY1, FPR3, OXTR, GRIN1, S1PR3, TSHR
KEGG_SMALL_CELL_LUNG_CANCER	0.266667	0.552079	0.341026	1.11115	187	82	COL4A6, FN1, ITGA3, LAMA1, CDKN2B, CCND1, PIK3R1, LAMB3, ITGAV, LAMA4, ITGA2, PTGS2, LAMC3, LAMA3, IKBKG, PIK3R5, LAMB2, RXRA, RB1, BCL2L1
KEGG_BASAL_CELL_CARCINOMA	0.29096	0.589018	-0.340715	-1.11767	102	46	FZD9, PTCH2, PTCH1, TCF7L1, WNT6, FZD7, SMO, WNT10B, FZD6, WNT2B, TCF7L2
KEGG_LONG_TERM_DEPRESSION	0.295732	0.591463	-0.332208	-1.10339	96	53	GRIA2, CRHR1, PLCB4, IGF1R, GNAZ, PLA2G6, PLCB1, ITPR2, RYR1, CACNA1A, NRAS, PLA2G2D, MAPK1
KEGG_PENTOSE_PHOSPHATE_PATHWAY	0.337268	0.643523	0.434331	1.09735	199	22	FBP1, G6PD, PFKP, PGM1, ALDOA, TKT, PGD, PGLS, H6PD
KEGG_STEROID_BIOSYNTHESIS	0.328597	0.643523	0.481067	1.10601	184	15	DHCR24, CEL, CYP27B1, SC5DL, FDFT1, NSDHL, TM7SF2, EBP, LIPA, CYP51A1
KEGG_NICOTINATE_AND_NICOTINAMIDE_METABOLISM	0.337268	0.643523	0.433098	1.09423	199	22	NNMT, NT5E, QPRT, NAMPT, BST1, ENPP3, C9orf95, AOX1, PNP
KEGG_GAP_JUNCTION	0.335526	0.643523	-0.294495	-1.06052	101	75	TUBAL3, DRD2, ADCY2, PLCB4, TUBB2B, ADCY5, EGF, PLCB1, TUBA8, ITPR2, PRKX
KEGG_ABC_TRANSPORTERS	0.360447	0.67257	0.377786	1.06496	225	37	ABCA12, CFTR, ABCC3, ABCA4, ABCC9, ABCA6, ABCC11, ABCA1, ABCD4, ABCB4
KEGG_WNT_SIGNALING_PATHWAY	0.360595	0.67257	-0.259762	-1.03954	96	132	WIF1, FZD9, SFRP1, PLCB4, LRP6, TCF7L1, WNT6, FZD7, VANGL2, PLCB1, WNT10B, PRKX, MYC, FZD6, WNT2B, TCF7L2, EP300, SMAD4, PPP2R5A
KEGG_BETA_ALANINE_METABOLISM	0.367133	0.677156	0.443242	1.06352	209	18	GAD1, DPYD, ALDH2, AOC3, ABAT, ALDH3A2, SRM, ECHS1
KEGG_LONG_TERM_POTENTIATION	0.383686	0.69991	-0.306457	-1.04929	126	59	GRIA2, PLCB4, PPP1R1A, GRIN2C, PLCB1, RPS6KA6, ITPR2, PRKX, NRAS, EP300, PPP1R12A, MAPK1, ATF4
KEGG_P53_SIGNALING_PATHWAY	0.394933	0.712596	0.332347	1.04629	264	66	CDKN1A, SERPINE1, SFN, IGFBP3, CCND1, SHISA5, TP53I3, GADD45G, CD82, SESN2, PERP, GADD45A, CDKN2A, FAS, IGF1, THBS1, CCNG1, TP73, CCND2, TNFRSF10B, SESN3, SESN1, CASP8, TP53, RRM2
KEGG_TERPENOID_BACKBONE_BIOSYNTHESIS	0.420959	0.716481	0.448247	1.03056	236	15	HMGCS2, MVD, DHDDS, HMGCR, MVK, FDPS
KEGG_MISMATCH_REPAIR	0.422983	0.716481	-0.372203	-1.0253	172	22	EXO1, RFC5, RFC3, MSH2, RFC4, RPA1, POLD3
KEGG_MELANOMA	0.414523	0.716481	0.339532	1.03709	273	57	CDKN1A, FGF12, PDGFRB, FGF11, PDGFC, CCND1, PIK3R1, EGFR, PDGFA, MITF, CDKN2A, BAD, PIK3R5, PDGFRA, RB1, IGF1, MET, HRAS, HGF
KEGG_HYPERTROPHIC_CARDIOMYOPATHY_HCM	0.422156	0.716481	0.327257	1.02518	281	64	ITGB6, IL6, ITGA11, ITGA3, TGFB3, ITGA5, SGCD, ITGB5, ITGA1, TGFB1, ITGAV, CACNG4, CACNA1C, ITGA2, TNNT2, CACNA2D4, IGF1, SLC8A1, ITGB3, ITGB4, TPM1, LMNA, TNNI3, CACNA2D2, ITGA4, ITGB1, ITGB7, TGFB2, EMD
KEGG_ARRHYTHMOGENIC_RIGHT_VENTRICULAR_CARDIOMYOPATHY_ARVC	0.413897	0.716481	-0.297065	-1.01713	136	59	ITGA10, RYR2, CACNB4, CACNA1D, ITGA9, TCF7L1, ITGA6, CACNB2, DSG2, ITGB8, TCF7L2, DSC2, DMD
KEGG_DILATED_CARDIOMYOPATHY	0.410095	0.716481	-0.28523	-1.02663	129	70	ITGA10, RYR2, ADCY2, CACNB4, CACNA1D, ITGA9, ADCY5, ITGA6, CACNB2, TNNC1, PRKX, ITGB8
KEGG_PEROXISOME	0.436047	0.731149	0.316491	1.01114	299	72	XDH, CRAT, CROT, ACOX2, DDO, AMACR, SLC27A2, PIPOX, IDH1, ACSL5, PEX11A, PEX11G, ABCD4, PHYH, ACOX3, ACSL1, SOD2, PEX16, SCP2, ACAA1, PEX3, ECH1, PAOX, PRDX5, IDH2
KEGG_RNA_DEGRADATION	0.441176	0.732353	-0.298482	-1.0135	149	56	ENO3, DDX6, CNOT6L, LSM2, ZCCHC7, DCPS, EXOSC5, EXOSC6, PARN, CNOT4, RQCD1, PNPT1, DIS3, EXOSC2, HSPA9, CNOT2, PAPD7, CNOT1, HSPD1, EDC4, EXOSC4, WDR61, XRN1, EDC3, PAPOLG, LSM7, EXOSC9, EXOSC10, PAPOLA, CNOT10, EXOSC3, SKIV2L2, LSM6, EXOSC1, DCP2
KEGG_GLYCOSAMINOGLYCAN_BIOSYNTHESIS_HEPARAN_SULFATE	0.481663	0.783882	-0.35827	-0.986918	196	22	EXTL1
KEGG_GLIOMA	0.479821	0.783882	0.317888	0.991264	320	62	CALML3, CDKN1A, SHC3, PDGFRB, CCND1, PIK3R1, EGFR, PDGFA, TGFA, CAMK2B, SHC2, CDKN2A, CALML5, PIK3R5, PDGFRA, RB1, IGF1, HRAS, CALM1
KEGG_NITROGEN_METABOLISM	0.493056	0.794633	-0.379606	-0.978905	212	17	CA6, CA3, CA8, CTH, CA13, ASNS, GLS, AMT, CA5B
KEGG_ALANINE_ASPARTATE_AND_GLUTAMATE_METABOLISM	0.538588	0.818266	0.358823	0.950382	327	28	GAD1, ADSSL1, GFPT2, DDO, ACY3, IL4I1, ASS1, ASL, ALDH4A1, CPS1
KEGG_GLYCEROPHOSPHOLIPID_METABOLISM	0.527108	0.818266	-0.274922	-0.971512	174	65	MBOAT1, PCYT1B, CHPT1, PLA2G6, DGKE, AGPAT9, CHKA, PTDSS1, PPAP2C, PLA2G2D
KEGG_GLYCOSPHINGOLIPID_BIOSYNTHESIS_LACTO_AND_NEOLACTO_SERIES	0.518456	0.818266	0.376241	0.95328	308	23	FUT3, FUT6, FUT2, B3GNT3, B3GNT4
KEGG_BASE_EXCISION_REPAIR	0.548556	0.818266	-0.307775	-0.937491	208	33	UNG, PARP1, POLE, LIG3, MUTYH, NTHL1, POLD3, POLB, NEIL3, TDG, FEN1, NEIL1, POLL
KEGG_ERBB_SIGNALING_PATHWAY	0.531773	0.818266	-0.266608	-0.975026	158	83	SHC4, NRG3, NRG2, ERBB3, EGF, MYC, PTK2, PLCG2, NRAS, CDKN1B, MAPK1, AKT3, MAPK8, CRKL, ERBB4
KEGG_OOCYTE_MEIOSIS	0.552083	0.818266	-0.249803	-0.95586	158	102	ADCY2, SPDYC, SMC1B, IGF1R, ADCY5, STAG3, CCNE2, RPS6KA6, ITPR2, PRKX, PPP2R5A, SMC3, MAPK1, ANAPC7, MAPK12, BUB1, MAD2L1, YWHAZ, ESPL1, CALM2, PPP1CC, CDC25C, SGOL1, ANAPC5, YWHAH, PLK1, AURKA
KEGG_B_CELL_RECEPTOR_SIGNALING_PATHWAY	0.549133	0.818266	0.295436	0.949276	379	73	FOS, VAV3, FCGR2B, LILRB3, PIK3R1, IFITM1, JUN, RAC2, CARD11, BLNK, NFATC4, PPP3CC, IKBKG, PIK3R5, VAV1, HRAS, BCL10, RAC1, PIK3CG, BTK, SYK, CHP
KEGG_FC_EPSILON_RI_SIGNALING_PATHWAY	0.520896	0.818266	0.307168	0.965816	348	65	MS4A2, PLA2G2A, VAV3, PLA2G5, MAPK10, PIK3R1, FCER1G, RAC2, PIK3R5, VAV1, MAPK11, HRAS, MAP2K3, LCP2, RAC1, PRKCD, PIK3CG, BTK, SYK, FCER1A, AKT1, MAPK13, PIK3R2, MAP2K4, LAT, LYN, PRKCE, MAP2K1, PLA2G4A, PIK3R3, MAP2K2
KEGG_AMYOTROPHIC_LATERAL_SCLEROSIS_ALS	0.536723	0.818266	-0.294387	-0.965696	189	46	GRIA2, PRPH, GRIN2C, BCL2
KEGG_MTOR_SIGNALING_PATHWAY	0.578387	0.849665	0.309704	0.924269	379	49	VEGFC, PIK3R1, PGF, HIF1A, RPS6KA2, PIK3R5, IGF1, CAB39L, DDIT4, EIF4EBP1, PIK3CG, VEGFB, VEGFA, RPS6KB2, AKT1, RPS6KA3, CAB39, PIK3R2, ULK1, PIK3R3, PRKAA2, EIF4E2
KEGG_INSULIN_SIGNALING_PATHWAY	0.589603	0.858545	0.272285	0.934781	430	123	CALML3, FBP1, PYGL, SHC3, HK3, MAPK10, SOCS3, PPP1R3C, PIK3R1, PDE3A, SH2B2, SOCS1, FASN, TRIP10, MKNK2, LIPE, SHC2, BAD, FOXO1, CALML5, PIK3R5, PPP1R3B, HRAS, CALM1, HK1, MKNK1, EIF4EBP1, PIK3CG, PHKA2, CBLC, SOCS2, HK2, PRKACB, RPS6KB2, SHC1, AKT1, ACACA, SREBF1
KEGG_VIBRIO_CHOLERAE_INFECTION	0.612708	0.876806	0.302542	0.905428	404	50	CFTR, ERO1L, ATP6V0D2, TCIRG1, KCNQ1, ATP6V0E1, SEC61G, ATP6V0D1, ATP6V1B2, PDIA4, ATP6V0C, ATP6V1D, ATP6V1F, ATP6V1G1, KDELR2, PRKACB, KDELR1, SEC61B, ACTB
KEGG_COLORECTAL_CANCER	0.611694	0.876806	0.29438	0.913288	407	61	FOS, TGFB3, AXIN2, MAPK10, CCND1, TGFB1, PIK3R1, TGFBR2, JUN, RAC2, BAD, PIK3R5
KEGG_PATHOGENIC_ESCHERICHIA_COLI_INFECTION	0.631659	0.8962	0.297334	0.887352	414	49	CLDN1, ARPC1B, TUBA4A, TUBB3, KRT18, CD14, LY96, TUBB2A, TLR4, ARPC2, ARPC1A, TUBA1C, ABL1, WAS, ARPC5L, EZR, HCLS1, CDC42, ITGB1, RHOA
KEGG_PROGESTERONE_MEDIATED_OOCYTE_MATURATION	0.656566	0.923643	-0.253336	-0.919602	194	81	ADCY2, SPDYC, IGF1R, ADCY5, RPS6KA6, PRKX, PDE3B, MAPK1, ANAPC7, MAPK12, AKT3, MAPK8, BUB1, MAD2L1
KEGG_GNRH_SIGNALING_PATHWAY	0.679433	0.94778	0.271268	0.885261	478	81	CALML3, MMP2, PLA2G2A, PLA2G5, HBEGF, MAPK10, MMP14, EGFR, JUN, CACNA1C, CAMK2B, ITPR1, CALML5, MAPK11, HRAS, PTK2B, CALM1, MAP2K3, PLCB3, ADCY7, PRKCD
KEGG_SPHINGOLIPID_METABOLISM	0.68599	0.948953	0.309043	0.851623	425	33	DEGS2, SGPP2, SGMS2, ASAH1, SMPD1, SGMS1, UGCG, PPAP2B, SGPP1, GLB1, ACER3, GALC, SMPD3, GLA, SGPL1, ARSA
KEGG_GLYCEROLIPID_METABOLISM	0.69337	0.951235	-0.26747	-0.860357	250	41	MBOAT1, DGAT2, DGKE, LPL, AGPAT9, PPAP2C, ALDH9A1
KEGG_GLYCOSYLPHOSPHATIDYLINOSITOL_GPI_ANCHOR_BIOSYNTHESIS	0.710327	0.958653	-0.294105	-0.838183	281	25	GPLD1, PGAP1, PIGM, PIGW, PIGY
KEGG_REGULATION_OF_ACTIN_CYTOSKELETON	0.707349	0.958653	0.247389	0.889081	538	176	ITGB6, FN1, ITGA11, ITGA3, ITGA5, VAV3, ITGB5, ARPC1B, FGF12, PDGFRB, FGF11, BDKRB2, PDGFC, GNG12, ITGA1, PIK3R1, ITGAM, LIMK1, ITGAV, EGFR, PDGFA, CD14, RRAS, ITGA2, RAC2, BCAR1, SCIN, ITGAX, F2R, SLC9A1, ARPC2, IQGAP2, ARPC1A, PIK3R5, PDGFRA, PXN, VAV1, GNA12, ITGB2, HRAS, SSH3, NCKAP1L, ITGB3, ITGB4, RAC1, PIK3CG, WAS, DIAPH1, ARPC5L, EZR, PIP4K2A, VCL, CYFIP1, RRAS2, PAK4, APC2, CDC42, ITGA4,…
KEGG_VEGF_SIGNALING_PATHWAY	0.732036	0.974391	0.269715	0.844924	488	64	HSPB1, PLA2G2A, PLA2G5, PIK3R1, PTGS2, RAC2, SHC2, BAD, MAPKAPK3, NFATC4, PPP3CC, PIK3R5, PXN, MAPK11, HRAS, RAC1, PIK3CG, CHP, VEGFA, AKT1, CDC42
KEGG_ADIPOCYTOKINE_SIGNALING_PATHWAY	0.733728	0.974391	-0.251997	-0.866183	247	60	ACSL6, POMC, IRS2, SLC2A4, PPARGC1A, PPARA, PTPN11, AKT3, MAPK8, RXRB, TNF, PCK1
KEGG_GLYCINE_SERINE_AND_THREONINE_METABOLISM	0.745501	0.974435	-0.286133	-0.818744	289	26	CBS, CHDH, GCAT
KEGG_ARGININE_AND_PROLINE_METABOLISM	0.743119	0.974435	0.27597	0.819487	485	48	P4HA3, MAOA, P4HA2, ABP1, P4HA1, SAT1, ASS1, ASL, ALDH2, CKMT1B, ALDH4A1, NAGS, CPS1, GATM
KEGG_TASTE_TRANSDUCTION	0.752358	0.975715	-0.297625	-0.80282	318	20	KCNB1, PRKX, SCNN1G, CACNA1A, GNB3, TAS2R20, GNAS
KEGG_ALZHEIMERS_DISEASE	0.759563	0.977422	0.245059	0.859441	555	146	CALML3, MME, IL1B, LRP1, COX7A1, NDUFA4L2, GRIN2D, CACNA1C, TNFRSF1A, APOE, GRIN1, UQCRQ, CASP7, MAPT, BACE2, BAD, PPP3CC, ITPR1, CALML5, CAPN1, FAS, COX4I2, NDUFA2, CALM1, PLCB3, NDUFS7, ADAM10, NDUFS8, NDUFS6, ATP5D, UQCRC1, CHP, FADD, NDUFS4, CASP8, COX5B, GAPDH
KEGG_NOTCH_SIGNALING_PATHWAY	0.773438	0.980081	0.279057	0.812866	494	44	DTX4, LFNG, JAG1, DLL1, NOTCH3, MAML3, DTX2, DLL4, DTX3L
KEGG_PROSTATE_CANCER	0.772857	0.980081	0.256503	0.837978	540	84	CREB3L1, AR, CDKN1A, NKX3-1, PDGFRB, PDGFC, CCND1, PIK3R1, EGFR, PDGFA, TGFA, BAD, FOXO1, IKBKG, PIK3R5, PDGFRA, RB1, IGF1, HRAS
KEGG_ACUTE_MYELOID_LEUKEMIA	0.785174	0.987416	0.26364	0.805278	518	57	RUNX1T1, CCND1, PIK3R1, SPI1, RARA, CCNA1, ZBTB16, BAD, IKBKG, PIK3R5, RUNX1, PML, HRAS, EIF4EBP1, PIK3CG, CEBPA, PPARD, RPS6KB2, AKT1
KEGG_T_CELL_RECEPTOR_SIGNALING_PATHWAY	0.793201	0.99001	0.249211	0.831121	559	100	FOS, VAV3, PIK3R1, IL10, JUN, CARD11, MAP3K8, TEC, CTLA4, NFATC4, PPP3CC, IKBKG, PIK3R5, VAV1, MAPK11, IFNG, CD4, HRAS, LCP2, BCL10, PIK3CG, CHP, ICOS, CBLC, PAK4, AKT1, CDC42, RHOA, PTPN6, CBLB, MAPK13, PIK3R2, LAT, MAP2K1, PIK3R3, PDCD1, MAP2K2
KEGG_VASCULAR_SMOOTH_MUSCLE_CONTRACTION	0.801347	0.992713	-0.230242	-0.862672	237	93	ACTG2, ADCY2, PLCB4, CACNA1D, KCNMB1, ADCY5, PLA2G6, PLCB1, MYLK, ITPR2, PRKX
KEGG_PURINE_METABOLISM	0.845628	0.993583	0.231375	0.807715	618	141	XDH, AK5, PDE11A, ADSSL1, GUCY1A2, PDE8B, NT5E, PDE3A, ENTPD3, GUCY1A3, PDE1B, ADA, PDE10A, PDE7B, POLD4, GUCY1B3, NME3, ENPP3, AK1, AMPD3, PKM2
KEGG_PYRUVATE_METABOLISM	0.845333	0.993583	-0.240234	-0.742509	316	35	ACSS1, LDHC, PC, LDHB, ALDH9A1
KEGG_PROPANOATE_METABOLISM	0.834646	0.993583	-0.257576	-0.759655	317	30	ACSS1, LDHC, LDHB, ALDH9A1, ALDH6A1, EHHADH, ACACB, ACSS3, MCEE, MUT, PCCB, ACADM
KEGG_BIOSYNTHESIS_OF_UNSATURATED_FATTY_ACIDS	0.855918	0.993583	0.279952	0.703321	498	21	SCD5, SCD, ACOT4, ACOX3, ELOVL5, ACOT7, ACAA1
KEGG_TYPE_II_DIABETES_MELLITUS	0.829889	0.993583	0.27078	0.766359	521	38	HK3, MAPK10, SOCS3, PIK3R1, SOCS1, CACNA1C, CACNA1B, PKM2, PIK3R5, HK1, PRKCD, PIK3CG, SOCS2, HK2
KEGG_ALDOSTERONE_REGULATED_SODIUM_REABSORPTION	0.819629	0.993583	-0.249472	-0.766904	308	34	ATP1B2, IRS2, NEDD4L, SCNN1G, ATP1B1, NR3C2, MAPK1, INSR
KEGG_THYROID_CANCER	0.842784	0.993583	-0.261354	-0.749657	326	27	TCF7L1, MYC, TCF7L2, NRAS, MAPK1, RXRB
KEGG_CHRONIC_MYELOID_LEUKEMIA	0.84104	0.993583	0.246129	0.790844	581	73	CDKN1A, TGFB3, SHC3, CCND1, TGFB1, PIK3R1, TGFBR2, MECOM, SHC2, CDKN2A, BAD, IKBKG, PIK3R5, RUNX1, RB1, ABL1, HRAS, BCL2L1
KEGG_PRIMARY_IMMUNODEFICIENCY	0.851562	0.993583	-0.247325	-0.738326	326	31	TNFRSF13C, UNG, CD8B, RFX5, TNFRSF13B
KEGG_CITRATE_CYCLE_TCA_CYCLE	0.997403	1	-0.144975	-0.425482	383	29	PC, ACO2, PCK1, FH
KEGG_FATTY_ACID_METABOLISM	0.941645	1	-0.209733	-0.644743	354	34	ACSL6
KEGG_OXIDATIVE_PHOSPHORYLATION	0.951524	1	0.213825	0.723229	686	108	ATP6V0D2, COX7A1, NDUFA4L2, TCIRG1, ATP6V0E1, UQCRQ, ATP6V0D1, ATP6V1B2, COX4I2, NDUFA2, ATP6V0C, NDUFS7, NDUFS8, NDUFS6, ATP6V1D, ATP5D, UQCRC1, ATP5J2, ATP6V1F, ATP6V1G1, COX17, NDUFS4, COX5B, NDUFA3, NDUFB2, COX6B1, COX8A, PPA1, ATP6V0B, UQCR11, NDUFB4, COX7C, NDUFB10, ATP5I, ATP6V0A4, ATP5E, NDUFB1, COX7B, ATP6AP1, NDUFS5, ATP5J, NDUFA1, ATP5O, ATP5G3
KEGG_PYRIMIDINE_METABOLISM	0.986532	1	-0.178286	-0.668004	292	93	ENTPD8, TYMS, POLR3G, NT5M, POLR2F, DCK, TXNRD1, POLR2K, POLE, NT5C2, POLR3C, POLR2B, DHODH, POLR1B, POLR2J3, PRIM1, POLR1E, POLD3, PRIM2, POLA1, POLR1C, UPRT, NME5, UCK2
KEGG_VALINE_LEUCINE_AND_ISOLEUCINE_DEGRADATION	0.973437	1	0.216854	0.629668	622	43	HMGCS2, BCAT1, IL4I1, ALDH2, PCCA, AOX1, ABAT, ACAA1, ALDH3A2, ECHS1, ACADS, HSD17B10
KEGG_LYSINE_DEGRADATION	1	1	-0.150886	-0.490038	361	44	ALDH9A1, ASH1L, EHMT2, SETDB1, AASDH, EHHADH, SETD8, SUV420H1, HADH, AADAT, WHSC1, SETD1B, SETDB2, SETD1A, SETD2
KEGG_N_GLYCAN_BIOSYNTHESIS	0.936728	1	0.229605	0.675111	606	46	MGAT1, MAN2A1, MGAT4A, FUT8, MAN1A1, MAN1C1, MGAT4B, ST6GAL1, B4GALT1, MGAT2, MAN1B1, DOLPP1, ALG10, RFT1, DPM2, TUSC3, ALG1, ALG2, ALG14, DAD1, ALG5, DPM3
KEGG_ETHER_LIPID_METABOLISM	0.881864	1	0.264422	0.678095	529	24	PLA2G2A, PLA2G5, LPCAT2, PPAP2B, PLD2, PLA2G7, LPCAT1, PPAP2A, LPCAT4, PLD1, PLA2G4A, AGPS
KEGG_PROTEIN_EXPORT	0.996644	1	0.164232	0.416114	593	23	SEC61G, HSPA5, SEC61B, SRP19, SEC61A1, SPCS1, SPCS3, SRP14, SRP54, IMMP1L, OXA1L, SRPR, SRP68, SRPRB, SEC62, SEC61A2, IMMP2L, SEC11A, SPCS2, SEC11C, SRP9, SEC63, SRP72
KEGG_NUCLEOTIDE_EXCISION_REPAIR	0.895028	1	-0.224892	-0.729653	323	43	CUL4A, POLE, RFC5, RFC3, RFC4, RPA1, POLD3, ERCC6, CUL4B, GTF2H3, RFC1, GTF2H4, ERCC3, ERCC5, RBX1
KEGG_PHOSPHATIDYLINOSITOL_SIGNALING_SYSTEM	0.929936	1	-0.204383	-0.736091	291	72	PLCB4, ITPKB, PLCE1, IMPA2, PLCB1, DGKE, ITPR2, PLCG2, PIP5K1B, DGKH, IMPA1, PRKCA, PIP5K1A, CALM2, PIKFYVE, PLCD4, PI4KA, PIK3C2A
KEGG_UBIQUITIN_MEDIATED_PROTEOLYSIS	1	1	-0.150753	-0.602832	267	131	KLHL13, WWP2, NEDD4L, UBR5, TRIM37, CUL4A, NHLRC1, ANAPC7, UBA2, SMURF2, UBE2G2, UBE2O, FANCL, MDM2, UBE4B, RCHY1, ANAPC5, FBXW7, SKP2, FBXW8, DET1, CUL4B, PIAS2, UBE2N, KLHL9, UBE2W, ANAPC1, HERC2, PPIL2, CDC16, SIAH1, BIRC6, ITCH, VHL, CUL5, RBX1, CBL, RFWD2, HERC1, UBA6, BIRC2, MID1, CUL3, UBE4A, UBE2L3, CDC20, MGRN1
KEGG_REGULATION_OF_AUTOPHAGY	0.930796	1	0.24551	0.606412	537	20	ATG12, IFNG, ATG7, ATG4A, ULK1, PRKAA2, GABARAPL1
KEGG_ENDOCYTOSIS	0.874016	1	0.224518	0.806975	665	173	HSPA6, RAB31, ADRB2, CLTB, EHD2, DAB2, LDLR, EGFR, IQSEC2, CSF1R, HLA-G, HLA-C, ARAP2, F2R, EPN3, SH3GLB2, AP2S1, PDGFRA, RAB11FIP5, HLA-B, HLA-A, EHD4, HLA-E, DNM1, MET, HRAS, VPS37A, NEDD4, ADRB1, IL2RB, CHMP2A, AP2A1, PARD6G, PLD2, CCR5, CBLC, SMAP2, ARAP3, FLT1, EPN1, PARD3, PSD, EHD1, CDC42, HSPA2, ARRB1, ACAP3, CBLB, DNM2, ARAP1, ADRBK1, LDLRAP1, FAM125A, RUFY1, SH3GL1, CHMP4B, GRK4, CLTCL1…
KEGG_DORSO_VENTRAL_AXIS_FORMATION	0.868512	1	0.275546	0.6806	501	20	EGFR, ETS2, CPEB1, NOTCH3
KEGG_ADHERENS_JUNCTION	0.971609	1	-0.182839	-0.658091	307	70	IGF1R, TCF7L1, TCF7L2, EP300, SMAD4, SORBS1, MAPK1, INSR, MLLT4, YES1, CREBBP, ACTN2, SSX2IP, RAC3, ACTN4, PTPRF, SMAD3, NLK
KEGG_TIGHT_JUNCTION	0.992647	1	-0.176027	-0.675616	269	107	CLDN6, CLDN3, MAGI1, MRAS, NRAS, MYH3, EPB41, PARD6B, ASH1L, CLDN23, AKT3, MLLT4, YES1, MPDZ, PRKCA, EPB41L1, ACTN2, MYH14, ACTN4, MYH11, TJP3, IGSF5, PRKCQ, MAGI3, EPB41L2, CTNNB1, PRKCI, AMOTL1
KEGG_NEUROTROPHIN_SIGNALING_PATHWAY	0.990385	1	0.194868	0.667029	720	121	CALML3, NTF4, SHC3, MAPK10, PIK3R1, SH2B2, MAP3K5, JUN, CAMK2B, SHC2, RPS6KA2, BAD, CALML5, FASLG, PIK3R5, MAPK11, ABL1, HRAS, NGFRAP1, CALM1, TP73, RAC1, PRKCD, PIK3CG, RPS6KA4, MAGED1, RAP1A, ARHGDIA, SHC1, AKT1, CDC42, MAPK7, RHOA, IRAK2, TP53, NGF, CAMK2G, RPS6KA3, MAPK13, SH2B3, PIK3R2, IRAK4, PSEN1
KEGG_VASOPRESSIN_REGULATED_WATER_REABSORPTION	0.909814	1	-0.217117	-0.693523	342	39	DYNC1I1, CREB3L2, PRKX
KEGG_PARKINSONS_DISEASE	0.956885	1	0.209362	0.705013	687	104	SNCAIP, COX7A1, NDUFA4L2, UBA7, PINK1, UBE2L6, UQCRQ, COX4I2, NDUFA2, NDUFS7, NDUFS8, NDUFS6, ATP5D, UQCRC1, VDAC1, NDUFS4, COX5B, NDUFA3, NDUFB2, COX6B1, COX8A, VDAC2, CASP3, LRRK2, CASP9, UBA1, UQCR11, NDUFB4, COX7C, NDUFB10, SLC25A5, ATP5E, NDUFB1, COX7B, UBB, NDUFS5, ATP5J, NDUFA1, ATP5O, ATP5G3, UBE2J2, NDUFV3, CYCS, ATP5H, NDUFA10, NDUFC1, UQCRFS1, NDUFA8, NDUFB3, PPID, SLC25A6
KEGG_HUNTINGTONS_DISEASE	1	1	-0.150869	-0.615536	250	158	PLCB4, TAF4B, PLCB1, CREB3L2, NDUFB9, PPARGC1A, EP300, POLR2F, HAP1, COX6C, DNAH2, DNAL4, REST, POLR2K, DNAH1, POLR2B, VDAC3, CREBBP, SIN3A, UQCRB, POLR2J3
KEGG_ENDOMETRIAL_CANCER	0.995461	1	0.181799	0.544075	657	50	AXIN2, CCND1, PIK3R1, EGFR, BAD, PIK3R5, HRAS, ILK, PIK3CG, APC2, AKT1, TP53, PIK3R2, CASP9, MAP2K1, PIK3R3, MAP2K2, MLH1, KRAS, ARAF
KEGG_NON_SMALL_CELL_LUNG_CANCER	0.937685	1	-0.206251	-0.686314	315	52	RARB, EGF, E2F3, PLCG2, NRAS, E2F1, MAPK1, AKT3, RXRB, PRKCA, FOXO3

## Sheet: KEGG_LAR
pathway	pval	padj	ES	NES	nMoreExtreme	size	leadingEdge
KEGG_STEROID_HORMONE_BIOSYNTHESIS	0.00225734	0.0394299	0.794249	2.20055	0	23	UGT1A6, SULT1E1, SULT2B1, AKR1C2, HSD17B2, CYP21A2, UGT2B7, AKR1C1, SRD5A3, HSD17B1, AKR1C3, CYP1B1, STS, HSD17B8, HSD11B2, COMT
KEGG_OXIDATIVE_PHOSPHORYLATION	0.00235294	0.0394299	0.498778	1.83949	0	108	COX4I2, UQCRQ, NDUFA4L2, NDUFA2, NDUFB1, COX7A1, ATP6V0D2, NDUFS7, ATP5I, ATP6V1G1, ATP6V0C, NDUFA3, UQCR11, ATP5D, NDUFC2, COX7C, ATP5G2, NDUFB10, ATP6V0D1, ATP6V1D, COX6A1, UQCR10, NDUFA1, ATP6V0E1, COX17, COX5B, ATP6V0E2, ATP6AP1, COX8A, NDUFB7, PPA2, ATP6V0A4, COX7B, NDUFB8, COX4I1, ATP5E, NDUFC1, NDUFB2, UQCRC1, NDUFA8, ATP5L, ATP5H, NDUFS4, NDUFA6, NDUFB4, NDUFS8, COX6B1, NDUFA10, NDUFV2, N…
KEGG_TYROSINE_METABOLISM	0.00220751	0.0394299	0.66553	1.95952	0	31	HGD, PNMT, ALDH3B2, ADH1C, DDC, MAOA, FAH, GSTZ1, TYRP1
KEGG_ARACHIDONIC_ACID_METABOLISM	0.00227273	0.0394299	0.659379	1.98932	0	36	ALOX15B, ALOX15, GPX2, GGT1, PLA2G2A, CYP2J2, HPGDS, PLA2G5, LTC4S, CYP2E1, AKR1C3, GGT6, PTGDS, GPX4, GGT5, JMJD7-PLA2G4B
KEGG_BUTANOATE_METABOLISM	0.0022779	0.0394299	0.708765	2.03848	0	29	HMGCS2, AKR1B10, ACSM1, GAD1, ABAT, ACSM3, AACS, ACSM5, ECHS1
KEGG_RETINOL_METABOLISM	0.00225734	0.0394299	0.694238	1.92346	0	23	UGT1A6, ADH1C, DHRS9, UGT2B7, ALDH1A2, ALDH1A1, DHRS4L2, PNPLA4, RDH16, RETSAT, DHRS4, CYP26A1
KEGG_METABOLISM_OF_XENOBIOTICS_BY_CYTOCHROME_P450	0.00224215	0.0394299	0.607439	1.83767	0	35	UGT1A6, ALDH3B2, ADH1C, AKR1C2, UGT2B7, AKR1C1, MGST2, GSTM5, GSTZ1, CYP2E1, GSTM2, GSTM1, AKR1C3, CYP1B1, GSTT1, GSTM3, EPHX1
KEGG_CELL_CYCLE	0.00170648	0.0394299	-0.536926	-1.94291	0	116	CCNA1, MYC, SMC1B, CDKN2A, RAD21, E2F5, BUB1, TTK, RBL1, PLK1, CDK6, CDC20, E2F3, CCNE1, CCNA2, MCM2, PRKDC, TFDP1, BUB1B, E2F2, MCM4, CDC7, MAD2L1, MCM3, CCNB2, CDC25A, ESPL1, CHEK1, SFN, CDKN2C, CCNB3, SKP2, MCM6, CDC45, TGFB2, CDKN2D, SMAD4, MCM7, PTTG1, CCNE2, STAG1, SMC3, CDK1, YWHAZ, MCM5, ANAPC1, CCNB1, CHEK2, TFDP2, E2F1, PKMYT1, ATR, SMAD2, EP300, CDC25B, CDK2, CDC25C, CCND1, PCNA, HDAC2
KEGG_PEROXISOME	0.00225225	0.0394299	0.552354	1.92496	0	72	MPV17L, CRAT, ACOX2, CROT, PXMP4, XDH, AMACR, PEX11A, DDO, PEX11G, IDH1, ACSL1, MVK, SLC27A2, DHRS4, SCP2, PIPOX, ACAA1, IDH2, NUDT12, ABCD4, ACSL5, DECR2, PEX16, ACOX3, GSTK1, PEX7, PAOX, FAR2, ECH1, ACSL3, PEX14, SOD1, ACOT8
KEGG_PARKINSONS_DISEASE	0.0023753	0.0394299	0.463286	1.70387	0	104	COX4I2, UQCRQ, NDUFA4L2, NDUFA2, NDUFB1, COX7A1, NDUFS7, NDUFA3, UQCR11, ATP5D, NDUFC2, COX7C, SNCAIP, ATP5G2, NDUFB10, SLC25A6, LRRK2, COX6A1, UQCR10, SLC25A4, NDUFA1, PINK1, CASP9, COX5B, COX8A, NDUFB7, PARK7, COX7B, NDUFB8, COX4I1, ATP5E, UBB, NDUFC1, NDUFB2, UQCRC1, NDUFA8, ATP5H, NDUFS4, NDUFA6, NDUFB4, NDUFS8, COX6B1, VDAC1, SNCA, NDUFA10, NDUFV2, NDUFS6, NDUFB3, ATP5J, NDUFA5, ATP5O, ATP5B…
KEGG_VALINE_LEUCINE_AND_ISOLEUCINE_DEGRADATION	0.00453515	0.0673155	0.563019	1.76122	1	43	HMGCS2, ABAT, MCCC2, PCCA, IVD, ACAA1, ACADSB, ALDH6A1, ACAD8, ECHS1, HIBCH, HIBADH, ALDH2, ACADM, MCEE, AOX1, ACAT1, ALDH7A1
KEGG_HUNTINGTONS_DISEASE	0.00486618	0.0673155	0.374596	1.45639	1	158	GRIN1, CREB3L1, DNALI1, CREB3L4, COX4I2, UQCRQ, NDUFA4L2, NDUFA2, ITPR1, NDUFB1, PPARG, COX7A1, NDUFS7, NDUFA3, UQCR11, ATP5D, NDUFC2, COX7C, ATP5G2, NDUFB10, SLC25A6, CASP8, BBC3, COX6A1, CLTCL1, UQCR10, SLC25A4, NDUFA1, CASP9, COX5B, POLR2L, AP2S1, COX8A, NDUFB7, COX7B, NDUFB8, COX4I1, ATP5E, SOD1, NDUFC1, NDUFB2, UQCRC1, NDUFA8, POLR2E, TGM2, ATP5H, NDUFS4, NDUFA6, NDUFB4, DCTN4, NDUFS8, COX6B…
KEGG_DRUG_METABOLISM_OTHER_ENZYMES	0.00677201	0.0864733	0.657075	1.82049	2	23	UGT1A6, NAT1, CES1, XDH, UGT2B7, GUSB, CDA, TK2, CES2, UCK1
KEGG_STARCH_AND_SUCROSE_METABOLISM	0.00915332	0.103854	0.631963	1.77658	3	25	ENPP3, UGT1A6, UGT2B7, GUSB, ENPP1, UGDH
KEGG_DRUG_METABOLISM_CYTOCHROME_P450	0.0112613	0.103854	0.564431	1.71603	4	37	UGT1A6, ALDH3B2, ADH1C, FMO5, UGT2B7, MAOA, MGST2, GSTM5, GSTZ1, FMO4, CYP2E1, GSTM2, GSTM1, GSTT1, FMO3, GSTM3, FMO1
KEGG_RIBOSOME	0.0112613	0.103854	0.425398	1.52167	4	83	RPL36AL, RPL41, RPL29, RPS15, RPS28, RPL35, RPS27L, RPL7A, RPL37, RPL23, RPL13A, RPL6, RPS23, RPL19, RPL10, RPS24, RPL18, RPL28, RPS9, RPL34, RPS11, RPS3A, RPL15, RPS26, RPS2, RPS4X, RPLP1, RPL39, RPL23A, RPLP0, RPL24, RPL3, RPL27, RPS5, RPL37A, RPS25, RPL36, RPS15A, FAU, RPLP2, RPL31, RPS29, RPL12, RPL14, RPL27A, RPL11, RPL26L1, RPS8, RPL22, RPL9, RPS7, UBA52, RPL32, RPSA, RPL13, RPS13, RPL38
KEGG_HEDGEHOG_SIGNALING_PATHWAY	0.0106952	0.103854	-0.540036	-1.66427	5	43	LRP2, WNT6, PRKX, WNT10A, BMP2, SMO, WNT11, PTCH2, BMP8B, RAB23, WNT2B, PTCH1, WNT3, WNT9A, WNT10B, WNT5B, BMP6
KEGG_ALZHEIMERS_DISEASE	0.00977995	0.103854	0.371319	1.43079	3	146	GRIN1, MAPT, CALML3, COX4I2, UQCRQ, NDUFA4L2, CALML5, NDUFA2, ITPR1, NDUFB1, ATP2A3, COX7A1, NDUFS7, APOE, NDUFA3, UQCR11, ATP5D, NDUFC2, COX7C, ATP5G2, NDUFB10, CACNA1C, CASP8, CACNA1D, COX6A1, UQCR10, NDUFA1, CALM1, CHP, CASP9, COX5B, CASP7, COX8A, NDUFB7, COX7B, NDUFB8, COX4I1, ATP5E, GRIN2C, MME, NDUFC1, NDUFB2, UQCRC1, NDUFA8, ATP5H, NDUFS4, NDUFA6, NDUFB4, NDUFS8, COX6B1, SNCA, BAD, NDUFA10…
KEGG_ARRHYTHMOGENIC_RIGHT_VENTRICULAR_CARDIOMYOPATHY_ARVC	0.0143113	0.125035	-0.478456	-1.55863	7	59	ITGB8, TCF7L1, DSC2, ACTN2, DES, DSG2, ITGA9, ITGA10, DSP, ITGA6, DMD, ACTN4, ITGB4, SGCB, ACTN1, LMNA, CACNB1, TCF7L2, ITGA2B, CTNNB1, DAG1, CDH2, CACNB2, ACTG1
KEGG_PORPHYRIN_AND_CHLOROPHYLL_METABOLISM	0.0158014	0.131151	0.599907	1.6621	6	23	UGT1A6, UGT2B7, BLVRB, GUSB, BLVRA, MMAB
KEGG_WNT_SIGNALING_PATHWAY	0.0207254	0.163829	-0.395753	-1.45185	11	132	WIF1, MMP7, SFRP1, WNT6, FZD9, VANGL2, TCF7L1, MYC, PRKX, FZD7, WNT10A, LRP6, WNT11, FZD6, FOSL1, WNT2B, PRKCA, PRICKLE1, WNT3, NFATC1, PLCB4, WNT9A, WNT10B, WNT5B, LRP5, FZD8, ROCK2, MAPK8, NFAT5, SMAD4, TBL1X, TCF7L2
KEGG_DNA_REPLICATION	0.0233813	0.172429	-0.534078	-1.57781	12	35	MCM2, PRIM2, MCM4, DNA2, MCM3, RFC4, MCM6, MCM7, MCM5, POLD1, RPA1, FEN1, PRIM1, RFC5, POLD3, POLA1, PCNA, POLE, RFC1, RFC3, POLA2, POLE2
KEGG_NEUROACTIVE_LIGAND_RECEPTOR_INTERACTION	0.0238908	0.172429	-0.384978	-1.4207	13	135	GABRP, GABBR2, GABRA5, CCKBR, PRSS3, OPRK1, CHRM3, CRHR1, NPY5R, NPY1R, GPR156, NTSR1, NMUR1, GPR83, CHRM1, LEP, GLP1R, ADRA2B, ADORA2B, GRM6, FPR2
KEGG_HISTIDINE_METABOLISM	0.0264317	0.182819	0.562122	1.5838	11	24	ALDH3B2, DDC, HDC, MAOA, ACY3, HNMT, LCMT2, ALDH2, HEMK1
KEGG_GLUTATHIONE_METABOLISM	0.0276498	0.183594	0.501806	1.58388	11	46	GPX2, GGT1, G6PD, MGST2, GSTM5, GSTZ1, GGCT, IDH1, GSR, GSTM2, GSTM1, GGT6, GSTT1, GSS, GSTM3, IDH2, GPX4, GGT5, GSTK1, GSTT2, GSTM4
KEGG_STEROID_BIOSYNTHESIS	0.032967	0.188708	0.66075	1.62658	14	15	DHCR24, CEL, SC5DL, TM7SF2, FDFT1, EBP, CYP27B1, LIPA, NSDHL, HSD17B7, CYP51A1
KEGG_O_GLYCAN_BIOSYNTHESIS	0.0297483	0.188708	0.567807	1.59623	12	25	ST6GALNAC1, GCNT3, GALNT6, GALNT7, GALNT10, GALNTL2, GALNT14, GALNT5
KEGG_ADHERENS_JUNCTION	0.032491	0.188708	-0.42764	-1.4222	17	70	TCF7L1, ACTN2, IGF1R, MLLT4, SORBS1, ACTN4, MET, SSX2IP, YES1, ACTN1, PTPRF, PVRL4, SMAD4, TCF7L2, LMO7, PVRL3, CTNNB1, SRC, ACTG1, RAC3, SMAD2, WASF1, TCF7, EP300, VCL, IQGAP1, WASF2, WASF3, CREBBP, MAP3K7, CSNK2B, MAPK1, CSNK2A2
KEGG_BASAL_CELL_CARCINOMA	0.0316901	0.188708	-0.476265	-1.48847	17	46	WNT6, FZD9, TCF7L1, FZD7, WNT10A, BMP2, SMO, WNT11, FZD6, PTCH2, WNT2B, PTCH1, WNT3, WNT9A, WNT10B, WNT5B, FZD8
KEGG_ABC_TRANSPORTERS	0.036036	0.199399	0.517222	1.5725	15	37	ABCC11, ABCA12, ABCC6, ABCC3, ABCC2, ABCG2, ABCA8, ABCB1, CFTR, ABCD4, ABCG1, ABCA6, ABCA9
KEGG_PPAR_SIGNALING_PATHWAY	0.0424107	0.227103	0.439103	1.46003	18	57	HMGCS2, FABP6, ACOX2, CYP8B1, ACADL, SCD, ACSL1, DBI, SLC27A2, SCP2, ACAA1, ANGPTL4, PPARG, FABP3, ACSL5, RXRA, FABP7
KEGG_TRYPTOPHAN_METABOLISM	0.0465632	0.241547	0.497872	1.48265	20	32	KYNU, DDC, KMO, HAAO, MAOA, AFMID, CYP1B1, INMT, ECHS1, AADAT, ALDH2
KEGG_COMPLEMENT_AND_COAGULATION_CASCADES	0.0529954	0.258742	0.459174	1.44931	22	46	C4A, C7, C4BPA, CFD, BDKRB2, PROC, F3, TFPI, F10, F13A1, CD46, CFI, PLAT, SERPINE1, THBD, F2R, CFH, CR1, SERPINA1, VWF, PLAU, SERPINA5
KEGG_OLFACTORY_TRANSDUCTION	0.0528634	0.258742	0.53995	1.52133	23	24	CLCA2, CALML3, CAMK2B, CALML5, PRKACB
KEGG_LYSOSOME	0.0546318	0.259111	0.350514	1.31325	22	118	GUSB, CTSG, GM2A, CLN3, CD63, ATP6V0D2, CTSK, IDUA, ACP5, ATP6V0C, ASAH1, FUCA1, AGA, NAGLU, GNPTG, NPC2, ATP6V0D1, SMPD1, ARSG, CLTCL1, ARSA, CTSW, CD164, SUMF1, ABCA2, LIPA, SCARB2, CTSO, GLA, ATP6AP1, GALC, ATP6V0A4, CTSH, CTSD, SGSH, AP1S3, GLB1, CTSZ, AP4S1, AP1B1, PLA2G15, CTSF, PSAP, CTSA, AP1M2, ABCB9, AP1S1, LGMN, GNS, GAA, HEXB, NAGPA, CLTB, AP3S1, CD68, CLN5, TCIRG1, ATP6V0B, ATP6V0A1,…
KEGG_AMINO_SUGAR_AND_NUCLEOTIDE_SUGAR_METABOLISM	0.0568182	0.261995	0.459186	1.4325	24	42	CHIT1, GALE, UGDH, AMDHD2, NANS, NAGK, CYB5R1, GMPPB, TSTA3, GNPNAT1, GMPPA, NPL, PMM2
KEGG_PATHOGENIC_ESCHERICHIA_COLI_INFECTION	0.0588235	0.263911	-0.449305	-1.41617	32	49	TUBAL3, TUBB2B, ARHGEF2, TLR5, TUBB3, PRKCA, TUBB6, NCK1, ROCK2, NCK2, TUBB, TUBA1A, YWHAZ, CTNNB1, TUBB8, ROCK1, ACTG1, TUBA8
KEGG_CYSTEINE_AND_METHIONINE_METABOLISM	0.062167	0.271571	-0.515233	-1.47421	34	29	MAT1A, CBS, LDHB, TRDMT1, AMD1, MTAP, SMS, DNMT1, IL4I1, LDHC, MTR
KEGG_CARDIAC_MUSCLE_CONTRACTION	0.0699774	0.297853	0.437609	1.42007	30	51	ATP1A2, COX4I2, CACNA2D2, UQCRQ, COX7A1, CACNG4, ATP1B2, UQCR11, COX7C, CACNB4, CACNA1C, CACNA1D, COX6A1, UQCR10, SLC9A1, COX5B, COX8A, COX7B, COX4I1, UQCRC1
KEGG_PROPANOATE_METABOLISM	0.0743243	0.308446	0.483061	1.40663	32	30	ACSS3, ABAT, PCCA, ACACA, ALDH6A1, ECHS1, ACSS2, HIBCH, SUCLG2, ALDH2, ACADM, MCEE, ACAT1, ALDH7A1
KEGG_HOMOLOGOUS_RECOMBINATION	0.0831858	0.331054	-0.51433	-1.4214	46	25	BLM, RAD54L, XRCC2, BRCA2, RAD54B, RAD51, NBN, POLD1, RPA1, MUS81, EME1, MRE11A, POLD3, RAD52, TOP3A
KEGG_CYTOKINE_CYTOKINE_RECEPTOR_INTERACTION	0.0837607	0.331054	-0.318342	-1.23389	48	192	IL12RB2, GDF5, CXCL5, EDAR, TNF, CCL7, IL22RA1, IL1R2, CXCL10, BMPR1B, KIT, IL17RB, BMP2, LIF, LEP, IL28RA, MPL, TNFSF13B, CCL8, CCL20, IL2RA, TSLP, IL23A, CXCL16, CXCL11, IL1B, TNFRSF21, TNFSF15, CNTFR
KEGG_BETA_ALANINE_METABOLISM	0.0905172	0.348382	0.52737	1.39117	41	18	GAD1, ABAT, ECHS1, HIBCH, ALDH2, ACADM, AOC3, ALDH7A1, DPYD, AOC2, MLYCD
KEGG_SNARE_INTERACTIONS_IN_VESICULAR_TRANSPORT	0.0923423	0.348382	0.440844	1.34029	40	37	STX19, VAMP5, STX1A, VTI1B, SNAP23, VAMP8, STX4, STX18, BET1L, BNIP1, SNAP29, BET1, VAMP3, YKT6, VTI1A, VAMP1, STX8, STX1B, STX17, VAMP7, USE1
KEGG_TERPENOID_BACKBONE_BIOSYNTHESIS	0.101099	0.372943	0.570155	1.40356	45	15	HMGCS2, MVK, IDI1, HMGCR, ACAT1, GGPS1, PDSS2, HMGCS1, MVD
KEGG_PHENYLALANINE_METABOLISM	0.105495	0.379096	0.561861	1.38314	47	15	ALDH3B2, DDC, MAOA, NAT6, GOT1, AOC3, MIF, GOT2
KEGG_GLYCOSPHINGOLIPID_BIOSYNTHESIS_LACTO_AND_NEOLACTO_SERIES	0.107335	0.379096	-0.502728	-1.36115	59	23	ST8SIA1, FUT9, B3GALT5, FUT1, GCNT2, B3GNT5, ST3GAL6, ST3GAL4, FUT4, B4GALT2
KEGG_FRUCTOSE_AND_MANNOSE_METABOLISM	0.11479	0.396983	0.450845	1.32742	51	31	AKR1B10, FBP1, SORD, PHPT1, ALDOA, GMPPB, TSTA3, GMPPA, PMM2
KEGG_RNA_POLYMERASE	0.120782	0.398082	-0.472153	-1.35095	67	29	POLR3G, POLR1E, POLR3C, POLR1B, POLR1C, POLR2J3, POLR1A, POLR2B, POLR3D, POLR2F, ZNRD1
KEGG_MELANOGENESIS	0.119718	0.398082	-0.363025	-1.25352	67	85	WNT6, FZD9, TCF7L1, PRKX, EDN1, FZD7, WNT10A, KIT, NRAS, WNT11, FZD6, WNT2B, PRKCA, WNT3, PLCB4, WNT9A, WNT10B, WNT5B, CREB3L2, ADCY3, FZD8, POMC, ADCY7, TCF7L2
KEGG_SMALL_CELL_LUNG_CANCER	0.122302	0.398082	-0.364738	-1.24642	67	82	LAMC2, MYC, CDK6, AKT3, LAMB3, E2F3, CCNE1, RARB, ITGA6, CKS1B, E2F2, PTGS2, SKP2, LAMA1, BIRC2, PTK2, CCNE2, RXRB, COL4A2, ITGA2B, PIAS2, LAMC1, NOS2, PIK3CA, TRAF1, E2F1, BIRC3, PIK3CD, TRAF3, BCL2, CDK2, CCND1, LAMA3, LAMC3, CDKN1B, ITGB1
KEGG_SPLICEOSOME	0.12931	0.406888	-0.33727	-1.21511	74	114	PRPF3, RBM17, PPIL1, SF3B3, SF3B4, LSM2, PUF60, SNRPA1, SNRPD1, DHX16, CDC5L, WBP11, THOC1, RBM8A, SNRPC, PHF5A, THOC4, MAGOH, PRPF8, PRPF18, MAGOHB, SNRNP40, SF3A3, NCBP2, TCERG1, EFTUD2, HSPA6, EIF4A3, PRPF40A, PRPF38B, DHX38, PRPF38A, ISY1, HNRNPU, SF3A1, SMNDC1, HSPA1B, CHERP, LSM6, DHX8, TRA2B, SF3B2, SF3B14, RBMX, SNRNP200, DHX15, SNRPA, PLRG1, PRPF4, CDC40, DDX46, SF3A2, HNRNPA1L2, PPIH, D…
KEGG_DORSO_VENTRAL_AXIS_FORMATION	0.134791	0.406888	-0.510042	-1.3399	73	20	ETV7, NOTCH1, ETV6, PIWIL4, ETS1, NOTCH2, SOS1
KEGG_NATURAL_KILLER_CELL_MEDIATED_CYTOTOXICITY	0.129983	0.406888	-0.34493	-1.22718	74	103	SHC4, RAET1L, TNF, ULBP1, NRAS, ULBP3, PLCG2, PRKCA, NFATC1, ICAM1, NFAT5, MICB, HLA-G, FCGR3B, IFNG, PIK3CA, PAK1, IFNAR2, SOS1, HLA-A, RAC3, TNFRSF10D, HLA-B, PIK3CD
KEGG_REGULATION_OF_ACTIN_CYTOSKELETON	0.134812	0.406888	-0.305874	-1.17236	78	176	CHRM3, FGF9, ITGB8, PAK3, FGFR2, TIAM2, ACTN2, MYH14, IQGAP3, FGF2, ITGA9, ITGA10, MRAS, CHRM1, PFN2, FGD1, NRAS, DIAPH3, ARHGEF4, MSN, ITGA6, PIP5K1A, ACTN4, MYLK, ITGB4
KEGG_ARGININE_AND_PROLINE_METABOLISM	0.142857	0.423469	0.392845	1.26117	62	48	ALDH4A1, GAMT, MAOA, GATM, ACY1, PRODH, CPS1, GLUL, CKMT1A, P4HA3, ASL, ALDH2, P4HA1, CKMT1B, GOT1, GLUD1, ALDH7A1, SAT1
KEGG_ALLOGRAFT_REJECTION	0.149362	0.434985	-0.451626	-1.29671	81	31	TNF, HLA-DOB, HLA-F, CD80, HLA-G, IFNG, IL12A, HLA-A, HLA-B, FAS
KEGG_NICOTINATE_AND_NICOTINAMIDE_METABOLISM	0.158837	0.446896	0.468188	1.29068	70	22	ENPP3, QPRT, ENPP1, NAMPT, NUDT12, NNMT, NADSYN1
KEGG_TGF_BETA_SIGNALING_PATHWAY	0.157706	0.446896	-0.352702	-1.19902	87	79	LEFTY2, GDF5, TNF, ID4, MYC, BMPR1B, E2F5, BMP2, LEFTY1, RBL1, BMP8B, TFDP1, SMURF2, THBS3, BMP6, ROCK2, TGFB2, PITX2, SMAD4, THBS1
KEGG_P53_SIGNALING_PATHWAY	0.16158	0.447038	-0.364989	-1.20583	89	66	SERPINB5, RPRM, PMAIP1, CDKN2A, CDK6, CCNE1, GTSE1, CCNB2, CHEK1, SFN, CCNB3, THBS1, CCNE2, CDK1, CCNB1
KEGG_SPHINGOLIPID_METABOLISM	0.173626	0.454068	0.419537	1.26147	78	33	DEGS2, SMPD3, SPTLC2, ASAH1, SMPD1, SGMS1, PPAP2B, ARSA, ACER2, SGPP1, GLA, GALC, SGPP2, PPAP2A, SMPD2, GLB1, UGCG
KEGG_NITROGEN_METABOLISM	0.186004	0.454068	-0.499665	-1.25666	100	17	CA6, CA3, CA9, GLS, ASNS
KEGG_BASAL_TRANSCRIPTION_FACTORS	0.172414	0.454068	-0.439611	-1.27453	94	32	TAF4B, TAF2, STON1, GTF2I, TAF5L, TAF5, GTF2H4, TAF11, TAF1L, TBPL1, TBP, TAF13, GTF2H3, TAF4, GTF2F2
KEGG_TIGHT_JUNCTION	0.182759	0.454068	-0.326684	-1.17009	105	107	CLDN6, ACTN2, MYH14, MRAS, CGN, NRAS, AKT3, MLLT4, PRKCA, EPB41L2, ACTN4, CSDA, PRKCQ, ASH1L, RRAS2, TJAP1, YES1, ACTN1, CLDN23, CLDN9, MPDZ, MAGI1, PRKCI, PARD6B, LLGL1, CTNNB1, MYH3, SRC, MYH10, ZAK, ACTG1, AMOTL1, CLDN4, MYH9
KEGG_LONG_TERM_DEPRESSION	0.178378	0.454068	-0.377469	-1.20906	98	53	CRHR1, RYR1, GNAZ, IGF1R, NRAS, PLA2G4A, PRKCA, PLCB4, LYN, ITPR2, CACNA1A, ITPR3
KEGG_CHRONIC_MYELOID_LEUKEMIA	0.184071	0.454068	-0.35201	-1.18321	103	73	SHC4, CBLC, MYC, CDKN2A, NRAS, CDK6, AKT3, E2F3, E2F2, GAB2
KEGG_GRAFT_VERSUS_HOST_DISEASE	0.169399	0.454068	-0.445822	-1.28004	92	31	TNF, HLA-DOB, IL1B, HLA-F, CD80, HLA-G, IFNG, HLA-A, HLA-B, IL6, FAS
KEGG_DILATED_CARDIOMYOPATHY	0.180505	0.454068	-0.359412	-1.1953	99	70	ITGB8, TNF, DES, TNNT2, ITGA9, ITGA10, PRKX, ITGA6, DMD, ITGB4, SGCB, ADCY3, TNNC1, TGFB2, ADCY7, LMNA, CACNB1, ITGA2B, ADRB1, TPM3, DAG1, ADCY2
KEGG_FATTY_ACID_METABOLISM	0.214128	0.461627	0.399756	1.20194	96	34	ADH1C, ACADL, ACSL1, ACAA1, ACADSB, ECHS1, ACSL5, ACOX3, ALDH2, ACADM, ACSL3, CPT2, ACAT1, ALDH7A1
KEGG_ALANINE_ASPARTATE_AND_GLUTAMATE_METABOLISM	0.214123	0.461627	0.419369	1.19942	93	28	ADSSL1, ALDH4A1, GAD1, ABAT, DDO, ACY3, CPS1, GLUL, ASL
KEGG_LYSINE_DEGRADATION	0.199647	0.461627	-0.391779	-1.21442	112	44	BBOX1, OGDHL, ACAT2, SUV39H2, ALDH1B1, PLOD2, SETDB1, PLOD3, ASH1L, PLOD1, EHMT2, WHSC1
KEGG_GLYCOSAMINOGLYCAN_BIOSYNTHESIS_KERATAN_SULFATE	0.210238	0.461627	-0.497331	-1.22911	114	15	CHST4, B3GNT7, CHST6, CHST2
KEGG_GLYCOSAMINOGLYCAN_BIOSYNTHESIS_HEPARAN_SULFATE	0.199105	0.461627	0.449169	1.23825	88	22	HS6ST3, HS3ST2, HS6ST2, B3GAT1
KEGG_AMINOACYL_TRNA_BIOSYNTHESIS	0.19292	0.461627	-0.400674	-1.21734	108	41	EPRS, WARS, VARS, TARS2, AARS, IARS, MARS2, YARS, PARS2, RARS2, DARS2, KARS, LARS, CARS2, NARS, FARSB, AARS2, SARS2, TARSL2, TARS, DARS, YARS2, MARS, IARS2, GARS
KEGG_PROTEIN_EXPORT	0.20316	0.461627	0.444886	1.2326	89	23	OXA1L, SEC61B, SRP14, SEC61G, SPCS1, SRP19, SPCS3, SRPR, SRP54, SPCS2, SEC62, SEC11C
KEGG_ECM_RECEPTOR_INTERACTION	0.202822	0.461627	-0.343484	-1.16624	114	76	COL2A1, COL11A2, LAMC2, ITGB8, ITGA9, ITGA10, SV2B, LAMB3, ITGA6, THBS3, ITGB4, SDC2, IBSP, SPP1, CD47, LAMA1
KEGG_GLIOMA	0.2125	0.461627	-0.358398	-1.17717	118	62	SHC4, CDKN2A, IGF1R, NRAS, CDK6, AKT3, E2F3, PLCG2, PRKCA, TGFA, E2F2
KEGG_GLYCOLYSIS_GLUCONEOGENESIS	0.229025	0.487412	0.358188	1.1499	100	48	ALDH3B2, ADH1C, FBP1, GALM, AKR1A1, ACSS2, ALDOA, ALDH2, PCK2
KEGG_PATHWAYS_IN_CANCER	0.246305	0.511084	-0.270609	-1.0945	149	293	WNT6, FZD9, LAMC2, FGF9, TCF7L1, FGFR2, CCNA1, ARNT2, FGF2, CBLC, MYC, CDKN2A, FZD7, WNT10A, KIT, BMP2, IGF1R, DAPK2, NRAS, SMO, CDK6, AKT3, LAMB3, WNT11, E2F3, FZD6, CCNE1, RARB, BIRC5, PTCH2, PLCG2, WNT2B, PRKCA, TGFA, DAPK1, ITGA6, PTCH1, CKS1B, E2F2, WNT3, MSH2, RALBP1, BRCA2, WNT9A, MMP1, WNT10B, WNT5B, PTGS2, SKP2, MET, LAMA1, FZD8, TGFB2, GSTP1, MAPK8, BIRC2, RAD51, PTK2, SMAD4, SLC2A1, TC…
KEGG_VIRAL_MYOCARDITIS	0.243682	0.511084	-0.359124	-1.15817	134	57	MYH14, HLA-DOB, DMD, HLA-F, SGCB, CXADR, ICAM1, CD80, HLA-G, DAG1, ABL2, MYH3, MYH10, HLA-A, ACTG1, RAC3, HLA-B, MYH9
KEGG_GLYCEROPHOSPHOLIPID_METABOLISM	0.252796	0.518077	0.336205	1.13851	112	65	ETNK2, GPD1L, PLA2G2A, PLA2G5, DGKD, ACHE, GPAT2, MBOAT7, MBOAT2, LPCAT3, DGKI, PPAP2B, DGKQ, JMJD7-PLA2G4B, PISD
KEGG_GLYCOSAMINOGLYCAN_DEGRADATION	0.265086	0.523861	0.447367	1.18013	122	18	GUSB, IDUA, NAGLU, SGSH, HYAL2, GLB1, GNS, HEXB
KEGG_PHOSPHATIDYLINOSITOL_SIGNALING_SYSTEM	0.263514	0.523861	0.317254	1.10563	116	72	INPP4B, PIP5K1B, INPP5J, CALML3, DGKD, CALML5, PIK3R1, PIK3C2G, ITPR1, ITPKA, DGKI, PIK3R3, DGKQ, PIK3C2B, INPP5A
KEGG_ADIPOCYTOKINE_SIGNALING_PATHWAY	0.258993	0.523861	-0.348302	-1.13633	143	60	ACSL6, TNF, IRS2, LEP, AKT3, ADIPOQ, PCK1, PRKCQ, PPARGC1A, PPARA, ACSL4, MAPK8, POMC, SLC2A1, RXRB
KEGG_GLYCOSAMINOGLYCAN_BIOSYNTHESIS_CHONDROITIN_SULFATE	0.280353	0.544069	0.433458	1.17007	126	20	B3GAT1, CSGALNACT1, CHST7, XYLT2, CHPF, CHST15, CHST12, CHSY3, B4GALT7
KEGG_NON_SMALL_CELL_LUNG_CANCER	0.281867	0.544069	-0.354678	-1.12748	156	52	CDKN2A, NRAS, CDK6, AKT3, E2F3, RARB, PLCG2, PRKCA, TGFA, E2F2
KEGG_PRIMARY_IMMUNODEFICIENCY	0.29326	0.559554	-0.40072	-1.15055	160	31	TAP2, TAP1, RFX5, TNFRSF13C, DCLRE1C, UNG, ICOS
KEGG_GLYCINE_SERINE_AND_THREONINE_METABOLISM	0.313501	0.591377	0.393653	1.11831	136	26	GNMT, GAMT, MAOA, GATM, PIPOX, GLYCTK
KEGG_CYTOSOLIC_DNA_SENSING_PATHWAY	0.325664	0.606672	-0.36027	-1.09458	183	41	POLR3G, CXCL10, IL1B, DDX58, POLR3C, ADAR, AIM2, POLR1C, POLR3D, IL6, CCL5, IKBKE, CCL4, ZBP1
KEGG_ALDOSTERONE_REGULATED_SODIUM_REABSORPTION	0.328918	0.606672	0.361471	1.08683	148	34	SCNN1A, ATP1A2, PIK3R1, SLC9A3R2, ATP1B2, PIK3R3, HSD11B2, IGF1, SGK1, NR3C2
KEGG_CHEMOKINE_SIGNALING_PATHWAY	0.333333	0.608059	-0.276962	-1.05286	197	163	SHC4, CXCL5, CCL7, TIAM2, PRKX, CXCL10, GNG4, NRAS, AKT3, CCL8, CCL20, CXCL16, CXCL11, PLCB4, LYN, GNB3, ADCY3, GNB4, ROCK2, CXCL1, PTK2, CX3CL1
KEGG_GAP_JUNCTION	0.349736	0.631046	-0.314073	-1.06566	198	75	PRKX, TUBAL3, TUBB2B, NRAS, TUBB3, PRKCA, PLCB4, TUBB6, ADCY3, ITPR2, ITPR3, TUBB, ADCY7, TUBA1A, DRD2, CDK1, ADRB1, TUBB8, ADCY2, SOS1, SRC
KEGG_LONG_TERM_POTENTIATION	0.358916	0.631428	0.320184	1.0612	158	59	GRIN1, CALML3, CAMK2B, RAPGEF3, CALML5, PRKACB, ITPR1, PPP1R1A, CACNA1C, CALM1, CHP, RPS6KA2, HRAS, GRIN2C, CAMK2G
KEGG_INSULIN_SIGNALING_PATHWAY	0.357995	0.631428	0.277833	1.04564	149	123	PPP1R3C, MAPK10, FBP1, FASN, CALML3, SOCS2, SHC2, MKNK2, SREBF1, CALML5, PIK3R1, PRKACB, PRKAA2, ACACA
KEGG_HYPERTROPHIC_CARDIOMYOPATHY_HCM	0.36136	0.631428	-0.318947	-1.0533	201	64	ITGB8, TNF, DES, TNNT2, ITGA9, ITGA10, ITGA6, DMD, ITGB4, SGCB, TNNC1, TGFB2, LMNA, CACNB1, ITGA2B, TPM3, DAG1
KEGG_MISMATCH_REPAIR	0.369369	0.632117	-0.397917	-1.06667	204	22	EXO1, MSH2, RFC4, MSH6, POLD1, RPA1, RFC5, POLD3, PCNA, RFC1, RFC3
KEGG_PROGESTERONE_MEDIATED_OOCYTE_MATURATION	0.365591	0.632117	-0.307223	-1.04531	203	81	CCNA1, PRKX, BUB1, IGF1R, PLK1, AKT3, CCNA2, MAD2L1, CCNB2, CDC25A, ADCY3, CCNB3, MAPK8, ADCY7, CDK1, ANAPC1, MAPK12, CCNB1, PIK3CA, ADCY2, HSP90AB1, RPS6KA6, PKMYT1, PIK3CD, CDC25B, CDK2, CDC25C, RPS6KA3, BRAF
KEGG_BLADDER_CANCER	0.380531	0.644573	-0.350973	-1.06634	214	41	MYC, CDKN2A, DAPK2, NRAS, E2F3, DAPK1, E2F2, MMP1
KEGG_GNRH_SIGNALING_PATHWAY	0.385135	0.645782	0.284938	1.01697	170	81	MAPK10, PLA2G2A, CALML3, CAMK2B, PLA2G5, CALML5, PRKACB, ITPR1, MAPK11, CACNA1C, ADCY6, CACNA1D, MMP2, JMJD7-PLA2G4B, CALM1, JUN, ADCY4, HRAS, MAP2K6, MAP3K1, CAMK2G
KEGG_MAPK_SIGNALING_PATHWAY	0.392252	0.648481	0.249242	1.01947	161	221	DUSP4, MAPK10, MAPT, PLA2G2A, FGF12, FGFR4, EGF, DUSP10, CACNA1H, HSPB1, PLA2G5, TGFB3, CACNA2D2, GADD45G, DUSP5, MKNK2, DUSP6, FOS, FGF14, PRKACB, HSPA2, RPS6KA5, MECOM, MAPK11, CACNG4, DUSP1, ARRB1, MAP3K12, AKT1, IL1R1, CACNB4, CACNA1C, RASGRF2, JUND, CACNA1D, TGFBR2, MAP3K5, MAPK8IP1, JMJD7-PLA2G4B
KEGG_MTOR_SIGNALING_PATHWAY	0.394558	0.648481	0.320487	1.03206	173	49	PIK3R1, CAB39L, PRKAA2, VEGFC, AKT1, PGF, PIK3R3, IGF1, RPS6KA2, ULK1, PRKAA1, PIK3R2, HIF1A, CAB39, EIF4B
KEGG_PYRIMIDINE_METABOLISM	0.40208	0.648733	-0.291738	-1.02452	231	93	POLR3G, TYMS, CMPK2, CTPS, PRIM2, POLR1E, POLR3C, CAD, PNPT1, UCK2, NT5E, POLR1B, ENTPD8, NT5C2, POLR1C, POLD1, POLR2J3, POLR1A, POLR2B, NT5M, POLR3D, POLR2F, ZNRD1, NME7, DCK, PRIM1, POLD3, POLA1, POLE, POLR2D
KEGG_RNA_DEGRADATION	0.402527	0.648733	-0.320125	-1.02906	222	56	PNPT1, PAPD7, PATL1, LSM2, RQCD1, ENO2, EXOSC5, ZCCHC7, PAPOLG, EXOSC3, XRN1, ENO1, EXOSC6, DCPS, CNOT7, CNOT1, LSM6, CNOT10, DIS3, SKIV2L, EDC3, DCP1B, EDC4, DCP1A, CNOT3, EXOSC2, EXOSC8, EXOSC10, EXOSC9, CNOT4
KEGG_VASCULAR_SMOOTH_MUSCLE_CONTRACTION	0.409412	0.653484	0.283855	1.02752	173	93	KCNMA1, PLA2G2A, CALML3, GUCY1A2, MYLK3, PLA2G5, CALML5, KCNMB4, PRKACB, ITPR1, AGTR1, PRKCH, RAMP2, EDNRA, CACNA1C, CALCRL, ADCY6, RAMP3, CACNA1D, JMJD7-PLA2G4B, CALM1, MRVI1, PRKG1, ADCY4
KEGG_ERBB_SIGNALING_PATHWAY	0.413978	0.65448	-0.296438	-1.01626	230	83	SHC4, PAK3, CBLC, MYC, NRAS, AKT3, BTC, PLCG2, PRKCA, TGFA, NRG2, NCK1, MAPK8, PTK2, PAK6, NCK2
KEGG_THYROID_CANCER	0.417989	0.654587	-0.367865	-1.03391	236	27	TCF7L1, MYC, NRAS, TCF7L2, RXRB, TPM3, CTNNB1, TCF7, TPR, CCND1, BRAF
KEGG_PENTOSE_PHOSPHATE_PATHWAY	0.434004	0.667965	0.362739	0.999986	193	22	FBP1, G6PD, ALDOA, RBKS, PGLS, PGD, TKT
KEGG_CALCIUM_SIGNALING_PATHWAY	0.434579	0.667965	0.26165	0.994839	185	133	ERBB4, GNA14, GRIN1, CALML3, CAMK2B, SLC8A2, ADRB2, MYLK3, CACNA1H, PDE1A, CALML5, PRKACB, ITPR1, ERBB2, PLN, ITPKA, BDKRB2, AGTR1, ATP2A3, ATP2B1, CYSLTR1, HTR2B, EDNRA, CACNA1C, SLC25A6, EDNRB, CACNA1D, HTR7, SLC25A4, HRH1, CACNA1I, CALM1, CHP, PHKB
KEGG_GLYCEROLIPID_METABOLISM	0.485126	0.688298	0.318202	0.980613	211	41	CEL, DGKD, MGLL, AKR1A1, GPAT2, DAK, MBOAT2, GLYCTK, DGKI, PPAP2B, DGKQ, ALDH2, GLA, AGPAT2
KEGG_ONE_CARBON_POOL_BY_FOLATE	0.475138	0.688298	-0.393042	-0.9885	257	17	MTHFD1L, TYMS, GART, MTHFD2, MTR
KEGG_REGULATION_OF_AUTOPHAGY	0.481236	0.688298	0.360788	0.973909	217	20	PRKAA2, ATG4A, ULK1, PRKAA1, ATG7, ATG12, BECN1, GABARAPL1
KEGG_FOCAL_ADHESION	0.483761	0.688298	-0.25755	-0.994098	282	185	COL2A1, SHC4, COL11A2, LAMC2, ITGB8, PAK3, ACTN2, ITGA9, ITGA10, IGF1R, AKT3, LAMB3, PRKCA, ITGA6, FLNA, THBS3, ACTN4, MYLK, ITGB4, IBSP, SPP1, MET, LAMA1, ROCK2, MAPK8, BIRC2, PTK2, ACTN1, PAK6
KEGG_JAK_STAT_SIGNALING_PATHWAY	0.464471	0.688298	-0.278485	-0.996849	267	108	IL12RB2, IL22RA1, CBLC, MYC, LIF, LEP, IL28RA, PIM1, AKT3, MPL, IL2RA, TSLP, IL23A, CNTFR
KEGG_HEMATOPOIETIC_CELL_LINEAGE	0.479354	0.688298	-0.297153	-0.986372	266	69	TNF, CD1A, IL1R2, KIT, IL2RA, IL1B, ITGA6, CR2, CSF1, TFRC, CD38, ITGA2B, ANPEP
KEGG_TASTE_TRANSDUCTION	0.459161	0.688298	0.367415	0.991797	207	20	SCNN1A, GRM4, PDE1A, PRKACB, TAS1R3, ADCY6
KEGG_MELANOMA	0.476534	0.688298	-0.304376	-0.981609	263	57	FGF9, FGF2, CDKN2A, IGF1R, NRAS, CDK6, AKT3, E2F3, E2F2
KEGG_ASTHMA	0.469835	0.688298	-0.369817	-0.979082	256	21	TNF, PRG2, HLA-DOB
KEGG_VASOPRESSIN_REGULATED_WATER_REABSORPTION	0.510297	0.717876	0.316166	0.965204	222	39	CREB3L1, AQP3, CREB3L4, PRKACB, ADCY6, RAB5B, STX4, RAB11A, DYNC2LI1, DCTN4, RAB5C
KEGG_OOCYTE_MEIOSIS	0.526678	0.734694	-0.269955	-0.960987	305	102	SMC1B, PRKX, BUB1, IGF1R, PLK1, CDC20, CCNE1, SGOL1, MAD2L1, CCNB2, ESPL1, ADCY3, ITPR2, FBXO5, ITPR3, AURKA, ADCY7, PTTG1, CCNE2, SMC3, CDK1, YWHAZ, ANAPC1, MAPK12, CCNB1, ADCY2, PPP2R5D
KEGG_LEUKOCYTE_TRANSENDOTHELIAL_MIGRATION	0.537383	0.74338	0.259157	0.953778	229	97	CLDN8, VAV3, RAPGEF3, CLDN5, PIK3R1, RHOH, THY1, JAM3, CD99, MAPK11, CLDN14, PXN, MYL5, JAM2, PIK3R3, ESAM
KEGG_T_CELL_RECEPTOR_SIGNALING_PATHWAY	0.561551	0.770393	-0.267847	-0.953882	332	100	PAK3, TNF, RASGRP1, CBLC, NRAS, AKT3, NFATC1, PRKCQ, NCK1, NFAT5, PAK6, NCK2, IFNG, MAPK12, MAP3K8, PIK3CA, ICOS, PAK1, NFKBIE, SOS1, PIK3CD, DLG1, CBL, PAK2, CD8B, RAF1, MAP2K7, MAPK14, PIK3CB, RELA, MAP3K7, AKT2, MAPK1, NFKB1, CTLA4, VAV2, MAPK13, MALT1, CD3G
KEGG_ACUTE_MYELOID_LEUKEMIA	0.575812	0.783482	-0.288138	-0.929243	318	57	TCF7L1, CCNA1, MYC, KIT, NRAS, PIM1, AKT3
KEGG_PURINE_METABOLISM	0.594787	0.80272	0.245791	0.947767	250	141	ENPP3, PDE11A, ADSSL1, XDH, GUCY1A2, AK7, PDE1A, PDE8B, ENPP1, AK5, PDE7B, NME3, NUDT9, PDE10A, ENTPD2, PDE2A, ENTPD3, POLD4, ENTPD5, ADCY6
KEGG_AXON_GUIDANCE	0.64837	0.834337	-0.251726	-0.909894	377	119	DPYSL5, PAK3, EPHB1, NTN1, EPHB3, L1CAM, EPHA8, SEMA4G, EFNA5, NRAS, EPHA7, NFATC1, SEMA6C, DPYSL2, NCK1, MET, ROCK2, PLXNA2, PTK2, SEMA5B, NFAT5, SEMA4F, PAK6, NCK2, CFL2, ABLIM2, LIMK2, SEMA4D, SRGAP2, FES, PAK1, PLXNA1, EPHA2, ROCK1, RAC3, EFNA1, SEMA4C
KEGG_FC_EPSILON_RI_SIGNALING_PATHWAY	0.642058	0.834337	0.268437	0.909022	286	65	MS4A2, MAPK10, PLA2G2A, VAV3, PLA2G5, PIK3R1, MAPK11, AKT1, PIK3R3
KEGG_INTESTINAL_IMMUNE_NETWORK_FOR_IGA_PRODUCTION	0.641892	0.834337	0.293608	0.892652	284	37	PIGR, TNFSF13, CCR10
KEGG_AMYOTROPHIC_LATERAL_SCLEROSIS_ALS	0.635945	0.834337	0.283378	0.894439	275	46	GRIN1, SLC1A2, MAPK11, BCL2L1, MAP3K5, CHP, CASP9, PRPH2, SOD1, MAP2K6, GRIN2C, RAC1, BAD, GRIN2D
KEGG_VIBRIO_CHOLERAE_INFECTION	0.62754	0.834337	0.271585	0.875749	277	50	KCNQ1, PRKACB, CFTR, ATP6V0D2, ERO1L, ATP6V1G1, ATP6V0C, ATP6V0D1, ATP6V1D, SEC61B, ATP6V0E1, SLC12A2, ATP6V0E2, SEC61G, ATP6AP1, ATP6V0A4
KEGG_AUTOIMMUNE_THYROID_DISEASE	0.645161	0.834337	-0.300583	-0.863405	359	30	HLA-DOB, HLA-F, CD80, HLA-G, HLA-A, HLA-B, FAS, GZMB, CD86, CTLA4, HLA-C, HLA-DQA1
KEGG_BIOSYNTHESIS_OF_UNSATURATED_FATTY_ACIDS	0.676923	0.864379	0.304063	0.830562	307	21	SCD, ACOT4, ELOVL5, ACAA1, ACOT1, ACOX3
KEGG_PROXIMAL_TUBULE_BICARBONATE_RECLAMATION	0.69281	0.877912	0.32125	0.832409	317	17	ATP1A2, ATP1B2, PCK2, GLUD1, CA2
KEGG_INOSITOL_PHOSPHATE_METABOLISM	0.705618	0.880696	0.260098	0.843635	313	52	INPP4B, PIP5K1B, INPP5J, PIK3C2G, ITPKA, ALDH6A1
KEGG_PYRUVATE_METABOLISM	0.704036	0.880696	0.280297	0.847978	313	35	LDHD, ACACA, HAGHL, ACSS2, ALDH2, PCK2, HAGH, ME1, ACAT1, ALDH7A1
KEGG_ANTIGEN_PROCESSING_AND_PRESENTATION	0.728086	0.882795	-0.263375	-0.857974	406	59	TAP2, HLA-DOB, HLA-F, TAP1, RFX5, NFYA, HLA-G, TAPBP, HSP90AB1, HLA-A, HLA-B, LTA, RFXAP, HSPA6, CD8B
KEGG_NOD_LIKE_RECEPTOR_SIGNALING_PATHWAY	0.726619	0.882795	-0.264935	-0.864346	403	60	TNF, CCL7, CCL8, IL1B, RIPK2, NOD2, MAPK8, BIRC2, CXCL1, TRIP6, MEFV
KEGG_FC_GAMMA_R_MEDIATED_PHAGOCYTOSIS	0.728571	0.882795	0.238634	0.862593	305	92	PLA2G4F, PIP5K1B, VAV3, PIK3R1, AMPH, SCIN, AKT1, PIK3R3, PPAP2B
KEGG_PRION_DISEASES	0.715808	0.882795	-0.287566	-0.8228	402	29	PRKX, NOTCH1, IL1B, PRNP, NCAM1, C6, LAMC1
KEGG_GLYCOSYLPHOSPHATIDYLINOSITOL_GPI_ANCHOR_BIOSYNTHESIS	0.741419	0.885435	0.283419	0.796751	323	25	PIGQ, PIGG, PIGH, PIGV, DPM2, PIGL, PIGF, PIGU, PIGT
KEGG_CELL_ADHESION_MOLECULES_CAMS	0.740995	0.885435	-0.24006	-0.867728	431	119	CLDN6, ITGB8, MPZ, NFASC, CDH3, L1CAM, CNTN2, ITGA9, HLA-DOB, PVR, ITGA6, HLA-F, SDC2, NCAM1, ICAM1, CLDN23, CLDN9, CD80, PTPRF, VCAM1, PDCD1LG2, PVRL3, HLA-G, SIGLEC1, ICOS, CADM1, CD274, CDH2, ICOSLG
KEGG_N_GLYCAN_BIOSYNTHESIS	0.758065	0.898848	0.259324	0.818517	328	46	MGAT4A, MAN1C1, ST6GAL1, DOLPP1, FUT8, ALG1, ALG5, ALG12, DAD1, ALG2, DPM2, ALG8, MAN1A1, ALG14, DPAGT1, ALG13, ALG10, MGAT1, MGAT2, ALG9, MAN2A1, MAN1B1, RPN2, RFT1
KEGG_LEISHMANIA_INFECTION	0.772973	0.910025	-0.251249	-0.830064	428	67	TNF, HLA-DOB, IL1B, PTGS2, TGFB2, IRAK1, STAT1, FCGR3B, IFNG, IL12A, MAPK12, NOS2, C3, TLR2, ITGB1, MAPK14, RELA, MARCKSL1, MAP3K7, MAPK1, NFKB1, ELK1, JAK2, FCGR3A, MAPK13, TRAF6, FCGR2C
KEGG_SELENOAMINO_ACID_METABOLISM	0.785841	0.914521	-0.275847	-0.76751	443	26	MAT1A, CBS, PAPSS1
KEGG_TYPE_II_DIABETES_MELLITUS	0.78781	0.914521	0.257429	0.78606	348	38	MAPK10, SOCS2, KCNJ11, PIK3R1, PIK3R3, CACNA1C, CACNA1D
KEGG_NOTCH_SIGNALING_PATHWAY	0.810954	0.928403	-0.249525	-0.77347	458	44	MAML2, DLL3, NUMBL, NOTCH1, JAG2, ADAM17, APH1A, NOTCH2, NCSTN, DTX3L, DVL3, JAG1, EP300, HDAC2, DVL2, KAT2A, NCOR2
KEGG_VEGF_SIGNALING_PATHWAY	0.808126	0.928403	0.239877	0.808509	357	64	PLA2G2A, HSPB1, PLA2G5, SHC2, PIK3R1, MAPK11, PXN, AKT1, PIK3R3, JMJD7-PLA2G4B, CHP, CASP9, NFATC4, HRAS, KDR, RAC1, PIK3R2
KEGG_TYPE_I_DIABETES_MELLITUS	0.816726	0.928606	-0.25408	-0.753595	458	36	TNF, HLA-DOB, IL1B, HLA-F, CD80, HLA-G, IFNG, IL12A, HLA-A, HLA-B, LTA, FAS
KEGG_PROSTATE_CANCER	0.845638	0.954938	0.222337	0.795578	377	84	AR, CREB3L1, EGF, CREB3L4, PIK3R1, ERBB2, NKX3-1, AKT1, PIK3R3, IGF1, PDGFD
KEGG_ETHER_LIPID_METABOLISM	0.877737	0.979866	-0.256505	-0.699537	480	24	ENPP6, PLA2G4A, CHPT1, AGPS, PAFAH1B2, PLD1
KEGG_UBIQUITIN_MEDIATED_PROTEOLYSIS	0.879518	0.979866	-0.215709	-0.792226	510	131	CBLC, MID1, CDC20, FBXO2, SMURF2, UBE2C, UBA2, SKP2, UBR5, BIRC2, FANCL, UBE2S, WWP2, ANAPC1, PIAS2, UBE2Q1, HUWE1, NHLRC1, CUL2, BIRC3, CUL4A, UBE4B, KLHL9, PML, TRIM37, CBL, CUL7, UBE2E3, SOCS3, SMURF1, UBE2G2, CDC27, UBE2O
KEGG_NUCLEOTIDE_EXCISION_REPAIR	0.893048	0.988307	-0.227381	-0.700736	500	43	RFC4, GTF2H4, POLD1, RPA1, ERCC3, CUL4A, RFC5, ERCC6, POLD3, PCNA, POLE, RFC1, GTF2H3, RFC3, POLE2
KEGG_BASE_EXCISION_REPAIR	0.905495	0.993938	0.232293	0.698462	411	33	NEIL1, SMUG1, POLD4, MPG, PARP3, APEX2, POLE4
KEGG_APOPTOSIS	0.910112	0.993938	0.214651	0.763866	404	80	CASP10, PIK3R1, PRKACB, TNFSF10, ENDOG, AKT1, IL1R1, IL3RA, AIFM1, PIK3R3, BCL2L1, CASP8, CHP, IRAK3, CASP9, CASP7, TRADD, IRAK4
KEGG_CITRATE_CYCLE_TCA_CYCLE	0.986333	0.998291	0.1948	0.560264	432	29	IDH1, IDH2, SUCLG2, PCK2, IDH3G, IDH3B, SDHA, ACO1, SDHD, PDHB, SUCLA2, ACLY, SUCLG1, DLST
KEGG_GALACTOSE_METABOLISM	0.979684	0.998291	0.213466	0.591431	433	23	LCT, GALE, GLA, GLB1, GAA, GALK2
KEGG_PROTEASOME	0.984091	0.998291	0.186502	0.58182	432	42	PSME1, PSME2, PSMB10, POMP, PSMC6, PSMC5, PSMA3, PSMC1, PSMB3, PSMD6, PSMA6, PSMF1, PSMA2, PSMB5, PSMD13, PSMB7, SHFM1, PSMB6, PSMB1
KEGG_ENDOCYTOSIS	0.998291	0.998291	-0.172461	-0.657928	583	173	DNAJC6, SH3GL3, FGFR2, CBLC, CHMP4C, KIT, IGF1R, IL2RA, SH3GL2, SMURF2, HLA-F, PIP5K1A, ASAP1, DNM3, MET, IQSEC3, SH3KBP1, TFRC, STAM, HLA-G, PRKCI, PARD6B, GIT1, ADRB1
KEGG_TOLL_LIKE_RECEPTOR_SIGNALING_PATHWAY	0.951557	0.998291	-0.202407	-0.705215	549	87	TNF, CXCL10, TLR6, AKT3, TLR5, TLR1, CXCL11, IL1B, SPP1, MAPK8, CD80, IRAK1, STAT1, IL12A, MAPK12, MAP3K8, PIK3CA, IFNAR2, CXCL9, PIK3CD, TRAF3, IL6, CCL5, IKBKE, TLR8, TLR2, TICAM1, CCL4, MAP2K7, MAPK14, PIK3CB, RELA, MAP3K7, AKT2, MAPK1, NFKB1, CD86
KEGG_RIG_I_LIKE_RECEPTOR_SIGNALING_PATHWAY	0.955117	0.998291	-0.206289	-0.655767	531	52	TNF, CXCL10, IFIH1, DDX58, MAPK8, ISG15, IL12A, MAPK12, TRIM25
KEGG_B_CELL_RECEPTOR_SIGNALING_PATHWAY	0.976991	0.998291	-0.196073	-0.659061	551	73	DAPP1, NRAS, AKT3, PLCG2, CR2, NFATC1, LYN, IFITM1
KEGG_NEUROTROPHIN_SIGNALING_PATHWAY	0.968531	0.998291	-0.196363	-0.709436	553	121	SHC4, NTRK3, IRS2, NRAS, AKT3, NTRK2, PLCG2, RIPK2, MAPK8, IRAK2, NTF4, IRAK1, YWHAZ, MAPK12, IRS1, PIK3CA, NTF3, NFKBIE, SOS1, RPS6KA6
KEGG_EPITHELIAL_CELL_SIGNALING_IN_HELICOBACTER_PYLORI_INFECTION	0.995485	0.998291	0.176471	0.594799	440	64	MAPK10, JAM3, MAPK11, ATP6V0D2, ATP6V1G1, ATP6V0C, JAM2, ATP6V0D1, ATP6V1D, ATP6V0E1, JUN, ATP6V0E2, ATP6AP1, ATP6V0A4
KEGG_COLORECTAL_CANCER	0.969479	0.998291	-0.197848	-0.647326	539	61	TCF7L1, MYC, AKT3, BIRC5, MSH2, TGFB2, MAPK8, SMAD4, TCF7L2, MSH6, CTNNB1, PIK3CA, RAC3, SMAD2, PIK3CD, TCF7, BCL2, AXIN1, CCND1, BRAF
KEGG_RENAL_CELL_CARCINOMA	0.978378	0.998291	-0.198763	-0.657866	542	68	PAK3, ARNT2, NRAS, AKT3, TGFA, MET, TGFB2, PAK6, SLC2A1, ARNT, ETS1, PIK3CA, PAK1, SOS1, CUL2
KEGG_PANCREATIC_CANCER	0.966292	0.998291	0.203467	0.701544	429	69	MAPK10, EGF, TGFB3, PIK3R1, ERBB2, VEGFC, AKT1, RALB, PGF, PIK3R3, BCL2L1, TGFBR2
KEGG_ENDOMETRIAL_CANCER	0.953488	0.998291	-0.212785	-0.672689	532	50	TCF7L1, MYC, NRAS, AKT3
KEGG_SYSTEMIC_LUPUS_ERYTHEMATOSUS	0.973094	0.998291	0.194187	0.695708	433	82	C4A, C7, HIST1H3G, CTSG, H2AFJ, HIST2H2AC, HIST1H4H

## Sheet: KEGG_M
pathway	pval	padj	ES	NES	nMoreExtreme	size	leadingEdge
KEGG_CYTOKINE_CYTOKINE_RECEPTOR_INTERACTION	0.00123305	0.0102984	-0.741223	-2.45453	0	192	IFNG, CXCL13, CXCL9, FASLG, TNFRSF17, CXCL10, XCL2, TNFRSF13B, CXCL11, CCL19, IL18RAP, CXCR3, CXCR6, CCL5, CXCR5, CD40LG, CCR7, CD27, CCR2, IL2RG, IL12RB1, LTA, IL2RB, XCL1, LTB, FLT3, CCR5, CCL13, IL21R, CCL18, TNFRSF9, CCR4, IL7R, CCR8, CCL7, CCL8, IL2RA, CCL4, CSF2RB, IL10RA, IL15, IL7, CCL21, CCR6, IL15RA, TNFRSF1B, TNFSF13B, TNFRSF8, IL10, CD40, CD70, CCL11, CCL17, IL12A, CCL4L2, TNFSF10, CX…
KEGG_CHEMOKINE_SIGNALING_PATHWAY	0.00130208	0.0102984	-0.728823	-2.356	0	163	CXCL13, CXCL9, CXCL10, XCL2, CXCL11, CCL19, CXCR3, ITK, CXCR6, CCL5, CXCR5, CCR7, CCR2, PRKCB, XCL1, CCR5, CCL13, CCL18, CCR4, CCR8, CCL7, NCF1, CCL8, RAC2, VAV1, CCL4, DOCK2, CCL21, CCR6, WAS, PIK3CG, JAK3, STAT1, HCK, FGR, RASGRP2, GNGT2, PIK3R5, CCL11, CCL17, CCL4L2, CXCL1, CCR1, CCL3, CXCL6, CCL22, PTK2B, JAK2, CCL2, CCL20, PIK3CD, PLCB2, CCL3L1, PREX1, CXCL2, LYN, GNG2, ELMO1, CXCL14, VAV3, …
KEGG_APOPTOSIS	0.00147929	0.0102984	-0.625628	-1.87259	0	80	FASLG, BIRC3, CSF2RB, PIK3CG, CASP10, PIK3R5, TNFSF10, PIK3CD, IL3RA, IL1B, FAS, TNF, CASP7, CFLAR, NFKBIA, IRAK3, MYD88, TNFRSF10A, NFKB1, IRAK2, CASP8, TP53, TRAF2, IKBKG, TNFRSF10C, PPP3CC, TRADD, IL1R1, PIK3R3, IRAK1, PRKACB, PIK3R1, BCL2, AIFM1, ENDOG, ATM, IRAK4, CASP9
KEGG_CELL_ADHESION_MOLECULES_CAMS	0.00139276	0.0102984	-0.694813	-2.17202	0	119	PDCD1, ICOS, CD2, CD40LG, CD8A, ITGAL, SELL, CTLA4, CD274, HLA-DQA1, PTPRC, CD22, SPN, HLA-DRA, HLA-DRB5, HLA-DQA2, CD226, HLA-DRB1, HLA-DOA, HLA-DPA1, HLA-DMB, CNTNAP2, ITGB7, HLA-DQB1, CD8B, HLA-DMA, HLA-DPB1, CD28, CD4, CD6, SELPLG, HLA-DOB, CD86, HLA-F, CD80, PDCD1LG2, SIGLEC1, HLA-B, VCAM1, HLA-G, SELP, CD40, ITGB2, HLA-A, ITGAM, HLA-E, HLA-C, ICAM3, ICAM1, ITGA4
KEGG_ANTIGEN_PROCESSING_AND_PRESENTATION	0.00153139	0.0102984	-0.874007	-2.49319	0	59	KIR2DL4, KLRC1, CD8A, LTA, CIITA, HLA-DQA1, HLA-DRA, HLA-DRB5, HLA-DQA2, CD74, HLA-DRB1, HLA-DOA, HLA-DPA1, TAP1, HLA-DMB, HLA-DQB1, CD8B, KLRD1, HLA-DMA, HLA-DPB1, CTSS, CD4, HLA-DOB, IFI30, HLA-F, HLA-B, B2M, HLA-G, PSME2, HLA-A, HLA-E, PSME1, TAP2, HLA-C, TAPBP, CTSL1, LGMN
KEGG_TOLL_LIKE_RECEPTOR_SIGNALING_PATHWAY	0.00145349	0.0102984	-0.753406	-2.27389	0	87	CXCL9, LBP, CXCL10, CXCL11, CCL5, TLR8, CCL4, PIK3CG, STAT1, CD86, CD80, TLR7, CD40, PIK3R5, IL12A, CCL3, TLR3, IRF7, PIK3CD, LY96, TLR4, TLR9, TLR6, TLR1, CD14, TLR2, IRF5, IL1B, IKBKE, TNF, IL6, TICAM2, NFKBIA, MYD88, NFKB1, MAP3K8, CASP8, TRAF3, IKBKG, PIK3R3, IRAK1, PIK3R1, FOS
KEGG_NOD_LIKE_RECEPTOR_SIGNALING_PATHWAY	0.00152439	0.0102984	-0.77463	-2.21975	0	60	CCL5, PYDC1, CCL13, CCL7, BIRC3, CCL8, PSTPIP1, MEFV, CASP1, CCL11, CXCL1, PYCARD, NLRP3, CCL2, IL18, NLRC4, TNFAIP3, NAIP, CARD9, NOD2, CXCL2, IL1B, NLRP1, TNF, IL6, NFKBIA, NFKB1, CASP8, CARD8, IKBKG
KEGG_RIG_I_LIKE_RECEPTOR_SIGNALING_PATHWAY	0.00157233	0.0102984	-0.690171	-1.92235	0	52	CXCL10, CASP10, IL12A, IFIH1, ISG15, IRF7, DHX58, DDX58, IKBKE, TNF, CYLD, TMEM173, NFKBIA, NFKB1, CASP8, TRAF2, TRAF3, IKBKG, RNF125, TRADD
KEGG_CYTOSOLIC_DNA_SENSING_PATHWAY	0.00162338	0.0102984	-0.789143	-2.1221	0	41	CXCL10, ZBP1, AIM2, CCL5, CCL4, CASP1, CCL4L2, RIPK3, IRF7, PYCARD, IL18, IL33, DDX58, IL1B, IKBKE, IL6, TREX1, TMEM173, NFKBIA, NFKB1
KEGG_JAK_STAT_SIGNALING_PATHWAY	0.00140056	0.0102984	-0.6785	-2.10419	0	108	IFNG, IL2RG, IL12RB1, IL2RB, IL21R, STAT4, IL7R, IL2RA, CSF2RB, IL10RA, IL15, IL7, PIK3CG, JAK3, IL15RA, STAT1, SOCS1, IL10, PIK3R5, IL12A, CSF2RA, JAK2, OSM, PIK3CD, CCND2, IRF9, PTPN6, CSF3R, IL3RA, IL22RA2, CISH, IL23A, IL6, STAT2, IL4R, IL20RB, IL6R, IL22RA1, STAT5A, SOCS3
KEGG_HEMATOPOIETIC_CELL_LINEAGE	0.00152207	0.0102984	-0.825624	-2.40538	0	69	CD19, MS4A1, CD38, CD3G, FCER2, CD3E, CD3D, CD2, CD8A, CD5, FLT3, CD7, CD22, CD1B, HLA-DRA, HLA-DRB5, IL7R, HLA-DRB1, CD37, CD8B, IL2RA, GP1BA, CD1C, IL7, CD1E, CD4, FCGR1A, CR1, CR2, FLT3LG, CSF2RA, ITGAM, CD1A, CD33, CD1D, IL1R2, CSF1R, CSF1, ITGA4, CSF3R, IL3RA, CD14, IL1B, TNF, IL6, IL4R, IL6R
KEGG_NATURAL_KILLER_CELL_MEDIATED_CYTOTOXICITY	0.00141243	0.0102984	-0.76574	-2.3536	0	103	IFNG, KIR2DL4, KLRC1, GZMB, FASLG, NCR3, SH2D1A, KLRK1, ZAP70, ITGAL, PRF1, PRKCB, CD48, CD247, CD244, LCK, HCST, FCGR3B, RAC2, VAV1, KLRD1, LCP2, PIK3CG, LAT, HLA-B, HLA-G, PIK3R5, ITGB2, FCGR3A, TNFSF10, FCER1G, TYROBP, HLA-A, HLA-E, PTK2B, MICB, HLA-C, PIK3CD, ICAM1, PTPN6, NFATC2, FAS, SYK, RAET1E, TNF, VAV3, PLCG2
KEGG_T_CELL_RECEPTOR_SIGNALING_PATHWAY	0.00141844	0.0102984	-0.764809	-2.34368	0	100	IFNG, CD3G, PDCD1, CD3E, ICOS, CD3D, ITK, CD40LG, CD8A, ZAP70, CTLA4, CD247, PTPRC, CARD11, LCK, CD8B, VAV1, CD28, LCP2, PRKCQ, PIK3CG, LAT, CD4, GRAP2, IL10, PIK3R5, PIK3CD, PTPN6, NFATC2, TEC, TNF, VAV3, NFKBIE, NFKBIA, NFKB1, MAP3K8, RASGRP1, IKBKG, NCK1, PPP3CC
KEGG_B_CELL_RECEPTOR_SIGNALING_PATHWAY	0.00151286	0.0102984	-0.762289	-2.2473	0	73	CD19, CD79A, PRKCB, CD22, CARD11, RAC2, VAV1, PIK3CG, BTK, CD79B, LILRB3, CR2, CD72, PIK3R5, IFITM1, INPP5D, FCGR2B, BLNK, PIK3AP1, PIK3CD, PTPN6, DAPP1, NFATC2, LYN, SYK, VAV3, PLCG2, NFKBIE, NFKBIA, NFKB1, IKBKG, PPP3CC, PIK3R3, PIK3R1, FOS
KEGG_FC_EPSILON_RI_SIGNALING_PATHWAY	0.00151286	0.0102984	-0.648527	-1.87737	0	65	PLA2G2D, PRKCB, RAC2, VAV1, LCP2, PIK3CG, BTK, LAT, PIK3R5, FCER1G, INPP5D, PIK3CD, LYN, SYK, TNF, VAV3, PLCG2, MS4A2
KEGG_FC_GAMMA_R_MEDIATED_PHAGOCYTOSIS	0.00144092	0.0102984	-0.612235	-1.8663	0	92	PRKCB, PTPRC, NCF1, RAC2, VAV1, DOCK2, WAS, PIK3CG, LAT, FCGR1A, HCK, PIK3R5, FCGR3A, PLA2G4F, INPP5D, FCGR2B, PIK3CD, FCGR2C, FCGR2A, LYN, SYK, PIP5K1B, VAV3, PLCG2
KEGG_LEUKOCYTE_TRANSENDOTHELIAL_MIGRATION	0.00141643	0.0102984	-0.558919	-1.71478	0	97	ITK, ITGAL, PRKCB, RHOH, TXK, NCF1, RAC2, VAV1, CYBB, PIK3CG, NCF4, VCAM1, PIK3R5, ITGB2, RASSF5, ITGAM, PTK2B, NCF2, PIK3CD, ICAM1, ITGA4, MMP9, VAV3, CYBA, PLCG2
KEGG_INTESTINAL_IMMUNE_NETWORK_FOR_IGA_PRODUCTION	0.00163399	0.0102984	-0.894308	-2.36341	0	37	PIGR, TNFRSF17, TNFRSF13B, ICOS, CD40LG, HLA-DQA1, HLA-DRA, HLA-DRB5, HLA-DQA2, HLA-DRB1, HLA-DOA, HLA-DPA1, HLA-DMB, ITGB7, HLA-DQB1, HLA-DMA, HLA-DPB1, CD28, IL15, IL15RA, HLA-DOB, CD86, TNFSF13B, CD80, IL10, CD40
KEGG_TYPE_I_DIABETES_MELLITUS	0.00164745	0.0102984	-0.871176	-2.29232	0	36	IFNG, GZMB, FASLG, PRF1, LTA, HLA-DQA1, HLA-DRA, HLA-DRB5, HLA-DQA2, HLA-DRB1, HLA-DOA, HLA-DPA1, HLA-DMB, HLA-DQB1, HLA-DMA, HLA-DPB1, CD28, HLA-DOB, CD86, HLA-F, CD80, HLA-B, HLA-G, IL12A, HLA-A, HLA-E, HLA-C, IL1B, FAS, TNF
KEGG_LEISHMANIA_INFECTION	0.00152439	0.0102984	-0.776256	-2.24995	0	67	IFNG, PRKCB, HLA-DQA1, HLA-DRA, HLA-DRB5, HLA-DQA2, HLA-DRB1, HLA-DOA, NCF1, HLA-DPA1, FCGR3B, HLA-DMB, HLA-DQB1, HLA-DMA, HLA-DPB1, HLA-DOB, FCGR1A, STAT1, CR1, NCF4, IL10, C3, IL12A, ITGB2, FCGR3A, ITGAM, NCF2, JAK2, ITGA4, PTPN6, TLR4, FCGR2C, TLR2, IL1B, FCGR2A, TNF, CYBA
KEGG_ASTHMA	0.00165563	0.0102984	-0.891662	-2.12097	0	21	CD40LG, HLA-DQA1, HLA-DRA, HLA-DRB5, HLA-DQA2, HLA-DRB1, HLA-DOA, HLA-DPA1, HLA-DMB, HLA-DQB1, HLA-DMA, HLA-DPB1, HLA-DOB, IL10, CD40, CCL11, FCER1G
KEGG_AUTOIMMUNE_THYROID_DISEASE	0.00167504	0.0102984	-0.940268	-2.3667	0	30	GZMB, FASLG, CD40LG, PRF1, CTLA4, HLA-DQA1, HLA-DRA, HLA-DRB5, HLA-DQA2, HLA-DRB1, HLA-DOA, TSHR, HLA-DPA1, HLA-DMB, HLA-DQB1, HLA-DMA, HLA-DPB1, CD28, HLA-DOB, CD86, HLA-F, CD80, HLA-B, IL10, HLA-G, CD40, HLA-A, HLA-E, HLA-C
KEGG_SYSTEMIC_LUPUS_ERYTHEMATOSUS	0.00146628	0.0102984	-0.776215	-2.33105	0	82	IFNG, CD40LG, HLA-DQA1, HLA-DRA, HLA-DRB5, HLA-DQA2, C4A, HLA-DRB1, HLA-DOA, HLA-DPA1, FCGR3B, HLA-DMB, C1QB, HLA-DQB1, C1QA, HLA-DMA, HLA-DPB1, CD28, C1QC, HLA-DOB, FCGR1A, C2, CD86, CD80, IL10, CD40, C3, FCGR3A, FCGR2B, C1S, TRIM21, FCGR2C, C1R, FCGR2A, HIST1H3H, TNF, HIST1H3G, CTSG, HIST1H2BC, HIST1H2BJ
KEGG_ALLOGRAFT_REJECTION	0.00167504	0.0102984	-0.928816	-2.36325	0	31	IFNG, GZMB, FASLG, CD40LG, PRF1, HLA-DQA1, HLA-DRA, HLA-DRB5, HLA-DQA2, HLA-DRB1, HLA-DOA, HLA-DPA1, HLA-DMB, HLA-DQB1, HLA-DMA, HLA-DPB1, CD28, HLA-DOB, CD86, HLA-F, CD80, HLA-B, IL10, HLA-G, CD40, IL12A, HLA-A, HLA-E, HLA-C
KEGG_GRAFT_VERSUS_HOST_DISEASE	0.00167504	0.0102984	-0.916722	-2.33247	0	31	IFNG, KLRC1, GZMB, FASLG, PRF1, HLA-DQA1, HLA-DRA, HLA-DRB5, HLA-DQA2, HLA-DRB1, HLA-DOA, HLA-DPA1, HLA-DMB, HLA-DQB1, KLRD1, HLA-DMA, HLA-DPB1, CD28, HLA-DOB, CD86, HLA-F, CD80, HLA-B, HLA-G, HLA-A, HLA-E, HLA-C, IL1B, FAS, TNF, IL6
KEGG_PRIMARY_IMMUNODEFICIENCY	0.00167504	0.0102984	-0.895127	-2.27753	0	31	CD19, CD79A, TNFRSF13B, CD3E, ICOS, CD3D, CD40LG, CD8A, ZAP70, IL2RG, CIITA, PTPRC, IL7R, LCK, TAP1, CD8B, JAK3, BTK, CD4, CD40, BLNK, TAP2
KEGG_VIRAL_MYOCARDITIS	0.0015528	0.0102984	-0.780971	-2.21014	0	57	CD40LG, ITGAL, PRF1, HLA-DQA1, HLA-DRA, HLA-DRB5, HLA-DQA2, HLA-DRB1, HLA-DOA, HLA-DPA1, HLA-DMB, RAC2, HLA-DQB1, HLA-DMA, HLA-DPB1, CD28, HLA-DOB, CD86, HLA-F, CD80, HLA-B, HLA-G, CD40, ITGB2, HLA-A, HLA-E, HLA-C, ICAM1
KEGG_ECM_RECEPTOR_INTERACTION	0.00293255	0.015937	0.614806	2.06096	0	76	COL2A1, COL11A2, ITGA10, LAMC2, COMP, THBS1, LAMC3, SV2A, ITGA9, IBSP, THBS2, COL11A1, ITGA6, ITGB3, ITGA11, ITGA2, SDC2, LAMB3, HSPG2, TNC, ITGB4, THBS4, CHAD, ITGA7, LAMB2, ITGB8, LAMC1, LAMB1, ITGB5, COL5A1, THBS3, AGRN, COL4A2, LAMA4, ITGB1, SDC1, FN1, COL5A3, LAMA5, COL5A2, COL1A2, COL4A1, COL6A2, DAG1, COL1A1, LAMA1, LAMA2
KEGG_HYPERTROPHIC_CARDIOMYOPATHY_HCM	0.00297619	0.015937	0.536146	1.75494	0	64	ITGA10, DES, CACNG4, TPM2, ITGA9, TGFB2, CACNA1D, ITGA6, PRKAA2, TNNC1, ITGB3, ITGA11, ITGA2, SGCD, ITGB4, ITGA7, ITGB8, PRKAB2, ITGB5, DMD, CACNA1C, ITGB1, LMNA, TPM1, CACNB1, SGCB, CACNB3, CACNB2, TPM4, DAG1, LAMA2, CACNB4, RYR2, ITGAV
KEGG_ARRHYTHMOGENIC_RIGHT_VENTRICULAR_CARDIOMYOPATHY_ARVC	0.00286533	0.015937	0.591899	1.90072	0	59	ITGA10, DES, CACNG4, CDH2, ITGA9, CACNA1D, ITGA6, ITGB3, ITGA11, ITGA2, SGCD, ACTN1, DSC2, ITGB4, DSG2, ITGA7, ITGB8, ACTN4, ITGB5, DMD, CACNA1C, ITGB1, ACTN2, GJA1, TCF7L1, LMNA, CTNNB1, CACNB1, SGCB, CACNB3, CACNB2, TCF7L2, DAG1, JUP, LAMA2, CACNB4, RYR2, DSP, ITGAV
KEGG_DILATED_CARDIOMYOPATHY	0.00294118	0.015937	0.533822	1.77554	0	70	ITGA10, DES, CACNG4, TPM2, ITGA9, TGFB2, CACNA1D, ITGA6, TNNC1, ITGB3, ITGA11, ITGA2, SGCD, ITGB4, ADCY2, ITGA7, PLN, ITGB8, ITGB5, ADCY1, DMD, CACNA1C, ITGB1, LMNA, TPM1, CACNB1, SGCB, CACNB3, CACNB2, TPM4, DAG1, GNAS, LAMA2, CACNB4, RYR2, ITGAV
KEGG_TGF_BETA_SIGNALING_PATHWAY	0.00310559	0.0161102	0.478189	1.60223	0	79	ID4, LEFTY2, BMPR1B, COMP, THBS1, TGFB2, BMP8B, THBS2, INHBB, GDF5, FST, LEFTY1, SMAD9, THBS4, SMAD6, BMP8A, BMP2, LTBP1, THBS3, CHRD, INHBA, ACVR2A, BMP5, ZFYVE9, ROCK2, BMP4, BMPR2, CREBBP, ID3, MAPK1, ACVR2B, ID1, ACVR1, BMP7, SMAD5, SMAD3, EP300, PPP2R1A, RBL1, GDF6, TGFBR1, PITX2, SMAD4
KEGG_TRYPTOPHAN_METABOLISM	0.00339559	0.0170808	-0.703138	-1.78836	1	32	IDO1, KYNU, WARS, TDO2, KMO, IL4I1, ALDH2, CYP1B1, ABP1, HAAO
KEGG_AXON_GUIDANCE	0.00352113	0.0171914	0.406191	1.46454	0	119	EPHA7, EPHB1, EPHB3, EPHA8, NGEF, DPYSL5, SEMA3B, EFNB3, SEMA3D, SEMA6C, SEMA4G, EFNA3, NTNG1, SEMA6D, EFNA5, SEMA4F, ITGB1, PLXNA2, LIMK2, SEMA5A, PLXNB1, EPHB4, EFNA4, NTN1, UNC5B, PLXNB3, MET, DPYSL2, NCK2, EFNB2, SEMA6A, SLIT3, EFNA1, ROCK2, EFNB1, RAC3
KEGG_COMPLEMENT_AND_COAGULATION_CASCADES	0.00476948	0.0226209	-0.666113	-1.82901	2	46	CFB, C4A, C1QB, C1QA, C1QC, C2, CR1, CR2, SERPINA1, C3, C3AR1, C1S, C1R, C5AR1, SERPING1, F5, CFH, CFI
KEGG_FOCAL_ADHESION	0.00497512	0.0229409	0.455312	1.72246	0	185	COL2A1, SHC4, COL11A2, ITGA10, IGF1R, LAMC2, MYLK, COMP, THBS1, LAMC3, ITGA9, IBSP, THBS2, MYL9, COL11A1, ITGA6, SHC2, ITGB3, FLNC, ITGA11, ITGA2, LAMB3, ACTN1, TNC, ITGB4, THBS4, CHAD, ITGA7, LAMB2, ITGB8, ACTN4, LAMC1, LAMB1, PDGFD, ITGB5, COL5A1, THBS3, FLNA, PDGFA, TLN2, CAV2, COL4A2, LAMA4, VEGFA, ITGB1, ACTN2, PDGFB, FN1, SHC3, COL5A3, EGF, VCL, CTNNB1, PDGFRB, PDGFC, CAPN2, LAMA5, COL5A2, …
KEGG_PROTEASOME	0.00648298	0.0290858	-0.667863	-1.80362	3	42	IFNG, PSMB9, PSMB8, PSME2, PSMB10, PSME1, PSMA3, PSMA6, PSMA5, PSMA1, PSMB2, POMP, PSMA2
KEGG_HEDGEHOG_SIGNALING_PATHWAY	0.00793651	0.03467	0.521821	1.55722	2	43	BMP8B, SMO, WNT9A, WNT2B, BMP8A, BMP2, ZIC2, PTCH2, WNT6, GAS1, BMP5, GLI3, GLI2, WNT5A, BMP4, RAB23, CSNK1E, WNT5B, BMP7, WNT3, WNT11
KEGG_LYSOSOME	0.00842697	0.0358686	-0.488789	-1.52189	5	118	CTSW, LAMP3, CTSS, LAPTM5, ACP5, CTSC, CD68, PSAPL1, GM2A, CTSL1, FUCA1, TCIRG1, LGMN, LIPA, CTSG, CTSH, CTSZ, CTSB, TPP1, ACP2, NPC2, PSAP, ASAH1, CTSO, GLA, DNASE2, SLC11A1, CTSD, CLTB, ATP6V0D1, MAN2B1, AP1S2, HYAL1, M6PR, ATP6V0D2, ATP6AP1, SCARB2, NAGA
KEGG_NITROGEN_METABOLISM	0.0091954	0.0377216	0.668472	1.63691	3	17	CA6, CA3, CA9, CPS1, CA13, GLS
KEGG_ACUTE_MYELOID_LEUKEMIA	0.00931677	0.0377216	-0.566488	-1.60316	5	57	FLT3, PIK3CG, PIM2, PIK3R5, SPI1, PIK3CD, ZBTB16, TCF7, PML, STAT5A, CEBPA, NFKB1, LEF1, IKBKG, PIK3R3, PIK3R1, GRB2
KEGG_GAP_JUNCTION	0.0116618	0.0460919	0.440549	1.46973	3	75	TUBB2B, DRD2, PLCB1, TUBA1A, TUBB3, TUBB2A, PRKG1, ITPR2, ADCY2, PDGFD, ADCY1, TUBB6, PDGFA, PDGFB, GJA1, EGF, TUBB1, PDGFRB, PDGFC, SRC, PLCB4, PDGFRA, TUBA8, GNAS, PRKCA, PRKG2, GUCY1A2
KEGG_RIBOSOME	0.0124224	0.0479561	0.43155	1.46088	3	83	RPS28, RPS27, RPL36A, RPS17, RPL37, RPL27, RPLP1, RPL37A, RPS15A, RPS2, RPL6, RPS10, RPLP0, RPL18, RPL10A, RPL3, RPL4, RPS18, RPL35A, RPL22L1, RPS21, RPL7, RPS5, RPL30, RPS6, RPS20, RPL5, RPL13, RPL23, RPS19, RPS11, RPL36, RPL13A, RPS3A, RPL9, RPS16, RPL38, RPL32, RPS27A, RPL17, RPS12, RSL24D1, RPL8, RPS9, RPS7, RPL31, RPS23, RPL23A
KEGG_BASAL_CELL_CARCINOMA	0.0134048	0.0505728	0.484994	1.4644	4	46	FZD7, SMO, WNT9A, WNT2B, FZD8, FZD9, FZD3, FZD1, BMP2, PTCH2, TCF7L1, CTNNB1, WNT6, TCF7L2, GLI3, FZD6, GLI2, WNT5A, BMP4, WNT5B, WNT3, WNT11, DVL3, DVL2, AXIN1, GSK3B
KEGG_CARDIAC_MUSCLE_CONTRACTION	0.0193906	0.0715297	0.468105	1.46507	6	51	CACNG4, TPM2, ATP1B2, CACNA1D, TNNC1, COX7A1, CACNA1C, ATP1A2, TPM1, ATP1A1, CACNB1, CACNB3, CACNB2, TPM4, COX4I2, CACNB4, RYR2, ATP1B1
KEGG_PEROXISOME	0.027027	0.0975323	-0.49003	-1.44493	17	72	ACSL5, ABCD2, SLC27A2, DDO, PIPOX, CRAT, SOD2, FAR2, PAOX, ABCD1, ACSL1, EPHX2, GSTK1, DHRS4, CROT, IDH1, HSD17B4, NUDT19, HACL1, ACSL6, PHYH
KEGG_ARACHIDONIC_ACID_METABOLISM	0.0395387	0.139647	-0.563481	-1.48269	23	36	PLA2G2D, PTGDS, ALOX5, ALOX15B, TBXAS1, ALOX15, CBR3, PTGS1, HPGDS, GGT5, CYP2E1, EPHX2, PLA2G2A, GGT1, LTA4H, GPX1
KEGG_ABC_TRANSPORTERS	0.0408497	0.141272	-0.550284	-1.45425	24	37	TAP1, ABCC11, ABCD2, ABCB1, ABCA12, TAP2, ABCG1, ABCA7, ABCA9, ABCB4, ABCA6, ABCC4, ABCD1, ABCA1
KEGG_RETINOL_METABOLISM	0.0419463	0.142104	-0.631557	-1.5189	24	23	DHRS9, BCMO1, ALDH1A1, RDH16, RDH10, ADH1C, DHRS4, DHRS4L2, ALDH1A2, UGT2B7, ADH1B, DHRS3
KEGG_VASCULAR_SMOOTH_MUSCLE_CONTRACTION	0.0519481	0.172468	0.377587	1.30932	15	93	ACTG2, PPP1R14A, PLCB1, MYH11, MYLK, ACTA2, KCNMB1, MYL9, CACNA1D, NPR2, CALD1, ADRA1B, EDNRA, PRKG1, ITPR2, ADCY2, KCNMB4, PLA2G4A, ADCY1, CACNA1C, RAMP1, ADORA2B, PLA2G5, PLCB4, GNAS, PRKCA, ROCK2, MRVI1, GUCY1A2
KEGG_MELANOGENESIS	0.0564263	0.183662	0.385291	1.30608	17	85	TYRP1, PLCB1, POMC, FZD7, WNT9A, WNT2B, FZD8, FZD9, KIT, FZD3, FZD1, ADCY2, CREB3L2, ADCY1, EDN1, TCF7L1, CTNNB1, WNT6, TCF7L2, PLCB4, CREB3L4, GNAS, FZD6, PRKCA, WNT5A, MC1R, CREBBP, CALML5
KEGG_NON_SMALL_CELL_LUNG_CANCER	0.0676101	0.215832	-0.496431	-1.38272	42	52	PRKCB, PIK3CG, PIK3R5, RASSF5, PIK3CD, PLCG2, E2F2, TP53, STK4, PIK3R3, PIK3R1, CDKN2A, GRB2, CASP9, RB1, AKT3, RARB
KEGG_GLYCOSAMINOGLYCAN_BIOSYNTHESIS_HEPARAN_SULFATE	0.07	0.219245	0.536999	1.40998	27	22	EXTL1, XYLT1, GLCE, HS6ST3, EXTL2, HS6ST2, B3GAT1, EXTL3
KEGG_DRUG_METABOLISM_OTHER_ENZYMES	0.0771812	0.237261	-0.591791	-1.42326	45	23	TYMP, DPYD, NAT1, UGT2B7, CDA
KEGG_AMINO_SUGAR_AND_NUCLEOTIDE_SUGAR_METABOLISM	0.0842788	0.254369	-0.506075	-1.3667	51	42	CHIT1, HK3, NPL, RENBP, NANS, GALT, GFPT2, GNPDA1, GALE, GMPPB, NAGK
KEGG_NEUROACTIVE_LIGAND_RECEPTOR_INTERACTION	0.0888291	0.258695	-0.396035	-1.25851	65	135	GZMA, P2RY10, P2RX1, S1PR4, FPR2, TSHR, P2RY13, P2RY8, CYSLTR2, CYSLTR1, PTAFR, GABRE, ADRB2, FPR3, GRIN3A, C3AR1, P2RX5, P2RX7, FPR1, PTGDR, ADORA2A, P2RY14, PTGER4, P2RY2, P2RY6, LPAR6, ADORA3, C5AR1, PTGER2, CNR1, SSTR2, CHRNA1, ADRA2A, GRM4, CTSG, HRH2, NR3C1, HTR7, S1PR1, P2RX4
KEGG_ADHERENS_JUNCTION	0.0882353	0.258695	0.378461	1.2588	29	70	IGF1R, ACTN1, SORBS1, FGFR1, ACTN4, SNAI2, ACTN2, TCF7L1, MLLT4, VCL, CTNNB1, MET, SRC, TCF7L2, RAC3, CTNND1, PVRL3, PVRL4, IQGAP1, CREBBP, PTPRF, WASF1, BAIAP2, ERBB2, INSR, MAPK1, EGFR, ACTG1, FER, PVRL1, TJP1, WASL, CDH1, SMAD3, EP300
KEGG_GLYCOSAMINOGLYCAN_BIOSYNTHESIS_KERATAN_SULFATE	0.105991	0.296197	0.567038	1.34987	45	15	CHST6, B3GNT7, CHST4, B4GALT2, ST3GAL3, CHST1
KEGG_VEGF_SIGNALING_PATHWAY	0.108108	0.296197	-0.445739	-1.29084	71	64	PLA2G2D, PRKCB, RAC2, PIK3CG, PIK3R5, PIK3CD, SH2D2A, NFATC2, PLCG2, PPP3CC, PLA2G2A, PIK3R3, PIK3R1, MAPKAPK3
KEGG_TIGHT_JUNCTION	0.108844	0.296197	0.337629	1.20093	31	107	CLDN6, MYH11, CLDN10, CLDN2, MYL9, MYH14, ACTN1, AMOTL1, CLDN9, MYH10, MPDZ, CLDN8, CGN, ACTN4, MAGI3, MYH9, ACTN2, MLLT4, CTNNB1, MRAS, MAGI1, PARD6G, SRC, CSDA, CLDN1, PRKCA, JAM3, MAGI2, EPB41L1, ASH1L, ACTG1, LLGL1, TJP1
KEGG_PRION_DISEASES	0.103853	0.296197	-0.547111	-1.36997	61	29	CCL5, C1QB, C1QA, C1QC, IL1B, NCAM2, IL6
KEGG_TYPE_II_DIABETES_MELLITUS	0.121911	0.326407	-0.489425	-1.29602	73	38	PIK3CG, HK3, SOCS1, PIK3R5, PIK3CD, TNF, SOCS3, PDX1, PIK3R3, PIK3R1, SLC2A4, PRKCD, CACNA1A, MAPK9
KEGG_PANCREATIC_CANCER	0.12481	0.328864	-0.43036	-1.25381	81	69	RAC2, PIK3CG, STAT1, PIK3R5, PIK3CD, E2F2, NFKB1, TP53, TGFB1, IKBKG, BRCA2, RALGDS, PIK3R3, PIK3R1, TGFBR2, CDKN2A, CASP9, ARHGEF6, JAK1, RB1, RALB, AKT3, MAPK9
KEGG_STEROID_HORMONE_BIOSYNTHESIS	0.127517	0.330574	-0.556826	-1.33917	75	23	CYP21A2, HSD11B1, CYP1B1, SULT2B1, SULT1E1, HSD17B2, STS, UGT2B7, SRD5A3
KEGG_ENDOCYTOSIS	0.129442	0.330574	-0.365797	-1.19692	101	173	IL2RG, ACAP1, IL2RB, CCR5, IL2RA, HLA-F, HLA-B, HLA-G, ADRB2, AGAP2, HLA-A, HLA-E, RET, HLA-C, CSF1R, SMAP2, ARAP2, PIP5K1B, ADRBK2, ARRB2, SH3KBP1, FGFR4, GRK6, RAB11FIP1, PSD4, ARRB1, HSPA6
KEGG_WNT_SIGNALING_PATHWAY	0.144487	0.363406	0.315038	1.15187	37	132	WIF1, SFRP1, PLCB1, LRP6, FZD7, WNT9A, PRICKLE1, WNT2B, VANGL2, FZD8, FZD9, FZD3, DAAM2, FZD1, TCF7L1, LRP5, CTNNB1, WNT6, NKD2, TCF7L2, PLCB4, FZD6, PRKCA, ROCK2, RAC3, FOSL1, WNT5A, CCND1, PRICKLE2, CREBBP, CSNK1E, NFATC1, WNT5B, WNT3, WNT11, DVL3, SMAD3, EP300, JUN, PPP2R1A, PPP3CA, DVL2, AXIN1
KEGG_NICOTINATE_AND_NICOTINAMIDE_METABOLISM	0.16113	0.399217	-0.536799	-1.2811	96	22	CD38, ENPP3, C9orf95, NT5C3, NADK, NAMPT, QPRT, NADSYN1, BST1
KEGG_REGULATION_OF_ACTIN_CYTOSKELETON	0.165877	0.404934	0.294935	1.10839	34	176	CHRM3, ITGA10, MYLK, FGF9, FGFR3, FGFR2, ITGA9, MYL9, ITGA6, ITGB3, MYH14, ITGA11, ITGA2, CHRM1, ACTN1, ITGB4, FGF1, MYH10, FGFR1, ITGA7, FGF2, ITGB8, ACTN4, PDGFD, ITGB5, PDGFA, MYH9, ITGB1, ACTN2, PDGFB, FN1, EGF, LIMK2, VCL, ARHGEF4, ENAH, PDGFRB, FGF13, PDGFC, MRAS, FGD1, FGF14, PDGFRA, FGF7, PFN2, ROCK2, RAC3, ABI2, IQGAP1, ITGAV, WASF1, GSN, BAIAP2, BCAR1, MAPK1, EGFR, ARHGEF7, TIAM2, ACTG1
KEGG_REGULATION_OF_AUTOPHAGY	0.188455	0.453385	-0.537331	-1.25186	110	20	IFNG
KEGG_FATTY_ACID_METABOLISM	0.195911	0.46459	-0.475109	-1.22238	114	34	ACSL5, ALDH2, ADH1C, ACSL1, ADH1B, ECHS1, ALDH3A2, ACSL6, ACADL, CPT2, CPT1A, CPT1B, GCDH
KEGG_HISTIDINE_METABOLISM	0.20603	0.47036	-0.504962	-1.22272	122	24	ACY3, ALDH2, ABP1, HDC, ALDH3B1, HNMT
KEGG_COLORECTAL_CANCER	0.206845	0.47036	-0.410269	-1.184	138	61	RAC2, PIK3CG, PIK3R5, PIK3CD, TCF7, TP53, TGFB1, LEF1, RALGDS, PIK3R3, PIK3R1, FOS, TGFBR2, BCL2, CASP9, AKT3, MAPK9
KEGG_MELANOMA	0.206704	0.47036	0.362231	1.16317	73	57	IGF1R, FGF9, FGF1, FGFR1, FGF2, PDGFD, PDGFA, PDGFB, EGF, PDGFRB, FGF13, PDGFC, FGF14, MET, PDGFRA, FGF7, E2F3, CDK6, CCND1, MAPK1, EGFR
KEGG_SNARE_INTERACTIONS_IN_VESICULAR_TRANSPORT	0.218954	0.491168	-0.458004	-1.21038	133	37	STX11, VAMP5, VAMP8, STX17, BNIP1, STX4, VAMP1, STX1B, VAMP7, SNAP23, BET1L, VTI1A, VTI1B, STX18, SNAP25
KEGG_ALDOSTERONE_REGULATED_SODIUM_REABSORPTION	0.228279	0.505258	-0.462272	-1.18935	133	34	PRKCB, PIK3CG, HSD11B1, ATP1A3, PIK3R5, PIK3CD, SCNN1A, IGF1, SCNN1B, PIK3R3, PIK3R1
KEGG_GLYCOLYSIS_GLUCONEOGENESIS	0.232704	0.508275	-0.420325	-1.16468	147	48	FBP1, HK3, GALM, ALDH2, ALDH3B1, PCK2, ADH1C, PFKP, AKR1A1, ADH1B, ALDH3A1, ALDH3A2, PGAM4, ACSS1, ALDH3B2
KEGG_FRUCTOSE_AND_MANNOSE_METABOLISM	0.239531	0.515304	-0.471094	-1.19864	142	31	AKR1B10, FBP1, HK3
KEGG_GLYCOSAMINOGLYCAN_BIOSYNTHESIS_CHONDROITIN_SULFATE	0.242131	0.515304	0.467195	1.1947	99	20	XYLT1, CHST3, CHPF, CHSY1, CHSY3, B3GAT1
KEGG_PORPHYRIN_AND_CHLOROPHYLL_METABOLISM	0.256711	0.539419	-0.481853	-1.15886	152	23	HMOX1, BLVRA, BLVRB, FTH1, UGT2B7, HCCS, ALAS1, ALAD, CPOX, FECH, UROS, HMBS, COX15
KEGG_ETHER_LIPID_METABOLISM	0.271357	0.556114	-0.474898	-1.14992	161	24	PLA2G2D, PLA2G7, ENPP2, ENPP6, PLA2G2A, LPCAT4
KEGG_CALCIUM_SIGNALING_PATHWAY	0.269962	0.556114	0.29594	1.07722	70	133	CCKBR, CHRM3, PLCB1, MYLK, PLCE1, RYR3, PDE1C, GRIN2A, PLCD3, CACNA1D, TNNC1, RYR1, NTSR1, SPHK1, CHRM1, ADRA1B, GRIN2C, EDNRA, CACNA1H, NOS2, OXTR, ITPR2, ADCY2, PLN, TRPC1, ADCY1, CACNA1C, SLC8A2, ITPKB, ERBB3, PDGFRB, ADORA2B, ERBB4, GRIN2D, PLCB4, PDGFRA, PTGER3, TBXA2R, GNAS, PRKCA, PHKG1, RYR2, ATP2A1, CALML5, PHKA1
KEGG_BIOSYNTHESIS_OF_UNSATURATED_FATTY_ACIDS	0.276382	0.559505	0.44854	1.15507	109	21	PTPLA, ELOVL2, PTPLB, YOD1, FADS2
KEGG_PPAR_SIGNALING_PATHWAY	0.284161	0.568323	-0.394862	-1.11745	182	57	ACSL5, SLC27A2, OLR1, NR1H3, FABP6, CYP8B1, GK, FABP7, PCK2, ACSL1, SCD, CYP27A1, FABP3, PLTP, PPARG, ACSL6, ACADL, CD36
KEGG_GLYCOSAMINOGLYCAN_DEGRADATION	0.29636	0.585665	-0.504036	-1.1482	170	18	HS3ST3B1, HPSE, HS3ST3A1, HYAL1, HEXB, SGSH, IDS, IDUA
KEGG_GLYCOSYLPHOSPHATIDYLINOSITOL_GPI_ANCHOR_BIOSYNTHESIS	0.302799	0.587075	0.414235	1.1129	118	25	GPLD1, PGAP1, PIGM, PIGQ, PIGT, PIGN, GPAA1, PIGW, PIGS, PIGF, PIGC, PIGP, PIGO
KEGG_TERPENOID_BACKBONE_BIOSYNTHESIS	0.304147	0.587075	0.474802	1.1303	131	15	HMGCS1, HMGCR, ACAT2, MVD, PMVK, GGPS1, FDPS, PDSS2, IDI2
KEGG_PHOSPHATIDYLINOSITOL_SIGNALING_SYSTEM	0.324324	0.618826	-0.365286	-1.07711	215	72	PRKCB, PIK3CG, PIK3R5, INPP5D, PIK3CD, PLCB2, PIP5K1B, ITPR1, PIP4K2A, PLCG2, INPP4B, DGKG, CALML3
KEGG_ALANINE_ASPARTATE_AND_GLUTAMATE_METABOLISM	0.332203	0.626656	-0.446017	-1.1032	195	28	ACY3, IL4I1, DDO, GLUL, ASS1, NIT2, GFPT2
KEGG_NOTCH_SIGNALING_PATHWAY	0.342175	0.638214	0.356328	1.06442	128	44	DLL3, MAML2, JAG2, NOTCH3, NOTCH1, NOTCH2, MAML3, DTX3, DLL1, NUMBL, NOTCH4, NCOR2, CREBBP, HDAC2, DTX1, DLL4, DVL3, EP300, APH1A, DVL2
KEGG_BUTANOATE_METABOLISM	0.346734	0.639531	-0.432709	-1.08351	206	29	AKR1B10, ALDH2, ACSM5
KEGG_PENTOSE_PHOSPHATE_PATHWAY	0.355482	0.648461	-0.449163	-1.07195	213	22	FBP1, G6PD, PGD, PFKP, TKT, RBKS
KEGG_MAPK_SIGNALING_PATHWAY	0.383212	0.691447	-0.311844	-1.04139	314	221	PLA2G2D, FASLG, PRKCB, PTPN7, RAC2, MAP4K1, RASGRP2, IL1R2, CD14, NFATC2, IL1B, RASGRP4, DUSP5, FAS, NFKB2, RASGRF1, GADD45G, RELB, TNF, DUSP2, ARRB2, CACNA2D4, MKNK2, NFKB1, MAP3K8, FGFR4, RASGRP1, TP53, TGFB1, TRAF2, CDC25B, IKBKG, PPP3CC, STK4, ARRB1, RPS6KA4, HSPA6, MAP3K5, IL1R1, PLA2G2A, MAX, DUSP10, PRKACB, FOS, DUSP1, TGFBR2, MAPKAPK3, CACNA1I, GRB2, RAP1A, RPS6KA1
KEGG_CITRATE_CYCLE_TCA_CYCLE	0.40871	0.728457	-0.410985	-1.02911	243	29	PCK2, SDHB, IDH1, IDH3G, SUCLG2, SDHD, IDH3B, OGDH, IDH3A, SUCLG1, PDHA1, OGDHL, CS, IDH2
KEGG_SMALL_CELL_LUNG_CANCER	0.4125	0.728457	0.302306	1.01922	131	82	PTGS2, LAMC2, LAMC3, ITGA6, ITGA2, LAMB3, NOS2, LAMB2, LAMC1, LAMB1, COL4A2, LAMA4, ITGB1, FN1, LAMA5, COL4A1, PIAS3, LAMA1, E2F3, LAMA2, CDK6, TRAF4, CCND1, RXRB, ITGAV
KEGG_BETA_ALANINE_METABOLISM	0.42461	0.73765	-0.447924	-1.02038	244	18	DPYD, ALDH2, ECHS1, ALDH3A2, SRM
KEGG_LONG_TERM_DEPRESSION	0.426593	0.73765	0.323356	1.02261	153	53	GRIA2, CRHR1, IGF1R, PLCB1, RYR1, PRKG1, ITPR2, PLA2G4A, GNAZ, PLA2G5, GRIA3, PLCB4, GNAS, PRKCA, PRKG2, GUCY1A2
KEGG_SELENOAMINO_ACID_METABOLISM	0.449495	0.761389	0.37706	1.01774	177	26	GGT7, CBS, MAT1A, PAPSS1
KEGG_DRUG_METABOLISM_CYTOCHROME_P450	0.448718	0.761389	0.346535	0.998246	174	37	GSTA1, GSTA2, MAOB, ALDH1A3, GSTT2, GSTA4, FMO2, GSTO2, GSTM3, MGST3
KEGG_RNA_POLYMERASE	0.461728	0.774211	0.365468	1.01318	186	29	POLR2J3, POLR3G, POLR2F, POLR3H, POLR2J2, POLR3C, POLR1C, POLR3D, POLR2C, POLR1B, POLR2I, POLR1A, POLR2J, POLR3B, ZNRD1, POLR2A, POLR3F, POLR2K, POLR1E
KEGG_ADIPOCYTOKINE_SIGNALING_PATHWAY	0.48628	0.807226	-0.342679	-0.98197	318	60	ACSL5, PRKCQ, TNFRSF1B, JAK2, TNF, NFKBIE, PCK2, NFKBIA, SOCS3, NFKB1, TRAF2, IKBKG, ACSL1, TRADD
KEGG_TASTE_TRANSDUCTION	0.509338	0.812982	-0.410876	-0.957251	299	20	PLCB2, TAS1R3, GRM4, SCNN1A, SCNN1B, PRKACB, CACNA1A
KEGG_VASOPRESSIN_REGULATED_WATER_REABSORPTION	0.5	0.812982	0.32866	0.965739	192	39	DYNC1I1, CREB5, CREB3L2, CREB3L4, GNAS, DYNC2H1, DYNC1LI2, DCTN1, DCTN5, DYNC1H1, ADCY9, DYNC2LI1, PRKX, RAB11B
KEGG_ENDOMETRIAL_CANCER	0.501563	0.812982	-0.349691	-0.972491	320	50	PIK3CG, PIK3R5, PIK3CD, TCF7, TP53, LEF1, PIK3R3, PIK3R1, GRB2, CASP9, AKT3, MLH1
KEGG_BLADDER_CANCER	0.507772	0.812982	0.326646	0.968861	195	41	THBS1, FGFR3, VEGFA, EGF, DAPK3, DAPK2, PGF, E2F3, CCND1, ERBB2, MAPK1, EGFR, IL8, MMP2
KEGG_ARGININE_AND_PROLINE_METABOLISM	0.555031	0.864339	-0.338843	-0.9389	352	48	CKMT1A, CKMT1B, LAP3, ALDH2, ABP1, AGMAT, SAT1, GLUL
KEGG_O_GLYCAN_BIOSYNTHESIS	0.562341	0.864339	0.349708	0.939542	220	25	GALNT13, GALNT5, GALNTL2, GCNT1, GALNT1, GALNT3, WBSCR17
KEGG_LONG_TERM_POTENTIATION	0.558739	0.864339	0.298345	0.958055	194	59	GRIA2, PLCB1, GRIN2A, RPS6KA6, GRIN2C, ITPR2, PPP1R1A, ADCY1, CACNA1C, GRIN2D, PLCB4, PRKCA, CREBBP, CALML5, MAPK1
KEGG_PROXIMAL_TUBULE_BICARBONATE_RECLAMATION	0.547126	0.864339	0.380109	0.930782	237	17	ATP1B2, AQP1, ATP1A2, ATP1A1, GLS, ATP1B1
KEGG_PATHOGENIC_ESCHERICHIA_COLI_INFECTION	0.615169	0.936862	0.302066	0.924751	218	49	TUBB2B, TUBA1A, TUBB3, TUBB2A, ARHGEF2, TUBB6, ITGB1, TUBB1, CTNNB1, NCK2, TLR5, TUBA8, CLDN1, PRKCA, ROCK2
KEGG_TYROSINE_METABOLISM	0.62963	0.950168	0.315842	0.889823	254	31	TYRP1, PNMT, MAOB, MIF, ALDH1A3
KEGG_AMYOTROPHIC_LATERAL_SCLEROSIS_ALS	0.635389	0.950221	0.307583	0.92872	236	46	GRIA2, PRPH, GRIN2A, PRPH2, GRIN2C, NEFH, GRIN2D
KEGG_STARCH_AND_SUCROSE_METABOLISM	0.658456	0.975927	-0.348999	-0.857636	400	25	HK3, ENPP3, UGT2B7, GANC, AMY2B
KEGG_PATHWAYS_IN_CANCER	0.669746	0.983875	-0.268823	-0.919534	579	293	FASLG, PRKCB, FLT3, BIRC3, RAC2, PIK3CG, STAT1, PIK3R5, SPI1, RASSF5, FLT3LG, CSF2RA, RET, TRAF1, PIK3CD, CSF1R, CSF3R, ZBTB16, FAS, TCF7, NFKB2, MMP9, PLCG2, IL6, PML, NFKBIA, E2F2, STAT5A, CEBPA, WNT10B, ETS1, NFKB1, NKX3-1, DAPK1, CASP8, TP53, TGFB1, TRAF2, IGF1, LEF1, TRAF3, IKBKG, CCNE1, WNT2, STK4, BRCA2, RALGDS, PIK3R3, MAX, WNT7B, PIK3R1, FOS, AR, TGFBR2, CDKN2A, BCL2, GLI1, HGF, GRB2, WN…
KEGG_GALACTOSE_METABOLISM	0.927852	1	-0.274735	-0.66074	552	23	HK3, GLA, PFKP, GALT, GANC, GALE
KEGG_STEROID_BIOSYNTHESIS	0.818662	1	-0.334113	-0.7366	464	15	LIPA, CYP27B1, CEL, SOAT1, DHCR24, NSDHL
KEGG_OXIDATIVE_PHOSPHORYLATION	1	1	-0.151597	-0.470139	713	108	TCIRG1, ATP6V0E1, SDHB, ATP6V1B2, NDUFA2, PPA1, ATP6V0D1, ATP5C1, ATP6V0D2, ATP6AP1, NDUFS7, ATP6V1G1, CYC1, UQCRFS1, COX17, SDHD, NDUFA9, ATP6V1F, UQCRQ, COX7B, NDUFB1, NDUFA1, ATP6V0A4, ATP5J2, ATP5A1, ATP6V1A, NDUFV2, NDUFV3, COX15, COX8A, NDUFB4, ATP5B, ATP5G3, ATP5H, PPA2, ATP6V0B, ATP6V1H, ATP5F1, NDUFS8, NDUFA3, COX7C, ATP5L, ATP5G2, COX4I1, UQCR11, NDUFB5, ATP5J
KEGG_PURINE_METABOLISM	0.86	1	0.235229	0.864852	214	141	PDE1C, ENPP1, ENTPD3, ENTPD2, PDE5A, PDE9A, NPR2, PDE3A, NME5, ADCY2, PDE11A, ADCY1, ENTPD8, POLR2J3, PAPSS1, AK7, POLR3G, NME7, AK5, GUCY1A2, NME1-NME2, PRUNE
KEGG_PYRIMIDINE_METABOLISM	1	1	-0.173258	-0.528361	693	93	CMPK2, TYMP, DPYD, DCK, RRM2, NUDT2, POLD4, NT5C3, CDA, POLA2, ENTPD1
KEGG_GLYCINE_SERINE_AND_THREONINE_METABOLISM	0.811881	1	-0.29833	-0.739471	491	26	PIPOX, SARDH, SDS, GNMT, GLYCTK, GATM, GLDC, ALAS1
KEGG_CYSTEINE_AND_METHIONINE_METABOLISM	0.944724	1	-0.252953	-0.633395	563	29	IL4I1, SDS, MAT2B
KEGG_VALINE_LEUCINE_AND_ISOLEUCINE_DEGRADATION	0.738782	1	-0.305569	-0.828179	460	43	IL4I1, ALDH2, ECHS1, ALDH3A2, MCCC2, AUH, PCCA, AOX1, BCAT1, MCCC1
KEGG_LYSINE_DEGRADATION	0.9968	1	-0.173641	-0.472066	622	44	ALDH2, PIPOX
KEGG_PHENYLALANINE_METABOLISM	0.896127	1	-0.296489	-0.653651	508	15	IL4I1, ALDH3B1
KEGG_GLUTATHIONE_METABOLISM	0.726542	1	0.285914	0.863292	270	46	GSTA1, GSTA2, GGT7, GPX7, GSTT2, GSTA4, GSTO2, GSTM3, MGST3
KEGG_N_GLYCAN_BIOSYNTHESIS	0.990461	1	-0.208396	-0.572212	622	46	MGAT4A, ST6GAL1, MAN1C1, MGAT3, MAN1A1, MGAT1, MGAT2, MAN2A1, FUT8, ALG2
KEGG_GLYCEROLIPID_METABOLISM	0.862694	1	0.263518	0.781616	332	41	DGKI, MBOAT1, AGPAT4, LPL, DGAT2, GPAM, AGPAT1, GPAT2, ALDH1B1, PPAP2C, DGKH
KEGG_INOSITOL_PHOSPHATE_METABOLISM	0.907233	1	-0.265829	-0.740419	576	52	PIK3CG, PIK3CD, PLCB2, PIP5K1B, PIP4K2A, PLCG2, INPP4B
KEGG_GLYCEROPHOSPHOLIPID_METABOLISM	0.88563	1	0.242225	0.795761	301	65	PCYT1B, DGKI, MBOAT1, ETNK2, PLA2G4A, CHPT1, AGPAT4, LCAT, PLA2G5, LPCAT1, GPAM, AGPAT1, CDIPT, GPAT2, PPAP2C, DGKH
KEGG_SPHINGOLIPID_METABOLISM	0.79932	1	-0.304903	-0.781619	469	33	SMPD3, DEGS2, SGPP1, SGPP2, UGCG, ASAH1, GLA, SGPL1, SGMS1
KEGG_GLYCOSPHINGOLIPID_BIOSYNTHESIS_LACTO_AND_NEOLACTO_SERIES	0.897651	1	-0.290672	-0.699069	534	23	FUT7, FUT3, B3GALT5, FUT6
KEGG_PYRUVATE_METABOLISM	0.883139	1	-0.270415	-0.703974	528	35	ALDH2, PCK2, ALDH3A2, ME2, ACYP1, ACSS1, AKR1B1, ME1, LDHD, HAGHL
KEGG_PROPANOATE_METABOLISM	0.998325	1	-0.17826	-0.44869	595	30	ALDH2, ECHS1, ALDH3A2, PCCA, SUCLG2, ACSS1
KEGG_ONE_CARBON_POOL_BY_FOLATE	0.91954	1	0.254307	0.622728	399	17	FTCD, MTHFD1L, MTR, ALDH1L1, SHMT2
KEGG_AMINOACYL_TRNA_BIOSYNTHESIS	0.956169	1	-0.238178	-0.64049	588	41	WARS, SEPSECS, HARS, HARS2, CARS, RARS
KEGG_METABOLISM_OF_XENOBIOTICS_BY_CYTOCHROME_P450	0.826377	1	-0.29055	-0.756392	494	35	GSTM1, CYP1B1, CYP2S1, ALDH3B1, GSTT1, ADH1C, MGST2, CYP2E1, GSTK1, DHDH, UGT2B7, ADH1B, GSTO1, ALDH3A1, GSTM4, GSTZ1, ALDH3B2, GSTM2
KEGG_RNA_DEGRADATION	1	1	-0.158303	-0.448012	646	56	XRN1, CNOT6L, MPHOSPH6, PATL1, HSPA9, HSPD1, CNOT8, CNOT6, PNPT1, LSM1, EXOSC9, EXOSC3, NAA38, EXOSC2, CNOT10, LSM6, EXOSC7, EXOSC8, DCP2, EXOSC10, DCP1B, XRN2
KEGG_BASAL_TRANSCRIPTION_FACTORS	0.995157	1	0.179991	0.514367	410	32	STON1, TAF5L, TAF9B, TAF11, GTF2H4, GTF2F2, GTF2IRD1, TBPL1, GTF2I, GTF2A1, GTF2F1, TAF13, TAF2, TAF1L
KEGG_DNA_REPLICATION	0.839733	1	-0.28816	-0.750171	502	35	POLD4, POLA2, RNASEH2B, PCNA, RPA3, DNA2, RPA2, PRIM1, POLE3, POLE2, RNASEH1, POLD3, RFC2, RFC5, RFC1, RNASEH2A, SSBP1, FEN1, PRIM2, RFC3, RFC4, MCM7, POLE, MCM4, LIG1, POLE4, POLA1, POLD1, MCM5, MCM2, POLD2, MCM6, RNASEH2C, MCM3, RPA1
KEGG_SPLICEOSOME	0.985955	1	-0.215431	-0.669986	701	114	HSPA6, RBM17, AQR, THOC1, DDX23, HSPA1L, ZMAT2, RBM22, NAA38, SLU7, TCERG1, LSM6, SYF2, THOC3, NCBP1, PRPF4, SNRNP40, ACIN1, MAGOH, SNW1, PLRG1, BUD31, PPIH, LSM4, PRPF40A, DDX5, HNRNPC, SMNDC1, CCDC12, LSM3, EIF4A3, THOC2, SNRPG, PQBP1, PCBP1, SNRPB2, HNRNPK, SNRNP27, SNRPB, CRNKL1, DDX46, CTNNBL1, RBM25, ISY1, SNRPF, PRPF38B, TXNL4A, SF3B2, THOC4, PRPF38A, USP39, CDC40, SNRPA, SF3B3, RBMX, LSM5…
KEGG_PROTEIN_EXPORT	0.984899	1	-0.224406	-0.539698	586	23	SPCS3, OXA1L, SEC11C, SEC61A2, HSPA5, SEC61B, SRP19
KEGG_BASE_EXCISION_REPAIR	0.959184	1	-0.242047	-0.620487	563	33	PARP3, POLD4, NEIL3, MBD4, PCNA, PARP4, APEX2, POLE3, NEIL2, PARP2, POLE2, MUTYH, OGG1, HMGB1
KEGG_NUCLEOTIDE_EXCISION_REPAIR	0.935897	1	-0.248913	-0.674626	583	43	POLD4, GTF2H2, XPA, PCNA, RPA3, RPA2, DDB2, POLE3, XPC, ERCC5, RAD23B, CETN2, POLE2, GTF2H1, CDK7, CCNH, RAD23A, GTF2H3, POLD3, RFC2, MNAT1, RFC5, RFC1, RFC3, ERCC8, RFC4, POLE, GTF2H5, LIG1, POLE4, ERCC6, POLD1, CUL4B, POLD2, RBX1, ERCC3, DDB1, ERCC1, ERCC2, ERCC4, RPA1, CUL4A, GTF2H4
KEGG_MISMATCH_REPAIR	0.730897	1	-0.339708	-0.810732	439	22	POLD4, MLH1, PCNA, RPA3, RPA2
KEGG_HOMOLOGOUS_RECOMBINATION	0.978654	1	-0.233992	-0.575017	595	25	BRCA2, POLD4, RAD50, RPA3, RAD54L, RPA2, NBN, RAD51, XRCC3
KEGG_ERBB_SIGNALING_PATHWAY	0.963235	1	-0.232491	-0.698028	654	83	PRKCB, PIK3CG, PIK3R5, PIK3CD, PLCG2, STAT5A, NCK1, PIK3R3, HBEGF, PIK3R1, NRG2, GRB2
KEGG_CELL_CYCLE	1	1	-0.187614	-0.58353	712	116	CCND2, GADD45G, E2F2, TP53, TGFB1, CDC25B, CCNE1, PTTG1, CDKN2A, CDC25C, ATM, DBF4, CDC14A, RB1, CDKN2C, CCNA2, CDK1, SMC1B, E2F4, PCNA, ANAPC4, CCNB1, CCNB2, CCND3, ATR, TGFB3, CUL1, GADD45A, CDKN2D, RBL2, ANAPC13, TFDP2, BUB1, CDC23
KEGG_OOCYTE_MEIOSIS	0.998594	1	-0.189692	-0.582472	709	102	REC8, ITPR1, FBXO43, CALML3, STAG3, IGF1, CCNE1, PPP3CC, AURKA, PTTG1, PRKACB, SGOL1, AR, CDC25C, RPS6KA1, ADCY7, RPS6KA3, CDK1, SMC1B, ANAPC4, FBXW11, CCNB1, CCNB2, FBXO5, ADCY4, CAMK2G, MAP2K1, CHP, CUL1, PPP2CA, ANAPC13, CAMK2D, BUB1, CDC23
KEGG_P53_SIGNALING_PATHWAY	0.987842	1	-0.214925	-0.623121	649	66	CCND2, FAS, GADD45G, CASP8, TP53, IGF1, CCNE1, RPRM, SHISA5, RRM2, CD82, CDKN2A, ATM, CASP9, CDK1, PMAIP1, TNFRSF10B, CCNG1, CCNB1, CCNB2, CCNG2, CCND3, ATR
KEGG_UBIQUITIN_MEDIATED_PROTEOLYSIS	0.933604	1	-0.23718	-0.752243	688	131	BIRC3, UBE2L6, SOCS1, UBA7
KEGG_MTOR_SIGNALING_PATHWAY	0.702786	1	-0.30437	-0.848548	453	49	PIK3CG, PIK3R5, PIK3CD, IGF1, PIK3R3, PIK3R1, RPS6KA1, RPS6KA3, AKT3, CAB39, EIF4E
KEGG_DORSO_VENTRAL_AXIS_FORMATION	0.893462	1	0.273262	0.698776	368	20	CPEB1, NOTCH3, NOTCH1, NOTCH2, NOTCH4, MAPK1, EGFR
KEGG_NEUROTROPHIN_SIGNALING_PATHWAY	0.735376	1	-0.277941	-0.870237	527	121	FASLG, PIK3CG, PIK3R5, CAMK4, PIK3CD, ARHGDIB, PLCG2, SH2B3, NFKBIE, NFKBIA, IRAK3, CALML3, NFKB1, IRAK2, TP53, RPS6KA4, MAP3K5, PIK3R3, IRAK1, PIK3R1, SH2B2, BCL2, GRB2, RAP1A, RPS6KA1, PRKCD, IRAK4, RPS6KA5, RPS6KA3, AKT3, MAP3K1, MAPK9, CSK
KEGG_OLFACTORY_TRANSDUCTION	0.755444	1	-0.327197	-0.792273	450	24	CLCA2, ADRBK2, ARRB2, CALML3, PRKACB
KEGG_INSULIN_SIGNALING_PATHWAY	0.840056	1	-0.258832	-0.811944	603	123	PIK3CG, FBP1, HK3, SOCS1, PIK3R5, INPP5D, PIK3CD, PDE3B, PCK2, SOCS3, MKNK2, CALML3, SREBF1, PIK3R3, PRKACB, PIK3R1, SH2B2, GRB2, SLC2A4
KEGG_GNRH_SIGNALING_PATHWAY	0.868732	1	-0.256929	-0.771103	588	81	PLA2G2D, PRKCB, PTK2B, PLCB2, ITPR1, CALML3, PLA2G2A, HBEGF, PRKACB, GRB2, PRKCD, ADCY7, MAP3K1, MAPK9
KEGG_PROGESTERONE_MEDIATED_OOCYTE_MATURATION	0.923304	1	-0.245818	-0.737755	625	81	PIK3CG, PIK3R5, PIK3CD, PDE3B, CDC25B, IGF1, PIK3R3, PRKACB, PIK3R1, CDC25C, RPS6KA1, ADCY7, RPS6KA3, CCNA2, AKT3, MAPK9, CDK1, GNAI2, ANAPC4
KEGG_ALZHEIMERS_DISEASE	0.797468	1	0.24295	0.895473	188	146	PLCB1, RYR3, GRIN2A, CACNA1D, GRIN2C, ITPR2, NDUFA4L2, COX7A1, APP, CACNA1C, CDK5R1, APBB1, LPL, MAPT, CAPN2, GRIN2D, PLCB4, LRP1, COX4I2, BACE1, ATP2A1, CALML5
KEGG_PARKINSONS_DISEASE	0.940762	1	-0.244362	-0.752134	666	104	UBE2L6, LRRK2, UBA7, SNCAIP
KEGG_HUNTINGTONS_DISEASE	1	1	0.203118	0.752385	225	158	PLCB1, PPARGC1A, DNAH2, CREB5, CLTCL1, CREB3L2, NDUFA4L2, COX7A1, POLR2J3, DNAL4, PLCB4, CREB3L4, DNALI1, COX4I2, CREBBP, POLR2F, SLC25A4, HDAC2, HAP1, NDUFB9, NDUFA4, NDUFS6, DLG4, DCTN1, EP300
KEGG_VIBRIO_CHOLERAE_INFECTION	0.725	1	-0.302134	-0.840235	463	50	PRKCB, TCIRG1, PLCG2, ERO1L, ATP6V0E1, KCNQ1, ATP6V1B2, PRKACB, CFTR, ATP6V0D1, ATP6V0D2, ATP6AP1
KEGG_EPITHELIAL_CELL_SIGNALING_IN_HELICOBACTER_PYLORI_INFECTION	0.720721	1	-0.295642	-0.856163	479	64	CCL5, CXCL1, LYN, TCIRG1, PLCG2, NFKBIA, NFKB1, ATP6V0E1, IKBKG, ATP6V1B2, HBEGF, ATP6V0D1, ATP6V0D2, MAPK9, ATP6AP1, CSK
KEGG_RENAL_CELL_CARCINOMA	0.95586	1	-0.239831	-0.697257	627	68	PIK3CG, PIK3R5, PIK3CD, ETS1, TGFB1, PIK3R3, PIK3R1, HGF, GRB2, RAP1A
KEGG_GLIOMA	0.788376	1	-0.280809	-0.811322	528	62	PRKCB, PIK3CG, PIK3R5, PIK3CD, PLCG2, E2F2, CALML3, TP53, IGF1, PIK3R3, PIK3R1, CDKN2A, GRB2
KEGG_PROSTATE_CANCER	0.870588	1	-0.257252	-0.772237	591	84	PIK3CG, PIK3R5, PIK3CD, TCF7, NFKBIA, E2F2, NFKB1, NKX3-1, TP53, IGF1, LEF1, IKBKG, CCNE1, PIK3R3, PIK3R1, AR, BCL2, GRB2, CREB3L1, CASP9, RB1
KEGG_THYROID_CANCER	0.929883	1	-0.262899	-0.651035	556	27	RET, TCF7, TP53, LEF1
KEGG_CHRONIC_MYELOID_LEUKEMIA	0.88351	1	-0.25953	-0.76512	583	73	PIK3CG, PIK3R5, PIK3CD, NFKBIA, E2F2, STAT5A, NFKB1, TP53, TGFB1, IKBKG, PIK3R3, PIK3R1, TGFBR2, CDKN2A, GRB2

## Sheet: HALLMARK_BL1
pathway	pval	padj	ES	NES	nMoreExtreme	size	leadingEdge
HALLMARK_ADIPOGENESIS	0.00126582	0.00781372	-0.431508	-1.61367	0	197	REEP6, OMD, CYP4B1, ACADL, FABP4, CRAT, FZD4, CMBL, LTC4S, SNCG, CD36, PTGER3, SDPR, LIFR, SPARCL1, LAMA4, HSPB8, ANGPTL4, IDH1, LIPE, ADIPOQ, MOSC2, ENPP2, ARL4A, PPARG, FAH, GPX3, CIDEA, SULT1A1, ITGA7, SSPN, MGLL, ITIH5, ETFB, UQCRQ, REEP5, ORM1, COL15A1, RETSAT, ME1, ITSN1, SCP2, GPAM, COL4A1, ABCA1, SQRDL, IFNGR1, LPCAT3, PHLDB1, DNAJB9, OBFC2A, ELMOD3, HIBCH, SLC27A1
HALLMARK_ESTROGEN_RESPONSE_EARLY	0.00126582	0.00781372	-0.432363	-1.61429	0	194	DHRS2, AR, TFF3, TFF1, MLPH, SLC1A1, SCNN1A, MSMB, SLC7A2, CA12, SULT2B1, WISP2, OLFML3, MAST4, FOS, GFRA1, P2RY2, EGR3, PGR, ABAT, PRSS23, THSD4, GJA1, NRIP1, IGFBP4, OLFM1, CXCL12, TSKU, FASN, RAB31, INHBB, CLIC3, HSPB8, KCNK15, BHLHE40, FKBP5, CBFA2T3, XBP1, SLC27A2, IL6ST, BLVRB, RARA, ELOVL5, UGCG, GREB1, TPBG, REEP1, KRT18, TGM2, FDFT1, CISH, MAPT, MREG, WFS1, PEX11A, LRIG1, SEC14L2, SLC22A…
HALLMARK_ANDROGEN_RESPONSE	0.00140647	0.00781372	-0.529331	-1.81933	0	99	HPGD, STEAP4, SPDEF, IQGAP2, INPP4B, SEPP1, AKAP12, GPD1L, LIFR, MAF, TARP, DHCR24, FKBP5, NKX3-1, GSR, SGK1, ELL2, MAK, PMEPA1, ELOVL5, ITGAV, PPAP2A, GUCY1A3, HERC3, SCD, TSC22D1, CCND1, TMPRSS2, TNFAIP8, CDC14B, SEC24D, SORD, PTPN21, ARID5B, HSD17B14, SPCS3, DNAJB9
HALLMARK_EPITHELIAL_MESENCHYMAL_TRANSITION	0.00126582	0.00781372	-0.65348	-2.44376	0	197	SFRP4, COMP, EDIL3, COL11A1, COL1A1, COL3A1, TFPI2, DCN, COL1A2, HTRA1, COL5A1, LRRC15, SCG2, FBN1, LUM, SLIT3, POSTN, COL12A1, COL5A2, MMP2, VCAN, MFAP5, SGCD, RGS4, PTHLH, LAMA1, COL6A3, SLIT2, ECM2, CXCL6, CDH11, ADAM12, THY1, COL5A3, ABI3BP, FAP, PCOLCE, SPARC, CDH6, SPOCK1, SERPINE1, RHOB, PRRX1, NNMT, PDGFRB, FN1, MATN3, GJA1, MMP3, COL16A1, TNC, LRP1, MXRA5, NTM, LOXL1, ITGB5, TIMP3, NID2,…
HALLMARK_XENOBIOTIC_METABOLISM	0.00129032	0.00781372	-0.540079	-1.98765	0	169	ADH1C, ACSM1, GNMT, AKR1C2, GAD1, KYNU, XDH, CROT, ACOX2, CES1, MAOA, IGF1, ITIH4, ABCC3, PDK4, FBP1, CYB5A, CYP26A1, CD36, HSD17B2, SERPINE1, DDC, AOX1, ATOH8, CDA, AKR1C3, ABHD6, IL1R1, IGFBP4, FMO1, RBP4, CDO1, FBLN1, SLC46A3, IDH1, UGDH, GSR, ENPEP, CYP2E1, FAH, BLVRB, TDO2, MAN1A1, F10, ELOVL5, BCAT1, PTGR1, PTGDS, MCCC2, PROS1, CYP2J2, ESR1, NQO1, GABARAPL1, RETSAT, SAR1B, ENTPD5, VNN1, TPS…
HALLMARK_FATTY_ACID_METABOLISM	0.00130719	0.00781372	-0.480971	-1.74951	0	146	HMGCS2, HPGD, ADH1C, REEP6, ACADL, MAOA, CRAT, LTC4S, CD36, AQP7, HSD17B11, ALDH1A1, GPD1, XIST, INMT, FMO1, AOC3, FASN, DHCR24, IDH1, UGDH, PTPRG, TP53INP2, BLVRA, CIDEA, TDO2, ELOVL5, CEL, GSTZ1, MGLL, RDH16, D2HGDH, SLC22A5, G0S2, GABARAPL1, RETSAT, ACSL5, ME1, ACSL1, VNN1, HSDL2
HALLMARK_UV_RESPONSE_DN	0.00131579	0.00781372	-0.478242	-1.72945	0	142	AMPH, INPP4B, KCNMA1, COL11A1, COL1A1, COL3A1, COL1A2, COL5A2, RGS4, DUSP1, SERPINE1, F3, PDGFRB, GJA1, LPAR1, TGFBR2, ID1, ATP2B1, TFPI, BHLHE40, DAB2, MMP16, NRP1, LPHN2, FBLN5, PPAP2B, CAV1, PPARG, ITGB3, SLC22A18, HAS2, SCN8A, IGFBP5, PTPRM, EFEMP1, MGLL, SNAI2, RUNX1, ATXN1, ADD3, SYNE1, MAP1B, NR3C1, ACVR2A, APBB2, LDLR, PTEN, MAGI2, PTPN21
HALLMARK_COAGULATION	0.0013624	0.00781372	-0.513598	-1.79277	0	107	HMGCS2, COMP, ACOX2, TFPI2, HTRA1, FBN1, MMP2, MMP10, CFI, CTSK, F2RL2, DPP4, CLU, DUSP6, PLAT, MMP11, SPARC, SERPINE1, F3, PRSS23, P2RY1, FN1, MMP3, LRP1, TIMP3, CFH, CFD, BMP1, THBD, PLAU, RAPGEF3, ITGB3, VWF, F10, APOC2, ITGA2, CTSO, PROC, TIMP1, PROS1, CRIP2
HALLMARK_KRAS_SIGNALING_UP	0.00128535	0.00781372	-0.498433	-1.85038	0	185	TSPAN1, PIGR, IGF2, APOD, ALDH1A2, CROT, SPON1, F13A1, MMP10, PTPRR, ITGBL1, CPE, DUSP6, ETV1, AKAP12, PLAT, MMP11, PRRX1, SNAP25, SPARCL1, VWA5A, IL33, F2RL1, CFH, SLPI, GNG11, ABCB1, RBP4, DNMBP, ANGPTL4, TFPI, KIF5C, INHBA, RELN, TSPAN7, NRP1, MAFB, PLAU, ELTD1, SCN1B, NAP1L2, CIDEA, ERO1L, PRKG2, GPR124, SCG5, ITGA2, ST6GAL1, PLVAP, GUCY1A3, LY96, HBEGF, CAB39L, TSPAN13, CCND2, GFPT2, EPHB2, …
HALLMARK_ESTROGEN_RESPONSE_LATE	0.0025413	0.0111483	-0.413982	-1.54442	1	195	HMGCS2, AGR2, DHRS2, TFF3, TFF1, SCUBE2, CYP4F11, SCNN1A, TPSAB1, S100A9, LTF, CA12, ACOX2, TFPI2, SULT2B1, WISP2, DNAJC12, CXCL14, FOS, CPE, PTGER3, EGR3, PGR, PRSS23, NRIP1, IGFBP4, OLFM1, CXCL12, RAB31, CLIC3, HSPB8, PLAC1, CHST8, BATF, UGDH, FKBP5, CAV1, SGK1, XBP1, SLC27A2, IL6ST, BLVRB, CACNA2D2, ZFP36, ELOVL5, TPBG, TSPAN13, FDFT1, CISH, MAPT, MEST, WFS1, SLC22A5, RPS6KA2, ADD3, AFF1, ETFB…
HALLMARK_MYC_TARGETS_V2	0.00294118	0.0111483	0.607049	2.10791	0	58	MYC, PLK1, MCM4, BYSL, RCL1, UNG, SLC19A1, TMEM97, TFB2M, MYBBP1A, PLK4, SLC29A2, NOLC1, NDUFAF4, WDR74, EXOSC5, PPAN, PPRC1, NIP7, MCM5, WDR43, RRP12, PES1, TCOF1, MRTO4, PUS1, NOP56, RRP9, TBRG4, NOP2, SUPV3L1, MPHOSPH10, IPO4, NPM1, NOP16, DDX18, GNL3, LAS1L, PHB, PRMT3, NOC4L, FARSA, CDK4, PA2G4, UTP20, CBX3
HALLMARK_INFLAMMATORY_RESPONSE	0.0025641	0.0111483	-0.395188	-1.46911	1	188	PCDH7, SLC7A2, ROS1, P2RY2, CXCL6, SERPINE1, F3, LPAR1, FFAR2, GPC3, PDPN, HRH1, IL1R1, CALCRL, ATP2B1, INHBA, ITGB3, SCN1B, CCL17, CCL22, CCRL2, OSMR, HAS2, SLC4A4, CDKN1A, TNFSF10, IL4R, APLNR, ITGA5, ADM, HBEGF, STAB1, SLC1A2, TPBG, IL8, TIMP1, AXL, IL6, PTGER4, TNFSF9, NAMPT, RGS1, TLR3, TNFAIP6, HIF1A, IL7R, MSR1, ICAM4, PTGIR, SCARF1, SLC31A2, SGMS2, TACR1, CMKLR1, ACVR2A, LDLR, PTAFR, C5AR…
HALLMARK_ANGIOGENESIS	0.00312989	0.0111483	-0.631553	-1.80253	1	32	COL3A1, SLCO2A1, LUM, POSTN, COL5A2, VCAN, CXCL6, FSTL1, MSX1, THBD, NRP1, KCNJ8, STC1, ITGAV, PDGFA, CCND2, TIMP1, FGFR1, JAG1, LRPAP1
HALLMARK_BILE_ACID_METABOLISM	0.00281294	0.0111483	-0.478869	-1.63107	1	92	AR, GNMT, CYP8B1, ABCA8, CROT, DIO2, SULT2B1, ABCA6, HSD17B11, ALDH1A1, CH25H, AMACR, ABCA9, DHCR24, IDH1, LIPE, SLC22A18, PIPOX, NEDD4, SLC27A2, NR3C2, PEX11A, ATXN1, PEX11G, RETSAT, ACSL5, ACSL1, SCP2, HSD17B6, ABCA1, NUDT12
HALLMARK_SPERMATOGENESIS	0.00334448	0.0111483	0.466689	1.74037	0	89	ART3, IL12RB2, PCSK1N, NPY5R, DMRT1, YBX2, SNAP91, NEK2, HSPA4L, POMC, BUB1, TTK, DMC1, CNIH2, KIF2C, MLLT10, MLF1, EZH2, TNNI3, AURKA, LDHC, LPIN1, CCNB2, ADCYAP1, VDAC3, RFC4, RPL39L, NCAPH, CDK1, TOPBP1, STRBP, COIL
HALLMARK_TNFA_SIGNALING_VIA_NFKB	0.00379747	0.0112977	-0.400249	-1.49677	2	197	KYNU, DUSP4, FOSB, FOS, CXCL6, EGR3, DUSP1, SERPINE1, RHOB, F3, TNC, CXCL2, NR4A2, F2RL1, MSC, ATP2B1, EGR1, DUSP5, INHBA, BHLHE40, CXCR7, PLAU, KLF9, PPAP2B, SLC16A6, SGK1, CCRL2, PHLDA2, IL6ST, PER1, CDKN1A, GEM, ZFP36, EGR2, NR4A3, PMEPA1, SLC2A3, HBEGF, KLF2, IER3, JUNB, MARCKS, GFPT2, IL6, PTGER4, TNFSF9, TSC22D1, NAMPT, TNFAIP6, G0S2, IL7R, TIPARP, CCND1, KLF4, TNFAIP8, JAG1, LDLR, CD69
HALLMARK_COMPLEMENT	0.00384123	0.0112977	-0.38999	-1.44637	2	182	S100A9, KYNU, LTF, MMP13, PCSK9, TFPI2, DPP4, CASP10, CLU, DUSP6, CD36, PLAT, ZEB1, SERPINE1, F3, FN1, GATA3, LRP1, CDA, CFH, PHEX, ZFPM2, DUSP5, CR1, NOTCH4, CDH13, F10, CASP4, CTSO, TIMP1, IL6, F5, ATOX1, GNG2, PIK3CG, GZMA, CBLB, SERPINA1, ME1, LIPA, DOCK10, APOC1, TIMP2, PIK3R5, CASP7, SERPING1, CTSB, GZMK, CASP9, GNGT2, C2, OLR1, SEPX1, ITGAM, STX4, MMP14, SH2B3, ERAP2, CXCL1, C1QA, CD46, PP…
HALLMARK_MITOTIC_SPINDLE	0.00478469	0.0113921	0.438779	1.84587	0	199	SORBS2, NEK2, CDC42EP1, NDC80, PLK1, TOP2A, PRC1, CENPF, BUB1, TTK, KIF23, TPX2, ANLN, BIRC5, ARHGEF2, KIF2C, NET1, FARP1, INCENP, KIF15, ESPL1, CENPE, AURKA, RASA2, PIF1, ARHGEF11, CCNB2, KIF4A, KIF11, ACTN4, SMC4, SAC3D1, RACGAP1, RALBP1, DLGAP5, TUBGCP3, FSCN1, CDK1, KIF3C, KNTC1, SUN2, SMC3, GEMIN4, CD2AP, NCK1, KIF20B, ECT2, LMNB1, ARL8A, NUSAP1, SASS6, CKAP5, CEP57, CEP72, MID1, ABI1, FBXO5…
HALLMARK_G2M_CHECKPOINT	0.00462963	0.0113921	0.582434	2.43295	0	192	RAD21, MYC, NEK2, SQLE, STMN1, AURKB, NDC80, PLK1, TOP2A, PRC1, CENPF, BUB1, CDC20, TTK, KIF23, TPX2, HMGA1, RAD54L, AMD1, STIL, TFDP1, BIRC5, PBK, CENPA, MCM2, UBE2C, KIF2C, CKS1B, EXO1, EFNA5, E2F3, INCENP, UCK2, MCM3, KIF15, ESPL1, E2F1, CCNA2, RBL1, CENPE, EZH2, CKS2, KPNA2, AURKA, DKC1, CDC45, E2F2, SAP30, SLC7A5, CDKN2C, CCNB2, PTTG1, PRIM2, KIF4A, KIF11, CDC25A, SMC4, BARD1, RACGAP1, MKI67…
HALLMARK_E2F_TARGETS	0.00469484	0.0113921	0.66738	2.79241	0	193	ANP32E, RAD21, DSCC1, KIF18B, MYC, ATAD2, CDCA8, USP1, STMN1, UBE2T, AURKB, PLK1, TOP2A, DEK, CDC20, GINS4, CDCA3, HMGA1, MCM4, DIAPH3, MELK, BIRC5, TRIP13, TCF19, MCM2, KIF2C, CKS1B, CTPS, PSIP1, TFRC, CIT, HMGB2, MCM3, PRKDC, ESPL1, E2F8, RAD51AP1, CENPE, EZH2, CKS2, KPNA2, CCNE1, AURKA, UNG, BUB1B, CDKN2C, MTHFD2, CCNB2, MSH2, PTTG1, PRIM2, KIF4A, CDC25A, NUP153, SMC4, DEPDC1, BARD1, GINS1, SS…
HALLMARK_MYC_TARGETS_V1	0.00465116	0.0113921	0.568536	2.38956	0	195	MYC, TYMS, USP1, DEK, CDC20, MCM4, TFDP1, HDGF, MCM2, ILF2, CTPS, CCNA2, EPRS, KPNA2, CDC45, SRPK1, VDAC3, RFC4, MAD2L1, LSM2, MRPL9, SNRPD1, XPOT, FBL, HPRT1, CYC1, NOLC1, PABPC1, IFRD1, MRPS18B, CCT3, UBA2, SNRPA1, CAD, GLO1, PCNA, SF3B3, HSP90AB1, RANBP1, MCM5, SERBP1, CCT5, DDX21, ODC1, MCM7, NME1, COPS5, HDAC2, C1QBP, SYNCRIP, CLNS1A, SMARCC1, EIF3D, NOP56, NHP2, HNRNPD, MCM6, RAN, IARS, NCB…
HALLMARK_APOPTOSIS	0.00524246	0.0119147	-0.415879	-1.5155	3	156	DCN, LUM, HGF, MMP2, CLU, PLAT, EGR3, FEZ1, RHOB, PDGFRB, SC5DL, AVPR1A, TIMP3, IGFBP6, F2R, CAV1, DPYD, GSR, GSTM1, GPX3, CDKN1A, TNFSF10, RARA, RNASEL, HSPB1, CASP4, BNIP3L, IER3, CCND2, KRT18, TIMP1, BGN, LEF1, LPPR4, IL6, CASP8, CCND1, RETSAT, BIK, CD69, JUN, TIMP2, HMOX1, IFNGR1, CASP7, SLC20A1, CASP9
HALLMARK_MYOGENESIS	0.00645995	0.0140434	-0.399547	-1.46899	4	165	SPDEF, MYOM2, APOD, COL1A1, COL3A1, PPP1R3C, CRAT, IGF1, SGCD, COL6A3, CLU, ADAM12, FST, CD36, CACNA1H, AEBP1, CHRNA1, SPARC, CAMK2B, VIPR1, ITGB5, PKIA, LAMA2, CFD, HSPB8, TNNT3, COX7A1, MYH11, BHLHE40, BDKRB2, GPX3, CDKN1A, ACHE, APLNR, COL6A2, CDH13, ITGA7, FXYD1, FHL1, HBEGF, SSPN, GNAO1, REEP1, CKMT2, TGFB1, LDB3, SCD, IGFBP3, FKBP1B, RB1, NQO1, COL15A1, IGFBP7
HALLMARK_IL2_STAT5_SIGNALING	0.0101781	0.0212044	-0.365154	-1.36272	7	192	ALCAM, WLS, PTH1R, F2RL2, SELP, TNFSF11, RHOB, HOPX, AMACR, SMPDL3A, ECM1, ABCB1, SH3BGRL2, SHE, SPRY4, ENPP1, MAP6, SCN9A, NFKBIZ, SOCS2, BHLHE40, BATF, NRP1, ARL4A, XBP1, FAH, TLR7, TNFSF10, IL4R, GALM, SPRED2, GUCY1B3, RHOH, ITGAV, COL6A1, PRKCH, SLC2A3, PPAP2A, SYT11, IL3RA, CCR4, CCND2, TGM2, CISH, ITIH5, LRIG1, P4HA1, SERPINB6, IKZF2, GABARAPL1, AHNAK, ADAM19, CST7, IL10, IL18R1, TWSG1, FGL…
HALLMARK_KRAS_SIGNALING_DN	0.0111111	0.0222222	0.362471	1.42572	2	131	SOX10, COL2A1, TLX1, PKP1, TFCP2L1, SERPINB2, CNTFR, KRT15, TCF7L1, KLK8, ATP6V1B1, TEX15, YBX2, RYR1, CYP39A1, MX1, CDKAL1, TGM1, BMPR1B, CAMK1D, CELSR2, CD207, PDE6B, TFF2, KCNMB1, EDN1, EFHD1, CHST2, KLK7, TNNI3, GPR19, IFI44L, UPK3B, MSH5, BARD1
HALLMARK_P53_PATHWAY	0.0126582	0.0243427	-0.365136	-1.36329	9	194	CLCA2, ZBTB16, ALOX15B, GPX2, TP63, FOS, TCHH, ABAT, ZNF365, VWA5A, RRAD, INHBB, KIF13B, F2R, SESN1, CDKN1A, CDKN2B, CDH13, PITPNC1, GM2A, PDGFA, HBEGF, IER3, CCND2, MKNK2, TGFB1, TNFSF9, TSC22D1, ABHD4, PROCR, LRMP, OSGIN1, RB1, KLF4, RETSAT, PLK3, FUCA1, TSPYL2, CCNG1, CEBPA, JUN, ANKRA2, DCXR, HMOX1, MXD4, PHLDA3
HALLMARK_HYPOXIA	0.0280255	0.051899	-0.353441	-1.31846	21	191	CA12, PPP1R3C, SULT2B1, WISP2, DCN, TGFB3, COL5A1, FOS, FBP1, AKAP12, DPYSL4, DUSP1, SERPINE1, F3, TMEM45A, HAS1, GPC3, LOX, GPC4, SRPX, ANGPTL4, BHLHE40, CXCR7, CAV1, CDKN1A, ERO1L, STC1, TGFBI, ZFP36, ADM, SLC2A3, BNIP3L, TPBG, IER3, TPST2, BGN, TGM2, PGF, IL6, IGFBP3, HOXB9, P4HA1, EGFR, TIPARP, ATP7A, GPC1, NR3C1
HALLMARK_APICAL_JUNCTION	0.0911425	0.162754	-0.327952	-1.21642	70	184	ALOX15B, COL17A1, FBN1, CRAT, MMP2, VCAN, ADAM23, NEGR1, CNTN1, SLIT2, CDH11, LIMA1, FLNC, THY1, CLDN8, CDH6, JAM3, CLDN5, COL16A1, AMH, CADM3, TRO, BMP1, CERCAM, PVRL3, AMIGO2, ITGA3, LAYN, VWF, CD99, TGFBI, CDSN, ITGA2, CD34, SHROOM2, CD209, SKAP2, CLDN14, MAPK11, NEXN, ADAMTS5, EGFR, GNAI1, ICAM4, NLGN3, PARVA
HALLMARK_APICAL_SURFACE	0.101824	0.174766	-0.444872	-1.33928	66	42	PCSK9, THY1, NTNG1, GATA3, RTN4RL1, SRPX, MDGA1, LYPD3, HSPB1, SHROOM2, SULF2, AFAP1L2, GAS1, SCUBE1, ATP8B1, GSTM3, DCBLD2, IL2RB, ADAM10
HALLMARK_ALLOGRAFT_REJECTION	0.104859	0.174766	-0.323994	-1.20336	81	186	THY1, CCL11, INHBB, INHBA, F2R, CCL22, IL11, ACHE, IL4R, CCL13, BCAT1, STAB1, CCND2, TIMP1, LY86, TGFB1, ST8SIA4, IL6, TLR3, HIF1A, EGFR, IL16, STAT4, CXCL13, GZMA, ACVR2A, IGSF6, HLA-DRA, IL15, NLRP3, CFP, HLA-DMB, GBP2, CD28, IL10, CRTAM, KLRD1, CD74, IFNGR1, NCF4, FCGR2B, HLA-DMA, ITK, HLA-DOA, CCL19, C2, IL7, IL18RAP, CD96, PRF1, IRF8, PTPRC, TGFB2, CCR2, IFNGR2, ITGAL, CD40, FGR, CD4, IL2RB,…
HALLMARK_DNA_REPAIR	0.114407	0.184527	0.296393	1.19111	26	149	TYMS, ZNF707, POLR3C, RAD51, RFC4, POLH, POLR2F, SSRP1, SAC3D1, POLR1C, CMPK2, HPRT1, THOC4, POLB, POLR2K, FEN1, PCNA, GTF3C5, VPS28, ZNRD1, RDBP, RFC5, NME1, ARL6IP1, BRF2, RFC3, POLD3, PRIM1, UMPS, EIF2C4, NCBP2, POLD1, POLR2I, RAE1, REV3L, RNMT, DGCR8, NUDT21, POLR2H, SUPT4H1, SF3A3, SNAPC4, NFX1, POLR2D, ERCC3, UPF3B, TAF1C, POLA2, ZWINT, CLP1, POLA1, CSTF3, RBX1, SUPT5H, TH1L
HALLMARK_HEDGEHOG_SIGNALING	0.124803	0.195004	-0.452485	-1.29557	78	33	SCG2, UNC5C, THY1, NRCAM, CRMP1, NRP1, GLI1, ACHE, HEY1
HALLMARK_PEROXISOME	0.146893	0.222565	-0.35097	-1.19692	103	94	FABP6, SEMA3C, SULT2B1, CRAT, HSD17B11, ALDH1A1, ABCB1, DHCR24, IDH1, ABCB4, SLC27A2, ELOVL5, ALB, STS, CEL, MVP, PEX11A, ATXN1, RETSAT, ACSL5, CACNA1B, ACSL1, SCP2
HALLMARK_INTERFERON_ALPHA_RESPONSE	0.188153	0.276696	0.302352	1.14857	53	97	RTP4, CXCL10, MX1, LAMP3, USP18, LY6E, RIPK2, BATF2, IFIH1, IFI44L, HERC6, CMPK2, CXCL11, PNPT1, CD47, OASL, TAP1, IFIT2, IFI44, PLSCR1, ADAR, TRIM25, EIF2AK2, DHX58, IFITM1, IRF9, ISG15, WARS, FTSJD2, GBP4, NCOA7, IFIT3
HALLMARK_TGF_BETA_SIGNALING	0.286585	0.408497	-0.354272	-1.10894	187	53	SERPINE1, ID3, ID1, LTBP2, RAB31, PMEPA1, ACVR1, JUNB, TGFB1, ENG, THBS1, BMPR2, SLC20A1, TGFBR1, CDKN1C, IFNGR2, BCAR3, CDK9, APC
HALLMARK_UNFOLDED_PROTEIN_RESPONSE	0.294118	0.408497	0.277169	1.06735	79	112	ASNS, CKS1B, YWHAZ, DKC1, SLC7A5, STC2, MTHFD2, IFIT1, NFYA, XPOT, EXOSC4, NOLC1, EXOSC5, CEBPG, GEMIN4, SDAD1, KDELR3, DDX10, ATF4, PSAT1, NOP56, NHP2, IARS, EIF4A3, RRP9, KHSRP, CEBPB, NPM1, TATDN2, EXOSC2, SSR1, ATF6, LSM1, LSM4, EIF4EBP1, KIF5B, FUS, EIF4A2, CXXC1, PAIP1, BANF1, EXOSC9, CHAC1, EXOC2, NOP14, EXOSC1, POP4, PARN, EIF4G1, CNOT4, EXOSC10, SEC11A, HYOU1, EDC4
HALLMARK_PANCREAS_BETA_CELLS	0.337705	0.456358	-0.419677	-1.10097	205	22	NKX2-2, DPP4, MAFB, PCSK1, STXBP1, LMO2, FOXO1
HALLMARK_CHOLESTEROL_HOMEOSTASIS	0.355655	0.467967	-0.324712	-1.06383	238	72	ALCAM, CLU, SC5DL, AVPR1A, GPX8, FASN, PPARG, GSTM2, STARD4, ANTXR2, GUSB, TM7SF2, CPEB2, FDFT1, SCD, GNAI1, JAG1, LDLR, ETHE1, ACSS2
HALLMARK_UV_RESPONSE_UP	0.397436	0.509533	0.2513	1.01657	92	152	COL2A1, NKX2-5, GAL, RASGRP1, NTRK3, CTSL2, KCNH2, E2F5, AMD1, ASNS, PRPF3, GGH, EIF2C2, EPCAM, TFRC, MAPK8IP2, CCNE1, HLA-F, PPAT, RFC4, CLCN2, CHRNA5, BTG3, SIGMAR1, GLS, KLHDC3, FEN1, ATP6V1C1, CEBPG, POLG2, TAP1, RXRB, DDX21, LYN
HALLMARK_GLYCOLYSIS	0.415601	0.519501	-0.2727	-1.01568	324	189	TFF3, DCN, COL5A1, EGLN3, VCAN, CHST1, CYB5A, CACNA1H, DPYSL4, HS6ST2, GPC3, B3GAT1, GPC4, ANGPTL4, GPR87, IDH1, IL13RA1, ERO1L, STC1, TGFBI, G6PD, IDUA, GUSB, FUT8, TPBG, IER3, IGFBP3, CHPF, P4HA1, EGFR, GALE, LCT, GPC1, ME1, BIK
HALLMARK_IL6_JAK_STAT3_SIGNALING	0.545588	0.656929	-0.289378	-0.961446	370	80	PLA2G2A, CD36, PDGFC, IL1R1, IL13RA1, ITGB3, OSMR, IL6ST, IL4R, LEPR, IL3RA, ACVRL1, TGFB1, IL6, CXCL13, ITGA4, JUN, HMOX1, IL18R1, IFNGR1, PIK3R5, IL7, TNFRSF1B, IFNGR2, STAM2, CXCL1, SOCS3, TNFRSF1A
HALLMARK_PI3K_AKT_MTOR_SIGNALING	0.551821	0.656929	-0.277406	-0.955437	393	100	GNA14, MAPK10, VAV3, PRKAA2, CDKN1A, RALB, CAB39L, MKNK2, CAMK4, EGFR, PLCB1, PTEN, NGF, PITX2, ACACA, IRAK4, SLA, NOD1, TNFRSF1A, AKT1, MAP2K6, CAB39, TRIB3, PRKCB
HALLMARK_NOTCH_SIGNALING	0.641628	0.746079	-0.305637	-0.872324	409	32	LFNG, DLL1, WNT2, HEYL, WNT5A, DTX4, CCND1, JAG1, DTX1, ARRB1, FZD5
HALLMARK_WNT_BETA_CATENIN_SIGNALING	0.659026	0.748893	0.272357	0.879896	229	40	WNT6, MYC, JAG2, HDAC5, NOTCH1, HDAC11, KAT2A, PTCH1, HDAC2, AXIN1, SKP2, PSEN2, NCSTN, DVL2
HALLMARK_REACTIVE_OXIGEN_SPECIES_PATHWAY	0.776435	0.862706	-0.264779	-0.817005	513	47	GSR, GPX3, G6PD, PDLIM1, MSRA, JUNB, ATOX1, NQO1, FTL
HALLMARK_PROTEIN_SECRETION	0.937589	1	-0.213276	-0.72855	660	95	TSPAN8, CAV2, SSPN, KRT18, CD63, EGFR, DST, ATP7A, SGMS1, SNAP23, SEC24D, ABCA1, GALC, VAMP3, CLN5, CTSC, ADAM10, GLA, MON2, RER1, AP2S1, TMED10, BET1, SCAMP1, SNX2, COPE, IGF2R, CLCN3, RAB14, ICA1, AP3S1, NAPA, RPS6KA3, ARFIP1
HALLMARK_INTERFERON_GAMMA_RESPONSE	1	1	-0.169404	-0.635703	796	200	SELP, CFH, ST3GAL5, ARL4A, CDKN1A, TNFSF10, IL4R, IFITM2, CASP4, SSPN, ST8SIA4, MVP, IL6, NAMPT, VAMP5, CASP8, TNFAIP6, HIF1A, BANK1, STAT4, GZMA, CMKLR1, P2RY14, EIF4E3, IL15, CD69, FPR1, KLRK1, FGL2, SPPL2A, CD74, RBCK1, ARID5B, CASP7, BTG1, SERPING1, HLA-DMA, IL7, HLA-DRB1, PTGS2, IRF8, LGALS3BP, CD40, NOD1, IL2RB, SOCS3, METTL7B, C1S, CIITA, C1R, IL10RA, BST2, LCP2, FCGR1A, B2M, GCH1, TRAFD1,…
HALLMARK_MTORC1_SIGNALING	1	1	-0.167905	-0.628691	792	198	EGLN3, SYTL2, SC5DL, DHCR24, BHLHE40, IDH1, GSR, XBP1, STARD4, CDKN1A, ERO1L, STC1, ELOVL5, G6PD, SLC2A3, IGFBP5, BCAT1, SKAP2, TM7SF2, SCD, NAMPT, ADD3, P4HA1, ME1, LDLR, CCNG1, SORD, CFP
HALLMARK_OXIDATIVE_PHOSPHORYLATION	1	1	0.100256	0.421761	208	199	LDHB, MRPL15, NNT, VDAC3, POLR2F, ATP1B1, CYC1, AFG3L2, MGST3, ATP6V1C1, TIMM17A, COX6C, TOMM22, MRPL11, SDHC, LRPPRC, ATP5C1, NDUFS2, ALAS1, UQCRH, NDUFV1, FH, OAT, SUPV3L1, DLAT, HTRA2, PDHA1, COX10, NDUFA7, BRP44L, COX5A, MDH1, UQCRB, PHB2, HCCS, MRPS12, TIMM10, FXN, MRPS15, MTRR, ACO2, ATP5A1, IMMT, NDUFA9, BAX, COX11, NDUFB6, CYB5R3, DECR1, SDHA, IDH3A, MRPS22, PHYH, HADHA, ACAA2, ATP6V1H, C…
HALLMARK_HEME_METABOLISM	0.998715	1	-0.178156	-0.657022	776	175	DARC, ABCG2, SLC22A4, ANK1, SNCA, ELL2, BLVRA, ACP5, BLVRB, NUDT4, TNS1, LMO2, EPOR, BNIP3L, BCAM, ALDH1L1, CLIC2, TRIM58, FAM46C, ICAM4, NR3C1, KAT2B, AQP3, TRAK2, TSPAN5, ALDH6A1, GDE1, TAL1, LRP10, CTSB, ATG4A, HBB, YPEL5, PIGQ, P4HA2, CAST, MBOAT2, UCP2, MARCH2, CPOX, BTG2, ADD1, SELENBP1, SDCBP, SIDT2

## Sheet: HALLMARK_BL2
pathway	pval	padj	ES	NES	nMoreExtreme	size	leadingEdge
HALLMARK_TNFA_SIGNALING_VIA_NFKB	0.00129199	0.00547885	0.598408	2.19399	0	197	CXCL6, CXCL1, CXCL2, KYNU, F3, PLAU, TNFSF9, IL6, CXCL3, CDKN1A, FOS, INHBA, PHLDA2, TNC, CCL20, SERPINE1, BHLHE40, MSC, IL1B, IER3, DUSP4, G0S2, SERPINB2, DUSP1, ICAM1, FOSB, HBEGF, F2RL1, SLC2A3, GFPT2, CLCF1, JUNB, KLF4, JAG1, IL15RA, FOSL1, FOSL2, SOCS3, RHOB, IER5, CCND1, EGR3, TNFAIP6, CXCR7, CCL2, LAMB3, ZFP36, OLR1, LDLR, BCL3, EGR2, SAT1, EGR1, PLAUR, ETS2, SIK1, JUN, CSF1, ZC3H12A, DUSP…
HALLMARK_HYPOXIA	0.00130719	0.00547885	0.469389	1.70894	0	191	SULT2B1, TMEM45A, CA12, TGFBI, COL5A1, F3, ADM, DCN, IL6, ERO1L, ANGPTL4, CDKN1A, FOS, EDN2, GPC4, WISP2, SERPINE1, BHLHE40, TGFB3, IER3, IGFBP3, FBP1, TGM2, DUSP1, P4HA2, SLC2A5, DPYSL4, LOX, SLC2A3, TPBG, AKAP12, HOXB9, SRPX, SLC2A1, GPC1, FOSL2, ANXA2, STC1, HAS1, PPP1R3C, CXCR7, TPST2, ZFP36, PGF, P4HA1, PLAUR, HMOX1, EGFR, BGN, JUN, BNIP3L, CAV1, STBD1, PFKP, PGM1, ALDOA, CITED2, PGK1, LXN, …
HALLMARK_APOPTOSIS	0.00133511	0.00547885	0.51314	1.8366	0	156	MMP2, LUM, DCN, IL6, PLAT, CDKN1A, TNFSF10, CLU, IGFBP6, ANXA1, IL1B, IER3, HSPB1, GNA15, TNFRSF12A, GSTM1, FEZ1, PDGFRB, CASP1, DPYD, CASP4, GPX3, IFITM3, RHOB, CCND1, EGR3, TIMP3, KRT18, SAT1, HMOX1, BGN, CD14, JUN, BNIP3L, SC5DL, CAV1, RARA, RNASEL, CCNA1, IFNGR1, IRF1, TIMP1, GADD45A, TIMP2, CASP7, LGALS3, IL18, F2R, PRF1, AVPR1A, FASLG, FAS, PPP2R5B, BCL2L1, HGF, FDXR, LPPR4, BCL10, CASP6, C…
HALLMARK_INTERFERON_ALPHA_RESPONSE	0.0014245	0.00547885	0.604688	2.0353	0	97	IFI27, IL4R, BST2, LGALS3BP, CASP1, IFITM2, IL15, ISG15, IFITM3, PROCR, RSAD2, C1S, IFI35, EPSTI1, IFI30, OAS1, OASL, UBA7, GBP2, IFITM1, CSF1, LPAR6, SAMD9, IFIT3, CCRL2, TRIM5, LY6E, HLA-C, IFI44, CD74, TRIM21, PSMB9, IL7, SP110, IRF1, MOV10, PARP14, B2M, IRF7, UBE2L6, PLSCR1, PARP9, CMPK2, PSME1, TMEM140, PRIC285, SAMD9L, IFI44L, PSME2, BATF2, PSMB8, CXCL11, IFIT2, NMI, WARS, PSMA3, CASP8, PAR…
HALLMARK_INTERFERON_GAMMA_RESPONSE	0.00128535	0.00547885	0.600174	2.20491	0	200	GBP6, IL6, CDKN1A, TNFSF10, IFI27, IL4R, CFB, BST2, MVP, LGALS3BP, ICAM1, CFH, CASP1, IFITM2, CASP4, IL15, CCL7, IL15RA, ISG15, UPP1, FCGR1A, IFITM3, SOCS3, FPR1, TNFAIP6, RSAD2, C1R, C1S, CCL2, IRF5, IFI35, SOCS1, EPSTI1, IFI30, CD274, OASL, SERPING1, HLA-G, IFIT3, PFKP, HIF1A, VAMP5, HLA-DRB1, RBCK1, CD86, PTGS2, SSPN, LY6E, NAMPT, PSMB10, BPGM, IFI44, CD74, TRIM21, PSMB9, IL7, SP110, IRF1, PAR…
HALLMARK_COMPLEMENT	0.00131579	0.00547885	0.54446	1.97092	0	182	S100A9, LTF, PCSK9, MMP13, CXCL1, KYNU, DPP4, F3, CDA, MMP12, GATA3, FN1, IL6, PLAT, SERPINE1, CLU, TFPI2, CFB, SERPINB2, CFH, CASP1, SERPINA1, CASP4, LRP1, CTSB, CASP10, MMP14, C2, CTSL1, C1R, C1S, ITGAM, CTSC, OLR1, CD36, PLAUR, ATOX1, SERPING1, C1QC, C1QA, DUSP5, FCER1G, SEPX1, PHEX, ZEB1, APOC1, GZMB, STX4, PSMB9, C3, IRF1, TIMP1, IRF7, TIMP2, LGMN, PLSCR1, CTSD, CASP7, LGALS3, CTSO, GNB2, DU…
HALLMARK_EPITHELIAL_MESENCHYMAL_TRANSITION	0.00129199	0.00547885	0.678753	2.48857	0	197	CXCL6, CXCL1, IL8, MMP1, COL1A1, COL11A1, COL3A1, PTHLH, MMP3, COL1A2, TGFBI, COL5A1, RGS4, COL7A1, MMP2, SFRP4, COL5A3, NNMT, COL5A2, LUM, COL12A1, POSTN, FN1, GREM1, DCN, HTRA1, IL6, LRRC15, ECM1, LOXL2, INHBA, TNC, FAP, WNT5A, MFAP5, BMP1, COL6A3, PCOLCE, ADAM12, SPP1, COL6A2, FBN1, NTM, SERPINE1, ANPEP, COL16A1, FSTL3, GJA1, TFPI2, THY1, LAMA1, FSTL1, MXRA5, ITGA5, SPARC, SGCD, IGFBP3, SLIT3,…
HALLMARK_INFLAMMATORY_RESPONSE	0.00131234	0.00547885	0.608319	2.21099	0	188	ROS1, P2RY2, CXCL6, IL8, PCDH7, F3, ADM, PDPN, TNFSF9, IL6, EMR1, CDKN1A, INHBA, TNFSF10, HRH1, CCL20, SERPINE1, FFAR2, OSM, ITGA5, IL1B, IL4R, AQP9, GNA15, BST2, OSMR, LPAR1, ICAM1, CLEC5A, HBEGF, TPBG, IL15, ICAM4, CCL7, IL15RA, MMP14, TLR3, IL1R1, KCNJ2, HAS2, FPR1, AHR, TNFAIP6, C3AR1, AXL, MSR1, SCN1B, CCL2, IL10, RGS1, C5AR1, OLR1, SLC31A2, LDLR, EMP3, PLAUR, CD14, IFITM1, CSF1, MEFV, NLRP3…
HALLMARK_XENOBIOTIC_METABOLISM	0.00131926	0.00547885	0.545712	1.96734	0	169	XDH, AKR1C2, KYNU, GAD1, CDA, HSD17B2, ADH1C, TDO2, CES1, ABCC3, ALDH3A1, SERPINE1, AKR1C3, MAOA, FMO1, AQP9, CFB, BCAT1, CYB5A, FBP1, PTGES, FBLN1, VNN1, ACSM1, CROT, CYP26A1, IGFBP4, ACOX2, PTGR1, UPP1, ESR1, SLC46A3, IL1R1, BLVRB, SERTAD1, CD36, FMO3, HMOX1, EPHA2, ETS2, ITIH4, ENPEP, ABHD6, IDH1, TNFRSF1A, UGDH, PSMB10, APOE, CYP2E1, PINK1, BCAR1, NQO1, MAN1A1, CYP2S1, GSS, POR, MT2A, ACP2, C…
HALLMARK_P53_PATHWAY	0.00129199	0.00547885	0.546562	1.99837	0	194	CLCA2, GPX2, TP63, TCHH, KRT17, KLK8, TNFSF9, ZNF365, CDKN1A, FOS, SFN, CDKN2B, IER3, VWA5A, RRAD, ALOX15B, PHLDA3, HBEGF, CASP1, KLF4, S100A10, SDC1, UPP1, PLK3, IER5, PROCR, TGFB1, SOCS1, IFI30, GM2A, SAT1, HMOX1, EPHA2, PDGFA, JUN, ADA, CD82, INHBB, MXD1, PTPRE, OSGIN1, PERP, NDRG1, ZBTB16, MKNK2, LIF, TGFA, GADD45A, CTSD, RGS16, CDKN2A, DRAM1, F2R, MAPKAPK3, AK1, TPD52L1, TAX1BP3, KIF13B, FAM…
HALLMARK_COAGULATION	0.00141044	0.00547885	0.641492	2.19694	0	107	MMP10, MMP11, MMP1, MMP3, DPP4, F3, MMP2, HMGCS2, CFI, KLK8, FN1, PLAU, HTRA1, CTSK, PLAT, BMP1, FBN1, SERPINE1, CLU, TFPI2, SPARC, ANXA1, CFB, CFD, SERPINB2, PRSS23, COMP, CFH, SERPINA1, APOC2, ACOX2, LRP1, CTSB, MMP14, C2, GNG12, THBD, MSRB2, C1R, C1S, TIMP3, SH2B2, OLR1, SERPING1, C1QA, ITGA2, F2RL2, P2RY1, APOC1, MMP9, C3, TIMP1, LGMN, CTSO, GNB2, DUSP6
HALLMARK_ALLOGRAFT_REJECTION	0.00130548	0.00547885	0.517814	1.8831	0	186	IL11, IL6, INHBA, CCL13, CCL11, THY1, IL1B, IL4R, BCAT1, ICAM1, IL15, CCL7, C2, FCGR2B, TLR3, TGFB1, CCL2, IL10, BCL3, SOCS1, EGFR, HLA-G, GBP2, CCR1, CSF1, SPI1, NLRP3, STAB1, NCF4, TLR2, HIF1A, INHBB, CD86, PSMB10, MMP9, IL12RB1, GZMB, IFNGR1, CD74, IL7, IFNGR2, LIF, TIMP1, B2M, HLA-DRA, ST8SIA4, IRF7, HLA-DMA, CD80, CDKN2A, FGR, CCL4, IL18, SRGN, F2R, PRF1, GPR65, FASLG, CCL22, ELF4, HLA-A, LY…
HALLMARK_KRAS_SIGNALING_UP	0.00131062	0.00547885	0.545486	1.98111	0	185	MMP10, TSPAN1, MMP11, PIGR, PTPRR, IGF2, SLPI, F13A1, PLAU, ERO1L, PLAT, ANGPTL4, INHBA, SPP1, CCL20, SPON1, IL1B, IGFBP3, G0S2, EPHB2, VWA5A, CFB, MAFB, ALDH1A2, PLEK2, PRRX1, CPE, MALL, NRP1, HBEGF, CFH, F2RL1, GFPT2, KLF4, AKAP12, CROT, PRDM1, ADAM8, C3AR1, CSF2RA, SCN1B, ETV1, GUCY1A3, PLAUR, LY96, GADD45G, ENG, FCER1G, CLEC4A, SNAP25, ITGA2, PTGS2, GPR124, GPNMB, MMP9, BPGM, LIF, LAPTM5, TNN…
HALLMARK_ANGIOGENESIS	0.00156986	0.00560664	0.666436	1.87452	0	32	CXCL6, COL3A1, COL5A2, LUM, POSTN, SPP1, FSTL1, NRP1, VCAN, JAG1, STC1, THBD, OLR1, ITGAV, SLCO2A1, PDGFA, MSX1, KCNJ8, TIMP1
HALLMARK_ESTROGEN_RESPONSE_EARLY	0.00258398	0.00772977	0.432974	1.58306	1	194	SULT2B1, P2RY2, SCNN1A, CLIC3, MSMB, CA12, DHRS2, MLPH, AR, FOS, WISP2, SFN, SLC1A1, GJA1, BHLHE40, OLFML3, HSPB8, PLA2G16, RAB31, OLFM1, MAST4, MUC1, PRSS23, PTGES, CISH, TGM2, TSKU, TPBG, KLF4, IGFBP4, SLC2A1, NRIP1, KCNK15, BLVRB, CCND1, EGR3, MYOF, NBL1, RAB17, BCL11B, KRT18, FHL2, SLC27A2, THSD4, WFS1, AQP3, KLK10, RARA, INHBB, ANXA9, FASN, FDFT1, PGR, MREG, UGCG, RPS6KA2, KRT19, MAPT, KLF10…
HALLMARK_ESTROGEN_RESPONSE_LATE	0.0025974	0.00772977	0.459403	1.67884	1	195	S100A9, AGR2, CYP4F11, SULT2B1, LTF, SCNN1A, CLIC3, CA12, DHRS2, HMGCS2, FOS, TPSAB1, GJB3, WISP2, SFN, TFPI2, PTGER3, HSPB8, PLA2G16, RAB31, PLAC1, OLFM1, PRSS23, BATF, PTGES, CISH, CPE, SCUBE2, TPBG, CHST8, KLF4, SERPINA1, IGFBP4, CXCL14, ACOX2, NRIP1, BLVRB, CCND1, EGR3, MDK, MYOF, NBL1, ZFP36, SLC27A2, WFS1, SGK1, CAV1, DNAJC12, KLK10, CCNA1, ANXA9, UGDH, FDFT1, EMP2, PGR, SNX10, GALE, PERP, …
HALLMARK_GLYCOLYSIS	0.00262812	0.00772977	0.462471	1.68093	1	189	GPR87, EGLN3, TGFBI, COL5A1, DCN, ERO1L, ANGPTL4, SLC16A3, GPC4, IER3, IGFBP3, CYB5A, P4HA2, PYGL, DPYSL4, VCAN, TPBG, SPAG4, SDC1, B3GNT3, GPC1, NT5E, STC1, CHPF, P4HA1, EGFR, IL13RA1, HS6ST2, G6PD, PFKP, IDH1, RBCK1, IDUA, ALDOA, CITED2, B3GAT1, PGK1, AGRN, LDHA, GALE, B4GALT7, FUT8, TGFA, ARTN, PGAM1, CHPF2, VLDLR, PKM2, TSTA3, FAM162A, XYLT2, PPP2CB, CHST12, AKR1A1, CACNA1H, EXT2, MET, CHST1,…
HALLMARK_IL6_JAK_STAT3_SIGNALING	0.00292826	0.00813405	0.562984	1.85512	1	80	CXCL1, IL6, CXCL3, IL1B, IL4R, PLA2G2A, TNFRSF12A, OSMR, CCL7, PDGFC, IL15RA, SOCS3, IL1R1, LEPR, TGFB1, CSF2RA, SOCS1, CD36, HMOX1, IL13RA1, CD14, CCR1, JUN, CSF1, TLR2, TNFRSF1A, IL12RB1, IFNGR1, IL7, IL18R1, IRF1, MAP3K8, IFNGR2, ACVRL1, PIK3R5, FAS, MYD88, TNFRSF1B, IL3RA, ITGB3
HALLMARK_G2M_CHECKPOINT	0.00431034	0.010352	-0.456384	-1.87852	0	192	RAD21, EGF, SQLE, BARD1, NEK2, AMD1, E2F3, CDKN2C, RBL1, MYC, CENPF, EXO1, SLC12A2, STMN1, PRC1, SAP30, CDC45, TFDP1, ODC1, TMPO, TOP2A, CDC7, CCNT1, DMD, SS18, HIRA, KIF23, E2F1, NUP50, MCM3, MCM2, CUL4A, CDKN1B, HMGA1, NDC80, POLE, PRPF4B, INCENP, MCM5, SMC4, SNRPD1, SLC7A1, BUB1, PBK, LIG3, MAD2L1, KIF15, NOLC1, DKC1, CENPE, SLC38A1, ESPL1, HNRNPD, YTHDC1, HIST1H2BK, EZH2, STIL, NOTCH2, CHEK1,…
HALLMARK_E2F_TARGETS	0.00434783	0.010352	-0.512599	-2.10946	0	193	RAD21, ATAD2, ANP32E, PSIP1, BARD1, DSCC1, MCM4, USP1, UNG, CDKN2C, GINS4, MYC, PRKDC, STMN1, HMGB2, UBE2T, DEK, KIF18B, TMPO, TOP2A, CIT, TFRC, NUP153, NAP1L1, PAICS, SMC3, RAD51AP1, PPM1D, MTHFD2, MCM3, MCM2, NBN, DCK, NCAPD2, CDKN1B, PHF5A, CDCA3, TCF19, CENPM, HMGA1, POLE, MCM5, CHEK2, PAN2, SMC4, SSRP1, MAD2L1, NOLC1, RFC3, E2F8, MSH2, CENPE, HELLS, ESPL1, RANBP1, HNRNPD, LUC7L3, GINS1, EZH2…
HALLMARK_MYC_TARGETS_V1	0.00431034	0.010352	-0.431216	-1.7779	0	195	TYMS, MCM4, USP1, MYC, DEK, CDC45, TFDP1, PABPC1, ODC1, XPOT, EPRS, NAP1L1, MCM2, EIF3D, SRPK1, MCM5, RPS6, MRPS18B, UBA2, SNRPD1, MAD2L1, CLNS1A, NOLC1, VDAC3, RPL6, RANBP1, HNRNPD, NCBP2, RFC4, LSM2, SF3B3, XRCC6, RPS10, SNRPA1, COPS5, RPLP0, RPS3, HDGF, DDX21, HNRNPA1, SMARCC1, GLO1, RPL34, RPL22, SYNCRIP, STARD7, IARS, HNRNPU, HDAC2, EEF1B2, PHB2, ILF2, DDX18, BUB3, FBL, CCNA2, HSP90AB1, SNRP…
HALLMARK_MITOTIC_SPINDLE	0.00456621	0.0103778	-0.332128	-1.36627	0	199	SORBS2, FARP1, ARHGEF2, NEK2, CCDC88A, KNTC1, RASA2, CENPF, PRC1, CEP192, SUN2, TOP2A, TUBGCP3, SPTBN1, EPB41, SMC3, KIF23, PIF1, TUBD1, HOOK3, RALBP1, CDC42BPA, CDC42EP1, NDC80, STK38L, INCENP, CEP57, SMC4, DLG1, OPHN1, BUB1, PCNT, KIF15, TUBGCP6, CENPE, ARFGEF1, ESPL1, ROCK1, ANLN, NOTCH2, TPX2, RAPGEF6, SASS6, BRCA2, ARHGEF7, KIF11, BIRC5, ACTN4, ALS2, TTK, KIF3C, KIF20B, ARHGEF11, CKAP5, SAC3…
HALLMARK_MYC_TARGETS_V2	0.00882353	0.0189394	-0.487488	-1.6677	2	58	MCM4, TMEM97, UNG, MYC, TFB2M, UTP20, MCM5, BYSL, NOLC1, MYBBP1A, NIP7, PES1, NDUFAF4, PUS1, SLC29A2, RCL1, PPRC1, PLK1, EXOSC5, DDX18, PLK4, WDR43, SUPV3L1, MPHOSPH10, PPAN, SLC19A1, RRP12, NOP2, IPO4, CDK4, WDR74, MRTO4, NOP56, PHB, TBRG4, PA2G4, PRMT3
HALLMARK_IL2_STAT5_SIGNALING	0.00909091	0.0189394	0.402732	1.46871	6	192	WLS, ECM1, TNFSF10, SPP1, BHLHE40, PTH1R, ALCAM, IL4R, MUC1, BATF, COL6A1, HOPX, CISH, TGM2, NRP1, SLC2A3, ADAM19, SERPINB6, IFITM3, RHOB, NT5E, AHR, AMACR, TNFSF11, IL10, CDCP1, P4HA1, SOCS1, ITGAV, CSF1, CTSZ, MXD1, CD86, F2RL2, IFNGR1, NFKBIZ, BATF3, NDRG1, IL18R1, GUCY1B3, MAP3K8, LIF, MAP6, SLC39A8, ARL4A, PLSCR1, RGS16, FLT3LG, AHNAK, SMPDL3A, TLR7, CTLA4, GPR65, SPRY4, RNH1, SH3BGRL2, CKAP…
HALLMARK_ADIPOGENESIS	0.0103359	0.0206718	0.3921	1.43759	7	197	ORM1, CYP4B1, SNCG, ANGPTL4, REEP6, OMD, PTGER3, HSPB8, CRAT, GPX3, LTC4S, PPARG, SQRDL, OBFC2A, CD36, LAMA4, IDH1, PGM1, ALDOA, SSPN, IFNGR1, PFKFB3, APOE, C3, TKT, LIPE, ARL4A, GADD45A, PQLC3, UQCRQ, ABCA1, MGLL, GBE1, CIDEA, POR, ETFB, SLC5A6, PLIN2, ME1, PHYH, ALDH2, LIFR, SLC27A1, FAH, PTRF, RNF11, CMBL, TST, VEGFB, RETSAT, FZD4, ITSN1, ELMOD3, UQCRC1, SULT1A1, STOM, DNAJC15, DNAJB9, ABCB8, …
HALLMARK_UV_RESPONSE_DN	0.0151099	0.0289763	0.409776	1.4465	10	142	COL1A1, COL11A1, COL3A1, COL1A2, RGS4, AMPH, F3, COL5A2, SERPINE1, GJA1, BHLHE40, ID1, INPP4B, DUSP1, LPAR1, NRP1, PDGFRB, SLC22A18, FZD2, ANXA2, HAS2, PPARG, DAB2, TGFBR2, RND3, LDLR, FHL2, LPHN2, SNAI2, CAV1, EFEMP1, CITED2, SRI, PTPN21, ATXN1, MGLL, TFPI, PPAP2B, VLDLR, RUNX1, RXRA, NR3C1, MET
HALLMARK_BILE_ACID_METABOLISM	0.0156472	0.0289763	0.450017	1.51236	10	92	CYP8B1, SULT2B1, DIO2, AR, DHCR24, AQP9, CH25H, BBOX1, CROT, SLC22A18, HSD17B11, ABCA4, ALDH1A1, AMACR, SLC27A2, PIPOX, IDH1, BCAR3, ABCA6, HSD3B7, HSD17B6, LIPE, RBP1, ACSL5, ATXN1, ABCA1, PEX11A, PEX11G
HALLMARK_APICAL_SURFACE	0.0198777	0.0354958	0.525783	1.55162	12	42	PCSK9, LYPD3, GATA3, THY1, HSPB1, SULF2, SRPX, RTN4RL1, GAS1, PLAUR, MDGA1, SHROOM2, AFAP1L2, RHCG, GSTM3, IL2RB, NTNG1, ADAM10
HALLMARK_APICAL_JUNCTION	0.0236842	0.0408348	0.37751	1.37007	17	184	CDSN, TGFBI, COL17A1, MMP2, CERCAM, ADAM23, ITGA3, BMP1, FBN1, COL16A1, THY1, ALOX15B, FLNC, AMIGO2, CRAT, CDH11, LIMA1, ICAM1, VCAN, AMH, CD209, ICAM4, CD99, PVRL3, LAYN, MDK, LAMB3, CD274, EGFR, PVRL1, NEGR1, ICAM5, RRAS, SHROOM2, ITGA2, CD86, CDH6, CLDN14, MMP9, RAC2, STX4, CDH3, NEXN, JAM3, ADAMTS5, CNN2, LAMA3, PPP2R2C, PCDH1, CD276, CAP1, IKBKG, ARPC2, GNAI2, VWF, ADAM9, MAPK11, ZAK, SKAP2,…
HALLMARK_FATTY_ACID_METABOLISM	0.0284939	0.0474898	0.39496	1.40193	20	146	HPGD, ADH1C, TDO2, HMGCS2, ALDH3A1, REEP6, DHCR24, MAOA, FMO1, G0S2, CRAT, VNN1, S100A10, RDH16, LTC4S, HSD17B11, CEL, ALDH1A1, CD36, BLVRA, IDH1, FASN, ALDOA, UGDH, PTPRG, LDHA, LGALS1, ACSL5, UBE2L6, MGLL, GSTZ1, IL4I1, AQP7, CIDEA, PSME1, CA2, GPD1, ME1, D2HGDH, AOC3, ACSL1, CPOX, XIST, RETSAT, ELOVL5
HALLMARK_SPERMATOGENESIS	0.0299003	0.0482263	-0.390483	-1.46055	8	89	ART3, IL12RB2, NPY5R, SNAP91, POMC, DMC1, LDHC, SEPT4, NEK2, YBX2, CNIH2, LPIN1, SLC12A2, PCSK1N, PEBP1, HSPA4L, COIL, MLLT10, STRBP, BUB1, SIRT1, DMRT1, VDAC3, TOPBP1, EZH2, SPATA6
HALLMARK_KRAS_SIGNALING_DN	0.0314685	0.0491696	-0.337486	-1.34488	8	131	COL2A1, SOX10, TLX1, CNTFR, RYR2, BMPR1B, TEX15, TFF2, CD207, KRT15, TCF7L1, GP1BA, PLAG1, CYP39A1, PDE6B, RIBC2, KCNMB1, YPEL1, TFCP2L1, EGF, CHST2, KLHDC8A, ATP6V1B1, BARD1, STAG3, TCL1A, CDKAL1, EFHD1, MSH5, YBX2
HALLMARK_CHOLESTEROL_HOMEOSTASIS	0.0661765	0.100267	0.412124	1.34805	44	72	CLU, ALCAM, TNFRSF12A, GPX8, S100A11, JAG1, STARD4, PPARG, LDLR, ANTXR2, PLAUR, SCD, SC5DL, ETHE1, FASN, FDFT1, LGMN, PLSCR1, LGALS3, FABP5, AVPR1A, GSTM2, TRIB3, SEMA3B, FBXO6, ACSS2, NFIL3, CPEB2, GNAI1, NSDHL, GUSB, TM7SF2, EBP
HALLMARK_MTORC1_SIGNALING	0.0951157	0.139876	0.341536	1.25366	73	198	EGLN3, ERO1L, CDKN1A, DHCR24, BHLHE40, BCAT1, SYTL2, TUBA4A, SLC2A3, STARD4, SLC2A1, STC1, CTSC, LDLR, P4HA1, IFI30, SCD, G6PD, SC5DL, IDH1, PGM1, ALDOA, SERPINH1, PGK1, NAMPT, LDHA, LGMN, GBE1, VLDLR, TRIB3, PPP1R15A, ITGB2, SKAP2, SLC9A3R1, ME1, SLA, ENO1, MAP2K3, CCNG1, FDXR, EDEM1, DDIT4, NFIL3, HSPA5, GLA, PLOD2, ELOVL5, ATP6V1D, SLC6A6, ARPC5L, HSPA4, WARS, TM7SF2, EBP, HK2, PSMA3, YKT6, GA…
HALLMARK_ANDROGEN_RESPONSE	0.10745	0.1535	0.383009	1.29261	74	99	HPGD, STEAP4, DHCR24, MAF, NKX3-1, INPP4B, AKAP12, CCND1, ELL2, ITGAV, GPD1L, GUCY1A3, SAT1, SCD, SGK1, PMEPA1, NDRG1, B2M, PTPN21, SPDEF, KRT19, SEPP1, KRT8, HSD17B14, IQGAP2, TSC22D1, LIFR, PTK2B, TNFAIP8, ELOVL5, MERTK, B4GALT1, FKBP5, DNAJB9, ANKH, TMPRSS2, SEC24D, AKT1
HALLMARK_UV_RESPONSE_UP	0.144578	0.200803	0.33947	1.21438	107	152	TCHH, CXCL2, IL6, NPTX2, FOS, MAOA, CDKN2B, FMO1, HTR7, OLFM1, RRAD, LHX2, NAT1, TUBA4A, ICAM1, FOSB, JUNB, GPX3, MMP14, RHOB, CLTB, SHOX2, HMOX1, MSX1, MGAT1, PTPRD, AQP3, ALDOA
HALLMARK_REACTIVE_OXIGEN_SPECIES_PATHWAY	0.165899	0.220858	0.418552	1.26043	107	47	JUNB, GPX3, ATOX1, G6PD, PFKP, MSRA, SRXN1, FTL, NQO1, TXN, PDLIM1, SBNO2, SOD2, HMOX2, LSP1, GSR, PPP2R4, ERCC2, EGLN2, NDUFB4, HBXIP
HALLMARK_PEROXISOME	0.167852	0.220858	0.362912	1.21972	117	94	SULT2B1, CRABP2, SEMA3C, FABP6, DHCR24, CRAT, MVP, HSD17B11, CEL, ALDH1A1, SLC27A2, IDH1, HSD3B7, ACSL5, CACNA1B, ATXN1, STS, PEX11A
HALLMARK_MYOGENESIS	0.232	0.297436	0.312751	1.12283	173	165	COL1A1, COL3A1, FST, CDKN1A, AEBP1, COL6A3, ADAM12, COL6A2, CLU, BHLHE40, HSPB8, SPARC, SGCD, IGFBP3, CHRNA1, CFD, CRAT, ITGB5, HBEGF, BDKRB2, GPX3, GJA5, COX7A1, PDLIM7, PPP1R3C, TGFB1, GNAO1, CD36, SCD, SSPN, AGRN, CAMK2B, SPDEF, TNNT2, NQO1, PKIA, AK1, TPD52L1, TNNT1, GAA, CNN3, CDH13, RB1, IGF1, CACNA1H, CHRNB1
HALLMARK_TGF_BETA_SIGNALING	0.259939	0.324924	0.375686	1.15271	169	53	SERPINE1, RAB31, ID1, ID3, JUNB, TGFB1, LTBP2, ENG, BCAR3, PMEPA1, ACVR1, IFNGR2, KLF10, PPP1R15A, CDK9, THBS1
HALLMARK_NOTCH_SIGNALING	0.304553	0.371406	0.397677	1.11857	193	32	WNT2, WNT5A, DTX4, LFNG, JAG1, CCND1, DLL1, HEYL, NOTCH3
HALLMARK_PANCREAS_BETA_CELLS	0.466667	0.555556	0.384537	0.99374	293	22	DPP4, MAFB, PCSK1, LMO2, NKX2-2, FOXO1, VDR, STXBP1
HALLMARK_PI3K_AKT_MTOR_SIGNALING	0.507184	0.589749	0.284938	0.960238	352	100	CDKN1A, SFN, VAV3, RALB, MAPK10, SLC2A1, EGFR, GNA14, TNFRSF1A, MKNK2, DUSP3, FASLG, PITX2, TRIB3, HRAS, CAB39L, MYD88, SLA, MAP2K3, MKNK1, RAC1, NOD1, PAK4, ARHGDIA, AKT1, ACACA, NGF, RPS6KA3, ADRBK1, CALR, CAB39, ARPC3, IRAK4, SQSTM1, IL2RG, PIN1, STAT2, ACTR2, PIK3R3, PRKAA2, CFL1, PPP2R1B
HALLMARK_HEDGEHOG_SIGNALING	0.523659	0.595067	0.334956	0.947368	331	33	L1CAM, THY1, SCG2, NRP1, CRMP1, ETS2, UNC5C, VLDLR, PML
HALLMARK_WNT_BETA_CATENIN_SIGNALING	0.775542	0.861713	0.272457	0.795203	500	40	AXIN2, JAG1, NKD1, DKK1, DLL1, WNT5B
HALLMARK_DNA_REPAIR	1	1	-0.150148	-0.60475	259	149	TYMS, POLH, REV3L, POLR2F, RAD52, POLR2K, POLR3C, SSRP1, RFC5, ZNF707, RFC3, SUPT4H1, NCBP2, NUDT21, PRIM1, ARL6IP1, RNMT, RFC4, TMED2, NFX1, DGCR8, POLD3, TAF1C, POLB, RAE1, THOC4, POLA1, POLR1C, NPR2, TH1L, SAC3D1, SNAPC5, GTF3C5, GTF2H3, UPF3B, VPS37B, ZNRD1, FEN1, ERCC3, POLL, PDE6G, RDBP, EIF2C4, POM121, ERCC5, BRF2, RBX1, ZWINT, MRPL40, CSTF3, NME1
HALLMARK_PROTEIN_SECRETION	0.964286	1	0.201086	0.676433	674	95	TSPAN8, CAV2, CTSC, KRT18, EGFR, SSPN, SGMS1, BNIP3, ABCA1, AP2S1, VAMP3, AP3S1, CD63, GALC, ADAM10, GLA, SNX2, IGF2R, SEC24D, YKT6, COPE
HALLMARK_UNFOLDED_PROTEIN_RESPONSE	0.997163	1	0.174327	0.598834	702	112	ERO1L, CCL2, OBFC2A, WFS1, TUBB2A, FKBP14, ATP6V0D1, BAG3, IFIT1, CHAC1, EDEM1, DDIT4, HSPA5, EIF4EBP1, YIF1A, DNAJB9, VEGFA, CEBPB, SHC1, PDIA5, TARS, ZBTB17, CALR, STC2
HALLMARK_OXIDATIVE_PHOSPHORYLATION	1	1	0.121311	0.445845	782	199	CYB5A, TCIRG1, IDH1, ATP6V0E1, LDHA, UQCRQ, CASP7, POR, ETFB, PHYH, NDUFA2, ATP6V0C, NDUFS7, NDUFS8, RETSAT, NDUFS6, ATP6V1D, ATP5D, UQCRC1, FDX1, ATP5J2, ATP6V1F, ATP6V1G1, VDAC1, COX17, NDUFS4, MFN2, COX5B, NDUFA3, ACAA1, ECH1, NDUFB2, IDH2, COX6B1, COX8A, ECHS1, VDAC2, GPI, ATP6V0B, ETFDH, UQCR11, IDH3G, HSD17B10, NDUFB4, SURF1, COX7C, RHOT2, SLC25A5, ATP5I, TIMM13, ATP5E, DLST, SUCLA2, NDUFB1…
HALLMARK_HEME_METABOLISM	0.968212	1	0.203491	0.732715	730	175	PDZK1IP1, P4HA2, ICAM4, CTSB, SLC2A1, ACP5, BLVRB, ELL2, NFE2, BLVRA, CAST, BNIP3L, AQP3, SLC22A4, LMO2, BPGM, C3, MPP1, TNS1, LRP10, SLC10A3, CA2, NR3C1, PPP2R5B, PGLS, MAP2K3, ANK1, YPEL5, CPOX, MARCH2, SDCBP, MOCOS, HBB, BCAM, BACH1, GDE1, AGPAT4, ADD1, SLC30A1, TSPAN5, PIGQ, ERMAP, ATG4A

## Sheet: HALLMARK_LAR
pathway	pval	padj	ES	NES	nMoreExtreme	size	leadingEdge
HALLMARK_MITOTIC_SPINDLE	0.00172117	0.0109266	-0.512716	-1.98983	0	199	SORBS2, CENPF, NDC80, BUB1, TTK, ARHGEF2, MID1, KIF23, TOP2A, PLK1, NEK2, FSCN1, RASA2, ANLN, PRC1, KIF3C, NET1, TPX2, KIF15, KIF2C, CENPE, BIRC5, KIF4A, ARHGEF11, CCDC88A, PIF1, DLGAP5, FLNA, EPB41L2, INCENP, SMC4, KIF11, ACTN4, CEP192, CDC42EP1, RALBP1, BRCA2, CCNB2, KIF20B, ESPL1, CKAP5, STK38L, CDC42BPA, NCK1, ECT2, TUBGCP3, SASS6, PLEKHG2, FBXO5, CEP72, FARP1, NCK2, AURKA, RACGAP1, RASAL2, K…
HALLMARK_G2M_CHECKPOINT	0.0017331	0.0109266	-0.567456	-2.19008	0	192	MYC, CENPF, RAD21, EFNA5, NDC80, BUB1, AURKB, TTK, KIF23, RBL1, TOP2A, PLK1, NEK2, CDC20, PBK, PRC1, E2F3, TPX2, STMN1, STIL, KIF15, BARD1, KIF2C, CENPE, BIRC5, RAD54L, CCNA2, MCM2, CENPA, KIF4A, MKI67, CASC5, EXO1, TFDP1, DMD, SQLE, CKS1B, HMGA1, INCENP, E2F2, UBE2C, PRIM2, SMC4, POLQ, KIF11, PLK4, LBR, CDC7, SLC7A5, MAD2L1, BRCA2, AMD1, MCM3, KPNA2, CCNB2, KIF20B, CDC25A, ESPL1, CHEK1, CDKN2C, …
HALLMARK_ADIPOGENESIS	0.00240385	0.0109266	0.49815	1.98824	0	197	REEP6, CYP4B1, CRAT, CMBL, ORM1, ACADL, FZD4, FAH, OMD, REEP5, SNCG, UQCRQ, ARL4A, MOSC2, LTC4S, HSPB8, ETFB, IDH1, UCP2, SULT1A1, RETSAT, TST, SCP2, ANGPTL4, MGLL, SPARCL1, PPARG, ECHS1, SDPR, SQRDL, LPCAT3, APOE, UQCR11, POR, AIFM1, TOB1, GPX4, PDCD4, DHRS7B, SLC25A1, HIBCH, CHCHD10, ADCY6, ALDOA, FAM73B, ELMOD3, DNAJC15, DDT, COX6A1, ALDH2, FAM82A2, UQCR10, CD36, PRDX3, COQ5, ECH1, DNAJB9, LIF…
HALLMARK_ESTROGEN_RESPONSE_EARLY	0.00233645	0.0109266	0.4431	1.77228	0	194	DHRS2, TFF3, AR, MLPH, TFF1, MSMB, SULT2B1, SCNN1A, CA12, P2RY2, SLC7A2, SLC1A1, FASN, MAPT, REEP1, XBP1, KRT18, AQP3, BLVRB, ABAT, RET, INHBB, CLIC3, MUC1, TSKU, PEX11A, ANXA9, KCNK15, SLC9A3R1, RAB17, THSD4, SLC22A5, FKBP5, TJP3, HSPB8, CBFA2T3, ELOVL5, OLFML3, GFRA1, FOS, SLC27A2, WISP2, RARA, MREG, CISH, SYBU, LRIG1, KRT8, NRIP1, SEC14L2, BHLHE40, MAST4, FDFT1, TTC39A, MYB, WFS1, KRT19, GREB1
HALLMARK_ESTROGEN_RESPONSE_LATE	0.00235294	0.0109266	0.431246	1.72657	0	195	HMGCS2, DHRS2, AGR2, TFF3, TFF1, SULT2B1, LTF, CYP4F11, SCNN1A, S100A9, ACOX2, CA12, SCUBE2, DNAJC12, MAPT, XBP1, TPSAB1, BATF, BLVRB, RET, CHST8, CLIC3, DCXR, CPE, CACNA2D2, ANXA9, SLC9A3R1, SLC22A5, FKBP5, TJP3, PRLR, HSPB8, SLC2A8, ETFB, ELOVL5, SORD, TSPAN13, GALE, MEST, FOS, SLC27A2, WISP2, PLAC1, CXCL14, TST, CISH, UGDH, DNAJC1, NRIP1, IDH2, FDFT1, MYB, WFS1, KRT19, LARGE
HALLMARK_ANDROGEN_RESPONSE	0.00236407	0.0109266	0.531801	1.92858	0	99	SPDEF, HPGD, STEAP4, AZGP1, IQGAP2, INPP4B, SEPP1, GPD1L, DHCR24, TARP, SCD, TMPRSS2, FKBP5, ELOVL5, SORD, GSR, DBI, MAK, HERC3, TSC22D1, NKX3-1, KRT8, KRT19, ELL2, AKT1, SGK1, MAF, IDI1, DNAJB9, LIFR, HMGCR, PMEPA1, AKAP12
HALLMARK_INTERFERON_ALPHA_RESPONSE	0.0017301	0.0109266	-0.497087	-1.77207	0	97	LAMP3, RTP4, MX1, IFI44L, CXCL10, IFI44, CMPK2, IFIH1, PLSCR1, HERC6, CXCL11, USP18, RSAD2, RIPK2, IFIT2, TAP1, OASL, IFIT3, BATF2, ADAR, IFITM1, EIF2AK2, LY6E, CSF1, CD47, PNPT1, DDX60, NCOA7, C1S, ISG15, WARS, TRIM25, SAMD9L, GBP4, FTSJD2, PRIC285, PARP14, SAMD9, EPSTI1, LAP3, TDRD7, PARP12, OAS1
HALLMARK_E2F_TARGETS	0.0017331	0.0109266	-0.634888	-2.45132	0	193	ANP32E, MYC, CDKN2A, KIF18B, DEK, RAD21, USP1, DSCC1, CDCA8, ATAD2, AURKB, DIAPH3, TOP2A, PLK1, CDC20, MELK, PSIP1, GINS4, RAD51AP1, STMN1, CDCA3, NCAPD2, CCNE1, TRIP13, BARD1, KIF2C, CENPE, BIRC5, CIT, NUP153, MCM2, DEPDC1, TCF19, E2F8, KIF4A, CTPS, PRKDC, MKI67, DLGAP5, BUB1B, CKS1B, HMGA1, PRIM2, SMC4, MCM4, PLK4, LBR, MSH2, MAD2L1, BRCA2, MCM3, KPNA2, CCNB2, CDC25A, ESPL1, CHEK1, CDKN2C, SSRP…
HALLMARK_XENOBIOTIC_METABOLISM	0.0022779	0.0109266	0.601634	2.37418	0	169	GNMT, ACSM1, ADH1C, AKR1C2, KYNU, ACOX2, CROT, DDC, HSD17B2, CYB5A, FBP1, ITIH4, CES1, GAD1, XDH, MAOA, CYP2J2, NQO1, BLVRB, ABHD6, FAH, DCXR, MCCC2, ABCC3, IDH1, ELOVL5, ABCC2, CYP2E1, GSR, SAR1B, RETSAT, SLC46A3, PTGR1, CDA, AKR1C3, TMBIM6, UGDH, ESR1, CYP26A1, FMO3, GSS, DAK, EPHX1, FMO1, VNN1, APOE, PTGDS, ATOH8, F10, POR, IL1R1, ENTPD5, PDK4, IGF1, ASL, ACOX3, ETFDH, IGFBP4, FBLN1, DDT, COMT…
HALLMARK_FATTY_ACID_METABOLISM	0.002331	0.0109266	0.52268	2.02416	0	146	HMGCS2, REEP6, HPGD, ADH1C, CRAT, ACADL, FASN, DHCR24, CEL, MAOA, GSTZ1, ACSM3, BLVRA, ALDH1A1, SLC22A5, LTC4S, TP53INP2, IDH1, ELOVL5, ACSL1, HSD17B11, D2HGDH, RDH16, RETSAT, ACAA1, UGDH, INMT, MGLL, ECHS1, EPHX1, GLUL, HSDL2, FMO1, VNN1, ACSL5, AADAT, HIBCH, XIST, ALDOA, ERP29, PCBD1, ETFDH, SUCLG2, PSME1, CD36, IDI1, ECH1, ACADM, CBR3, SERINC1, ACOT2, AQP7, MCEE, NSDHL, HSD17B7, ME1, ACOT8, AL…
HALLMARK_OXIDATIVE_PHOSPHORYLATION	0.0023753	0.0109266	0.433676	1.73528	0	199	CYB5A, UQCRQ, ETFB, IDH1, ETFA, RETSAT, NDUFA2, ACAA1, ACADSB, NDUFB1, ALDH6A1, IDH2, ECHS1, NDUFS7, SURF1, ATP5I, ATP6V1G1, ATP6V0C, NDUFA3, UQCR11, POR, ATP5D, AIFM1, NDUFC2, COX7C, ATP5G2, GPX4, PDK4, SLC25A6, ATP6V1D, ETFDH, COX6A1, UQCR10, SLC25A4, NDUFA1, PRDX3, OXA1L, TIMM13, ECH1, ATP6V0E1, COX17, TIMM8B, COX5B, ACADM, CASP7, FDX1, ATP6AP1, COX8A, NDUFB7, ISCU, COX7B, NDUFB8, COX4I1, ATP5…
HALLMARK_INTERFERON_GAMMA_RESPONSE	0.00343053	0.0142939	-0.410027	-1.59335	1	200	CCL7, RTP4, MX1, IFI44L, CXCL10, IFI44, PIM1, CMPK2, IFIT1, IDO1, IFIH1, PLA2G4A, PLSCR1, HERC6, GBP6, CXCL11, USP18, RSAD2, DDX58, RIPK2, MX2, IFIT2, TAP1, OASL, XAF1, OAS2, PELI1, IFIT3, TNFAIP2, PFKP, OAS3, BATF2, ADAR, EIF2AK2, PTGS2, LY6E, ICAM1, PNPT1, DDX60, NUP93, VCAM1, C1S, ISG15, LYSMD2, STAT1, HLA-G, CD38, MTHFD2, TAPBP, WARS, PTPN2, SOD2, TRIM25, SAMD9L, GBP4, PDE4B, C1R, FTSJD2, IFN…
HALLMARK_BILE_ACID_METABOLISM	0.00469484	0.0180571	0.494385	1.77647	1	92	AR, GNMT, SULT2B1, DIO1, CYP8B1, CROT, DIO2, DHCR24, AMACR, PEX11A, SLC22A18, ALDH1A1, PEX11G, IDH1, ACSL1, HSD17B11, ABCA8, SLC27A2, RETSAT, SCP2, PIPOX, IDH2, NUDT12, ABCA6, ACSL5, RXRA, NEDD4, ABCA9, FDXR, PEX16, GSTK1, PEX7, PAOX, IDI1, ABCA2, LONP2, NR3C2, ISOC1
HALLMARK_MYC_TARGETS_V1	0.00519931	0.018569	-0.399391	-1.54476	2	195	MYC, TYMS, DEK, USP1, CDC20, CCNA2, MCM2, CTPS, HDGF, SRPK1, TFDP1, ILF2, MCM4, UBA2, MAD2L1, IFRD1, CAD, KPNA2, RFC4, DDX21, MCM6, EPRS, CDC45, SF3B3, MRPL9, FBL, XPOT, MCM7, LSM2, HPRT1, SNRPA1, SNRPD1, MCM5, CCT3, SYNCRIP, NOLC1, PRPS2, SERBP1, DDX18, IARS, HSP90AB1, SMARCC1, XPO1, CCT5, VDAC3, ODC1, GLO1, TCP1, STARD7, RANBP1, ABCE1, CDK2, SSB, PCNA, MRPS18B, HDAC2, NCBP2, KARS
HALLMARK_PEROXISOME	0.00707547	0.0235849	0.461733	1.66048	2	94	FABP6, SULT2B1, DIO1, CRAT, ALB, DHCR24, CEL, PEX11A, ALDH1A1, IDH1, ELOVL5, ACSL1, SEMA3C, HSD17B11, SLC27A2, RETSAT, ABCB1, SCP2, ACAA1, IDH2, STS, ACSL5, HSD11B2, MVP, GSTK1, SLC25A4, IDI1, ECH1, LONP2, ISOC1, HRAS, ABCB4, PEX14, SOD1, ACOT8, DHRS3
HALLMARK_MYC_TARGETS_V2	0.0121739	0.0380435	-0.500045	-1.61941	6	58	MYC, PLK1, MCM4, PLK4, BYSL, RCL1, MYBBP1A, NOP2, PPRC1, UNG, NIP7, MCM5, WDR43, NOLC1, TFB2M, DDX18, NDUFAF4, EXOSC5, UTP20, MRTO4, TMEM97, PRMT3, WDR74, RRP12, TCOF1, SLC29A2, SLC19A1
HALLMARK_P53_PATHWAY	0.0257009	0.075591	0.336449	1.34571	10	194	CLCA2, ALOX15B, ZBTB16, GPX2, ABAT, INHBB, DCXR, MKNK2, VWA5A, TP63, OSGIN1, RRAD, H2AFJ, FOS, CEBPA, RETSAT, GM2A, PITPNC1, TCHH, SESN1, NUPR1, KIF13B, TSC22D1, SDC1, EPHX1, TRIB3, ABHD4, ACVR1B, RXRA, FUCA1, CCNG1, TOB1, FDXR, ANKRA2, MXD4, HEXIM1, HINT1, HIST1H1C, RAB40C, AK1, IER3, VAMP8, CDKN1A, JUN, BLCAP, HRAS, ISCU, RPS27L, LRMP, PHLDA3, BTG1, IER5, BTG2, CTSD, NINJ1, TSPYL2, F2R, WWP1, S…
HALLMARK_KRAS_SIGNALING_DN	0.0277778	0.0771605	-0.377801	-1.39924	15	131	SOX10, COL2A1, TLX1, TFCP2L1, PKP1, SERPINB2, KRT5, TEX15, EDAR, ATP6V1B1, TCF7L1, CYP39A1, CD207, KLK8, KRT15, KLK7, CCNA1, RYR1, MX1, IFI44L, TGM1, EDN1, SLC6A14, BMPR1B, CELSR2, KCNMB1, GPR19, CHST2, CDKAL1, BARD1, CAMK1D, RSAD2, CNTFR
HALLMARK_SPERMATOGENESIS	0.0295139	0.0776681	-0.410094	-1.44679	16	89	ART3, IL12RB2, DMRT1, SNAP91, PCSK1N, NPY5R, CCNA1, ADCYAP1, HSPA4L, BUB1, TTK, CNIH2, NEK2, MLF1, KIF2C, MLLT10, NCAPH, CCNB2, RFC4, DMC1, TOPBP1, RPL39L, EZH2, POMC, AURKA, LPIN1, CDK1, PIAS2, TLE4, ELOVL3
HALLMARK_APICAL_JUNCTION	0.0450607	0.112652	-0.352113	-1.35347	25	184	COL9A1, DSC3, ACTG2, CALB2, LAMC2, NRTN, CLDN6, ACTA1, NFASC, SPEG, ICAM5, KCNH2, ACTN2, CDH3, ITGA9, ITGA10, FSCN1, AKT3, LAMB3, RSU1, MSN, SGCE, EPB41L2, THBS3, ACTN4, ITGB4, TNFRSF11B
HALLMARK_INFLAMMATORY_RESPONSE	0.0498282	0.11741	-0.340354	-1.31404	28	188	OPRK1, ITGB8, CCL7, LAMP3, RASGRP1, RTP4, MARCO, NMUR1, MYC, EDN1, CXCL10, LIF, CLEC5A, ADORA2B, CCL20, CHST2, TLR1, PVR, CXCL11, IL1B, TNFSF15, RIPK2, GABBR1, NOD2, LYN, IFITM1, EIF2AK2, PLAUR, LY6E, ICAM1, MET, CSF1, AQP9, SLC7A1, CD70, MEFV, CX3CL1, IRAK2, KLF6, SPHK1, NDP, TAPBP, KIF1B, SEMA4D, PDE4B, ABI1, P2RX7, TNFRSF9, ICOSLG, CXCL9
HALLMARK_PANCREAS_BETA_CELLS	0.0516605	0.11741	-0.556271	-1.47928	27	22	DCX, PAK3, PDX1, NKX6-1, SYT13, AKT3, PAX6
HALLMARK_REACTIVE_OXIGEN_SPECIES_PATHWAY	0.0685841	0.149096	0.427499	1.37148	30	47	NQO1, G6PD, GSR, PDLIM1, ATOX1, GPX4, PPP2R4, PRDX2, TXNRD2, FTL, SRXN1, JUNB, HMOX2, MSRA, SOD1, NDUFA6, MGST1, NDUFB4, TXN
HALLMARK_WNT_BETA_CATENIN_SIGNALING	0.0909091	0.184834	-0.4462	-1.34899	50	40	WNT6, MYC, NOTCH1, PTCH1, WNT5B, SKP2, FZD8, HEY2, JAG2, ADAM17, HDAC5, CTNNB1, NCSTN, JAG1, TCF7, AXIN1, HDAC2, DVL2, PPARD, KAT2A, NCOR2
HALLMARK_GLYCOLYSIS	0.0924171	0.184834	0.305506	1.21583	38	189	TFF3, CHST1, EGLN3, CYB5A, BIK, G6PD, CACNA1H, HS6ST2, B3GAT1, GUSB, LCT, SRD5A3, IDH1, GALE, IL13RA1, GPC4, GPC3, SPAG4, ANGPTL4, DCN, AKR1A1, SDC1, EFNA3, ERO1L, IDUA, COL5A1, STC1, ALDOA, RBCK1, P4HA1, VCAN, FUT8, GMPPB, IER3, ANG, TSTA3, PGLS, XYLT2, GMPPA, CHPF, ALG1, ABCB6, CHST12, NSDHL, CITED2, B3GNT3, GOT1, ME1, B4GALT7, PMM2, SOD1
HALLMARK_ALLOGRAFT_REJECTION	0.118966	0.22878	-0.313222	-1.20629	68	186	TNF, CCL7, CDKN2A, LIF, TLR6, TAP2, HLA-DOB, TLR1, IL2RA, IL27RA, IL1B, LY75, RIPK2, FLNA, TAP1, HDAC9, LYN, NCK1, ICAM1, CSF1, CD47, TGFB2, CD80, GCNT1, SOCS5, STAT1, HLA-G, IFNG, IL12A, TAPBP, WARS, DYRK3, ETS1, NOS2, AARS, ABI1, IFNAR2, ICOSLG, CXCL9, GLMN, HLA-A
HALLMARK_CHOLESTEROL_HOMEOSTASIS	0.139535	0.240577	0.355607	1.22189	59	72	ALCAM, FASN, SC5DL, TM7SF2, SCD, CLU, GUSB, GSTM2, MVK, PPARG, FDFT1, TRIB3, ACSS2, ETHE1, TP53INP1, EBP, IDI1, ECH1, LGALS3, ABCA2, HMGCR, GPX8, NSDHL, HSD17B7, CPEB2
HALLMARK_IL6_JAK_STAT3_SIGNALING	0.135563	0.240577	-0.362366	-1.24177	76	80	TNF, CCL7, IL1R2, CXCL10, IL17RB, PIM1, IL2RA, CXCL11, IL1B, TNFRSF21, CNTFR, CSF1, CXCL1, BAK1, STAT1, CD38, A2M, PTPN2, CXCL3, MAP3K8, LTBR, CXCL9, CSF2RB, IL6, CCR1, FAS, CBL, TLR2, SOCS3, IL15RA, LTB, STAT3, HAX1
HALLMARK_COAGULATION	0.137529	0.240577	0.330466	1.21197	58	107	HMGCS2, ACOX2, CLU, RAPGEF3, CRIP2, DUSP6, COMP, CFD, APOC2, APOC1, F2RL2, HTRA1, MMP15, MST1, PROC, F3, CTSK, SPARC, F10, DPP4, PRSS23, P2RY1, TIMP3, CFI, MMP2, MSRB2, TFPI2, ANG, PLAT, SERPINE1, MMP11, CASP9, THBD, CTSO, TIMP1, FBN1, ISCU
HALLMARK_APICAL_SURFACE	0.157778	0.262963	0.399119	1.24662	70	42	RTN4RL1, GATA3, HSPB1, PCSK9, LYPD3, THY1, ATP8B1, GSTM3, SCUBE1
HALLMARK_APOPTOSIS	0.192941	0.311195	0.294005	1.14298	81	156	BIK, RHOB, KRT18, SC5DL, HSPB1, CLU, AIFM3, GSR, HGF, RETSAT, RARA, GSTM1, TNFSF10, ERBB2, DCN, IGFBP6, LUM, FEZ1, RNASEL, FDXR, GPX4, PDCD4, CASP4, BCL2L1, CASP8, TIMP3, EBP, MMP2, EGR3, IER3, PLAT, LGALS3, BNIP3L, CASP9, GADD45B, CDKN1A, JUN, CASP7, TIMP1, GCH1, PDGFRB, BCAP31, SOD1, BTG2, IFNGR1, F2R, MGMT, SAT1, SQSTM1, HMOX1, CTH, DPYD
HALLMARK_TNFA_SIGNALING_VIA_NFKB	0.249147	0.377495	-0.284357	-1.10405	145	197	PTX3, SERPINB2, TNF, MYC, EDN1, CXCL10, IRS2, BMP2, LIF, IFIH1, LAMB3, CCL20, IL23A, FJX1, BCL2A1, CXCL11, IL1B, FOSL1, DDX58, RIPK2, BTG3, IFIT2, TAP1, RCAN1, RELB, TNFAIP2, CD83, PLAUR, ZBTB10, PTGS2, ICAM1, CSF1, BIRC2, CXCL1, NFAT5, CD80, FUT4, YRDC, KLF6, SERPINB8, SPHK1, SLC2A6, REL, SOD2, RNF19B, CEBPB, PDE4B, CXCL3, MAP3K8, SIK1, TANK, NFKBIE, TNFRSF9, PHLDA1, ICOSLG, TRAF1, GFPT2
HALLMARK_UV_RESPONSE_UP	0.246978	0.377495	-0.293815	-1.10419	142	152	COL2A1, NKX2-5, NTRK3, GAL, KCNH2, RASGRP1, E2F5, CTSL2, BMP2, GLS, ASNS, CCNE1, PRPF3, EIF2C2, BTG3, HLA-F, TAP1, GGH, CLCN2, AMD1, CHRNA5, LYN, RFC4, DDX21, PPAT, ICAM1, CEBPG
HALLMARK_HEDGEHOG_SIGNALING	0.282332	0.415193	-0.391412	-1.13544	154	33	L1CAM, NKX6-1, CDK6, CNTFR, PTCH1, DPYSL2, CDK5R1, HEY2, NRP2, GPR56
HALLMARK_KRAS_SIGNALING_UP	0.317422	0.453461	0.26498	1.05143	132	185	PIGR, TSPAN1, APOD, CROT, SLPI, DNMBP, ALDH1A2, CPE, GADD45G, VWA5A, DUSP6, TSPAN13, CAB39L, F2RL1, IGF2, CBR4, ITGBL1, ABCB1, KIF5C, IL33, SPON1, ANGPTL4, SPARCL1, ST6GAL1, ERO1L, GNG11, TFPI, ETV1, FUCA1, F13A1
HALLMARK_MYOGENESIS	0.368607	0.511954	-0.275175	-1.03995	208	165	CRYAB, ACTA1, SPEG, MYOZ1, KCNH2, ACTN2, EPHB3, DES, TNNT2, RYR1, FGF2, KLF5, SCHIP1, TNNT1, MRAS, NAV2, DAPK2, PPFIA4, NOTCH1, SORBS1, TNNI2, DMD, SVIL, MEF2A, PRNP, MYLK, WWTR1, ITGB4, IFRD1, TEAD4, STC2, NCAM1, DTNA, PTGIS, ST5, TNNC1, APP, SH3BGR, HSPB2, PDE4DIP, KIFC3, LPIN1, SPHK1, PTP4A3, PC, COL4A2
HALLMARK_PI3K_AKT_MTOR_SIGNALING	0.431925	0.583682	0.277237	1.00427	183	100	GNA14, MAPK10, VAV3, MKNK2, CAB39L, PRKAA2, ACACA, TRIB3, AKT1, RALB, PIK3R3, ARPC3, PAK4, CDKN1A, PRKAG1, HRAS, IRAK4, MAP2K6, RAC1, SQSTM1, DDIT3, CAB39
HALLMARK_MTORC1_SIGNALING	0.534606	0.702866	0.240504	0.962171	223	198	EGLN3, DHCR24, XBP1, SC5DL, SYTL2, TM7SF2, G6PD, SCD, SLC9A3R1, IDH1, ELOVL5, SORD, GSR, NUPR1, NAMPT, ACACA, BHLHE40, FKBP2, ERO1L, TRIB3, STC1, CCNG1, PIK3R3, FDXR, ALDOA, ATP6V1D, EBP, P4HA1, IDI1, HMGCR, CDKN1A, GLA, MTHFD2L, ACSL3, GOT1, ME1, BTG2, SDF2L1, RDH11, SQSTM1, CYP51A1, CTH, ADD3, PSMC6, DDIT3, HSPE1, CFP
HALLMARK_IL2_STAT5_SIGNALING	0.548235	0.702866	0.240116	0.959306	232	192	ALCAM, XBP1, WLS, RHOB, BATF, SOCS2, AMACR, FAH, MUC1, HOPX, SMPDL3A, ARL4A, GALM, NFKBIZ, PTH1R, F2RL2, ENPP1, ABCB1, CISH, TNFSF10, LRIG1, RHOH, SPRED2, SELP, BHLHE40, SHE, TNFSF11, PRKCH, SPRY4, MAP6
HALLMARK_TGF_BETA_SIGNALING	0.651408	0.763214	-0.280822	-0.889197	369	53	LEFTY2, BMP2, SMURF2, WWTR1, THBS1, SPTBN1, SMAD7, CTNNB1, SKIL, FNTA, SMAD6, ARID4B, FURIN, SKI, NCOR2, SMURF1, TRIM33, MAP3K7
HALLMARK_NOTCH_SIGNALING	0.656364	0.763214	-0.301877	-0.869568	360	32	MAML2, FZD7, ST3GAL6, NOTCH1, PRKCA, TCF7L2, APH1A, NOTCH2, SAP30, JAG1, CCND1, PPARD, KAT2A
HALLMARK_EPITHELIAL_MESENCHYMAL_TRANSITION	0.641827	0.763214	0.232988	0.929914	266	197	RHOB, SFRP4, COMP, MEST, PTHLH, SCG2, HTRA1, ITGB5, THY1, DCN, MSX1, SDC1, FSTL3, MFAP5, LUM, COL1A1, VEGFC, LOXL1, COL5A1, ABI3BP, SLIT3, SPARC, COL3A1, FUCA1, DKK1, LAMA2, COL1A2, PCOLCE, WNT5A, NNMT, SGCD, CDH6, IGFBP2, POSTN, MATN3, TIMP3, IGFBP4, SLIT2, FBLN1, MMP2, ADAM12, NTM, LRRC15, FAP, RGS4, ECM2, VCAN, TFPI2, ECM1, CXCL12, SERPINE1, COL6A3, COL5A2, PMEPA1, COL12A1, GADD45B, COL11A1, J…
HALLMARK_UV_RESPONSE_DN	0.643103	0.763214	-0.24659	-0.921751	372	142	SCHIP1, MYC, ARHGEF9, KIT, IGF1R, ADORA2B, AKT3, RASA2, MT1E, NFIB, CAP2, PRKCA, TGFBR3, KALRN, PLCB4, SDC2, PTGFR, CDC42BPA, RND3, MET, CDON, SLC7A1, PMP22, PAPD7, GCNT1, CACNA1A, NR1D2, FHL2, ATP2B4, LAMC1, CELF2, SMAD7, IRS1, NOTCH2
HALLMARK_ANGIOGENESIS	0.707965	0.804505	0.289181	0.85016	319	32	SLCO2A1, MSX1, LUM, STC1, COL3A1, POSTN, LRPAP1, VCAN, COL5A2, THBD, TIMP1, KCNJ8
HALLMARK_PROTEIN_SECRETION	0.725118	0.805687	0.24016	0.865982	305	95	TSPAN8, KRT18, CD63, ATP7A, ICA1, SGMS1, SNAP23, NAPA, RER1, GLA, AP2S1, ARFIP1, GALC, COPE, SOD1, BNIP3, ERGIC3
HALLMARK_HYPOXIA	0.797647	0.848561	0.218498	0.872222	338	191	SULT2B1, CA12, PPP1R3C, B4GALNT2, FBP1, SELENBP1, TGFB3, GPC4, FOS, WISP2, GPC3, INHA, ANGPTL4, DCN, BHLHE40, DUSP1, EFNA3, ERO1L, F3, LARGE, COL5A1, ATP7A, STC1, PGF, SLC25A1, ALDOA, ZFP36, NAGK, CXCR7, P4HA1, IER3, TPST2, STBD1, TMEM45A, TIPARP, ILVBL, SERPINE1, BNIP3L, ADM, NDST1, CDKN1A, AKAP12, JUN, HAS1
HALLMARK_COMPLEMENT	0.797235	0.848561	0.219393	0.873286	345	182	LTF, KYNU, S100A9, GATA3, CLU, PCSK9, DUSP5, DUSP6, CASP10, SEPX1, APOC1, ATOX1, CDA, PHEX, MMP15, F3, F10, CD46, DPP4, CASP4, NOTCH4, CD36, ZEB1, TFPI2, ANG, GZMA, PLAT, SERPINE1, LGALS3, CALM1, LIPA, CASP9, CTSO, CASP7, FDX1, TIMP1, STX4, ME1, PPP4C, CTSH, CTSD, PDP1, CA2, GNB2, CFH, CR1, CDH13
HALLMARK_UNFOLDED_PROTEIN_RESPONSE	0.965517	0.985222	-0.202851	-0.733887	559	112	IFIT1, ASNS, PSAT1, CKS1B, SLC7A5, STC2, NFYA, CEBPG, KDELR3, DKC1, XPOT, GEMIN4, YWHAZ, MTHFD2, NOLC1, CEBPB, TATDN2, IARS, EXOSC5, ATF6, KIF5B, KHSRP
HALLMARK_HEME_METABOLISM	0.954128	0.985222	0.201504	0.798651	415	175	AQP3, BLVRB, SELENBP1, ANK1, BLVRA, DARC, NUDT4, UCP2, BCAM, ABCG2, SLC22A4, TRIM58, EPOR, PIGQ, FAM46C, ALDH6A1, PDZK1IP1, ALDH1L1, MBOAT2, ELL2, KEL, ACP5, GDE1, OSBP2, LRP10, PRDX2, LMO2, BNIP3L, ATG4A, TRAK2, MARCH2, PGLS, HBB, ABCB6, HAGH, KAT2B, YPEL5, BTG2, ALAD, CA2, BSG
HALLMARK_DNA_REPAIR	0.992941	0.992941	0.180463	0.699931	421	149	CCNO, BCAM, CDA, NME3, NUDT9, TARBP2, SURF1, TK2, POLD4, GPX4, MPG, ADCY6, EDF1, BRP44, TAF10, AK1, RPA3, NME4, COX17, MRPL40, CETN2, BCAP31, DAD1, POLR2E, VPS37D, GMPR2, GUK1, DCTN4, POLE4, TAF9, AAAS, APRT

## Sheet: HALLMARK_M
pathway	pval	padj	ES	NES	nMoreExtreme	size	leadingEdge
HALLMARK_TNFA_SIGNALING_VIA_NFKB	0.00125628	0.00665513	-0.592295	-1.96495	0	197	CXCL10, CXCL11, CCL5, CD69, TNFRSF9, IL7R, IRF1, PLEK, BIRC3, TAP1, BCL2A1, CCL4, KYNU, IL15RA, CD80, IFIT2, TNFAIP2, GPR183, IFIH1, OLR1, CCRL2, CXCL1, CXCL6, TRAF1, CCL2, CCL20, TNFAIP8, IL18, ICAM1, GCH1, CSF1, PTGER4, SLC2A6, DDX58, TNFAIP3, TLR2, SLC16A6, CXCL2, IL1B, SOD2, DUSP5, NFKB2, IL23A, RELB, TNF, DRAM1, SAT1, IL6, BCL3, NFKBIE, DUSP2, CFLAR, CXCL3, NFKBIA, PDE4B, STAT5A, SOCS3, BTG2…
HALLMARK_IL6_JAK_STAT3_SIGNALING	0.00146413	0.00665513	-0.76653	-2.31407	0	80	CXCL13, CXCL9, CXCL10, CD38, CXCL11, IL2RG, IL12RB1, LTB, IRF1, CCL7, EBI3, IL2RA, CSF2RB, IL7, IL15RA, TNFRSF1B, STAT1, SOCS1, PIK3R5, CXCL1, CCR1, CSF2RA, IL1R2, IL18R1, CSF1, IRF9, ITGA4, CSF3R, IL3RA, CD14, TLR2, HMOX1, IL1B, FAS, TNF, IL6, STAT2, IL4R, CXCL3, MYD88, SOCS3
HALLMARK_APOPTOSIS	0.001321	0.00665513	-0.514201	-1.66941	0	156	FASLG, CD38, CD2, PRF1, CD69, IRF1, BIRC3, TAP1, GSTM1, CASP1, TNFSF10, DPYD, ISG20, PLCB2, IL18, CCND2, GCH1, CLU, CASP4, CD14, HMOX1, IL1B, SOD2, FAS, IFITM3, TNF, CYLD, SAT1, IL6, CASP7, CFLAR, BTG2, CASP8, GNA15, CDC25B, LEF1, SQSTM1
HALLMARK_INTERFERON_ALPHA_RESPONSE	0.00145349	0.00665513	-0.858593	-2.61747	0	97	CXCL10, CXCL11, GBP4, BATF2, SELL, PSMB9, OASL, IFI44L, CD74, IRF1, BST2, SAMD9L, TAP1, LAMP3, EPSTI1, OAS1, IFIT3, IL15, IL7, UBE2L6, RSAD2, RTP4, WARS, IFI27, IFI30, CMPK2, IFI44, PARP14, PSMB8, MX1, B2M, GBP2, CASP1, IFI35, DDX60, IFIT2, UBA7, IFITM1, SAMD9, IFIH1, ISG15, PSME2, CCRL2, HERC6, PARP9, LGALS3BP, LAP3, PSME1, C1S, IRF7, HLA-C, TRIM21, ISG20, SP110, CSF1, DHX58, IRF9, PARP12, USP18…
HALLMARK_INTERFERON_GAMMA_RESPONSE	0.00124844	0.00665513	-0.856828	-2.84974	0	200	IDO1, CXCL9, CXCL10, CD38, ZBP1, CXCL11, GBP4, GZMA, KLRK1, SLAMF7, CCL5, GBP6, BATF2, BANK1, IRF4, CIITA, IL2RB, XCL1, CD274, HLA-DQA1, CD69, PSMB9, GPR18, OASL, STAT4, CFB, IFI44L, CD74, IRF1, IRF8, BST2, CCL7, HLA-DRB1, FGL2, SAMD9L, TAP1, ITGB7, EPSTI1, CSF2RB, IL10RA, HLA-DMA, XAF1, OAS2, IFIT3, IL15, IL7, NLRC5, UBE2L6, LCP2, RSAD2, RTP4, WARS, IFI27, IL15RA, IFI30, FCGR1A, APOL6, CMPK2, ST…
HALLMARK_COMPLEMENT	0.00128535	0.00665513	-0.683888	-2.2476	0	182	GZMB, GZMK, GZMA, CCL5, CD40LG, APOBEC3G, PSMB9, CFB, LTF, IRF1, PLEK, LCK, C1QA, CTSS, GP1BA, FCN1, KYNU, APOC1, LCP2, WAS, PIK3CG, C1QC, C2, TFPI2, CR1, S100A9, SPOCK2, CR2, CASP10, DOCK10, GNGT2, CASP1, SERPINA1, PIK3R5, C3, PLA2G7, OLR1, FCER1G, CXCL1, CTSC, ITGAM, LAP3, C1S, IRF7, JAK2, MMP12, APOBEC3F, ERAP2, CLU, CASP4, TNFAIP3, GATA3, PHEX, C1R, DUSP5, CTSL1, LYN, PLSCR1, GNG2, LGMN, SERP…
HALLMARK_INFLAMMATORY_RESPONSE	0.00127714	0.00665513	-0.766069	-2.53219	0	188	CXCL9, CXCL10, CXCL11, SLAMF1, IL18RAP, CXCR6, CCL5, CCR7, SELL, LTA, IL2RB, KCNA3, CD48, CD69, TNFRSF9, IL7R, IRF1, MARCO, BST2, CCL7, LCK, EBI3, EMR1, LAMP3, IL10RA, CYBB, GP1BA, IL15, LCP2, RTP4, IL15RA, MEFV, TNFRSF1B, PTAFR, ICAM4, IL10, CD40, PIK3R5, CD70, CCL17, CMKLR1, GPR183, IFITM1, TNFSF10, RGS1, OLR1, FFAR2, CCRL2, C3AR1, CXCL6, CCL22, TLR3, IRF7, GPR132, NLRP3, P2RX7, FPR1, CCL2, OSM…
HALLMARK_XENOBIOTIC_METABOLISM	0.00132275	0.00665513	-0.477447	-1.55522	0	169	CFB, PTGDS, IRF8, KYNU, FBP1, ABCD2, SLC6A12, HSD11B1, TDO2, PSMB10, ESR1, APOE, AQP9, ALDH2, GCH1, VNN1, CYFIP2, TMEM176B, FMO1, HMOX1, FAS, ITIH4, CYP2S1, HSD17B2, SLC46A3, CNDP2, NQO1, ABHD6, GNMT, FMO3, CYB5A, BLVRB, ACP2, NINJ1, MAN1A1, IGF1, ADH1C, SAR1B, PGD, IL1R1, CYP2E1, CROT, CYP27A1, IDH1, GSR, POR, GSTO1, CDA, ABCC3, ALDH3A1, HACL1, LPIN2, DHRS1, PTGES, ALAS1, MCCC2, CD36, RBP4, DCXR…
HALLMARK_IL2_STAT5_SIGNALING	0.00127389	0.00665513	-0.613091	-2.03065	0	192	CXCL10, GBP4, ICOS, SELL, EOMES, IRF4, IL2RB, CTLA4, LTB, CD48, RHOH, TNFRSF9, CCR4, IRF8, FGL2, BATF, CST7, IL2RA, IL10RA, CD79B, GPR65, TNFRSF1B, SOCS1, CD86, ABCB1, TNFRSF8, TLR7, IL10, SELP, TNFSF10, FLT3LG, GALM, TRAF1, TGM2, IL1R2, CCND2, IL18R1, CSF1, IL3RA, CAPN3, SMPDL3A, TNFRSF18, TNFRSF4, IKZF2, CISH, PLSCR1, PTGER2, IFITM3, ADAM19, PRKCH, XBP1, CDC42SE2, IL4R, LRRC8C, ITGAE, ALCAM, BH…
HALLMARK_ALLOGRAFT_REJECTION	0.00127551	0.00665513	-0.848362	-2.79873	0	186	IFNG, CXCL13, CXCL9, GZMB, FASLG, TRAT1, CD79A, CD3G, GZMA, CCL19, CD3E, CD3D, IL18RAP, CXCR3, CD2, ITK, SIT1, CCL5, CRTAM, CD40LG, CD8A, ZAP70, ITGAL, PRF1, CCR2, IL2RG, IL12RB1, CD96, PRKCB, IRF4, IL2RB, LTB, CCR5, CD247, CD7, CCL13, HLA-DQA1, PTPRC, STAT4, HLA-DRA, CD74, IRF8, CCL7, FYB, LCK, HLA-DOA, TAP1, IGSF6, HLA-DMB, CD8B, IL2RA, KLRD1, CCL4, HLA-DMA, CTSS, CD28, IL15, IL7, LCP2, WAS, SR…
HALLMARK_KRAS_SIGNALING_UP	0.00127389	0.00665513	-0.518532	-1.71012	0	185	PIGR, CXCL10, ADAMDEC1, IL2RG, TLR8, CFB, IL7R, IRF8, BIRC3, CD37, IKZF1, IL10RA, DOCK2, CTSS, MAP4K1, TNFRSF1B, PSMB8, PDCD1LG2, ABCB1, CLEC4A, HSD11B1, CMKLR1, ITGB2, LAPTM5, FCER1G, C3AR1, CSF2RA, LAT2, TRAF1, LCP1, CCL20, TSPAN1, CCND2, LY96, PRDM1, IL33, TMEM176B, TNFAIP3, ADAM8, GLRX, EPB41L3, TMEM176A, IL1B, FUCA1, GADD45G, MMP9, ST6GAL1, GYPC, CFH, MAFB, ERO1L, KLF4, GPNMB, ETS1, SLPI
HALLMARK_HYPOXIA	0.00460829	0.0151699	0.379356	1.45892	0	191	NCAN, LALBA, PPARGC1A, KIF5A, CHST3, CTGF, PPFIA4, EDN2, ERRFI1, ANGPTL4, GPC1, DPYSL4, PPP1R3C, SDC2, EFNA3, ENO2, HAS1, KDELR3, PAM, PTRF, SRPX, DTNA, PRKCDBP, IER3, SLC2A1, ALDOC, MIF, LOX, CDKN1C, CSRP2, COL5A1, INHA, NEDD4L, SCARB1, VEGFA, MYH9, PDGFB, PGAM2, BGN, PKP1, CYR61, ADORA2B, IRS2, GBE1, PGF, ADM, ZNF292, CAV1, AKAP12, EFNA1, P4HA1, PRKCA, B4GALNT2, P4HA2, PHKG1, NDRG1, LDHC, KLF7,…
HALLMARK_MYOGENESIS	0.00421941	0.0151699	0.562524	2.11625	0	165	ACTA1, CRYAB, DES, EPHB3, TAGLN, MYOZ1, MYH11, CKMT2, NCAM1, HSPB2, MYLK, TPM2, PPFIA4, SPEG, SMTN, TNNC1, RYR1, FST, PPP1R3C, SGCD, SPHK1, CDH13, CKB, CASQ2, ITGB4, CACNA1H, SCHIP1, KLF5, SORBS1, DTNA, ITGA7, FKBP1B, FHL1, FGF2, SVIL, COX7A1, ITGB5, AGRN, APP, DMD, AEBP1, SH3BGR, PDLIM7, VIPR1, TNNT1, COL4A2, MEF2A, MYH9, ITGB1, ACTN2, PGAM2, WWTR1, TNNI1, NOTCH1, CNN3, ERBB3, NAV2, SPARC, MRAS,…
HALLMARK_APICAL_JUNCTION	0.00452489	0.0151699	0.384041	1.46559	0	184	ACTG2, ACTA1, ITGA10, WNK4, COL9A1, CLDN6, NRTN, TRO, LAMC2, CALB2, DSC3, SPEG, ITGA9, MYL9, FSCN1, FLNC, NFASC, ITGA2, LAMB3, ACTN1, IRS1, ADRA1B, ITGB4, SGCE, VCAN, CLDN9, MYH10, CLDN8, ICAM5, ACTN4, THBS3, NEGR1, AMIGO1, ADAMTS5, CNTN1, CD276, MYH9, ITGB1, ACTN2, PKD1, AMIGO2, GRB7, VCL, CERCAM, CNN2, COL17A1, CDH11, PARD6G, SRC, BMP1, CDH6, JUP, PARVA, SHROOM2, CTNND1, PVRL3, FBN1, NF2, PVRL4…
HALLMARK_EPITHELIAL_MESENCHYMAL_TRANSITION	0.00485437	0.0151699	0.581254	2.25555	0	197	CRLF1, SFRP1, MGP, EDIL3, FOXC2, FBN2, TAGLN, LAMC2, MYLK, IGFBP2, PTX3, SPOCK1, COMP, THBS1, MATN3, ACTA2, CTGF, TPM2, CDH2, THBS2, MYL9, COL11A1, CADM1, LOXL2, ELN, TIMP3, COL7A1, ITGB3, GPC1, AREG, ITGA2, DST, SGCD, ENO2, DPYSL3, FZD8, PMEPA1, CALD1, FERMT2, TNC, PCOLCE2, PDLIM4, SERPINE2, VCAN, FMOD, OXTR, PMP22, QSOX1, GPX7, FGF2, LOX, COL12A1, LAMC1, MMP14, SNAI2, ITGB5, COL5A1, PLOD1, COL8…
HALLMARK_UV_RESPONSE_DN	0.00409836	0.0151699	0.449237	1.65029	0	142	MMP16, IGF1R, COL11A1, KALRN, ITGB3, SDC2, IGFBP5, MAP1B, IRS1, NFIB, FHL2, SCHIP1, KIT, PMP22, CDON, ARHGEF9, RBPMS, DDAH1, LTBP1, LAMC1, SNAI2, PTPN21, CDC42BPA, GJA1, TGFBR3, CYR61, NOTCH2, PDGFRB, ADORA2B, RUNX1, COL5A2, COL1A2, MET, ACVR2A, ATRN, GCNT1, PLCB4, CAV1, FBLN5, PIAS3, COL1A1, PRKCA, BCKDHB, CAP2, DLC1, MAGI2, PRKAR2B, ERBB2, LPHN2, ID1, TJP1
HALLMARK_BILE_ACID_METABOLISM	0.00879765	0.0258755	-0.480424	-1.45948	5	92	LCK, ACSL5, ABCD2, SLC27A2, ALDH1A1, AQP9, PIPOX, CH25H, SULT2B1, CYP8B1, DIO2, OPTN, HSD17B11, PAOX, ABCA9, ABCA6, DIO1, GNMT, ABCD1, SLC22A18, ACSL1, SLCO1A2, ABCA1, HSD3B7, EPHX2, GSTK1, AR, CROT, CYP27A1, IDH1
HALLMARK_GLYCOLYSIS	0.00934579	0.0259605	0.357199	1.36726	1	189	CHST6, PPFIA4, ARTN, ANGPTL4, GPC1, DPYSL4, SDC2, EFNA3, ENO2, KDELR3, DSC2, CACNA1H, PAM, VCAN, CLDN9, QSOX1, GLCE, IER3, MIF, COL5A1, AGRN, PLOD1, CHPF, VEGFA, SDC1, CHST4, PGAM2, LCT, HS6ST2, B3GAT1, ADORA2B, IRS2, MET, PLOD2, CAPN5, B4GALT2, ZNF292, PYGB, P4HA1, P4HA2, LDHC, EGFR, EXT2, HOMER1, B3GNT3, CHST1, GPC4, GPR87, UGP2, HDLBP
HALLMARK_TGF_BETA_SIGNALING	0.0114943	0.030248	0.519492	1.6698	3	53	LEFTY2, THBS1, PMEPA1, SMAD6, BMP2, FURIN, CDKN1C, WWTR1, CTNNB1, SKI, SPTBN1, NCOR2, BMPR2, LTBP2, ID3, SKIL, ID1, ACVR1, TJP1, SERPINE1, CDH1, SMAD3
HALLMARK_REACTIVE_OXIGEN_SPECIES_PATHWAY	0.0168712	0.0421779	-0.542738	-1.50228	10	47	IPCEF1, LSP1, GLRX, SOD2, ATOX1, MBP, HHEX, NQO1, FTL, G6PD, PFKP, GSR, SRXN1, TXN, PRDX1, JUNB, SBNO2, MSRA, PPP2R4, CDKN2D
HALLMARK_NOTCH_SIGNALING	0.0501319	0.119362	0.504852	1.42209	18	32	FZD7, MAML2, ST3GAL6, HEYL, FZD1, NOTCH3, NOTCH1, NOTCH2, TCF7L2, DLL1, PRKCA, WNT5A, CCND1
HALLMARK_KRAS_SIGNALING_DN	0.0599251	0.136193	0.335418	1.22355	15	131	COL2A1, SOX10, KLHDC8A, LGALS7, KRT15, NTF3, KLK8, ARHGDIG, KLK7, BMPR1B, IGFBP2, FGFR3, EDAR, SLC6A14, TGFB2, KCNMB1, CNTFR, PNMT, EDN2, RYR1, CELSR2, KRT5, CYP39A1, CLDN8, COPZ2, ZFP112, SERPINB2, HSD11B2, TFCP2L1, TEX15, YPEL1, MAGIX, EDN1, TCF7L1, EGF, PKP1
HALLMARK_ESTROGEN_RESPONSE_EARLY	0.0628019	0.136526	0.30753	1.18496	12	194	NPY1R, TUBB2B, KRT15, IGF1R, MPPED2, CALB2, SEMA3B, KLK10, KCNK5, PDLIM3, INHBB, FOXC1, HR, AREG, SLC26A2, CELSR2, FARP1, FHL2, PDZK1, CYP26B1, TFAP2C, SEC14L2, SLC2A1, SVIL, RHOBTB3, ELOVL2, CHPT1, SYNGR1, FAM63A, ADCY1, THSD4, SCARB1, AKAP1, GAB2, GJA1, MAPT, SLC24A3, ENDOD1, PODXL, NAV2
HALLMARK_PEROXISOME	0.0690162	0.143784	-0.432944	-1.31456	46	94	ACSL5, ABCD2, SLC27A2, ABCB1, ALDH1A1, CRAT, FABP6, SULT2B1, SOD2, MVP, HSD17B11, ABCB4, DIO1, ABCD1, ACSL1, HSD3B7, EPHX2, GSTK1, STS, CEL, SLC25A19, IDH1, SEMA3C, DHRS3, HSD17B4
HALLMARK_PI3K_AKT_MTOR_SIGNALING	0.076259	0.152518	-0.423827	-1.29443	52	100	FASLG, IL2RG, PRKCB, LCK, SLA, CAMK4, DAPP1, VAV3, GNA14, STAT2, MYD88, MKNK2, TRAF2, NCK1, SQSTM1, PIK3R3, GRB2, RPS6KA1, IRAK4, ADRBK1, RALB, TBK1, RPS6KA3, MAPK9, CXCR4, CDK1, DDIT3, CAB39, MKNK1, EIF4E, MAP2K6
HALLMARK_MTORC1_SIGNALING	0.0799001	0.153654	-0.370911	-1.23244	63	198	FGL2, WARS, CORO1A, SLA, IFI30, CFP, ITGB2, CTSC, GLRX, DAPP1, LGMN, XBP1, STARD4, ERO1L, BTG2, BHLHE40, G6PD, FAM129A, SLC2A3, EDEM1, PSMA3, SQSTM1, SCD, RRM2, SLC9A3R1, AURKA, PIK3R3, GLA, NFIL3, LTA4H, IDH1, GSR, NAMPT, PPA1, TBK1, M6PR, ADD3, CXCR4, SORD, DHCR24, DDIT3, HSPA9, ARPC5L, SKAP2, PRDX1, PSMD13
HALLMARK_PANCREAS_BETA_CELLS	0.0835381	0.1547	0.547415	1.41058	33	22	SYT13, DCX, NKX6-1, PAX6, STXBP1, NKX2-2
HALLMARK_HEDGEHOG_SIGNALING	0.0873016	0.155896	0.465131	1.31791	32	33	NKX6-1, CNTFR, NRCAM, CRMP1, HEY1, VEGFA, CDK5R1, MYH9, HEY2, GPR56, OPHN1, DPYSL2, CDK6, UNC5C, L1CAM
HALLMARK_FATTY_ACID_METABOLISM	0.101316	0.174682	-0.38375	-1.2419	76	146	ACSL5, HPGD, UBE2L6, TDO2, ALDH1A1, IL4I1, PSME1, CD1D, CRAT, VNN1, FMO1, XIST, BLVRA, HSD17B11, REEP6, RDH16, CBR3, GLUL, G0S2, ADH1C, ACSL1, CEL, PCBD1, IDH1, ECHS1, HSD17B4, HCCS, ALDH3A1, ALDH3A2, DHCR24, ACADL, CD36, AUH, IDH3G, HSDL2, GSTZ1, CPT2, SUCLG2, CPT1A, ACSS1, NSDHL
HALLMARK_WNT_BETA_CATENIN_SIGNALING	0.254011	0.423351	0.380586	1.14903	94	40	FZD8, FZD1, JAG2, HEY1, NOTCH1, HEY2, CTNNB1, WNT6, HDAC5, DLL1, NOTCH4, NCOR2, CSNK1E, HDAC2, WNT5B, DVL2, AXIN1
HALLMARK_APICAL_SURFACE	0.355556	0.555556	-0.409708	-1.0971	223	42	IL2RG, IL2RB, MAL, RHCG, GATA3, LYN
HALLMARK_ANGIOGENESIS	0.348285	0.555556	0.37181	1.04733	131	32	PRG2, VCAN, JAG2, FGFR1, APP, PDGFA, VEGFA, LPL, TNFRSF21, COL5A2, POSTN, ITGAV, SERPINA5, MSX1, FSTL1, PTK2, COL3A1, SPP1, STC1
HALLMARK_COAGULATION	0.396384	0.600582	-0.336723	-1.04505	284	107	CFB, PLEK, C1QA, GP1BA, APOC1, APOC2, C2, TFPI2, SERPINA1, C3, OLR1, C1S, CLU, C1R, LGMN, SERPING1, MMP9, MMP7, CFH, CFI, DPP4, CTSH
HALLMARK_P53_PATHWAY	0.413836	0.608583	-0.308923	-1.02527	328	194	TAP1, LRMP, CLCA2, IFI30, SOCS1, CASP1, ALOX15B, CCND2, CYFIP2, ZBTB16, GM2A, HMOX1, FAS, FUCA1, DEF6, ADA, DRAM1, SAT1, TCN2, TRAFD1, CEBPA, BTG2, KLF4, VAMP8, MKNK2, PTPRE, RNF19B, TNFSF9, TP53, NINJ1, TGFB1, RALGDS, CD82, TCHH, HBEGF, IRAK1, FOS, CDKN2A, MAPKAPK3, STOM, CTSD, RHBDF2, MXD1, DGKA, RRP8, RB1, SERTAD3, VWA5A, ISCU, PITPNC1, PLK3
HALLMARK_HEME_METABOLISM	0.48057	0.686528	-0.304164	-0.996847	370	175	FAM46C, KEL, ICAM4, CLIC2, C3, DARC, ACP5, MPP1, UCP2, PDZK1IP1, ANK1, OPTN, KAT2B, BLVRA, GYPC, E2F2, BMP2K, BTG2, NR3C1, ELL2, CTSB, BLVRB, LMO2, SLC25A38, SLC22A4, HTATIP2, MARCH8, SDCBP, RNF19A, DCAF11, EPB41, LPIN2, USP15, KHNYN, ACSL6
HALLMARK_SPERMATOGENESIS	0.510972	0.709683	0.282092	0.979483	162	89	NPY5R, PCSK1N, POMC, DMRT1, SLC12A2, CNIH2, ELOVL3, SEPT4, SPATA6, NPHP1
HALLMARK_ADIPOGENESIS	0.586683	0.771952	-0.286692	-0.951106	466	197	ORM1, CYP4B1, C3, APOE, ALDH2, CRAT, UCP2, ENPP2, SQRDL, REEP6, STAT5A, OBFC2A, SLC5A6, SULT1A1, SDHB, ABCA1, EPHX2, LPCAT3, TST, FAM82A2, STOM, AIFM1, IDH1, POR, LIFR, SNCG, ECHS1, IFNGR1, GHITM, CDKN2C, TKT, PPARG, DNAJB9, ACADL, PHYH, ELMOD3, CD36, FAM73B, IDH3G, CPT2, CYC1, PRDX3, FAH, AK2, BAZ2A, CCNG2, DRAM2, PQLC3, MCCC1, SLC25A10, PEX14, GRPEL1, ESRRA, UQCRQ, ME1, G3BP2, COX7B, QDPR, TALD…
HALLMARK_ESTROGEN_RESPONSE_LATE	0.581132	0.771952	-0.287421	-0.952956	461	195	LTF, BATF, TFPI2, SLC27A2, S100A9, CYP4F11, SERPINA1, AGR2, RET, SNX10, MICB, JAK2, ISG20, FKBP5, PTPN6, TFF1, OLFM1, SULT2B1, CISH, CXCL14, CLIC3, XBP1, ALDH3B1, AFF1, DUSP2, TMPRSS3, TJP3, KLF4, DHRS2, SCNN1A, PPIF, TPSAB1, BLVRB, CHST8, PLAC1, ASS1, SLC9A3R1, TFF3, DNAJC1, GLA, NMU, TST, FOS, ZFP36, BCL2
HALLMARK_ANDROGEN_RESPONSE	0.638081	0.818053	-0.301283	-0.91829	438	99	TARP, HPGD, B2M, PTK2B, TNFAIP8, FKBP5, SAT1, INPP4B, NKX3-1, IQGAP2, ELL2, ABCC4, MAF, SCD, MERTK, HERC3, GSR, SPCS3, LIFR, NGLY1, HSD17B14, RPS6KA3, STEAP4, DNAJB9, SORD, DHCR24, GPD1L, STK39, NCOA4, CENPN, PIAS1, SEPP1, AZGP1, GUCY1A3, CCND3
HALLMARK_MITOTIC_SPINDLE	0.679803	0.829028	0.240522	0.935705	137	199	STK38L, FSCN1, DST, FARP1, KIF3C, PALLD, SORBS2, MYH10, PLEKHG2, ACTN4, FLNA, ARHGEF2, RASAL2, MYH9, ARAP3, CDC42BPA, SUN2, VCL, NEDD9, NOTCH2, MID1, TRIO, OPHN1, NCK2, HOOK3, MYO1E, CYTH2, FGD4, SHROOM2, SPTBN1, FLNB, AKAP13, CLIP2, WASF1, ALS2, LATS1, GSN, BCAR1, ARHGEF7, LLGL1, BCR, NET1, KIFAP3, CDC42EP1, WASL, PRC1, RASA2, RALBP1, KATNA1, TUBD1, CDC42EP2, DYNC1H1, DLG1, CTTN, WASF2, CCDC88A,…
HALLMARK_UV_RESPONSE_UP	0.664021	0.829028	-0.281044	-0.913137	501	152	IRF1, TAP1, HLA-F, ABCB1, SLC6A12, RET, ICAM1, GCH1, OLFM1, FMO1, HMOX1, CXCL2, SOD2, LYN, IL6, NAT1, ARRB2, NFKBIA, BTG2, HTR7, PPIF, RAB27A, RASGRP1, SULT1A1, CCNE1, SQSTM1, MGAT1, TCHH, TST, FOS, APOM, CLTB, PRKCD
HALLMARK_E2F_TARGETS	0.74401	0.885726	-0.266393	-0.884164	589	193	E2F8, DCK, HMMR, TP53, CDC25B, MELK, CCNE1, BRCA2, RRM2, ASF1B, AURKA, PTTG1, LMNB1, CKS2, CDKN2A, CDKN3, MXD3, CENPE, KIF2C, MKI67, TACC3, CDKN2C, POLA2, SMC4, CDK1, CDCA3, RAD50, SPC25, SUV39H1, MLH1, PCNA, HELLS, KPNA2, RPA3, AK2, LYAR, CCNB2, DLGAP5, RPA2, PLK4, H2AFZ, NASP, MYBL2, SPAG5, RAD51AP1, NBN, EZH2, TIMELESS, DEPDC1, PRPS1, KIF4A, HMGB2, SLBP, CENPM, SPC24, GINS1, NCAPD2, TK1, NAA38
HALLMARK_OXIDATIVE_PHOSPHORYLATION	0.851064	0.989609	-0.252045	-0.83727	679	199	TCIRG1, CASP7, CYB5A, ATP6V0E1, SDHB, AIFM1, IDH1, NDUFA2, SLC25A20, POR, OXA1L, ECHS1, HCCS, ATP5C1, MFN2, ISCU, FDX1, ATP6AP1, SLC25A5, PHYH, ALAS1, HSPA9, IDH3G, NDUFS7, MRPL34, PDP1, ATP6V1G1, CYC1, PRDX3, UQCRFS1, CPT1A, BRP44L, COX17, SDHD, NDUFA9, IDH3B, ATP6V1F, GRPEL1, UQCRQ, NQO2, SURF1, OGDH, MRPS22, COX7B, IMMT, SUPV3L1, IDH3A, NDUFB1, NDUFA1, SUCLG1, ATP5J2, VDAC2, VDAC1, MRPS15, ACA…
HALLMARK_CHOLESTEROL_HOMEOSTASIS	0.954128	1	0.220213	0.741979	311	72	SEMA3B, ERRFI1, CBS, ALDOC, LPL, SQLE, CTNNB1, TNFRSF12A, TMEM97, DHCR7, SREBF2, HMGCS1, GPX8, ACTG1, FADS2, HMGCR, ACAT2, MVD, LSS
HALLMARK_DNA_REPAIR	0.980132	1	-0.214985	-0.695993	739	149	PDE6G, CMPK2, HCLS1, ADA, PDE4B, TP53, POLD4, NT5C3, UPF3B, CDA, SDCBP, POLA2, GMPR2, CCNO, TAF10, PCNA, ELL, RPA3, BCAP31, COX17, ZWINT, AK3, EDF1, TAF9, RPA2, GTF2B, PRIM1, DDB2, SURF1, TYMS, AK1, TAF12, RAD51, XPC, ERCC5, CETN2, TK2, POLR1D, NUDT9
HALLMARK_G2M_CHECKPOINT	0.982166	1	-0.211241	-0.699663	770	192	PML, BCL3, E2F2, HMMR, ATF5, TGFB1, CDC25B, BRCA2, AURKA, CENPA, PTTG1, LMNB1, CKS2, CDKN3, NUSAP1, CENPE, POLQ, DBF4, KIF2C, RPS6KA5, MKI67, TACC3, CDKN2C, POLA2, SMC4, PBK, MARCKS, KIF20B, CCNA2, CDK1, CASC5, SUV39H1, PURA, E2F4, SMC2, KPNA2, TRAIP, RAD54L, KIF15, TPX2, UBE2C, CCNB2, STIL, HMGN2, TROAP, RPA2, PLK4, NDC80, NUP98, DKC1, FBXO5, H2AFZ, NASP, MYBL2, KIF11, ARID4A, EZH2, G3BP1, CUL1
HALLMARK_PROTEIN_SECRETION	0.984227	1	0.200608	0.700757	311	95	DST, PAM, CAV2, SCRN1, ATP1A1, GNAS, CLCN3, ANP32E, ATP6V1B1, MAPK1, EGFR, TPD52, LMAN1, SCAMP1, BNIP3, ARF1, ERGIC3, VAMP4, SSPN, KIF1B, YIPF6, AP2B1, DOPEY1, ZW10, VPS45, SCAMP3, ARFGAP3, ARFGEF2, TMED2, CLTC, MON2, RAB22A, RAB2A, ATP7A, VPS4B, SEC31A, AP1G1, AP2M1, ARCN1, ARFGEF1, GOSR2, NAPG, TOM1L1, TMED10, KRT18, AP3S1, YKT6, DNM1L
HALLMARK_UNFOLDED_PROTEIN_RESPONSE	1	1	-0.170817	-0.533747	717	112	IFIT1, CCL2, XBP1, ERO1L, OBFC2A, HERPUD1, EDEM1, SPCS3, ATP6V0D1, SDAD1, POP4, DNAJB9, NPM1, HSPA9
HALLMARK_MYC_TARGETS_V1	1	1	-0.176908	-0.586545	794	195	PSMA6, NOP16, PSMA1, PSMB2, CCNA2, PSMA2, SRM, NPM1, PCNA, KPNA2, CYC1, VBP1, EIF4E, PRDX3, AIMP2, NHP2, PSMA4, FAM120A, H2AFZ, PSMC6, POLE3, HSPD1, G3BP1, CUL1, TYMS, RRM1, CANX, MRPL23, PSMB3, PSMD14, RAD23B, VDAC1, GNB2L1, KARS, HNRNPA2B1, EIF2S2, EXOSC7, NCBP1, PA2G4, DUT, SSB, TOMM70A, EIF2S1, GNL3, NOLC1, BUB3, ERH, DDX21, HNRNPC, HSPE1, PSMC4, MAD2L1, SNRPG, ACP1, KPNB1, PCBP1, UBE2E1, ETF…
HALLMARK_MYC_TARGETS_V2	1	1	-0.114951	-0.325155	651	58	DUSP2, NOP16, SORD, SRM, NPM1, AIMP2, NOP2, PLK4, RABEPK, RCL1, HSPD1, SUPV3L1, TCOF1, PUS1, PA2G4, GNL3, NOLC1, MRTO4, NOC4L, HSPE1, CBX3, PRMT3, FARSA, IPO4, TBRG4, NOP56, RRP9, WDR74, NIP7, MCM4, LAS1L, IMP4, EXOSC5, PLK1, HK2, MPHOSPH10, WDR43, MCM5, NDUFAF4, DCTPP1, MAP3K6, RRP12, SLC29A2, DDX18, GRWD1, MYC, PHB, PPRC1, CDK4, MYBBP1A, SLC19A1, PPAN, TFB2M, UNG, PES1, UTP20, BYSL, TMEM97

## Sheet: REACTOME_BL1
pathway	pval	padj	ES	NES	nMoreExtreme	size	leadingEdge
REACTOME_APOPTOTIC_CLEAVAGE_OF_CELLULAR_PROTEINS	0.00282486	0.0386768	0.533497	1.70922	0	36	DSG3, PKP1, DSG2, DSP, MST4, PTK2, FNTA, DSG1, STK24, PRKCQ, LMNB1, CDH1, TJP2, LMNA, BIRC2
REACTOME_ACTIVATION_OF_THE_PRE_REPLICATIVE_COMPLEX	0.00268097	0.0386768	0.69787	2.01764	0	23	MCM10, MCM4, MCM2, MCM3, CDC45, CDT1, PRIM2, CDC7, MCM5, MCM7, RPA1, CDC6, PRIM1, POLE2, MCM6, POLE, CDK2, DBF4
REACTOME_METABOLISM_OF_NON_CODING_RNA	0.002849	0.0386768	0.591624	2.01883	0	46	SEH1L, NUP153, SNRPD1, NUP93, NUP210, TGS1, WDR77, GEMIN4, NUP88, NUP107, NUP205, NUP62, CLNS1A, SNRPE, NUP155, NUP54, DDX20, NCBP2, NUP133, RAE1, PRMT5, NUP50, NUP37, SNRPB, NUP85, SNUPN, TPR, NUPL2, SNRPG, SNRPF, GEMIN6
REACTOME_MEIOSIS	0.00344828	0.0386768	0.507785	1.81475	0	71	SMC1B, RAD21, TEX15, DMC1, BLM, RAD51, HIST1H2AE, MSH5, SYCP2, MND1, SUN2, SMC3, NBN, HIST1H3E, HIST1H2BE, RBBP8, LMNB1, RPA1, HIST1H2BK, HIST1H2AC, HIST2H2BE, TERF1, HIST1H2BN, HIST2H4A, HIST1H2BG, LMNA, HIST1H2BJ, CDK2, HIST1H3D, H2AFZ, H3F3A, HIST1H2BD, TERF2, BRCA2, ATR
REACTOME_G0_AND_EARLY_G1	0.00268097	0.0386768	0.687479	1.9876	0	23	E2F5, LIN9, TFDP1, CCNE2, E2F1, CCNA2, RBL1, CCNE1, CDC25A, CDK1, PCNA, MYBL2, CDC6, RBBP4, CDK2, HDAC1, LIN37, LIN54
REACTOME_ANTIVIRAL_MECHANISM_BY_IFN_STIMULATED_GENES	0.00330033	0.0386768	0.486541	1.71631	0	65	MX1, HERC5, USP18, SEH1L, KPNA2, IFIT1, NUP153, DDX58, NUP93, NUP210, NUP88, NUP107, NUP205, NUP62, TRIM25, MX2, NUP155, EIF2AK2, NUP54, EIF4A3, NUP133, RAE1, NUP50, ISG15, NUP37, FLNB, NUP85, RPS27A, TPR, KPNA5, NUPL2, KPNB1, EIF4A2
REACTOME_EXTRACELLULAR_MATRIX_ORGANIZATION	0.0013947	0.0386768	-0.599868	-2.0013	0	76	COL4A6, CTSG, COL14A1, TPSAB1, MMP13, TLL1, COL11A1, COL1A1, COL3A1, MMP17, COL1A2, TLL2, COL5A1, COL17A1, COL21A1, COL4A5, COL12A1, COL5A2, COL10A1, MMP2, MMP10, COL6A3, COL24A1, MMP11, COL5A3, PCOLCE, COL13A1, MMP3, COL16A1, ADAMTS14, COL8A1, BMP1, ADAMTS2, COL8A2, MMP16, COL25A1, COL7A1, ADAMTS3, COL6A2, COL6A1, TIMP1, LEPREL1, COL4A4, LEPREL2, COL15A1, COL4A3, MMP1
REACTOME_COLLAGEN_FORMATION	0.00147275	0.0386768	-0.58463	-1.83818	0	57	COL4A6, COL14A1, TLL1, COL11A1, COL1A1, COL3A1, COL1A2, TLL2, COL5A1, COL17A1, COL21A1, COL4A5, COL12A1, COL5A2, COL10A1, COL6A3, COL24A1, COL5A3, PCOLCE, COL13A1, COL16A1, ADAMTS14, COL8A1, BMP1, ADAMTS2, COL8A2, COL25A1, COL7A1, ADAMTS3, COL6A2, COL6A1, LEPREL1, COL4A4, LEPREL2, COL15A1, COL4A3
REACTOME_GLYCOSAMINOGLYCAN_METABOLISM	0.00276625	0.0386768	-0.480659	-1.66331	1	97	OGN, OMD, HS3ST2, DCN, HS6ST3, LUM, VCAN, CHST1, CSGALNACT1, CHSY3, HAS1, GPC6, GXYLT2, HS6ST2, GPC3, B3GAT1, GPC4, UST, FMOD, HAS2, CHST15, HSPG2, IDUA, LYVE1, GUSB, CHST7, BGN, CHPF, HAS3, HS3ST3A1, GPC1
REACTOME_PROCESSING_OF_CAPPED_INTRON_CONTAINING_PRE_MRNA	0.00403226	0.0386768	0.548122	2.19212	0	126	SEH1L, CPSF1, POLR2F, NUP153, SF3B4, LSM2, SNRPD1, PHF5A, THOC4, NUP93, SNRPA1, POLR2K, NUP210, YBX1, MAGOH, RBM8A, SF3B3, NUP88, NUP107, SF3B14, NUP205, NUP62, SNRPE, HNRNPD, NUP155, SF3A2, NUP54, POLR2B, NCBP2, NUP133, POLR2I, RAE1, EFTUD2, NUP50, U2AF1, DHX9, NUDT21, RNPS1, NHP2L1, CSTF1, SNRPA, POLR2H, HNRNPU, NUP37, SNRPB, CPSF7, SF3A3, NUP85, NFX1, POLR2D, SNRNP40, UPF3B, TPR, PCBP1, CLP1, …
REACTOME_RESPONSE_TO_ELEVATED_PLATELET_CYTOSOLIC_CA2_	0.00285307	0.0386768	-0.506257	-1.64111	1	66	F13A1, TGFB3, HGF, CLU, SELP, CD36, MMRN1, SPARC, SERPINE1, FN1, CFD, VEGFC, ITGB3, VWF, EGF, ALB, PDGFA, TIMP1, TGFB1, PROS1, F5, CD63
REACTOME_TRANSPORT_OF_MATURE_TRANSCRIPT_TO_CYTOPLASM	0.00286533	0.0386768	0.594906	2.00886	0	44	SEH1L, CPSF1, NUP153, THOC4, NUP93, NUP210, MAGOH, RBM8A, NUP88, NUP107, NUP205, NUP62, NUP155, NUP54, NCBP2, NUP133, RAE1, NUP50, U2AF1, RNPS1, NUP37, NUP85, NFX1, UPF3B, TPR, NUPL2, SLBP, NUPL1, DHX38, SRRM1, CDC40, CPSF3
REACTOME_BIOLOGICAL_OXIDATIONS	0.0013947	0.0386768	-0.570205	-1.92689	0	85	UGT1A6, SULT1E1, ADH1C, ACSM1, CYP4F11, CYP4B1, CYP8B1, SULT1C2, GSTM5, SULT2B1, MAOA, CYP1B1, CYP26A1, NAT1, ADH1B, ALDH1A1, CYP21A2, NNMT, FMO1, GGT1, SULT1A2, UGDH, MGST2, CYP2E1, GSTM1, SULT1C4, GGT5, SULT1A1
REACTOME_INTEGRIN_CELL_SURFACE_INTERACTIONS	0.00140252	0.0386768	-0.484502	-1.60726	0	74	COL1A1, COL1A2, COL4A5, FBN1, ITGA11, ITGB6, LAMA1, ITGA8, JAM3, FN1, TNC, ITGB5, JAM2, LAMA2, RAPGEF3, ITGA1, ITGB3, ITGA3, VWF, ITGA5, ITGAV, ITGA2, LAMB1, COL4A4, ICAM4, COL4A3, AMICA1, COL4A1, THBS1, RAPGEF4, APBB1IP, ICAM3, LAMB2, ITGAX, BCAR1
REACTOME_RNA_POL_II_TRANSCRIPTION	0.0035461	0.0386768	0.482931	1.83562	0	93	TAF4B, CPSF1, POLR2F, SSRP1, TAF5, THOC4, POLR2K, MAGOH, RBM8A, GTF2H4, TAF11, RDBP, TCEB1, TCEA1, SNRPE, SUPT16H, POLR2B, NCBP2, POLR2I, RNGTT, ZNF473, U2AF1, RNMT, NUDT21, RNPS1, CSTF1, POLR2H, SUPT4H1, SNRPB, CPSF7, TAF4, TBP, NFX1, POLR2D, ERCC3, UPF3B, CLP1, CSTF3, SNRPG, SLBP, SUPT5H, TH1L, SNRPF, GTF2F2, TAF13, COBRA1, PABPN1, DHX38, SRRM1, CDC40, CPSF3, GTF2E1, SNRPD3, GTF2H2, TCEB3, NCBP…
REACTOME_CELL_CYCLE_CHECKPOINTS	0.00371747	0.0386768	0.483534	1.88454	0	104	MCM10, CDC20, MCM4, CCNE2, MCM2, UBE2C, MCM3, CCNE1, CDC45, BUB1B, CCNB2, RFC4, CDC25A, MAD2L1, CHEK1, PSMB4, CDC7, CDK1, CDC25C, PSMD4, CCNB1, CHEK2, MCM5, MCM7, RFC5, RPA1, RFC3, CDC6, MCM6, CDK2, DBF4, PSME4, PSMD3, ATR, PSMD12, CDC16, RPS27A, ANAPC7, RFWD2, PSMD11, PSMB2, CDKN1B, PSMA4, ANAPC1, MDM2, MCM8, PSMB5, RFC2, PSMD2, PSMA7, CDC27, WEE1, RAD9A
REACTOME_ABC_FAMILY_PROTEINS_MEDIATED_TRANSPORT	0.00315457	0.0386768	-0.710852	-1.95855	1	27	ABCA12, ABCC11, ABCA8, ABCC6, ABCC3, ABCA6, ABCC9, CFTR, ABCA9, ABCB1
REACTOME_M_G1_TRANSITION	0.00343643	0.0386768	0.541976	1.93004	0	70	MCM10, MCM4, MCM2, E2F3, MCM3, E2F1, CDC45, E2F2, CDT1, PRIM2, PSMB4, CDC7, GMNN, PSMD4, MCM5, MCM7, RPA1, CDC6, PRIM1, POLE2, MCM6, POLE, CDK2, DBF4, PSME4, PSMD3, PSMD12, RPS27A, PSMD11, POLA2, PSMB2, POLA1
REACTOME_MRNA_SPLICING	0.00358423	0.0386768	0.53816	2.06662	0	97	CPSF1, POLR2F, SF3B4, LSM2, SNRPD1, PHF5A, THOC4, SNRPA1, POLR2K, YBX1, MAGOH, RBM8A, SF3B3, SF3B14, SNRPE, HNRNPD, SF3A2, POLR2B, NCBP2, POLR2I, EFTUD2, U2AF1, DHX9, NUDT21, RNPS1, NHP2L1, CSTF1, SNRPA, POLR2H, HNRNPU, SNRPB, CPSF7, SF3A3, NFX1, POLR2D, SNRNP40, UPF3B, PCBP1, CLP1, PRPF8, CSTF3, SNRPG, FUS, HNRNPUL1, SF3B2, PTBP1, HNRNPC, SNRPF, RBMX, HNRNPF, GTF2F2, SF3B5, PRPF6, PRPF4, HNRNPA1…
REACTOME_MRNA_SPLICING_MINOR_PATHWAY	0.00274725	0.0386768	0.569232	1.85759	0	38	POLR2F, SF3B4, LSM2, SNRPD1, POLR2K, SF3B3, SF3B14, SNRPE, POLR2B, NCBP2, POLR2I, EFTUD2, NHP2L1, POLR2H, SNRPB, POLR2D, SNRNP40, PRPF8, SNRPG, SF3B2, SNRPF, GTF2F2, SF3B5, PRPF6
REACTOME_3_UTR_MEDIATED_TRANSLATIONAL_REGULATION	0.00377358	0.0386768	0.442766	1.70851	0	102	EIF3C, EIF3E, EIF3H, RPL8, RPL7, RPL30, PABPC1, RPL36A, RPS18, EIF3D, RPS17, RPL35A, RPL9, RPL5, RPS10, RPS6, RPS3, RPS21, RPS27A, RPS20, RPL17, RPS8, RPL38, RPL27, EIF4A2, RPS12, RPL26, RPL3, RPS16, RPL10A, RPS7, RPL19, RPSAP9, RPL4, RPS15A, RPS27, RPL26L1, EIF3B, RPS19, RPL14, RPL36, EIF4G1, RPL32, RPL13, RPLP2, RPS29, EIF2S2, RPS25, EIF3A, RPL23, FAU, RPLP0, RPS2, RPLP1, RPSA, RPL23A, RPS24, R…
REACTOME_G1_S_TRANSITION	0.00358423	0.0386768	0.480524	1.85156	0	99	MYC, TYMS, MCM10, MCM4, TFDP1, CCNE2, MCM2, CKS1B, MCM3, E2F1, CCNA2, CCNE1, CDC45, CDT1, PRIM2, CDC25A, PSMB4, PKMYT1, CDC7, CDK1, PSMD4, PCNA, CCNB1, MCM5, MCM7, RPA1, FBXO5, SKP2, CDC6, PRIM1, POLE2, MCM6, PPP2R3B, POLE, CDK2, DBF4, PSMD3, PSMD12, RPS27A, PSMD11, POLA2, PSMB2, POLA1, CDKN1B
REACTOME_TRANSPORT_OF_MATURE_MRNA_DERIVED_FROM_AN_INTRONLESS_TRANSCRIPT	0.00273224	0.0386768	0.613306	1.9541	0	33	SEH1L, CPSF1, NUP153, THOC4, NUP93, NUP210, NUP88, NUP107, NUP205, NUP62, NUP155, NUP54, NCBP2, NUP133, RAE1, NUP50, NUP37, NUP85, TPR, NUPL2
REACTOME_G_ALPHA_S_SIGNALLING_EVENTS	0.0014245	0.0386768	-0.538473	-1.75361	0	68	PDE11A, PTH1R, PTH2R, PDE3A, PDE1A, PTHLH, HTR7, PDE8B, ADRB2, PDE7B, PDE10A, VIPR1, GNG11, PDE2A, CALCRL, PDE1B, PDE4D, ADM, PTGDR, RAMP1, TSHR, PTGER4, GNG2, GNAI1, PTGIR, ADCY4, GNG12, ADCY5, RAMP3, GNB5, RAMP2, VIPR2, PTGER2, GNGT2, GNG10
REACTOME_SYNTHESIS_OF_DNA	0.00359712	0.0386768	0.473043	1.75802	0	83	GINS4, MCM4, MCM2, MCM3, CCNA2, CDC45, CDT1, PRIM2, RFC4, GINS1, DNA2, PSMB4, FEN1, PSMD4, PCNA, MCM5, MCM7, RFC5, RPA1, GINS2, RFC3, POLD3, CDC6, PRIM1, POLE2, MCM6, POLD1, POLE, CDK2, PSME4, PSMD3, PSMD12, RPS27A, PSMD11, POLA2, PSMB2, POLA1, CDKN1B
REACTOME_MITOTIC_G1_G1_S_PHASES	0.00392157	0.0386768	0.475506	1.90061	0	123	MYC, TYMS, E2F5, MCM10, LIN9, MCM4, TFDP1, CCNE2, MCM2, CKS1B, CDKN2D, E2F3, MCM3, E2F1, CCNA2, RBL1, CCNE1, CDC45, E2F2, CDT1, CDKN2C, PRIM2, CDC25A, PSMB4, PKMYT1, CDC7, CDK1, PSMD4, PCNA, CCNB1, CDKN2A, MCM5, MCM7, RPA1, FBXO5, MYBL2, SKP2, CDC6, PRIM1, POLE2, MCM6, PPP2R3B, POLE, RBBP4, CDK2, DBF4, HDAC1, PSMD3, PSMD12, LIN37, RPS27A, PSMD11, LIN54, POLA2, PSMB2, POLA1, CDKN1B
REACTOME_MITOTIC_G2_G2_M_PHASES	0.00346021	0.0386768	0.518709	1.87976	0	74	NEK2, PLK1, E2F3, E2F1, CCNA2, CCNB2, CDC25A, NINL, PKMYT1, PLK4, TUBGCP3, CDK1, CDC25C, CDC25B, CCNB1, CEP76, CKAP5, CEP57, CEP72, TUBB, TUBG1, PCNT, AZI1, TUBA1A, CEP192
REACTOME_DNA_REPAIR	0.00387597	0.0386768	0.422179	1.63467	0	105	USP1, UBE2T, FANCE, FANCA, MDC1, PRKDC, RAD51, RFC4, POLH, POLR2F, BRIP1, MUTYH, POLB, POLR2K, NBN, FEN1, NTHL1, PCNA, FANCB, GTF2H4, ALKBH2, FANCL, RFC5, TCEA1, RPA1, FANCG, LIG3, RFC3, POLD3, POLE2, FANCC, POLR2B, FANCD2, POLD1, POLR2I, POLE, REV3L, POLR2H, XRCC6, BRCA2, ATR, RPS27A, POLR2D, PALB2, ERCC3, ERCC6, MRE11A
REACTOME_CHROMOSOME_MAINTENANCE	0.00362319	0.0386768	0.554538	2.07801	0	89	SMC1B, TERT, RAD21, CENPA, HJURP, DKC1, HIST1H2AE, PRIM2, RFC4, SYCP2, DNA2, RUVBL1, CENPI, SUN2, SMC3, OIP5, FEN1, CENPQ, PCNA, HIST1H2BE, LMNB1, RFC5, CASC5, RPA1, HIST1H2BK, HIST1H2AC, HIST2H2BE, RFC3, POLD3, TERF1, HIST1H2BN, PRIM1, HIST2H4A, POLE2, NHP2, HIST1H2BG, LMNA, POLD1, POLE, RUVBL2, ITGB3BP, RBBP4, CENPO, HIST1H2BJ, H2AFZ, HIST1H2BD, NPM1, TERF2, CENPN, ATR
REACTOME_DEPOSITION_OF_NEW_CENPA_CONTAINING_NUCLEOSOMES_AT_THE_CENTROMERE	0.00274725	0.0386768	0.571514	1.86504	0	38	CENPA, HJURP, HIST1H2AE, RUVBL1, CENPI, OIP5, CENPQ, HIST1H2BE, CASC5, HIST1H2BK, HIST1H2AC, HIST2H2BE, HIST1H2BN, HIST2H4A, HIST1H2BG, ITGB3BP, RBBP4, CENPO, HIST1H2BJ, H2AFZ, HIST1H2BD, NPM1, CENPN
REACTOME_METABOLISM_OF_LIPIDS_AND_LIPOPROTEINS	0.00114286	0.0386768	-0.364064	-1.44301	0	403	HMGCS2, SLC44A4, PLA2G4F, CYP8B1, PLA2G2A, ACADL, INPP4B, FABP6, CROT, ACOX2, PLA2G5, SLC44A5, FABP4, DEGS2, CRAT, ABCC3, CD36, CYP21A2, PIP5K1B, GPD1L, PLIN1, CH25H, PRKD1, SC5DL, GPD1, AMACR, PIK3R1, BMP1, GPCPD1, FASN, DHCR24, ANGPTL4, ETNK2, IDH1, LIPE, PRKACB, PPAP2B, CAV1, ABCB4, PPARG, SMPD3, INPP5J, ARSJ, PRKAA2, SLC27A2, STARD4, ACHE, CETP, PIK3C2G, ASAH1, SGPP2, ELOVL5, SMPD1, ALB, APOC…
REACTOME_KINESINS	0.00268097	0.0386768	0.631554	1.82591	0	23	KLC3, KIFC1, KIF23, KIF2C, KIF15, KIF20A, KIF4A, KIF11, KIF5A, RACGAP1, KIF4B, KIF3C, KIF18A
REACTOME_CLEAVAGE_OF_GROWING_TRANSCRIPT_IN_THE_TERMINATION_REGION_	0.002849	0.0386768	0.58081	1.83895	0	34	CPSF1, THOC4, MAGOH, RBM8A, SNRPE, NCBP2, ZNF473, U2AF1, NUDT21, RNPS1, CSTF1, SNRPB, CPSF7, NFX1, UPF3B, CLP1, CSTF3, SNRPG, SLBP, SNRPF, PABPN1, DHX38, SRRM1, CDC40, CPSF3, SNRPD3, NCBP1
REACTOME_HEMOSTASIS	0.00346821	0.0386768	-0.356658	-1.40628	2	376	PDE11A, GNA14, ADRA2A, COL1A1, GATA2, F13A1, GUCY1A2, COL1A2, TGFB3, PDE3A, KCNMB4, SLC7A8, HGF, PDE1A, F2RL2, CLU, SELP, CD36, PLAT, PRKG1, MMRN1, SPARC, SERPINE1, RHOB, F3, JAM3, P2RY1, PDE10A, VAV3, FN1, GATA3, JAM2, PIK3R1, CFD, GNG11, VEGFC, PDE2A, TEK, MRVI1, TRPC6, DGKI, ZFPM2, TFPI, THBD, PLAU, PRKACB, F2R, RAPGEF3, PDE1B, HIST1H3G, CAV1, SLC8A2, F2RL3, ITGB3, ITGA3, VWF, PRKG2, EGF, KIF2…
REACTOME_INFLUENZA_LIFE_CYCLE	0.00401606	0.0386768	0.468294	1.87844	0	132	SEH1L, POLR2F, NUP153, RPL8, RPL7, RPL30, IPO5, NUP93, POLR2K, NUP210, NUP88, NUP107, RPL36A, RPS18, NUP205, NUP62, NUP155, NUP54, POLR2B, RAN, RPS17, NUP133, POLR2I, RPL35A, RAE1, NUP50, RPL9, RPL5, RPS10, RPS6, HSPA1B, RPS3, POLR2H, GRSF1, NUP37, RPS21, NUP85, XPO1, RPS27A, RPS20, POLR2D, RPL17, TPR, RPS8, NUPL2, RPL38, KPNB1, RPL27, RPS12, RPL26, GTF2F2, CLTA, RPL3, RPS16, RPL10A, RPS7, NUPL1,…
REACTOME_INFLUENZA_VIRAL_RNA_TRANSCRIPTION_AND_REPLICATION	0.00364964	0.0386768	0.431093	1.65352	0	98	POLR2F, RPL8, RPL7, RPL30, IPO5, POLR2K, RPL36A, RPS18, POLR2B, RPS17, POLR2I, RPL35A, RPL9, RPL5, RPS10, RPS6, RPS3, POLR2H, GRSF1, RPS21, RPS27A, RPS20, POLR2D, RPL17, RPS8, RPL38, RPL27, RPS12, RPL26, GTF2F2, RPL3, RPS16, RPL10A, RPS7, RPL19, RPSAP9, RPL4, RPS15A, RPS27, RPL26L1, RPS19, RPL14, RPL36, HSP90AA1, RPL32, RPL13, RPLP2, RPS29, RPS25, RPL23, FAU, POLR2C, RPLP0, RPS2, RPLP1, RPSA, RPL…
REACTOME_HIV_LIFE_CYCLE	0.00389105	0.0386768	0.490748	1.93788	0	114	TAF4B, HMGA1, PSIP1, NMT2, SEH1L, RCC1, POLR2F, NUP153, SSRP1, TAF5, NUP93, POLR2K, RANGAP1, FEN1, NUP210, NUP88, VPS28, GTF2H4, NUP107, TAF11, RANBP1, NUP205, RDBP, NUP62, TCEB1, TCEA1, SUPT16H, NUP155, NUP54, POLR2B, RAN, NCBP2, NUP133, POLR2I, RAE1, NUP50, RNGTT, RNMT, POLR2H, XRCC6, NUP37, SUPT4H1, NUP85, XPO1, TAF4, TBP, RPS27A, POLR2D, ERCC3, TPR, NUPL2, NMT1, SUPT5H, TH1L, BANF1, GTF2F2, T…
REACTOME_LATE_PHASE_OF_HIV_LIFE_CYCLE	0.00373134	0.0386768	0.511501	1.97055	0	101	TAF4B, NMT2, SEH1L, RCC1, POLR2F, NUP153, SSRP1, TAF5, NUP93, POLR2K, RANGAP1, NUP210, NUP88, VPS28, GTF2H4, NUP107, TAF11, RANBP1, NUP205, RDBP, NUP62, TCEB1, TCEA1, SUPT16H, NUP155, NUP54, POLR2B, RAN, NCBP2, NUP133, POLR2I, RAE1, NUP50, RNGTT, RNMT, POLR2H, NUP37, SUPT4H1, NUP85, XPO1, TAF4, TBP, RPS27A, POLR2D, ERCC3, TPR, NUPL2, NMT1, SUPT5H, TH1L
REACTOME_INTERACTIONS_OF_VPR_WITH_HOST_CELLULAR_PROTEINS	0.00273973	0.0386768	0.584598	1.84787	0	32	HMGA1, PSIP1, SEH1L, NUP153, NUP93, NUP210, NUP88, NUP107, NUP205, NUP62, NUP155, NUP54, NUP133, RAE1, NUP50, NUP37, NUP85, TPR, NUPL2
REACTOME_ACTIVATION_OF_ATR_IN_RESPONSE_TO_REPLICATION_STRESS	0.00286533	0.0386768	0.678406	2.0774	0	29	MCM10, MCM4, MCM2, MCM3, CDC45, RFC4, CDC25A, CHEK1, CDC7, CDC25C, MCM5, MCM7, RFC5, RPA1, RFC3, CDC6, MCM6, CDK2, DBF4, ATR
REACTOME_REGULATION_OF_GLUCOKINASE_BY_GLUCOKINASE_REGULATORY_PROTEIN	0.00266667	0.0386768	0.636885	1.88139	0	25	SEH1L, NUP153, NUP93, NUP210, NUP88, NUP107, NUP205, NUP62, NUP155, NUP54, NUP133, RAE1, NUP50, NUP37, NUP85, TPR, NUPL2
REACTOME_MITOTIC_PROMETAPHASE	0.00350877	0.0386768	0.620028	2.31853	0	85	RAD21, NUF2, CDCA8, AURKB, SKA1, NDC80, PLK1, BUB1, CDC20, BIRC5, CENPA, KIF2C, INCENP, SEH1L, BUB1B, CENPL, SGOL1, MAD2L1, AHCTF1, CENPI, SPC25, CENPM, KNTC1, SPC24, SMC3, RANGAP1, CENPQ, NUP107, KIF18A, CKAP5, ERCC6L, CASC5, ZW10, SGOL2, PPP2R5D, NUP133, ITGB3BP, RCC2, CENPO, CCDC99, PPP2R5A, ZWILCH, NUP37, PMF1, CENPN, NUP85, XPO1, DSN1
REACTOME_COMPLEMENT_CASCADE	0.00327332	0.0386768	-0.72013	-1.84713	1	20	C7, C4A, C6, CFI, C4BPA, CFH, CFD, CR1, PROS1, C5, C2, C1QB, C1QA, CD46, C1S
REACTOME_PHASE_II_CONJUGATION	0.00151745	0.0386768	-0.598326	-1.82499	0	47	UGT1A6, SULT1E1, ACSM1, SULT1C2, GSTM5, SULT2B1, NAT1, NNMT, GGT1, SULT1A2, UGDH, MGST2, GSTM1, SULT1C4, GGT5, SULT1A1
REACTOME_NONSENSE_MEDIATED_DECAY_ENHANCED_BY_THE_EXON_JUNCTION_COMPLEX	0.00373134	0.0386768	0.444873	1.71386	0	101	UPF2, SMG5, RPL8, RPL7, RPL30, PABPC1, MAGOH, CASC3, RBM8A, RPL36A, RPS18, SMG7, RPS17, EIF4A3, NCBP2, RPL35A, RPL9, RPL5, UPF3A, RPS10, RNPS1, RPS6, RPS3, RPS21, RPS27A, RPS20, UPF3B, RPL17, RPS8, RPL38, RPL27, RPS12, RPL26, RPL3, RPS16, RPL10A, RPS7, RPL19, RPSAP9, SMG1, RPL4, RPS15A, RPS27, RPL26L1, RPS19, RPL14, RPL36, EIF4G1, RPL32, RPL13, RPLP2, RPS29, NCBP1, RPS25, RPL23, FAU, RPLP0, RPS2,…
REACTOME_TELOMERE_MAINTENANCE	0.00302115	0.0386768	0.576337	1.98749	0	52	TERT, DKC1, HIST1H2AE, PRIM2, RFC4, DNA2, RUVBL1, FEN1, PCNA, HIST1H2BE, RFC5, RPA1, HIST1H2BK, HIST1H2AC, HIST2H2BE, RFC3, POLD3, TERF1, HIST1H2BN, PRIM1, HIST2H4A, POLE2, NHP2, HIST1H2BG, POLD1, POLE, RUVBL2, HIST1H2BJ, H2AFZ, HIST1H2BD, TERF2
REACTOME_G2_M_CHECKPOINTS	0.0028169	0.0386768	0.669673	2.13081	0	35	MCM10, MCM4, MCM2, MCM3, CDC45, CCNB2, RFC4, CDC25A, CHEK1, CDC7, CDK1, CDC25C, CCNB1, CHEK2, MCM5, MCM7, RFC5, RPA1, RFC3, CDC6, MCM6, CDK2, DBF4, ATR
REACTOME_S_PHASE	0.00358423	0.0386768	0.468477	1.80514	0	99	MYC, GINS4, MCM4, CCNE2, MCM2, CKS1B, MCM3, CCNA2, CCNE1, CDC45, CDT1, PRIM2, RFC4, CDC25A, GINS1, DNA2, PSMB4, CDC25B, FEN1, PSMD4, PCNA, MCM5, MCM7, RFC5, RPA1, GINS2, RFC3, SKP2, POLD3, CDC6, PRIM1, POLE2, MCM6, POLD1, POLE, CDK2, PSME4, PSMD3, PSMD12, RPS27A, PSMD11, POLA2, PSMB2, POLA1, CDKN1B
REACTOME_DNA_STRAND_ELONGATION	0.00289855	0.0386768	0.663793	2.04092	0	30	GINS4, MCM4, MCM2, MCM3, CDC45, PRIM2, RFC4, GINS1, DNA2, FEN1, PCNA, MCM5, MCM7, RFC5, RPA1, GINS2, RFC3, POLD3, PRIM1, MCM6, POLD1
REACTOME_MRNA_PROCESSING	0.00420168	0.0394958	0.530469	2.16229	0	144	SEH1L, CPSF1, POLR2F, NUP153, SF3B4, LSM2, SNRPD1, PHF5A, THOC4, NUP93, SNRPA1, POLR2K, NUP210, YBX1, MAGOH, RBM8A, SF3B3, NUP88, GTF2H4, NUP107, SF3B14, NUP205, NUP62, ADAR, SNRPE, HNRNPD, NUP155, SF3A2, NUP54, POLR2B, NCBP2, NUP133, POLR2I, RAE1, EFTUD2, NUP50, RNGTT, ZNF473, U2AF1, DHX9, RNMT, NUDT21, RNPS1, NHP2L1, CSTF1, SNRPA, POLR2H, HNRNPU, NUP37, SNRPB, CPSF7, SF3A3, NUP85, NFX1, POLR2D,…
REACTOME_TRANSCRIPTION	0.00456621	0.0397429	0.450568	1.86727	0	163	TAF4B, NFIB, POLR3C, HIST1H2AE, CPSF1, POLR2F, SSRP1, TAF5, POLR1C, TFB2M, THOC4, EHMT2, POLR2K, MAGOH, HIST1H3E, HIST1H2BE, RBM8A, GTF3C5, GTF2H4, TAF11, RDBP, TCEB1, TCEA1, HIST1H2BK, HIST1H2AC, BRF2, HIST2H2BE, POLR1B, SNRPE, HIST1H2BN, SUPT16H, GTF3C2, TAF1A, HIST2H4A, HIST1H2BG, POLR2B, NCBP2, POLR2I, RNGTT, ZNF473, U2AF1, HIST1H2BJ, RNMT, GTF3C4, HIST1H3D, NUDT21, RNPS1, H2AFZ, H3F3A, CSTF1…
REACTOME_SPHINGOLIPID_METABOLISM	0.00442478	0.0397429	-0.521348	-1.62865	2	53	DEGS2, PRKD1, PPAP2B, SMPD3, ARSJ, ASAH1, SGPP2, SMPD1, STS, GM2A, PPAP2A, ARSI, UGCG, SGPP1, COL4A3BP, SPTLC2, SGMS2, SGMS1, ACER2, GALC, ARSG, HEXB, ARSB, GLA, ARSK, ARSA, PSAP
REACTOME_MITOTIC_M_M_G1_PHASES	0.00452489	0.0397429	0.586188	2.42937	0	159	RAD21, NUF2, CDCA8, MCM10, AURKB, SKA1, NDC80, PLK1, BUB1, CDC20, KIF23, MCM4, BIRC5, CENPA, MCM2, KIF2C, E2F3, INCENP, MCM3, E2F1, SEH1L, KIF20A, CDC45, E2F2, CDT1, BUB1B, PRIM2, CENPL, SGOL1, MAD2L1, AHCTF1, PSMB4, CENPI, CDC7, SPC25, CENPM, GMNN, KNTC1, SPC24, SMC3, RANGAP1, PSMD4, CENPQ, NUP107, KIF18A, MCM5, CKAP5, ERCC6L, MCM7, CASC5, RPA1, ZW10, FBXO5, SGOL2, PPP2R5D, CDC6, PRIM1, POLE2, M…
REACTOME_DNA_REPLICATION	0.00454545	0.0397429	0.567688	2.39553	0	179	RAD21, NUF2, CDCA8, MCM10, AURKB, SKA1, NDC80, PLK1, BUB1, CDC20, KIF23, GINS4, MCM4, BIRC5, CENPA, MCM2, KIF2C, E2F3, INCENP, MCM3, E2F1, CCNA2, SEH1L, KIF20A, CDC45, E2F2, CDT1, BUB1B, PRIM2, RFC4, GINS1, CENPL, SGOL1, MAD2L1, AHCTF1, DNA2, PSMB4, CENPI, CDC7, SPC25, CENPM, GMNN, KNTC1, SPC24, SMC3, RANGAP1, FEN1, PSMD4, CENPQ, PCNA, NUP107, KIF18A, MCM5, CKAP5, ERCC6L, MCM7, RFC5, CASC5, RPA1,…
REACTOME_NEUROTRANSMITTER_RELEASE_CYCLE	0.00478469	0.0397858	-0.705199	-1.8897	2	24	SLC1A1, GAD1, SLC1A6, MAOA, ABAT, SNAP25, SYT1, SLC17A7, STXBP1, RIMS1, SLC6A1
REACTOME_GPCR_DOWNSTREAM_SIGNALING	0.00482509	0.0397858	-0.36701	-1.42058	3	298	PDE11A, GNA14, ADRA2A, PTH1R, GRP, AGTR1, PTH2R, PDE3A, PDE1A, OXER1, RGS4, PTHLH, HTR7, P2RY2, RASGRF2, F2RL2, CXCL6, LPAR3, PDE8B, EDNRA, ADRB2, PDE7B, PTGER3, EDNRB, RHOB, P2RY1, PDE10A, VAV3, LPAR1, FFAR2, AVPR1A, VIPR1, CXCL2, F2RL1, HRH1, PIK3R1, HTR2B, GNG11, PDE2A, CXCL12, CALCRL, ADORA3, TRPC6, DGKI, S1PR1, CXCR7, S1PR3, BDKRB2, LPAR6, F2R, PDE1B, F2RL3, PDE4D, SSTR2, CYSLTR1, APLNR, DGK…
REACTOME_HIV_INFECTION	0.00469484	0.0397858	0.363444	1.5508	0	192	TAF4B, HMGA1, PSIP1, NMT2, SEH1L, RCC1, POLR2F, NUP153, SSRP1, TAF5, PSMB4, CD8B, NUP93, POLR2K, RANGAP1, FEN1, PSMD4, NUP210, NUP88, VPS28, GTF2H4, NUP107, TAF11, RANBP1, NUP205, RDBP, NUP62, TCEB1, TCEA1, ARF1, AP1M2, SUPT16H, NUP155, NUP54, POLR2B, RAN, NCBP2, NUP133, POLR2I, RAE1, NUP50, RNGTT, RNMT, PSME4, PSMD3, POLR2H, XRCC6, NPM1, NUP37, SUPT4H1, PSMD12, NUP85, XPO1, TAF4, TBP, RPS27A, PO…
REACTOME_FANCONI_ANEMIA_PATHWAY	0.00527704	0.0399117	0.648059	1.83762	1	21	USP1, UBE2T, FANCE, FANCA, FANCB, FANCL, FANCG, FANCC, FANCD2, BRCA2, ATR, RPS27A, PALB2
REACTOME_METABOLISM_OF_MRNA	0.00497512	0.0399117	0.347995	1.48868	0	204	UPF2, YWHAZ, SMG5, RPL8, RPL7, LSM2, RPL30, PSMB4, EXOSC4, PABPC1, EXOSC5, PSMD4, MAGOH, CASC3, RBM8A, RPL36A, RPS18, DCPS, EXOSC3, SMG7, HNRNPD, RPS17, EIF4A3, NCBP2, PATL1, RPL35A, RPL9, RPL5, KHSRP, EXOSC6, UPF3A, RPS10, RNPS1, PSME4, RPS6, HSPA1B, RPS3, PSMD3, PSMD12, RPS21, XPO1, ELAVL1, EXOSC2, RPS27A, RPS20, CNOT10, ANP32A, UPF3B, LSM1, PSMD11, RPL17, PSMB2, PRKCA, LSM4, RPS8, EXOSC8, RPL3…
REACTOME_METABOLISM_OF_RNA	0.0052356	0.0399117	0.400654	1.73676	0	247	SEH1L, UPF2, YWHAZ, SMG5, NUP153, RPL8, RPL7, LSM2, RPL30, SNRPD1, PSMB4, EXOSC4, PABPC1, NUP93, EXOSC5, PSMD4, NUP210, TGS1, WDR77, MAGOH, GEMIN4, CASC3, RBM8A, NUP88, NUP107, RPL36A, RPS18, NUP205, DCPS, NUP62, EXOSC3, CLNS1A, SMG7, SNRPE, HNRNPD, NUP155, NUP54, DDX20, RPS17, EIF4A3, NCBP2, PATL1, NUP133, RPL35A, RAE1, PRMT5, NUP50, RPL9, RPL5, KHSRP, EXOSC6, UPF3A, RPS10, RNPS1, PSME4, RPS6, H…
REACTOME_NEP_NS2_INTERACTS_WITH_THE_CELLULAR_EXPORT_MACHINERY	0.00543478	0.0399117	0.644017	1.95635	1	27	SEH1L, NUP153, NUP93, NUP210, NUP88, NUP107, NUP205, NUP62, NUP155, NUP54, RAN, NUP133, RAE1, NUP50, NUP37, NUP85, XPO1, TPR, NUPL2
REACTOME_TRANSPORT_OF_RIBONUCLEOPROTEINS_INTO_THE_HOST_NUCLEUS	0.00543478	0.0399117	0.63419	1.9265	1	27	SEH1L, NUP153, NUP93, NUP210, NUP88, NUP107, NUP205, NUP62, NUP155, NUP54, NUP133, RAE1, NUP50, NUP37, NUP85, TPR, NUPL2, KPNB1
REACTOME_PLATELET_ACTIVATION_SIGNALING_AND_AGGREGATION	0.00509554	0.0399117	-0.426227	-1.57508	3	170	GNA14, ADRA2A, COL1A1, F13A1, COL1A2, TGFB3, HGF, F2RL2, CLU, SELP, CD36, MMRN1, SPARC, SERPINE1, RHOB, P2RY1, VAV3, FN1, PIK3R1, CFD, GNG11, VEGFC, TRPC6, DGKI, F2R, RAPGEF3, F2RL3, ITGB3, VWF, EGF, DGKD, P2RY12, ALB, PRKCH, PDGFA, TIMP1, TGFB1, MGLL, PROS1, F5, CD63, GNG2, GNAI1, PIK3CG, GNG12, SERPINA1, GNB5, DGKQ, THBS1, RAPGEF4, PIK3R5, APBB1IP, ARRB1, SERPING1, VAV1, BCAR1, GNGT2
REACTOME_EXTENSION_OF_TELOMERES	0.00543478	0.0399117	0.636799	1.93442	1	27	TERT, DKC1, PRIM2, RFC4, DNA2, RUVBL1, FEN1, PCNA, RFC5, RPA1, RFC3, POLD3, PRIM1, POLE2, NHP2, POLD1, POLE, RUVBL2
REACTOME_CELL_CYCLE_MITOTIC	0.00561798	0.0406223	0.525923	2.32429	0	295	RAD21, NUF2, MYC, TYMS, CDCA8, NEK2, E2F5, MCM10, AURKB, SKA1, NDC80, PLK1, LIN9, BUB1, CDC20, KIF23, GINS4, MCM4, TFDP1, BIRC5, CCNE2, CENPA, MCM2, UBE2C, KIF2C, CKS1B, CDKN2D, E2F3, INCENP, MCM3, E2F1, CCNA2, SEH1L, RBL1, CCNE1, KIF20A, AURKA, CDC45, E2F2, CDT1, BUB1B, CDKN2C, CCNB2, PTTG1, PRIM2, RFC4, CDC25A, GINS1, CENPL, SGOL1, MAD2L1, NINL, AHCTF1, DNA2, PSMB4, CENPI, PKMYT1, PLK4, TUBGCP3…
REACTOME_MEIOTIC_RECOMBINATION	0.0058309	0.0415231	0.515171	1.76047	1	47	TEX15, DMC1, BLM, RAD51, HIST1H2AE, MSH5, MND1, NBN, HIST1H3E, HIST1H2BE, RBBP8, RPA1, HIST1H2BK, HIST1H2AC, HIST2H2BE, HIST1H2BN, HIST2H4A, HIST1H2BG, HIST1H2BJ, CDK2, HIST1H3D, H2AFZ, H3F3A, HIST1H2BD, BRCA2
REACTOME_ASSEMBLY_OF_THE_PRE_REPLICATIVE_COMPLEX	0.00621118	0.043571	0.495387	1.73272	1	56	MCM4, MCM2, E2F3, MCM3, E2F1, E2F2, CDT1, PSMB4, GMNN, PSMD4, MCM5, MCM7, CDC6, MCM6, PSME4, PSMD3, PSMD12, RPS27A, PSMD11, PSMB2, PSMA4, MCM8, PSMB5, PSMD2, PSMA7
REACTOME_RECRUITMENT_OF_MITOTIC_CENTROSOME_PROTEINS_AND_COMPLEXES	0.00636943	0.0440168	0.47901	1.68259	1	59	NEK2, PLK1, NINL, PLK4, TUBGCP3, CDK1, CCNB1, CEP76, CKAP5, CEP57, CEP72, TUBB, TUBG1, PCNT, AZI1, TUBA1A, CEP192, SDCCAG8, CEP164, ALMS1, YWHAE, OFD1, CEP135, CENPJ, CEP70, FGFR1OP, CEP250, HSP90AA1, CSNK1E
REACTOME_FORMATION_OF_FIBRIN_CLOT_CLOTTING_CASCADE	0.00646204	0.0440168	-0.701819	-1.72228	3	16	F13A1, F3, TFPI, THBD, VWF, F10, PROC, PROS1, F5
REACTOME_CELL_CYCLE	0.00675676	0.0453668	0.525222	2.36919	0	357	SMC1B, TERT, RAD21, NUF2, MYC, TYMS, CDCA8, NEK2, E2F5, MCM10, AURKB, SKA1, NDC80, PLK1, LIN9, BUB1, CDC20, KIF23, GINS4, MCM4, TFDP1, BIRC5, CCNE2, CENPA, MCM2, UBE2C, KIF2C, CKS1B, CDKN2D, E2F3, INCENP, HJURP, MCM3, E2F1, CCNA2, SEH1L, RBL1, CCNE1, KIF20A, AURKA, DKC1, CDC45, E2F2, CDT1, BUB1B, CDKN2C, CCNB2, PTTG1, HIST1H2AE, PRIM2, RFC4, CDC25A, GINS1, SYCP2, CENPL, SGOL1, MAD2L1, NINL, AHCTF…
REACTOME_SIGNALING_BY_GPCR	0.00690449	0.0455008	-0.348722	-1.37653	5	386	PDE11A, GNA14, ADRA2A, PTH1R, CCBP2, GRP, AGTR1, PTH2R, PDE3A, PDE1A, WNT7B, FZD4, OXER1, RGS4, PTHLH, HTR7, P2RY2, RASGRF2, GPR39, F2RL2, CXCL6, LPAR3, PDE8B, EDNRA, ADRB2, PDE7B, DARC, PTGER3, EDNRB, RHOB, P2RY1, PDE10A, VAV3, LPAR1, MMP3, FFAR2, AVPR1A, VIPR1, CXCL2, F2RL1, HRH1, PIK3R1, HTR2B, GNG11, PDE2A, CXCL12, CALCRL, CCL11, ADORA3, CCRL1, TRPC6, WNT2, DGKI, S1PR1, CXCR7, S1PR3, BDKRB2, …
REACTOME_REGULATION_OF_MITOTIC_CELL_CYCLE	0.00701754	0.0455008	0.427104	1.55093	1	76	AURKB, PLK1, CDC20, UBE2C, CCNA2, AURKA, BUB1B, PTTG1, MAD2L1, PSMB4, CDK1, PSMD4, CCNB1, FBXO5, SKP2, CDK2, PSME4, PSMD3, PSMD12, CDC16, RPS27A, ANAPC7, PSMD11, PSMB2, CUL1, PSMA4, ANAPC1, PSMB5, PSMD2, PSMA7, CDC27
REACTOME_RNA_POL_I_RNA_POL_III_AND_MITOCHONDRIAL_TRANSCRIPTION	0.00706714	0.0455008	0.431331	1.61449	1	86	NFIB, POLR3C, HIST1H2AE, POLR2F, POLR1C, TFB2M, EHMT2, POLR2K, HIST1H3E, HIST1H2BE, GTF3C5, GTF2H4, HIST1H2BK, HIST1H2AC, BRF2, HIST2H2BE, POLR1B, HIST1H2BN, GTF3C2, TAF1A, HIST2H4A, HIST1H2BG, HIST1H2BJ, GTF3C4, HIST1H3D, H2AFZ, H3F3A, HIST1H2BD, POLR2H, SNAPC3, SNAPC4, POLR3K, TBP, SSB, POLRMT, POLR1A, ERCC3, TAF1C, ERCC6, POLR3F
REACTOME_PEPTIDE_CHAIN_ELONGATION	0.00719424	0.0456932	0.432537	1.59991	1	82	RPL8, RPL7, RPL30, RPL36A, RPS18, RPS17, RPL35A, RPL9, RPL5, RPS10, RPS6, RPS3, RPS21, RPS27A, RPS20, RPL17, RPS8, RPL38, RPL27, RPS12, RPL26, RPL3, RPS16, RPL10A, RPS7, RPL19, RPSAP9, RPL4, RPS15A, RPS27, RPL26L1, RPS19, RPL14, RPL36, EEF1A1, RPL32, RPL13, RPLP2, RPS29, RPS25, RPL23, FAU, RPLP0, RPS2, RPLP1, RPSA, RPL23A, RPS24, RPL18A, RPS13, RPL37A, RPL18, RPL27A
REACTOME_CYCLIN_A_B1_ASSOCIATED_EVENTS_DURING_G2_M_TRANSITION	0.00742574	0.0465347	0.692921	1.79768	2	15	PLK1, CCNA2, CCNB2, CDC25A, PKMYT1, CDK1, CDC25C, CDC25B, CCNB1
REACTOME_SPHINGOLIPID_DE_NOVO_BIOSYNTHESIS	0.00797448	0.0475949	-0.644687	-1.72755	4	24	DEGS2, PRKD1, PPAP2B, SGPP2, PPAP2A, SGPP1, COL4A3BP, SPTLC2, SGMS2, SGMS1, ACER2
REACTOME_HS_GAG_BIOSYNTHESIS	0.00797448	0.0475949	-0.627312	-1.68847	4	25	HS3ST2, HS6ST3, GPC6, HS6ST2, GPC3, GPC4, HSPG2, HS3ST3A1, GPC1, HS3ST3B1
REACTOME_CLASS_A1_RHODOPSIN_LIKE_RECEPTORS	0.00773196	0.0475949	-0.407677	-1.49249	5	155	ADRA2A, CCBP2, GRP, AGTR1, OXER1, HTR7, P2RY2, GPR39, F2RL2, CXCL6, LPAR3, EDNRA, ADRB2, DARC, PTGER3, EDNRB, P2RY1, LPAR1, FFAR2, AVPR1A, CXCL2, F2RL1, HRH1, HTR2B, CXCL12, CCL11, ADORA3, CCRL1, S1PR1, CXCR7, S1PR3, BDKRB2, LPAR6, F2R, F2RL3, CCL17, CCL22, SSTR2, CYSLTR1, APLNR, GPR68, CNR1, P2RY12, PTGDR, CCR10, IL8, CCR4, GPR4, CYSLTR2, TSHR, PTGER4, GPER, CX3CR1, PTGIR, OXTR, CXCL13, CCL21, T…
REACTOME_NITRIC_OXIDE_STIMULATES_GUANYLATE_CYCLASE	0.008	0.0475949	-0.67018	-1.76793	4	22	PDE11A, GUCY1A2, PDE3A, KCNMB4, PDE1A, PRKG1, PDE10A, PDE2A, MRVI1, PDE1B, PRKG2, GUCY1B3, GUCY1A3, PDE5A
REACTOME_TRANSLATION	0.00833333	0.0480818	0.363694	1.47792	1	142	EIF3C, EIF3E, EIF3H, RPL8, RPL7, RPL30, PABPC1, RPL36A, RPS18, EIF3D, RPS17, RPL35A, RPL9, RPL5, SEC61A2, SRP72, RPS10, RPS6, RPS3, TRAM1, RPS21, RPS27A, RPS20, SSR1, RPL17, SSR2, EIF4EBP1, RPS8, RPL38, RPL27, EEF1G, EIF4A2, RPS12, RPL26, EIF2B3, EEF1D, SRP9, RPL3, RPS16, EIF5B, RPL10A, RPS7, RPN1, RPL19, RPSAP9, EIF2B1, RPL4, RPS15A, RPS27, RPL26L1, EIF3B, RPS19, RPL14, RPL36, EEF1B2, EIF4G1, EI…
REACTOME_TRNA_AMINOACYLATION	0.00869565	0.0480818	0.505406	1.65711	2	42	EPRS, DARS2, TARS2, AARS, CARS2, PARS2, VARS, YARS, IARS, MARS2, IARS2, FARSB, EEF1E1, KARS, NARS, LARS, WARS, SARS2, NARS2, RARS2, FARS2, FARSA, VARS2, AARS2, MARS, AIMP2, AIMP1, SARS, CARS, YARS2, EARS2, TARS
REACTOME_DEADENYLATION_DEPENDENT_MRNA_DECAY	0.00859599	0.0480818	0.495249	1.67234	2	44	LSM2, EXOSC4, PABPC1, EXOSC5, DCPS, EXOSC3, EIF4A3, PATL1, EXOSC6, EXOSC2, CNOT10, LSM1, LSM4, EXOSC8, EIF4A2, PAIP1, EXOSC9, RQCD1, LSM6, EXOSC1, PARN, EIF4G1, EDC3, CNOT4, C2orf29, EDC4
REACTOME_GLUCOSE_TRANSPORT	0.00819672	0.0480818	0.530166	1.6892	2	33	SEH1L, NUP153, NUP93, NUP210, SLC2A4, NUP88, NUP107, NUP205, NUP62, NUP155, NUP54, NUP133, RAE1, NUP50, SLC2A1, NUP37, SLC37A4, NUP85, TPR, NUPL2
REACTOME_MEIOTIC_SYNAPSIS	0.00859599	0.0480818	0.506776	1.71126	2	44	SMC1B, RAD21, HIST1H2AE, SYCP2, SUN2, SMC3, HIST1H2BE, LMNB1, HIST1H2BK, HIST1H2AC, HIST2H2BE, TERF1, HIST1H2BN, HIST2H4A, HIST1H2BG, LMNA, HIST1H2BJ, H2AFZ, HIST1H2BD, TERF2, ATR
REACTOME_APOPTOTIC_EXECUTION_PHASE	0.00854701	0.0480818	0.50343	1.71788	2	46	DSG3, PKP1, DSG2, DSP, MST4, PTK2, HMGB2, FNTA, DSG1, STK24, DFFB, PRKCQ, LMNB1, CDH1, TJP2, LMNA, BIRC2
REACTOME_PHOSPHOLIPID_METABOLISM	0.00899743	0.049172	-0.399841	-1.4771	6	172	SLC44A4, PLA2G4F, PLA2G2A, INPP4B, PLA2G5, SLC44A5, DEGS2, PIP5K1B, GPD1L, PRKD1, GPD1, PIK3R1, GPCPD1, ETNK2, PPAP2B, SMPD3, INPP5J, ARSJ, ACHE, PIK3C2G, ASAH1, SGPP2, SMPD1, STS, GM2A, PPAP2A, ARSI, UGCG, SGPP1, MGLL, PLD4, COL4A3BP, SPTLC2, PIK3CG, MBOAT7, SGMS2, SGMS1, ACER2, PLA2G16, GPAT2, PTEN, GPAM, GALC, PIK3R5, LPCAT3, LPCAT2
REACTOME_HEPARAN_SULFATE_HEPARIN_HS_GAG_METABOLISM	0.00918836	0.0496383	-0.526602	-1.59082	5	44	HS3ST2, DCN, HS6ST3, VCAN, GPC6, GXYLT2, HS6ST2, GPC3, B3GAT1, GPC4, HSPG2, IDUA, GUSB, BGN, HS3ST3A1, GPC1
REACTOME_PHASE1_FUNCTIONALIZATION_OF_COMPOUNDS	0.00940439	0.050228	-0.562206	-1.64289	5	38	ADH1C, CYP4F11, CYP4B1, CYP8B1, MAOA, CYP1B1, CYP26A1, ADH1B, ALDH1A1, CYP21A2, FMO1, CYP2E1, CYP2J2, TBXAS1, CYP11A1, PTGS1, ACSS2, CYP2R1, CYP27B1
REACTOME_G1_S_SPECIFIC_TRANSCRIPTION	0.0104439	0.055153	0.670461	1.74362	3	16	TYMS, TFDP1, E2F1, CCNE1, CDC45, CDT1, CDC25A, CDK1, PCNA, FBXO5, CDC6
REACTOME_AXON_GUIDANCE	0.011194	0.0584577	-0.375113	-1.41855	8	220	SEMA3E, ALCAM, COL1A1, COL3A1, ABLIM3, COL1A2, RND1, COL5A1, SEMA3A, COL4A5, SLIT3, SCN3B, COL5A2, UNC5A, ROBO2, UNC5C, LAMA1, GFRA1, COL6A3, CNTN1, SLIT2, ST8SIA2, CACNA1H, DPYSL4, RHOB, SEMA5A, NRCAM, CRMP1, TRPC6, SCN2A, ANK1, MYH11, NRP1, NTN4, ITGA1, ROBO1, TREM2, ITGB3, SCN1B, SCN8A, DPYSL3, PLXNC1, COL6A2, ITGA5, UNC5B, ITGAV, COL6A1, ITGA2, SCN4A, SEMA6D, RGMB, ST8SIA4, GFRA2, RPS6KA2, LA…
REACTOME_DEGRADATION_OF_THE_EXTRACELLULAR_MATRIX	0.0115321	0.0595615	-0.656512	-1.65754	6	19	CTSG, TPSAB1, MMP13, MMP17, MMP2, MMP10, MMP11, MMP3, MMP16
REACTOME_LOSS_OF_NLP_FROM_MITOTIC_CENTROSOMES	0.0120846	0.0617365	0.484893	1.67214	3	52	NEK2, PLK1, NINL, PLK4, CDK1, CEP76, CKAP5, CEP57, CEP72, TUBB, TUBG1, PCNT, AZI1, TUBA1A, CEP192, SDCCAG8, CEP164, ALMS1, YWHAE, OFD1, CEP135, CENPJ, CEP70, FGFR1OP, CEP250, HSP90AA1, CSNK1E
REACTOME_MRNA_3_END_PROCESSING	0.0133333	0.0673835	0.590946	1.74568	4	25	CPSF1, THOC4, MAGOH, RBM8A, NCBP2, U2AF1, NUDT21, RNPS1, CSTF1, CPSF7, NFX1, UPF3B, CLP1, CSTF3, PABPN1, DHX38, SRRM1, CDC40, CPSF3, NCBP1, CSTF2, U2AF2, PCF11
REACTOME_E2F_MEDIATED_REGULATION_OF_DNA_REPLICATION	0.013587	0.0679348	0.560872	1.70378	4	27	TYMS, TFDP1, E2F1, CCNE1, CDC45, CDT1, PRIM2, CDC25A, CDK1, PCNA, CCNB1, FBXO5, CDC6, PRIM1, PPP2R3B
REACTOME_ACYL_CHAIN_REMODELLING_OF_PC	0.0145396	0.0711834	-0.687524	-1.6872	8	16	PLA2G4F, PLA2G2A, PLA2G5
REACTOME_CGMP_EFFECTS	0.0145396	0.0711834	-0.670992	-1.66693	8	17	PDE11A, PDE3A, KCNMB4, PDE1A, PRKG1, PDE10A, PDE2A, MRVI1, PDE1B, PRKG2, PDE5A
REACTOME_NUCLEAR_RECEPTOR_TRANSCRIPTION_PATHWAY	0.015456	0.0743553	-0.556108	-1.60836	9	35	AR, NR2F1, PGR, ESRRG, THRB, NR4A2, NR5A2, PPARG, RARA, NR4A3, NR3C2, ESR1, NR3C1
REACTOME_STRIATED_MUSCLE_CONTRACTION	0.0155039	0.0743553	0.632258	1.71434	5	18	TNNT1, TNNC1, TNNT2, TNNI3, ACTN2, DES, TPM3
REACTOME_RNA_POL_III_TRANSCRIPTION	0.0163934	0.0778275	0.509748	1.62415	5	33	NFIB, POLR3C, POLR2F, POLR1C, POLR2K, GTF3C5, BRF2, GTF3C2, GTF3C4, POLR2H, SNAPC3, SNAPC4, POLR3K, TBP, SSB, POLR3F
REACTOME_FORMATION_OF_THE_TERNARY_COMPLEX_AND_SUBSEQUENTLY_THE_43S_COMPLEX	0.0173913	0.0801364	0.461079	1.57668	5	48	EIF3C, EIF3E, EIF3H, RPS18, EIF3D, RPS17, RPS10, RPS6, RPS3, RPS21, RPS27A, RPS20, RPS8, RPS12, RPS16, RPS7, RPSAP9, RPS15A, RPS27, EIF3B, RPS19, RPS29, EIF2S2, RPS25, EIF3A, FAU, RPS2, RPSA, RPS24, EIF3J, RPS13, EIF2S1, EIF3K, EIF3I, EIF3G, EIF1AX
REACTOME_GASTRIN_CREB_SIGNALLING_PATHWAY_VIA_PKC_AND_MAPK	0.0172414	0.0801364	-0.40442	-1.44992	12	130	GNA14, GRP, AGTR1, P2RY2, F2RL2, LPAR3, EDNRA, EDNRB, P2RY1, LPAR1, MMP3, FFAR2, AVPR1A, F2RL1, HRH1, PIK3R1, HTR2B, GNG11, TRPC6, DGKI, BDKRB2, LPAR6, F2R, F2RL3, CYSLTR1, DGKD, GPR68, PRKCH, HBEGF, GPR4, CYSLTR2, MGLL, RPS6KA2, GNG2, EGFR, OXTR, GNG12, PLCB1, TACR1, PTAFR, MCHR1, GNB5, RGS18, DGKQ
REACTOME_TRANSMISSION_ACROSS_CHEMICAL_SYNAPSES	0.0172643	0.0801364	-0.401963	-1.44304	12	132	SLC1A1, GAD1, SLC1A6, GRIK3, MAOA, GABRB2, KCNJ12, RASGRF2, KCNJ15, CHRNA1, ABAT, GABRB3, SNAP25, CAMK2B, SYT1, GNG11, GRIA3, GRIN1, PRKACB, SLC1A3, SLC17A7, ACHE, STXBP1, RIMS1, SLC1A2, SLC6A1, CAMK4, RPS6KA2, GNG2, GNAI1, GNAL, ADCY4, GNG12, PLCB1, ADCY5, CACNB4, CACNA1B, CHRNA3
REACTOME_CHONDROITIN_SULFATE_DERMATAN_SULFATE_METABOLISM	0.0183767	0.0825662	-0.502536	-1.51812	11	44	DCN, VCAN, CSGALNACT1, CHSY3, GPC6, GXYLT2, GPC3, B3GAT1, GPC4, UST, CHST15, HSPG2, IDUA, CHST7, BGN, CHPF, GPC1, DSE, CHST11, HEXB, ARSB, CHST12, SDC1, AGRN
REACTOME_ACTIVATION_OF_THE_MRNA_UPON_BINDING_OF_THE_CAP_BINDING_COMPLEX_AND_EIFS_AND_SUBSEQUENT_BINDING_TO_43S	0.0186335	0.0825662	0.458552	1.60389	5	56	EIF3C, EIF3E, EIF3H, PABPC1, RPS18, EIF3D, RPS17, RPS10, RPS6, RPS3, RPS21, RPS27A, RPS20, EIF4EBP1, RPS8, EIF4A2, RPS12, RPS16, RPS7, RPSAP9, RPS15A, RPS27, EIF3B, RPS19, EIF4G1, RPS29, EIF2S2, RPS25, EIF3A, FAU, RPS2, RPSA, RPS24, EIF3J, RPS13, EIF2S1, EIF3K, EIF3I, EIF3G, EIF1AX, EIF4A1
REACTOME_GPCR_LIGAND_BINDING	0.018797	0.0825662	-0.363609	-1.37272	14	216	ADRA2A, PTH1R, CCBP2, GRP, AGTR1, PTH2R, WNT7B, FZD4, OXER1, PTHLH, HTR7, P2RY2, GPR39, F2RL2, CXCL6, LPAR3, EDNRA, ADRB2, DARC, PTGER3, EDNRB, P2RY1, LPAR1, FFAR2, AVPR1A, VIPR1, CXCL2, F2RL1, HRH1, HTR2B, GNG11, CXCL12, CALCRL, CCL11, ADORA3, CCRL1, WNT2, S1PR1, CXCR7, S1PR3, BDKRB2, LPAR6, F2R, F2RL3, WNT5A, CCL17, CCL22, SSTR2, CYSLTR1, APLNR, ADM, GPR68, GRM4, CNR1, P2RY12, PTGDR, CCR10, IL8…
REACTOME_PLATELET_HOMEOSTASIS	0.018705	0.0825662	-0.470581	-1.51476	12	63	PDE11A, GUCY1A2, PDE3A, KCNMB4, PDE1A, PRKG1, PDE10A, GNG11, PDE2A, MRVI1, TRPC6, PDE1B, SLC8A2, PRKG2, GUCY1B3, GUCY1A3, PDE5A, GNG2, PTGIR, GNG12, GNB5, ATP2B2, GNGT2, SLC8A1, GNG10, ATP2A3
REACTOME_GABA_SYNTHESIS_RELEASE_REUPTAKE_AND_DEGRADATION	0.0183946	0.0825662	-0.686395	-1.65552	10	15	GAD1, ABAT, SNAP25, SYT1, STXBP1, RIMS1, SLC6A1
REACTOME_BILE_ACID_AND_BILE_SALT_METABOLISM	0.0193861	0.0828315	-0.643684	-1.59909	11	17	CYP8B1, FABP6, ACOX2, ABCC3, CH25H, AMACR, SLC27A2, ALB
REACTOME_RNA_POL_II_PRE_TRANSCRIPTION_EVENTS	0.0191083	0.0828315	0.428	1.50341	5	59	TAF4B, POLR2F, SSRP1, TAF5, POLR2K, GTF2H4, TAF11, RDBP, TCEB1, TCEA1, SUPT16H, POLR2B, NCBP2, POLR2I, POLR2H, SUPT4H1, TAF4, TBP, POLR2D, ERCC3, SUPT5H, TH1L, GTF2F2, TAF13, COBRA1, GTF2E1, GTF2H2, TCEB3, NCBP1, WHSC2, POLR2C, GTF2B, CTDP1, TAF6, POLR2G, GTF2H3
REACTOME_POST_TRANSLATIONAL_PROTEIN_MODIFICATION	0.0192308	0.0828315	-0.371679	-1.36734	14	162	MUCL1, MUC6, GALNT5, GCNT3, GALNTL2, GALNT6, ST8SIA2, GALNT10, ST8SIA6, GALNT14, GALNT7, GCNT4, ARSJ, MGAT4A, MAN1C1, MUC4, MAN2A1, MAN1A1, F10, GALNTL1, STS, ST6GAL1, ARSI, FUT8, B3GNT8, SEMA6D, PROC, GFPT2, PROS1
REACTOME_PEROXISOMAL_LIPID_METABOLISM	0.0196399	0.0831601	-0.616522	-1.58138	11	20	CROT, ACOX2, CRAT, AMACR, IDH1, SLC27A2
REACTOME_OTHER_SEMAPHORIN_INTERACTIONS	0.0200669	0.0842093	-0.679282	-1.63837	11	15	SEMA3E, SEMA5A, ITGA1, TREM2, PLXNC1, SEMA6D, PLXND1, TYROBP
REACTOME_REGULATION_OF_INSULIN_SECRETION	0.021097	0.0877488	-0.459593	-1.50825	14	70	GNA14, ADRA2A, GRP, DPP4, SNAP25, GNG11, PRKACB, RAPGEF3, PCSK1, STXBP1, GNAO1, KCNJ11, MARCKS, GNG2, GNAI1, GNG12, PLCB1, ADCY5, GNB5, RAPGEF4, SPCS3, GNGT2, GNG10, KCNS3
REACTOME_PROCESSING_OF_CAPPED_INTRONLESS_PRE_MRNA	0.0214477	0.0882474	0.564273	1.6314	7	23	CPSF1, SNRPE, NCBP2, ZNF473, NUDT21, CSTF1, SNRPB, CPSF7, CLP1, CSTF3, SNRPG, SLBP, SNRPF, PABPN1, CPSF3, SNRPD3, NCBP1, CSTF2, PCF11
REACTOME_G_ALPHA_Q_SIGNALLING_EVENTS	0.0215924	0.0882474	-0.409706	-1.43845	15	109	GNA14, GRP, AGTR1, P2RY2, F2RL2, LPAR3, EDNRA, EDNRB, P2RY1, LPAR1, FFAR2, AVPR1A, F2RL1, HRH1, PIK3R1, HTR2B, GNG11, TRPC6, DGKI, BDKRB2, LPAR6, F2R, F2RL3, CYSLTR1, DGKD, GPR68, PRKCH, GPR4, CYSLTR2, MGLL, GNG2, OXTR, GNG12, PLCB1, TACR1, PTAFR, MCHR1, GNB5, RGS18, DGKQ
REACTOME_HS_GAG_DEGRADATION	0.0227642	0.0917145	-0.635122	-1.58705	13	18	GPC6, GPC3, GPC4, HSPG2, IDUA, GUSB, GPC1, NAGLU, SDC1, AGRN, SGSH, GLB1
REACTOME_LIPID_DIGESTION_MOBILIZATION_AND_TRANSPORT	0.0228311	0.0917145	-0.563438	-1.59914	14	30	FABP4, PLIN1, BMP1, LIPE, PRKACB, CAV1, CETP, ALB, APOC2, HSPG2, MGLL, LDLR, SAR1B, ABCA1, APOE, P4HB, SDC1, PLTP, ABCG1, LCAT, A2M
REACTOME_INTEGRATION_OF_ENERGY_METABOLISM	0.0249307	0.0993004	-0.415896	-1.42994	17	94	GNA14, ADRA2A, GRP, DPP4, SNAP25, GNG11, FASN, PRKACB, RAPGEF3, PCSK1, PRKAA2, STXBP1, GNAO1, KCNJ11, MARCKS, GNG2, GNAI1, ADCY4, GNG12, PLCB1, ADCY5, ACACB, GNB5, RAPGEF4, SPCS3, GNGT2, GNG10, KCNS3, ACACA
REACTOME_TRANSCRIPTION_COUPLED_NER_TC_NER	0.025788	0.10155	0.453829	1.53248	8	44	RFC4, POLR2F, POLR2K, PCNA, GTF2H4, RFC5, TCEA1, RPA1, RFC3, POLD3, POLE2, POLR2B, POLD1, POLR2I, POLE, POLR2H, POLR2D, ERCC3, ERCC6
REACTOME_APC_C_CDH1_MEDIATED_DEGRADATION_OF_CDC20_AND_OTHER_APC_C_CDH1_TARGETED_PROTEINS_IN_LATE_MITOSIS_EARLY_G1	0.0260586	0.10155	0.417707	1.47849	7	63	AURKB, PLK1, CDC20, UBE2C, AURKA, PTTG1, PSMB4, PSMD4, SKP2, PSME4, PSMD3, PSMD12, CDC16, RPS27A, ANAPC7, PSMD11, PSMB2, PSMA4, ANAPC1, PSMB5, PSMD2, PSMA7, CDC27, ANAPC10, PSMA5, PSMB3, ANAPC5, ANAPC11, PSMD8, PSMB9, PSMD7, PSMB6, PSMD13, PSMD9, CDC23, PSMD10, PSMC3, PSMD1, PSMC2, PSMA6
REACTOME_APC_C_CDC20_MEDIATED_DEGRADATION_OF_MITOTIC_PROTEINS	0.0261438	0.10155	0.41076	1.45547	7	64	CDC20, UBE2C, BUB1B, PTTG1, MAD2L1, PSMB4, CDK1, PSMD4, CCNB1, PSME4, PSMD3, PSMD12, CDC16, RPS27A, ANAPC7, PSMD11, PSMB2, PSMA4, ANAPC1, PSMB5, PSMD2, PSMA7, CDC27, ANAPC10, BUB3, PSMA5, PSMB3, ANAPC5, ANAPC11, PSMD8, PSMB9, PSMD7, PSMB6, PSMD13, PSMD9, CDC23, PSMD10, PSMC3, PSMD1, PSMC2, PSMA6
REACTOME_PACKAGING_OF_TELOMERE_ENDS	0.0266667	0.102732	0.530358	1.5667	9	25	HIST1H2AE, HIST1H2BE, HIST1H2BK, HIST1H2AC, HIST2H2BE, TERF1, HIST1H2BN, HIST2H4A, HIST1H2BG, HIST1H2BJ, H2AFZ, HIST1H2BD, TERF2
REACTOME_SIGNALING_BY_PDGF	0.0281879	0.10771	-0.393136	-1.38631	20	114	THBS4, COL1A1, COL3A1, COL1A2, COL5A1, COL4A5, COL5A2, PDE1A, COL6A3, PLAT, PDGFRB, THBS2, PIK3R1, PDGFC, PDGFD, PRKACB, PDE1B, PDGFRA, CDKN1A, COL6A2, COL6A1, PDGFA, FOXO1, CAMK4, COL4A4, ADCY4, COL4A3, ADCY5
REACTOME_INNATE_IMMUNE_SYSTEM	0.0288221	0.109245	-0.357909	-1.34459	22	202	LBP, C7, C4A, DUSP4, MAPK10, C6, CFI, FOS, CTSK, CASP10, DUSP6, PELI2, C4BPA, CFH, CFD, CR1, DEFB1, TLR7, LY96, CASP4, IRAK3, LY86, TLR4, PROS1, MAPK11, RPS6KA2, TLR3, CASP8, PYCARD, NLRP3, NLRP1, RIPK3, JUN, C5, UBA7, MEF2C, RPS6KA5, RNF125, DNM1, CTSB, CASP9, C2, TAB3, C1QB, BTK, IRAK4, ATG12, CCR2, NOD1, BCL2L1, C1QA, CD46, PPP2CB, CD4, MAP2K6, C1S, CTSL1, CAPZA2, CD180, NLRX1, LGMN, ATF2, TLR…
REACTOME_O_LINKED_GLYCOSYLATION_OF_MUCINS	0.0320611	0.119593	-0.486355	-1.4663	20	43	MUCL1, MUC6, GALNT5, GCNT3, GALNTL2, GALNT6, GALNT10, GALNT14, GALNT7, GCNT4, MUC4, GALNTL1, ST6GAL1, B3GNT8
REACTOME_MAPK_TARGETS_NUCLEAR_EVENTS_MEDIATED_BY_MAP_KINASES	0.0319635	0.119593	-0.536125	-1.52162	20	30	DUSP4, MAPK10, FOS, DUSP6, MAPK11, RPS6KA2, JUN, MEF2C, RPS6KA5
REACTOME_NEURONAL_SYSTEM	0.0329531	0.121952	-0.362555	-1.35663	25	192	SLC1A1, GAD1, SLC1A6, GRIK3, MAOA, KCND3, GABRB2, KCNJ12, KCNMB4, RASGRF2, KCNJ15, ABCC9, KCND2, CHRNA1, ABAT, KCNA6, GABRB3, SNAP25, CAMK2B, SYT1, GNG11, GRIA3, GRIN1, KCNS1, PRKACB, KCNJ8, SLC1A3, KCNA1, HCN2, SLC17A7, ACHE, KCNQ1, STXBP1, KCNK6, RIMS1, SLC1A2, SLC6A1, KCNJ11, CAMK4, STX1B, RPS6KA2, GNG2, GNAI1, GNAL, KCNK3, KCNN2, ADCY4, GNG12, PLCB1, ADCY5, CACNB4, CACNA1B, CHRNA3
REACTOME_ELONGATION_ARREST_AND_RECOVERY	0.0338983	0.12447	0.486249	1.51184	11	31	POLR2F, SSRP1, POLR2K, RDBP, TCEB1, TCEA1, SUPT16H, POLR2B, POLR2I, POLR2H, SUPT4H1, POLR2D, SUPT5H, TH1L, GTF2F2, COBRA1
REACTOME_SRP_DEPENDENT_COTRANSLATIONAL_PROTEIN_TARGETING_TO_MEMBRANE	0.0348837	0.127096	0.342125	1.32471	8	105	RPL8, RPL7, RPL30, RPL36A, RPS18, RPS17, RPL35A, RPL9, RPL5, SEC61A2, SRP72, RPS10, RPS6, RPS3, TRAM1, RPS21, RPS27A, RPS20, SSR1, RPL17, SSR2, RPS8, RPL38, RPL27, RPS12, RPL26, SRP9, RPL3, RPS16, RPL10A, RPS7, RPN1, RPL19, RPSAP9, RPL4, RPS15A, RPS27, RPL26L1, RPS19, RPL14, RPL36, SEC11A, RPL32, RPL13, RPLP2, RPS29, RPS25, RPL23, FAU, RPLP0, RPS2, RPLP1, RPSA, RPL23A, RPS24, RPL18A, SEC11C, SRP6…
REACTOME_DEVELOPMENTAL_BIOLOGY	0.0369487	0.133584	-0.321383	-1.25372	30	336	SEMA3E, ALCAM, COL1A1, COL3A1, ABLIM3, COL1A2, RND1, FABP4, COL5A1, SEMA3A, COL4A5, SLIT3, SCN3B, COL5A2, UNC5A, ROBO2, UNC5C, LAMA1, GFRA1, NKX2-2, COL6A3, CNTN1, SLIT2, ST8SIA2, CD36, ACVR1C, CACNA1H, DPYSL4, RHOB, PLIN1, EBF1, SEMA5A, NRCAM, CRMP1, TRPC6, SCN2A, CDH2, ANGPTL4, TCF4, ANK1, MYH11, ADIPOQ, NRP1, NTN4, NR5A2, ITGA1, ROBO1, TREM2, PPARG, ITGB3, SCN1B, SCN8A, DPYSL3, PLXNC1, EGR2, C…
REACTOME_LAGGING_STRAND_SYNTHESIS	0.0379747	0.135213	0.555746	1.54129	14	19	PRIM2, RFC4, DNA2, FEN1, PCNA, RFC5, RPA1, RFC3, POLD3, PRIM1, POLD1, POLA2, POLA1
REACTOME_HOST_INTERACTIONS_OF_HIV_FACTORS	0.0378788	0.135213	0.33633	1.34138	9	119	HMGA1, PSIP1, SEH1L, RCC1, NUP153, PSMB4, CD8B, NUP93, RANGAP1, PSMD4, NUP210, NUP88, NUP107, RANBP1, NUP205, NUP62, TCEB1, ARF1, AP1M2, NUP155, NUP54, RAN, NUP133, RAE1, NUP50, PSME4, PSMD3, NPM1, NUP37, PSMD12, NUP85, XPO1, RPS27A, PSMD11, PSMB2, TPR, NUPL2, KPNB1, RBX1, PAK2, PSMA4
REACTOME_FORMATION_OF_RNA_POL_II_ELONGATION_COMPLEX_	0.0403458	0.142575	0.428113	1.42298	13	43	POLR2F, SSRP1, POLR2K, GTF2H4, RDBP, TCEB1, TCEA1, SUPT16H, POLR2B, NCBP2, POLR2I, POLR2H, SUPT4H1, POLR2D, ERCC3, SUPT5H, TH1L, GTF2F2, COBRA1, GTF2H2, TCEB3, NCBP1, WHSC2, POLR2C, CTDP1, POLR2G, GTF2H3
REACTOME_PTM_GAMMA_CARBOXYLATION_HYPUSINE_FORMATION_AND_ARYLSULFATASE_ACTIVATION	0.0409165	0.142721	-0.583555	-1.49682	24	20	ARSJ, F10, STS, ARSI, PROC, PROS1, ARSG, EIF5A2, ARSB, GGCX, ARSK, ARSA
REACTOME_METABOLISM_OF_AMINO_ACIDS_AND_DERIVATIVES	0.0410256	0.142721	-0.357278	-1.31474	31	161	IYD, HDC, HGD, KYNU, PNMT, DIO2, CPS1, HAAO, DIO3, DDC, KMO, INHBB, OAZ3, CDO1, INHBA, ALDH4A1, PCSK1, AASS, GATM, FAH, TDO2, AFMID, BCAT1, CKMT2, GSTZ1, MCCC2, CCBL1, NQO1, IVD, ETHE1, ALDH6A1, SUOX, GAMT, SQRDL, AADAT, ACAD8
REACTOME_NUCLEOTIDE_EXCISION_REPAIR	0.0412979	0.142721	0.418721	1.43275	13	49	RFC4, POLR2F, POLR2K, PCNA, GTF2H4, RFC5, TCEA1, RPA1, RFC3, POLD3, POLE2, POLR2B, POLD1, POLR2I, POLE, POLR2H, POLR2D, ERCC3, ERCC6
REACTOME_CYTOSOLIC_TRNA_AMINOACYLATION	0.0426667	0.146375	0.513194	1.50265	15	24	EPRS, AARS, VARS, YARS, IARS, FARSB, EEF1E1, KARS, NARS, LARS, WARS, FARSA, MARS, AIMP2, AIMP1, SARS, CARS, TARS, GARS
REACTOME_ABORTIVE_ELONGATION_OF_HIV1_TRANSCRIPT_IN_THE_ABSENCE_OF_TAT	0.0455764	0.155224	0.524735	1.51708	16	23	POLR2F, POLR2K, RDBP, POLR2B, NCBP2, POLR2I, POLR2H, SUPT4H1, POLR2D, SUPT5H, TH1L, GTF2F2, COBRA1, NCBP1, WHSC2, POLR2C, CTDP1, POLR2G
REACTOME_METABOLISM_OF_POLYAMINES	0.0470297	0.159021	0.591691	1.53505	18	15	AMD1, SMS, AGMAT, MTAP, ODC1, ENOPH1
REACTOME_APC_CDC20_MEDIATED_DEGRADATION_OF_NEK2A	0.0474934	0.159442	0.538115	1.52586	17	21	NEK2, CDC20, UBE2C, BUB1B, MAD2L1, CDC16, RPS27A, ANAPC7, ANAPC1, CDC27, ANAPC10, BUB3, ANAPC5, ANAPC11
REACTOME_CELL_SURFACE_INTERACTIONS_AT_THE_VASCULAR_WALL	0.0502092	0.165023	-0.409509	-1.36622	35	76	COL1A1, COL1A2, SLC7A8, SELP, JAM3, FN1, JAM2, PIK3R1, TEK, THBD, CAV1, ITGB3, ITGA3, ITGA5, ESAM, ITGAV, ANGPT2, PROC, PROS1, DOK2, MMP1, AMICA1
REACTOME_MICRORNA_MIRNA_BIOGENESIS	0.0501319	0.165023	0.536324	1.52079	18	21	EIF2C2, XPO5, POLR2F, POLR2K, EIF2C4, POLR2B, RAN, POLR2I, DGCR8, POLR2H, POLR2D
REACTOME_BRANCHED_CHAIN_AMINO_ACID_CATABOLISM	0.0500808	0.165023	-0.598768	-1.48751	30	17	BCAT1, MCCC2, IVD, ALDH6A1, ACAD8, HIBCH, ACADSB
REACTOME_TRANSPORT_TO_THE_GOLGI_AND_SUBSEQUENT_MODIFICATION	0.0509259	0.166217	-0.511024	-1.45093	32	31	ST8SIA2, ST8SIA6, MGAT4A, MAN1C1, MAN2A1, MAN1A1, ST6GAL1, FUT8, SAR1B, SEC24D, SEC23A, MGAT1
REACTOME_GLYCOSPHINGOLIPID_METABOLISM	0.0520674	0.16877	-0.528432	-1.49	33	29	SMPD3, ARSJ, ASAH1, SMPD1, STS, GM2A, ARSI, UGCG, GALC, ARSG, HEXB, ARSB, GLA, ARSK, ARSA, PSAP, GLB1, CTSA, HEXA
REACTOME_RNA_POL_I_TRANSCRIPTION	0.0555556	0.176707	0.409897	1.40999	17	53	HIST1H2AE, POLR1C, EHMT2, POLR2K, HIST1H3E, HIST1H2BE, GTF2H4, HIST1H2BK, HIST1H2AC, HIST2H2BE, POLR1B, HIST1H2BN, TAF1A, HIST2H4A, HIST1H2BG, HIST1H2BJ, HIST1H3D, H2AFZ, H3F3A, HIST1H2BD, POLR2H, POLR1A, ERCC3, TAF1C, ERCC6
REACTOME_CYTOCHROME_P450_ARRANGED_BY_SUBSTRATE_TYPE	0.0556439	0.176707	-0.547933	-1.46229	34	23	CYP4F11, CYP4B1, CYP8B1, CYP1B1, CYP26A1, CYP21A2, CYP2E1, CYP2J2, TBXAS1, CYP11A1, CYP2R1, CYP27B1
REACTOME_CHEMOKINE_RECEPTORS_BIND_CHEMOKINES	0.0551302	0.176707	-0.4695	-1.41832	35	44	CCBP2, CXCL6, CXCL2, CXCL12, CCL11, CCRL1, CXCR7, CCL17, CCL22, CCR10, IL8, CCR4, CX3CR1, CXCL13, CCL21, CCR8, CCL19, CCR2, CXCR6, CXCL1, XCL2
REACTOME_SEMAPHORIN_INTERACTIONS	0.0618705	0.195162	-0.420353	-1.35308	42	63	SEMA3E, RND1, SEMA3A, DPYSL4, RHOB, SEMA5A, CRMP1, MYH11, NRP1, ITGA1, TREM2, DPYSL3, PLXNC1, SEMA6D
REACTOME_PD1_SIGNALING	0.0630048	0.196108	-0.588137	-1.4611	38	17	HLA-DPB1, HLA-DPA1, HLA-DRB5, HLA-DQA2, HLA-DRB1, CD4, CD247, HLA-DQA1, CD3D, CD3E, CD274, PTPN6, CD3G
REACTOME_FORMATION_OF_THE_HIV1_EARLY_ELONGATION_COMPLEX	0.0628415	0.196108	0.443702	1.41371	22	33	POLR2F, POLR2K, GTF2H4, RDBP, POLR2B, NCBP2, POLR2I, POLR2H, SUPT4H1, POLR2D, ERCC3, SUPT5H, TH1L, GTF2F2, COBRA1, GTF2H2, NCBP1, WHSC2, POLR2C, CTDP1, POLR2G, GTF2H3
REACTOME_APOPTOSIS	0.063745	0.197106	0.308323	1.24776	15	135	DSG3, PKP1, TNF, DSG2, DSP, PMAIP1, TFDP1, DAPK2, MST4, DAPK1, PTK2, HMGB2, E2F1, FNTA, DSG1, PSMB4, STK24, DFFB, PSMD4, PRKCQ, LMNB1, CDH1, MAPK8, TJP2, BAK1, LMNA, BIRC2, TRAF2
REACTOME_FORMATION_OF_TUBULIN_FOLDING_INTERMEDIATES_BY_CCT_TRIC	0.0678851	0.207121	0.544818	1.45352	25	17	CCT3, TUBB6, CCT5, TUBB3, TUBA1A, TCP1, CCT2, CCT8, CCT4, CCT6A, TUBA1C, TUBA1B, CCT7
REACTOME_RNA_POL_I_PROMOTER_OPENING	0.068306	0.207121	0.456022	1.40169	24	28	HIST1H2AE, HIST1H3E, HIST1H2BE, HIST1H2BK, HIST1H2AC, HIST2H2BE, HIST1H2BN, HIST2H4A, HIST1H2BG, HIST1H2BJ, HIST1H3D, H2AFZ, H3F3A, HIST1H2BD
REACTOME_AMINO_ACID_SYNTHESIS_AND_INTERCONVERSION_TRANSAMINATION	0.0678851	0.207121	0.563265	1.46484	25	16	GPT, GPT2, ASNS, GLS, PHGDH, PSAT1, PYCR1, OAT
REACTOME_MRNA_CAPPING	0.0687679	0.207185	0.449866	1.37757	23	29	POLR2F, POLR2K, GTF2H4, POLR2B, NCBP2, POLR2I, RNGTT, RNMT, POLR2H, POLR2D, ERCC3, SUPT5H, GTF2F2
REACTOME_RNA_POL_II_TRANSCRIPTION_PRE_INITIATION_AND_PROMOTER_OPENING	0.0698324	0.207729	0.420836	1.37547	24	40	TAF4B, POLR2F, TAF5, POLR2K, GTF2H4, TAF11, POLR2B, POLR2I, POLR2H, TAF4, TBP, POLR2D, ERCC3, GTF2F2, TAF13
REACTOME_PREFOLDIN_MEDIATED_TRANSFER_OF_SUBSTRATE_TO_CCT_TRIC	0.0697051	0.207729	0.504331	1.45809	25	23	PFDN2, CCT3, PFDN4, TUBB6, CCT5, TUBB3, TUBA1A, PFDN6, TCP1, CCT2, CCT8, CCT4, CCT6A, TUBA1C, VBP1
REACTOME_SYNTHESIS_OF_PIPS_AT_THE_PLASMA_MEMBRANE	0.0745814	0.220461	-0.498463	-1.41473	48	30	INPP4B, PIP5K1B, PIK3R1, INPP5J, PIK3C2G, PIK3CG, PTEN, PIK3R5, PIP4K2A, PIK3R6, PIK3R3, PI4K2A, PIK3R2, PIK3C2A, PIP5K1C, PIK3C2B
REACTOME_ACYL_CHAIN_REMODELLING_OF_PE	0.0752508	0.221049	-0.613548	-1.47982	44	15	PLA2G4F, PLA2G2A, PLA2G5
REACTOME_MITOCHONDRIAL_TRNA_AMINOACYLATION	0.0765172	0.223373	0.500402	1.41893	28	21	DARS2, TARS2, CARS2, PARS2, MARS2, IARS2, KARS, SARS2, NARS2, RARS2, FARS2, VARS2, AARS2
REACTOME_REGULATORY_RNA_PATHWAYS	0.08	0.232099	0.47576	1.39304	29	24	EIF2C2, XPO5, POLR2F, POLR2K, EIF2C4, POLR2B, RAN, POLR2I, DGCR8, POLR2H, POLR2D
REACTOME_ORC1_REMOVAL_FROM_CHROMATIN	0.081761	0.234546	0.381276	1.33585	25	58	MCM4, MCM2, MCM3, CCNA2, CDT1, PSMB4, PSMD4, MCM5, MCM7, CDC6, MCM6, CDK2, PSME4, PSMD3, PSMD12, RPS27A, PSMD11, PSMB2, CDKN1B, PSMA4, MCM8, PSMB5, PSMD2, PSMA7
REACTOME_TRAF6_MEDIATED_NFKB_ACTIVATION	0.0818414	0.234546	0.508125	1.43463	31	20	S100B, IFIH1, DDX58, TRIM25, APP, TRAF2, RELA, SAA1, NFKB2, NFKBIB, IKBKB
REACTOME_PROTEIN_FOLDING	0.0874636	0.249139	0.386885	1.32208	29	47	PFDN2, TBCC, TBCB, TBCE, CCT3, PFDN4, TUBB6, CCT5, TUBB3, TUBA1A, KIFC3, NOP56, PFDN6, ARFGEF2, SPHK1, TCP1, CCT2, CCT8, CCT4, CCT6A, TUBA1C, VBP1, TUBA1B
REACTOME_N_GLYCAN_ANTENNAE_ELONGATION_IN_THE_MEDIAL_TRANS_GOLGI	0.088853	0.251572	-0.575385	-1.41201	54	16	ST8SIA2, ST8SIA6, MGAT4A, MAN2A1, ST6GAL1, FUT8
REACTOME_CDT1_ASSOCIATION_WITH_THE_CDC6_ORC_ORIGIN_COMPLEX	0.090379	0.25436	0.383755	1.31138	30	47	CDT1, PSMB4, GMNN, PSMD4, CDC6, PSME4, PSMD3, PSMD12, RPS27A, PSMD11, PSMB2, PSMA4, MCM8, PSMB5, PSMD2, PSMA7, PSMA5, PSMB3, PSMD8, PSMB9, PSMD7, PSMB6, PSMD13, PSMD9, PSMD10, PSMC3, PSMD1, PSMC2, PSMA6
REACTOME_RNA_POL_III_TRANSCRIPTION_INITIATION_FROM_TYPE_2_PROMOTER	0.0965147	0.266835	0.478251	1.38269	35	23	POLR3C, POLR2F, POLR1C, POLR2K, GTF3C5, GTF3C2, GTF3C4, POLR2H, POLR3K, TBP, POLR3F, POLR3A, POLR3H, POLR3E
REACTOME_INSULIN_SYNTHESIS_AND_PROCESSING	0.095935	0.266835	-0.560404	-1.40035	58	18	CPE, SNAP25, PCSK1, ERO1L
REACTOME_RNA_POL_III_TRANSCRIPTION_INITIATION_FROM_TYPE_3_PROMOTER	0.0962567	0.266835	0.448212	1.34486	35	26	POLR3C, POLR2F, POLR1C, POLR2K, BRF2, POLR2H, SNAPC3, SNAPC4, POLR3K, TBP, POLR3F, POLR3A, POLR3H, POLR3E, POU2F1
REACTOME_SYNTHESIS_OF_PA	0.0976	0.268257	-0.52958	-1.39703	60	22	PLA2G2A, PLA2G5, GPD1L, GPD1
REACTOME_THROMBIN_SIGNALLING_THROUGH_PROTEINASE_ACTIVATED_RECEPTORS_PARS	0.100946	0.275842	-0.499866	-1.37723	63	27	GNA14, F2RL2, GNG11, F2R, F2RL3, GNG2, GNG12, GNB5, ARRB1, GNGT2, GNG10
REACTOME_APC_C_CDC20_MEDIATED_DEGRADATION_OF_CYCLIN_B	0.103797	0.281993	0.493002	1.36728	40	19	CDC20, UBE2C, CDK1, CCNB1, CDC16, RPS27A, ANAPC7, ANAPC1, CDC27, ANAPC10, ANAPC5, ANAPC11
REACTOME_PHOSPHORYLATION_OF_CD3_AND_TCR_ZETA_CHAINS	0.105351	0.284523	-0.5772	-1.39215	62	15	HLA-DPB1, HLA-DPA1, HLA-DRB5, HLA-DQA2, HLA-DRB1, PTPRC, CD4, CD247, HLA-DQA1, CD3D, CD3E, CD3G
REACTOME_PROCESSIVE_SYNTHESIS_ON_THE_LAGGING_STRAND	0.106436	0.284523	0.531743	1.37953	42	15	PRIM2, DNA2, FEN1, PCNA, RPA1, POLD3, PRIM1, POLD1, POLA2, POLA1
REACTOME_NETRIN1_SIGNALING	0.106545	0.284523	-0.47968	-1.36142	69	30	ABLIM3, SLIT3, UNC5A, UNC5C, SLIT2, TRPC6, NTN4, ROBO1, UNC5B, RGMB
REACTOME_A_TETRASACCHARIDE_LINKER_SEQUENCE_IS_REQUIRED_FOR_GAG_SYNTHESIS	0.109698	0.291288	-0.514996	-1.37439	68	23	DCN, VCAN, GPC6, GXYLT2, GPC3, B3GAT1, GPC4, HSPG2, BGN, GPC1
REACTOME_PEPTIDE_LIGAND_BINDING_RECEPTORS	0.110803	0.292571	-0.366812	-1.26118	79	94	CCBP2, GRP, AGTR1, F2RL2, CXCL6, EDNRA, DARC, EDNRB, AVPR1A, CXCL2, F2RL1, CXCL12, CCL11, CCRL1, CXCR7, BDKRB2, F2R, F2RL3, CCL17, CCL22, SSTR2, APLNR, CCR10, IL8, CCR4, GPER, CX3CR1, OXTR, CXCL13, CCL21, TACR1, CCR8, C5AR1, MCHR1, C3AR1, FPR1, C5, PNOC
REACTOME_TAK1_ACTIVATES_NFKB_BY_PHOSPHORYLATION_AND_ACTIVATION_OF_IKKS_COMPLEX	0.114058	0.299483	0.465574	1.33889	42	22	S100B, RIPK2, NOD2, IRAK1, TAB1, APP, RELA, SAA1, NFKB2, NFKBIB, IKBKB
REACTOME_DOWNREGULATION_OF_SMAD2_3_SMAD4_TRANSCRIPTIONAL_ACTIVITY	0.116456	0.304079	0.484674	1.34418	45	19	TGIF2, SMURF2, PARP1, SMAD4, HDAC1, SMAD2, RPS27A, TRIM33
REACTOME_ION_TRANSPORT_BY_P_TYPE_ATPASES	0.119874	0.311275	-0.487881	-1.34421	75	27	ATP1A2, ATP8A2, ATP8A1, ATP7B, ATP8B3, ATP7A, ATP2B2, ATP8B1, ATP10A, ATP2A3, ATP10D
REACTOME_INHIBITION_OF_THE_PROTEOLYTIC_ACTIVITY_OF_APC_C_REQUIRED_FOR_THE_ONSET_OF_ANAPHASE_BY_MITOTIC_SPINDLE_CHECKPOINT_COMPONENTS	0.121447	0.313627	0.501571	1.35999	46	18	CDC20, UBE2C, BUB1B, MAD2L1, CDC16, ANAPC7, ANAPC1, CDC27, ANAPC10, BUB3, ANAPC5, ANAPC11
REACTOME_FORMATION_OF_TRANSCRIPTION_COUPLED_NER_TC_NER_REPAIR_COMPLEX	0.123209	0.316439	0.422184	1.2928	42	29	POLR2F, POLR2K, GTF2H4, TCEA1, POLR2B, POLR2I, POLR2H, POLR2D, ERCC3, ERCC6
REACTOME_G1_PHASE	0.123944	0.316595	0.398439	1.26778	43	35	E2F5, TFDP1, CKS1B, CDKN2D, E2F3, E2F1, RBL1, E2F2, CDKN2C
REACTOME_RNA_POL_III_TRANSCRIPTION_TERMINATION	0.126582	0.321587	0.47712	1.32323	49	19	NFIB, POLR3C, POLR2F, POLR1C, POLR2K, POLR2H, POLR3K, SSB, POLR3F, POLR3A, POLR3H, POLR3E
REACTOME_BOTULINUM_NEUROTOXICITY	0.127625	0.322494	-0.542667	-1.34814	78	17	SNAP25, SYT1, STX1B, STX4, VAMP1, STX1A
REACTOME_RNA_POL_I_TRANSCRIPTION_TERMINATION	0.129288	0.324947	0.454813	1.28966	48	21	POLR1C, POLR2K, GTF2H4, POLR1B, TAF1A, POLR2H, POLR1A, ERCC3, TAF1C
REACTOME_GLYCEROPHOSPHOLIPID_BIOSYNTHESIS	0.13324	0.3331	-0.368985	-1.22405	94	74	SLC44A4, PLA2G4F, PLA2G2A, PLA2G5, SLC44A5, GPD1L, GPD1, GPCPD1, ETNK2, ACHE, MGLL, PLD4, MBOAT7, PLA2G16, GPAT2, GPAM
REACTOME_GPVI_MEDIATED_ACTIVATION_CASCADE	0.141975	0.35306	-0.453432	-1.28741	91	31	COL1A1, COL1A2, RHOB, VAV3, PIK3R1, PIK3CG, PIK3R5, VAV1, RAC2, AKT1, LAT, LCP2, PIK3R6, PIK3R3, FYN, PIK3R2, RAC1, FCER1G
REACTOME_GENERATION_OF_SECOND_MESSENGER_MOLECULES	0.143312	0.354346	-0.479227	-1.30613	89	26	HLA-DPB1, HLA-DPA1, HLA-DRB5, ITK, HLA-DQA2, HLA-DRB1, CD4, ZAP70, FYB, LAT, LCP2, WAS, CD247, HLA-DQA1, GRAP2, CD3D, CD3E
REACTOME_RNA_POL_I_TRANSCRIPTION_INITIATION	0.144	0.354346	0.43535	1.27472	53	24	POLR1C, EHMT2, POLR2K, GTF2H4, POLR1B, TAF1A, POLR2H, POLR1A, ERCC3, TAF1C, ERCC6
REACTOME_P53_INDEPENDENT_G1_S_DNA_DAMAGE_CHECKPOINT	0.145773	0.356065	0.360928	1.23338	49	47	CDC25A, CHEK1, PSMB4, PSMD4, CHEK2, PSME4, PSMD3, PSMD12, RPS27A, PSMD11, PSMB2, PSMA4, PSMB5, PSMD2, PSMA7, PSMA5, PSMB3, PSMD8, PSMB9, PSMD7, PSMB6, PSMD13, PSMD9, PSMD10, PSMC3, PSMD1, PSMC2, PSMA6
REACTOME_PHOSPHORYLATION_OF_THE_APC_C	0.146214	0.356065	0.493128	1.31562	55	17	PLK1, UBE2C, CDK1, CCNB1, CDC16, ANAPC7, ANAPC1, CDC27, ANAPC10, ANAPC5, ANAPC11
REACTOME_KERATAN_SULFATE_BIOSYNTHESIS	0.148325	0.356962	-0.486355	-1.30327	92	24	OGN, OMD, LUM, CHST1
REACTOME_INHIBITION_OF_INSULIN_SECRETION_BY_ADRENALINE_NORADRENALINE	0.149278	0.356962	-0.500049	-1.30208	92	21	ADRA2A, GNG11, GNAO1, GNG2, GNAI1, GNG12, ADCY5, GNB5, GNGT2, GNG10
REACTOME_DEADENYLATION_OF_MRNA	0.151899	0.356962	0.464386	1.28792	59	19	PABPC1, EIF4A3, CNOT10, EIF4A2, PAIP1, RQCD1, PARN, EIF4G1, CNOT4, C2orf29
REACTOME_SIGNAL_AMPLIFICATION	0.149842	0.356962	-0.468599	-1.29109	94	27	GNA14, P2RY1, GNG11, P2RY12, GNG2, GNAI1, GNG12, GNB5, GNGT2, GNG10
REACTOME_GLOBAL_GENOMIC_NER_GG_NER	0.147541	0.356962	0.390403	1.24389	53	33	RFC4, PCNA, GTF2H4, RFC5, RPA1, RFC3, POLD3, POLE2, POLD1, POLE
REACTOME_METABOLISM_OF_CARBOHYDRATES	0.151629	0.356962	-0.30953	-1.1663	120	206	OGN, OMD, HS3ST2, DCN, HS6ST3, LUM, VCAN, CHST1, FBP1, CSGALNACT1, CHSY3, HAS1, GPC6, GXYLT2, HS6ST2, GPC3, B3GAT1, GPC4, PRKACB, UST, FMOD, HAS2, CHST15, G6PD, SLC2A3, HSPG2, IDUA, LYVE1, GUSB, CHST7, BGN, CHPF, HAS3, GALE, HS3ST3A1, LCT, GPC1
REACTOME_LIPOPROTEIN_METABOLISM	0.151565	0.356962	-0.512014	-1.29272	91	19	BMP1, CETP, ALB, APOC2, HSPG2, LDLR, SAR1B, ABCA1, APOE, P4HB, SDC1, PLTP, ABCG1, LCAT, A2M
REACTOME_NUCLEAR_EVENTS_KINASE_AND_TRANSCRIPTION_FACTOR_ACTIVATION	0.162679	0.379931	-0.475201	-1.27338	101	24	DUSP4, DUSP6, MAPK11, RPS6KA2, MEF2C, RPS6KA5
REACTOME_TRANSMEMBRANE_TRANSPORT_OF_SMALL_MOLECULES	0.16329	0.379931	-0.295126	-1.14782	136	311	ABCA12, ABCC11, SLC44A4, SLC1A1, SLC40A1, ATP1A2, SLC7A2, ABCA8, SLC44A5, SLC1A6, GABRB2, SLCO2A1, ABCC6, SLC4A8, SLC7A8, ATP8A2, ABCC3, ABCA6, ABCC9, CFTR, AQP7, ABCG2, CYBRD1, ATP6V0D2, GABRB3, SLC9A5, SLC9A2, SLC14A1, SLC2A10, ABCA9, GLRB, SLC22A3, GNG11, ABCB1, SLC22A4, SLC47A1, PRKACB, SLC26A1, SLC8A2, SLC1A3, ATP8A1, SLC26A4, SLC43A1, SLC22A18, SLC4A4, SLC17A7, SLC28A3, SLC30A2, ATP7B, ALB,…
REACTOME_ERK_MAPK_TARGETS	0.165329	0.382782	-0.493295	-1.28449	102	21	DUSP4, DUSP6, MAPK11, RPS6KA2, MEF2C, RPS6KA5
REACTOME_CDK_MEDIATED_PHOSPHORYLATION_AND_REMOVAL_OF_CDC6	0.16763	0.386207	0.35593	1.20307	57	45	PSMB4, PSMD4, CDC6, CDK2, PSME4, PSMD3, PSMD12, RPS27A, PSMD11, PSMB2, PSMA4, PSMB5, PSMD2, PSMA7, PSMA5, PSMB3, PSMD8, PSMB9, PSMD7, PSMB6, PSMD13, PSMD9, PSMD10, PSMC3, PSMD1, PSMC2, PSMA6, PSMD14, UBA52, PSMB8, PSMC4
REACTOME_KERATAN_SULFATE_KERATIN_METABOLISM	0.171384	0.392928	-0.450977	-1.25305	108	28	OGN, OMD, LUM, CHST1
REACTOME_CYCLIN_E_ASSOCIATED_EVENTS_DURING_G1_S_TRANSITION_	0.173913	0.394875	0.338124	1.18945	51	62	MYC, CCNE2, CKS1B, CCNA2, CCNE1, CDC25A, PSMB4, PKMYT1, PSMD4, SKP2, CDK2, PSMD3, PSMD12, RPS27A, PSMD11, PSMB2, CDKN1B, CUL1, PSMA4, PSMB5, PSMD2, PSMA7, WEE1
REACTOME_AUTODEGRADATION_OF_CDH1_BY_CDH1_APC_C	0.173913	0.394875	0.334092	1.16856	55	56	UBE2C, PSMB4, PSMD4, PSMD3, PSMD12, CDC16, RPS27A, ANAPC7, PSMD11, PSMB2, PSMA4, ANAPC1, PSMB5, PSMD2, PSMA7, CDC27, ANAPC10, PSMA5, PSMB3, ANAPC5, ANAPC11, PSMD8, PSMB9, PSMD7, PSMB6, PSMD13, PSMD9, CDC23, PSMD10, PSMC3, PSMD1, PSMC2, PSMA6
REACTOME_ADP_SIGNALLING_THROUGH_P2RY1	0.17817	0.398414	-0.486543	-1.26691	110	21	GNA14, P2RY1, GNG11, GNG2, GNG12, GNB5, GNGT2, GNG10
REACTOME_INTERACTION_BETWEEN_L1_AND_ANKYRINS	0.179321	0.398414	-0.513453	-1.27556	110	17	SCN3B, NRCAM, SCN2A, ANK1, SCN1B, SCN8A, SCN4A
REACTOME_INTERFERON_ALPHA_BETA_SIGNALING	0.176991	0.398414	0.3463	1.18495	59	49	MX1, IRF6, USP18, HLA-F, IFIT1, OASL, IFIT2, ADAR, IFI6, MX2, IFITM1, HLA-G, OAS2, XAF1, IRF9, ISG15, IFIT3, OAS3
REACTOME_SCF_BETA_TRCP_MEDIATED_DEGRADATION_OF_EMI1	0.17971	0.398414	0.34476	1.17892	61	48	CDC20, PSMB4, PSMD4, FBXO5, PSME4, PSMD3, PSMD12, RPS27A, PSMD11, PSMB2, CUL1, PSMA4, PSMB5, PSMD2, PSMA7, PSMA5, PSMB3, PSMD8, PSMB9, PSMD7, PSMB6, PSMD13, PSMD9, PSMD10, PSMC3, PSMD1, PSMC2, PSMA6
REACTOME_SCFSKP2_MEDIATED_DEGRADATION_OF_P27_P21	0.179012	0.398414	0.339854	1.16905	57	53	CCNE2, CKS1B, CCNA2, CCNE1, PSMB4, PSMD4, SKP2, CDK2, PSMD3, PSMD12, RPS27A, PSMD11, PSMB2, CDKN1B, CUL1, PSMA4, PSMB5, PSMD2, PSMA7
REACTOME_DIABETES_PATHWAYS	0.181452	0.400386	-0.329527	-1.1636	134	116	CTSG, IGF2, MMP2, CPE, SNAP25, IGFBP4, PAPPA, IGFBP6, PCSK1, XBP1, ERO1L, IGFBP5, FKBP14, IL8, IGFBP3, WFS1, MMP1, KLF4, ERN1, TSPYL2, BCHE, EDEM1, SPCS3, ATP6V0D1, DNAJB9
REACTOME_ADHERENS_JUNCTIONS_INTERACTIONS	0.18374	0.403541	-0.506151	-1.26478	112	18	CDH11, CDH6, CDH2, PVRL3, CDH13, CDH5
REACTOME_ACTIVATION_OF_GENES_BY_ATF4	0.184987	0.404389	0.422097	1.22034	68	23	ASNS, NFYA, EXOSC4, EXOSC5, EXOSC3, ATF4, KHSRP, EXOSC6, EXOSC2, ATF6, EXOSC8, EXOSC9, EXOSC1, PARN
REACTOME_ACTIVATION_OF_BH3_ONLY_PROTEINS	0.190601	0.414733	0.483943	1.25855	72	16	PMAIP1, TFDP1, E2F1, MAPK8, BMF, DYNLL2
REACTOME_DOUBLE_STRAND_BREAK_REPAIR	0.196286	0.425137	0.420514	1.20931	73	22	MDC1, PRKDC, RAD51, BRIP1, NBN, RPA1, XRCC6, BRCA2, MRE11A
REACTOME_GAP_JUNCTION_TRAFFICKING	0.198036	0.426958	-0.485591	-1.24554	120	20	GJB1, GJA1, GJB2, GJA4, DAB2, CLTCL1, GJA5, DNM1
REACTOME_ENOS_ACTIVATION_AND_REGULATION	0.209226	0.449023	-0.489609	-1.23615	126	19	NOSTRIN, GCHFR, CAV1, PRKG2
REACTOME_SIGNALING_BY_NODAL	0.212871	0.454522	0.46582	1.2085	85	15	LEFTY2, FOXH1, PCSK6, GDF1, LEFTY1, ACVR2B, SMAD4
REACTOME_TRANSCRIPTIONAL_ACTIVITY_OF_SMAD2_SMAD3_SMAD4_HETEROTRIMER	0.214689	0.454522	0.365794	1.17193	75	36	MYC, E2F5, TFDP1, RBL1, TGIF2, SMURF2, PARP1, SMAD4, HDAC1, MEN1, SMAD2, RPS27A, TRIM33, CCNC, CDK8
REACTOME_G_ALPHA_I_SIGNALLING_EVENTS	0.214008	0.454522	0.281283	1.11691	54	118	RGR, GABBR2, OPRK1, RGS9, GAL, NPY1R, NPY5R, DRD2, GNAZ, NMUR1, CXCL10, ADRA2B, POMC, NPW, NMU, GPR55, GNG4, ADCY2, CXCL16, GNB4
REACTOME_INTERFERON_SIGNALING	0.216867	0.457075	0.270624	1.09965	53	138	MX1, IRF6, HERC5, USP18, SEH1L, KPNA2, HLA-F, IFIT1, NUP153, DDX58, NUP93, NUP210, GBP1, OASL, IFIT2, NUP88, NUP107, NUP205, NUP62, ADAR, TRIM25, IFI6, GBP5, MX2, NUP155, EIF2AK2, NUP54, EIF4A3, IFITM1, HLA-G, PTPN2, NUP133, RAE1, NUP50, OAS2, XAF1, IRF9, ISG15, NUP37, FLNB, GBP4, NUP85, IFIT3, OAS3, RPS27A
REACTOME_CA_DEPENDENT_EVENTS	0.224522	0.471096	-0.437451	-1.19227	140	26	PDE1A, PRKACB, PDE1B, CAMK4, ADCY4, ADCY5
REACTOME_ION_CHANNEL_TRANSPORT	0.25192	0.526233	-0.403156	-1.16029	163	34	ATP1A2, GABRB2, ATP8A2, GABRB3, GLRB, ATP8A1, ATP7B, ATP8B3, ATP7A, ATP2B2, ATP8B1, ATP10A, ATP2A3, ATP10D
REACTOME_VIF_MEDIATED_DEGRADATION_OF_APOBEC3G	0.255072	0.53046	0.329649	1.12725	87	48	PSMB4, PSMD4, TCEB1, PSME4, PSMD3, PSMD12, RPS27A, PSMD11, PSMB2, RBX1, PSMA4, PSMB5, PSMD2, PSMA7, PSMA5, PSMB3, PSMD8, PSMB9, PSMD7, PSMB6, PSMD13, PSMD9, PSMD10, PSMC3, PSMD1, PSMC2, PSMA6, CUL5, PSMD14, UBA52, PSMB8, PSMC4
REACTOME_TOLL_RECEPTOR_CASCADES	0.256376	0.530822	-0.316208	-1.11335	190	112	LBP, DUSP4, MAPK10, FOS, CTSK, DUSP6, PELI2, TLR7, LY96, IRAK3, LY86, TLR4, MAPK11, RPS6KA2, TLR3, JUN, MEF2C, RPS6KA5, DNM1, CTSB, TAB3, BTK, IRAK4, NOD1, PPP2CB, MAP2K6, CTSL1, CD180, LGMN, ATF2, TLR8, TICAM2, DUSP3, IRF7, EEA1, TIRAP, DNM2, MAP2K3
REACTOME_PROTEOLYTIC_CLEAVAGE_OF_SNARE_COMPLEX_PROTEINS	0.263328	0.540455	-0.478793	-1.17497	162	16	SNAP25, STX1B, STX4, VAMP1, STX1A
REACTOME_TIGHT_JUNCTION_INTERACTIONS	0.262735	0.540455	0.390913	1.13019	97	23	CLDN6, CLDN3, CLDN4, CLDN9, CLDN7, PARD6B
REACTOME_DAG_AND_IP3_SIGNALING	0.265723	0.543	-0.412094	-1.14501	168	28	PDE1A, PRKACB, PDE1B, CAMK4, ADCY4, ADCY5
REACTOME_L1CAM_INTERACTIONS	0.271449	0.552298	-0.332935	-1.10998	192	78	ALCAM, SCN3B, LAMA1, CNTN1, NRCAM, SCN2A, ANK1, NRP1, ITGA1, ITGB3, SCN1B, SCN8A, ITGA5, ITGAV, ITGA2, SCN4A, RPS6KA2, LAMB1, EGFR, FGFR1
REACTOME_FACTORS_INVOLVED_IN_MEGAKARYOCYTE_DEVELOPMENT_AND_PLATELET_PRODUCTION	0.273723	0.554524	0.284148	1.08409	74	96	KLC3, KIFC1, AKAP1, KIF23, CABLES1, KIF2C, KIF15, KIF20A, KIF4A, KIF11, KIF5A, RACGAP1, KIF4B, KIF3C, CABLES2, MAFF, NFE2, GATA6, HIST1H3E, DOCK3, KIF18A, KDM1A, HDAC2, KIF22, VPS45, CDK2, HIST1H3D, HDAC1, H3F3A
REACTOME_ACTIVATION_OF_NMDA_RECEPTOR_UPON_GLUTAMATE_BINDING_AND_POSTSYNAPTIC_EVENTS	0.279321	0.562167	-0.407159	-1.15603	180	31	RASGRF2, CAMK2B, GRIA3, GRIN1, PRKACB, CAMK4, RPS6KA2, CAMK2D, RPS6KA6, GRIA2, CALM1, GRIN2A, GRIN2D, ADCY1
REACTOME_ASPARAGINE_N_LINKED_GLYCOSYLATION	0.279887	0.562167	-0.330067	-1.10042	198	78	ST8SIA2, ST8SIA6, MGAT4A, MAN1C1, MAN2A1, MAN1A1, ST6GAL1, FUT8, GFPT2, SAR1B, SEC24D, EDEM1, ALG10, SEC23A, ALG13, MGAT1, MLEC, GMPPA, ALG10B, MGAT2
REACTOME_HOMOLOGOUS_RECOMBINATION_REPAIR_OF_REPLICATION_INDEPENDENT_DOUBLE_STRAND_BREAKS	0.289817	0.569933	0.436604	1.13544	110	16	MDC1, RAD51, BRIP1, NBN, RPA1, BRCA2, MRE11A
REACTOME_PERK_REGULATED_GENE_EXPRESSION	0.28877	0.569933	0.377871	1.1338	107	26	ASNS, NFYA, EXOSC4, EXOSC5, EXOSC3, ATF4, KHSRP, EXOSC6, EXOSC2, ATF6, EXOSC8, EXOSC9, EXOSC1, PARN
REACTOME_AMINO_ACID_AND_OLIGOPEPTIDE_SLC_TRANSPORTERS	0.289026	0.569933	-0.389581	-1.12673	186	35	SLC1A1, SLC7A2, SLC1A6, SLC7A8, SLC1A3, SLC43A1, SLC17A7, SLC1A2, SLC38A5
REACTOME_TRAF6_MEDIATED_IRF7_ACTIVATION	0.287206	0.569933	0.432054	1.15268	109	17	IFIH1, DDX58, TRIM25, IKBKE, TRAF2, EP300, SIKE1, TANK
REACTOME_RNA_POL_III_CHAIN_ELONGATION	0.287206	0.569933	0.432128	1.15288	109	17	POLR3C, POLR2F, POLR1C, POLR2K, POLR2H, POLR3K, POLR3F, POLR3A, POLR3H, POLR3E
REACTOME_TRANSPORT_OF_VITAMINS_NUCLEOSIDES_AND_RELATED_MOLECULES	0.291444	0.570744	0.375214	1.12583	108	26	SLC28A1, SLC27A6, SLC29A1, SLCO4A1, SLC29A2
REACTOME_P75_NTR_RECEPTOR_MEDIATED_SIGNALLING	0.293515	0.572416	0.293558	1.07002	85	75	ARHGEF9, OBSCN, ARHGEF2, TIAM2, NET1, FGD1, RIPK2, ARHGEF11, KALRN, APH1A, ARHGEF4, RASGRF1, IRAK1, ECT2, HDAC2, MAPK8, NGEF, CASP2, ITGB3BP, PSEN2, NCSTN, FGD3, HDAC1, AATF, RPS27A, RELA, PRKCI, ADAM17, YWHAE, SOS1
REACTOME_SMAD2_SMAD3_SMAD4_HETEROTRIMER_REGULATES_TRANSCRIPTION	0.298667	0.575691	0.376856	1.11325	111	25	MYC, E2F5, TFDP1, RBL1, TGIF2, SMAD4, HDAC1, MEN1, SMAD2, RPS27A, CCNC, CDK8
REACTOME_SYNTHESIS_OF_PC	0.298869	0.575691	-0.467448	-1.14713	184	16	SLC44A4, SLC44A5, ACHE
REACTOME_VOLTAGE_GATED_POTASSIUM_CHANNELS	0.298667	0.575691	0.378966	1.11948	111	25	KCNQ4, KCNQ3, KCNG1, KCNQ5, KCNH2, KCNB2, KCNH8
REACTOME_ACTIVATED_AMPK_STIMULATES_FATTY_ACID_OXIDATION_IN_MUSCLE	0.310178	0.587634	-0.456382	-1.13378	191	17	PRKAA2, CAB39L, STRADB, ACACB, ACSL1
REACTOME_P53_DEPENDENT_G1_DNA_DAMAGE_RESPONSE	0.311178	0.587634	0.313061	1.07959	102	52	CCNE2, CCNE1, PSMB4, PSMD4, CDK2, PSME4, PSMD3, PSMD12, RPS27A, RFWD2, PSMD11, PSMB2, CDKN1B, PSMA4, MDM2, PSMB5, PSMD2, PSMA7, PSMA5, PSMB3, PSMD8, PSMB9, PSMD7, PSMB6, PSMD13, PSMD9, PSMD10, PSMC3, PSMD1, PSMC2, PSMA6
REACTOME_MUSCLE_CONTRACTION	0.308333	0.587634	0.336631	1.08788	110	37	ACTG2, TNNT1, TNNC1, TNNT2, TNNI3, ACTN2, DES, TPM3, CALM2
REACTOME_REGULATION_OF_INSULIN_SECRETION_BY_GLUCAGON_LIKE_PEPTIDE1	0.311321	0.587634	-0.391262	-1.11482	197	33	GNG11, PRKACB, RAPGEF3, GNG2, GNG12, ADCY5, GNB5, RAPGEF4, GNGT2, GNG10, KCNS3
REACTOME_AMINE_COMPOUND_SLC_TRANSPORTERS	0.308094	0.587634	0.430834	1.12044	117	16	SLC6A15, SLC6A2, SLC6A9, SLC6A11, RHCG, SLC44A2
REACTOME_ER_PHAGOSOME_PATHWAY	0.318885	0.599505	0.308808	1.08141	102	57	HLA-F, TAP2, PSMB4, PSMD4, TAP1, HLA-G, SEC61A2, PSME4, PSMD3, PSMD12, RPS27A, PSMD11, PSMB2, PSMA4, PSMB5, PSMD2, PSMA7, HLA-A, HLA-B, PSMA5, PSMB3, PSMD8, PSMB9, PSMD7, PSMB6, PSMD13, PSMD9, PSMD10, PSMC3, PSMD1, PSMC2, PSMA6
REACTOME_AUTODEGRADATION_OF_THE_E3_UBIQUITIN_LIGASE_COP1	0.324786	0.608166	0.316709	1.08072	113	46	PSMB4, PSMD4, PSME4, PSMD3, PSMD12, RPS27A, RFWD2, PSMD11, PSMB2, PSMA4, PSMB5, PSMD2, PSMA7, PSMA5, PSMB3, PSMD8, PSMB9, PSMD7, PSMB6, PSMD13, PSMD9, PSMD10, PSMC3, PSMD1, PSMC2, PSMA6, PSMD14, UBA52, PSMB8, PSMC4
REACTOME_MAP_KINASE_ACTIVATION_IN_TLR_CASCADE	0.3273	0.610441	-0.35166	-1.08379	216	49	DUSP4, MAPK10, FOS, DUSP6, MAPK11, RPS6KA2, JUN, MEF2C, RPS6KA5, TAB3, NOD1, PPP2CB, MAP2K6
REACTOME_CHONDROITIN_SULFATE_BIOSYNTHESIS	0.333333	0.617674	-0.446958	-1.11687	204	18	DCN, VCAN, CSGALNACT1, CHSY3, CHST15, CHST7, BGN, CHPF
REACTOME_CELL_JUNCTION_ORGANIZATION	0.333807	0.617674	-0.335535	-1.07691	234	61	COL17A1, CDH11, FLNC, CLDN8, CDH6, CLDN5, CLDN10, CDH2, PVRL3, CLDN2, CDH13, CDH5, CLDN14, CLDN1, PARVA, FERMT2
REACTOME_NEPHRIN_INTERACTIONS	0.335917	0.619142	0.402134	1.09037	129	18	KIRREL2, ACTN4, ACTN2, KIRREL3, CD2AP, NCK1
REACTOME_NEUROTRANSMITTER_RECEPTOR_BINDING_AND_DOWNSTREAM_TRANSMISSION_IN_THE_POSTSYNAPTIC_CELL	0.340164	0.62452	-0.307542	-1.06346	248	95	GRIK3, GABRB2, KCNJ12, RASGRF2, KCNJ15, CHRNA1, GABRB3, CAMK2B, GNG11, GRIA3, GRIN1, PRKACB, CAMK4, RPS6KA2, GNG2, GNAI1, GNAL, ADCY4, GNG12, PLCB1, ADCY5, CHRNA3, GNB5, GRIK5, CAMK2D, GNGT2, GNG10, KCNJ2, RPS6KA6, GRIA2
REACTOME_NUCLEAR_SIGNALING_BY_ERBB4	0.343799	0.626301	-0.386513	-1.09567	218	32	ERBB4, NRG1, PGR, GHR, CXCL12, HBEGF, APH1B, ESR1
REACTOME_THROMBOXANE_SIGNALLING_THROUGH_TP_RECEPTOR	0.342669	0.626301	-0.443648	-1.12011	207	19	GNA14, GNG11, GNG2, GNG12, GNB5, GNGT2, GNG10
REACTOME_NCAM1_INTERACTIONS	0.351767	0.63472	-0.374266	-1.07714	228	34	COL1A1, COL3A1, COL1A2, COL5A1, COL4A5, COL5A2, GFRA1, COL6A3, ST8SIA2, CACNA1H
REACTOME_CELL_CELL_JUNCTION_ORGANIZATION	0.350689	0.63472	-0.358094	-1.07161	228	41	CDH11, CLDN8, CDH6, CLDN5, CLDN10, CDH2, PVRL3, CLDN2, CDH13, CDH5, CLDN14, CLDN1
REACTOME_ACTIVATION_OF_KAINATE_RECEPTORS_UPON_GLUTAMATE_BINDING	0.352472	0.63472	-0.402697	-1.07909	220	24	GRIK3, GNG11, GNG2, GNG12, PLCB1, GNB5, GRIK5, GNGT2, GNG10
REACTOME_ADP_SIGNALLING_THROUGH_P2RY12	0.355412	0.637571	-0.439342	-1.09145	219	17	GNG11, P2RY12, GNG2, GNAI1, GNG12, GNB5, GNGT2, GNG10
REACTOME_DESTABILIZATION_OF_MRNA_BY_KSRP	0.360313	0.643906	0.399235	1.06512	137	17	YWHAZ, EXOSC4, EXOSC5, EXOSC3, KHSRP, EXOSC6, EXOSC2, EXOSC8, EXOSC9, EXOSC1, PARN
REACTOME_TCR_SIGNALING	0.368816	0.656604	-0.340396	-1.05619	245	50	PIK3R1, HLA-DPB1, HLA-DPA1, PTEN, HLA-DRB5, CARD11, ITK, HLA-DQA2, HLA-DRB1, PTPRC, CD4, ZAP70, FYB, LAT, LCP2, WAS, TRAT1, CD247, HLA-DQA1, PIK3R2, GRAP2, CD3D, CD3E
REACTOME_TRANSPORT_OF_INORGANIC_CATIONS_ANIONS_AND_AMINO_ACIDS_OLIGOPEPTIDES	0.377493	0.669516	-0.321688	-1.04762	264	68	SLC1A1, SLC7A2, SLC1A6, SLC4A8, SLC7A8, SLC9A5, SLC9A2, SLC26A1, SLC8A2, SLC1A3, SLC26A4, SLC43A1, SLC4A4, SLC17A7, SLC1A2, SLC38A5, SLC9A7, SLC9A9, SLC12A2, SLC15A2, SLC26A6, SLC12A4, SLC20A1, SLC8A1, SLC9A1
REACTOME_SIGNALING_BY_HIPPO	0.385013	0.679982	0.3831	1.03876	148	18	STK3, AMOTL2, TJP2, SAV1, DVL2, YWHAE, WWTR1
REACTOME_PROSTACYCLIN_SIGNALLING_THROUGH_PROSTACYCLIN_RECEPTOR	0.386288	0.679982	-0.433759	-1.04619	230	15	GNG11, GNG2, PTGIR, GNG12, GNB5, GNGT2, GNG10
REACTOME_TRANSFERRIN_ENDOCYTOSIS_AND_RECYCLING	0.389333	0.682786	0.354477	1.03792	145	24	ATP6V1B1, TFRC, ATP6V1C2, TF, ATP6V1C1, ATP6V1E2, STEAP3, ATP6V0A4
REACTOME_CIRCADIAN_CLOCK	0.395802	0.69155	-0.33279	-1.03259	263	50	SERPINE1, BHLHE40, PER1, NAMPT, HIF1A, BHLHE41, NR3C1, CRY2, NPAS2, MEF2C, PER2, PPARGC1A, RXRA, SREBF1, ATF2, SKP1, NCOA1, FBXL3, ARNTL2, NCOA3
REACTOME_OXYGEN_DEPENDENT_PROLINE_HYDROXYLATION_OF_HYPOXIA_INDUCIBLE_FACTOR_ALPHA	0.399031	0.694609	-0.425314	-1.04373	246	16	EGLN3, EPAS1, HIF1A
REACTOME_DOWNSTREAM_TCR_SIGNALING	0.400943	0.695363	-0.366088	-1.04309	254	33	PIK3R1, HLA-DPB1, HLA-DPA1, PTEN, HLA-DRB5, CARD11, HLA-DQA2, HLA-DRB1, CD4, TRAT1, CD247, HLA-DQA1, PIK3R2, CD3D, CD3E, IKBKG, CD3G
REACTOME_POST_NMDA_RECEPTOR_ACTIVATION_EVENTS	0.404288	0.698586	-0.371799	-1.04835	263	29	RASGRF2, CAMK2B, GRIN1, PRKACB, CAMK4, RPS6KA2, CAMK2D, RPS6KA6, CALM1, GRIN2A, GRIN2D, ADCY1
REACTOME_FRS2_MEDIATED_CASCADE	0.408	0.702418	0.35183	1.03017	152	24	FGFR2, FGF9, FGF2, FRS3, CDK1, NRAS
REACTOME_PRE_NOTCH_TRANSCRIPTION_AND_TRANSLATION	0.415761	0.708209	0.332765	1.01085	152	27	MAML2, TFDP1, EIF2C2, E2F3, E2F1, KAT2A
REACTOME_NRAGE_SIGNALS_DEATH_THROUGH_JNK	0.417391	0.708209	0.312755	1.02545	143	42	ARHGEF9, OBSCN, ARHGEF2, TIAM2, NET1, FGD1, ARHGEF11, KALRN, ARHGEF4, RASGRF1, ECT2, MAPK8, NGEF
REACTOME_PLC_BETA_MEDIATED_EVENTS	0.415888	0.708209	-0.353721	-1.02944	266	37	PDE1A, PRKACB, PDE1B, GNAO1, CAMK4, GNAI1, ADCY4, PLCB1, ADCY5
REACTOME_DESTABILIZATION_OF_MRNA_BY_AUF1_HNRNP_D0	0.412979	0.708209	0.296994	1.01623	139	49	PSMB4, PABPC1, PSMD4, HNRNPD, PSME4, HSPA1B, PSMD3, PSMD12, RPS27A, PSMD11, PSMB2, PSMA4, PSMB5, PSMD2, PSMA7, EIF4G1, PSMA5, PSMB3, PSMD8, PSMB9, PSMD7, PSMB6, PSMD13, PSMD9, PSMD10, PSMC3, PSMD1, PSMC2, PSMA6, PSMD14, HSPA8, UBA52, PSMB8, PSMC4
REACTOME_MHC_CLASS_II_ANTIGEN_PRESENTATION	0.42029	0.709688	0.270658	1.01423	115	89	CTSL2, KLC3, KIF23, DYNC1I1, KIF2C, KIF15, OSBPL1A, HLA-DOB, KIF20A, KIF4A, KIF11, KIF5A, RACGAP1, KIF4B, KIF3C, SPTBN2
REACTOME_CLASS_B_2_SECRETIN_FAMILY_RECEPTORS	0.421283	0.709688	-0.326924	-1.02582	288	55	PTH1R, PTH2R, WNT7B, FZD4, PTHLH, VIPR1, GNG11, CALCRL, WNT2, WNT5A, ADM, RAMP1, GNG2, GNG12, RAMP3, GNB5, RAMP2, VIPR2, FZD5, GNGT2, GNG10, FZD3, EMR1, FZD2, FZD10
REACTOME_SIGNALING_BY_ERBB4	0.427374	0.712291	-0.300811	-1.01123	305	81	ERBB4, NRG1, PGR, GHR, PIK3R1, CXCL12, NEDD4, CDKN1A, EGF, HBEGF, APH1B, FOXO1, EGFR, ESR1
REACTOME_GLUCAGON_TYPE_LIGAND_RECEPTORS	0.42439	0.712291	-0.413388	-1.03298	260	18	VIPR1, GNG11, GNG2, GNG12, GNB5, VIPR2, GNGT2, GNG10
REACTOME_PHOSPHOLIPASE_C_MEDIATED_CASCADE	0.426332	0.712291	-0.348161	-1.01741	271	38	PDE1A, KL, FGF7, PRKACB, PDE1B, CAMK4, FGFR1, ADCY4, ADCY5
REACTOME_G_BETA_GAMMA_SIGNALLING_THROUGH_PLC_BETA	0.432956	0.719044	-0.409933	-1.00599	267	16	GNG11, GNG2, GNG12, PLCB1, GNB5, GNGT2, GNG10
REACTOME_CELL_DEATH_SIGNALLING_VIA_NRAGE_NRIF_AND_NADE	0.436533	0.722431	0.287559	1.007	140	57	ARHGEF9, OBSCN, ARHGEF2, TIAM2, NET1, FGD1, ARHGEF11, KALRN, APH1A, ARHGEF4, RASGRF1, ECT2, MAPK8, NGEF, CASP2, ITGB3BP, PSEN2, NCSTN, FGD3
REACTOME_NGF_SIGNALLING_VIA_TRKA_FROM_THE_PLASMA_MEMBRANE	0.451187	0.744063	-0.276882	-0.992441	341	128	DUSP4, PDE1A, DUSP6, SHC2, PIK3R1, PRKACB, PDE1B, CDKN1A, RALB, FOXO1, CAMK4, SHC3, MAPK11, RPS6KA2, ADCY4, NTRK2, ADCY5, PTEN, MEF2C, RPS6KA5, DNM1, NGF, CASP9, PPP2CB, AKT1, NR4A1, CALM1, TRIB3, IRS1, AP2S1, PRKAR1A, RALA, PRKCE, DUSP3, PIK3R2, ADCY1, DNM2
REACTOME_PI_METABOLISM	0.453149	0.744685	-0.329974	-1.00067	294	46	INPP4B, PIP5K1B, PIK3R1, INPP5J, PIK3C2G, PIK3CG, PTEN, PIK3R5, PIP4K2A, MTMR7, PIK3R6, PIK3R3, PI4K2A, PIK3R2, ARF3, PIK3C2A, PIP5K1C, PIK3C2B
REACTOME_CITRIC_ACID_CYCLE_TCA_CYCLE	0.463291	0.7587	0.351705	0.97541	182	19	NNT, SDHC, FH, ACO2, SDHA, IDH3A, MDH2, SDHB, IDH3B, SUCLG1
REACTOME_GRB2_EVENTS_IN_ERBB2_SIGNALING	0.476726	0.767399	-0.383112	-0.997585	296	21	ERBB4, NRG1, EGF, HBEGF, EGFR
REACTOME_SIGNALING_BY_BMP	0.477905	0.767399	-0.388463	-0.996408	291	20	GREM2, FSTL1, ZFYVE16, CHRDL1, ACVR2A, BMPR2
REACTOME_NCAM_SIGNALING_FOR_NEURITE_OUT_GROWTH	0.472222	0.767399	-0.315766	-0.99676	322	58	COL1A1, COL3A1, COL1A2, COL5A1, COL4A5, COL5A2, GFRA1, COL6A3, ST8SIA2, CACNA1H
REACTOME_TRANSPORT_OF_GLUCOSE_AND_OTHER_SUGARS_BILE_SALTS_AND_ORGANIC_ACIDS_METAL_IONS_AND_AMINE_COMPOUNDS	0.473154	0.767399	0.281585	0.988795	140	61	SLC6A15, SLC22A16, SLC39A2, SLC6A2, SLC2A12, SLC6A9, SLC6A11, SLC16A1, RHCG, SLC44A2, SLC39A4, SLC16A8, SLC41A1
REACTOME_POTASSIUM_CHANNELS	0.476529	0.767399	-0.308895	-0.995198	334	62	KCND3, KCNJ12, KCNMB4, KCNJ15, ABCC9, KCND2, KCNA6, KCNS1, KCNJ8, KCNA1, HCN2, KCNQ1, KCNK6, KCNJ11, GNG2, KCNK3, KCNN2, GNG12, KCNN3, KCNA3, KCNK1, GNGT2, GNG10, KCNJ2, KCNS3
REACTOME_INWARDLY_RECTIFYING_K_CHANNELS	0.4784	0.767399	-0.373208	-0.984519	298	22	KCNJ12, KCNJ15, ABCC9, KCNJ8, KCNJ11, GNG2, GNG12, GNGT2, GNG10, KCNJ2
REACTOME_IMMUNOREGULATORY_INTERACTIONS_BETWEEN_A_LYMPHOID_AND_A_NON_LYMPHOID_CELL	0.488235	0.778587	-0.314182	-0.985108	331	56	LILRB5, CD200R1, CD34, KLRC1, ICAM4, AMICA1, ULBP2, KLRK1, CRTAM, KLRD1, TYROBP, FCGR2B, ICAM3, CD96, ITGAL, CD40, CD40LG, CD226, HCST, FCGR3A, LILRB3, B2M, CD247, CD3D, CD3E, SELL, LILRB4, ITGB1, CD3G, LILRB1
REACTOME_METABOLISM_OF_VITAMINS_AND_COFACTORS	0.488688	0.778587	-0.314463	-0.969149	323	49	CYB5A, FASN, ENPP1, TPK1, ACP5, QPRT, SLC2A3, NAMPT, MOCS1, MTHFR
REACTOME_RIP_MEDIATED_NFKB_ACTIVATION_VIA_DAI	0.490862	0.779409	0.358186	0.955608	187	17	S100B, APP, TICAM1, RELA, SAA1, NFKB2, NFKBIB, IKBKB
REACTOME_PI3K_EVENTS_IN_ERBB2_SIGNALING	0.499234	0.790034	-0.323475	-0.968014	325	41	ERBB4, NRG1, PIK3R1, CDKN1A, EGF, HBEGF, FOXO1, EGFR, PTEN
REACTOME_CONVERSION_FROM_APC_C_CDC20_TO_APC_C_CDH1_IN_LATE_ANAPHASE	0.501305	0.79065	0.369177	0.96009	191	16	CDC20, UBE2C, CDC16, ANAPC7, ANAPC1, CDC27, ANAPC10, ANAPC5, ANAPC11
REACTOME_SIGNALING_BY_TGF_BETA_RECEPTOR_COMPLEX	0.503289	0.791124	0.27835	0.976629	152	60	MYC, E2F5, CGN, TFDP1, RBL1, TGIF2, SMURF2, UCHL5, PARP1, MTMR4, F11R, SMAD4, HDAC1, ZFYVE9, XPO1, MEN1, SMAD2, RPS27A, TRIM33, PPP1CB, CCNC, CDK8
REACTOME_TRIGLYCERIDE_BIOSYNTHESIS	0.505495	0.791941	0.299476	0.97729	183	38	ACSL6, DGAT2, AGPAT9, ELOVL4, LPIN1, AGPAT6, AGPAT5, ELOVL1
REACTOME_ASSOCIATION_OF_TRIC_CCT_WITH_TARGET_PROTEINS_DURING_BIOSYNTHESIS	0.513369	0.801606	0.318994	0.957141	191	26	CCT3, CCT5, KIFC3, NOP56, ARFGEF2, SPHK1, TCP1, CCT2, CCT8, CCT4, CCT6A
REACTOME_AQUAPORIN_MEDIATED_TRANSPORT	0.527473	0.820901	0.294584	0.961325	191	38	AQP5, AQP6, MYO5B, GNG4, ADCY2, GNB4
REACTOME_SIGNALING_BY_ERBB2	0.534722	0.821305	-0.280345	-0.963547	384	93	ERBB4, PDE1A, NRG1, PIK3R1, PRKACB, PDE1B, CDKN1A, EGF, HBEGF, MATK, FOXO1, CAMK4, EGFR, ADCY4, ADCY5, PTEN
REACTOME_SIGNALING_BY_EGFR_IN_CANCER	0.533243	0.821305	-0.275512	-0.959044	392	102	PDE1A, ADAM12, SPRY1, PIK3R1, PRKACB, PDE1B, CDKN1A, EGF, FOXO1, CAMK4, LRIG1, EGFR, ADCY4, ADCY5, PTEN, SPRY2
REACTOME_CREB_PHOSPHORYLATION_THROUGH_THE_ACTIVATION_OF_RAS	0.5311	0.821305	-0.352199	-0.943778	332	24	RASGRF2, CAMK2B, GRIN1, RPS6KA2, CAMK2D, RPS6KA6, CALM1, GRIN2A, GRIN2D
REACTOME_GABA_RECEPTOR_ACTIVATION	0.532394	0.821305	0.301212	0.958415	188	35	GABBR2, GABRA5, ARHGEF9, KCNJ10, GNG4, ADCY2
REACTOME_CELL_CELL_COMMUNICATION	0.547445	0.830319	0.249128	0.955563	149	98	CLDN6, NTN1, CLDN3, KIRREL2, LAMC2, CLDN4, CLDN9, RSU1, CDH3, PVRL4, CLDN7, PTK2, PVR, PARD6B, MAPK12, ACTN4, ACTN2, KIRREL3, CD47, CD2AP, NCK1, F11R, CDH1
REACTOME_SIGNALING_BY_CONSTITUTIVELY_ACTIVE_EGFR	0.547658	0.830319	-0.371439	-0.922757	338	17	PIK3R1, EGF, EGFR
REACTOME_DESTABILIZATION_OF_MRNA_BY_BRF1	0.545692	0.830319	0.343896	0.917484	208	17	EXOSC4, EXOSC5, EXOSC3, EXOSC6, EXOSC2, EXOSC8, EXOSC9, EXOSC1, MAPKAPK2
REACTOME_AMYLOIDS	0.543887	0.830319	-0.32291	-0.943616	346	38	LTF, ODAM, HIST1H3G, SNCA, TGFBI, HSPG2, ITM2B, CST3
REACTOME_MYD88_MAL_CASCADE_INITIATED_ON_PLASMA_MEMBRANE	0.553997	0.83723	-0.282348	-0.944865	394	79	DUSP4, MAPK10, FOS, DUSP6, PELI2, LY96, IRAK3, TLR4, MAPK11, RPS6KA2, JUN, MEF2C, RPS6KA5, TAB3, BTK, IRAK4, NOD1, PPP2CB, MAP2K6
REACTOME_LATENT_INFECTION_OF_HOMO_SAPIENS_WITH_MYCOBACTERIUM_TUBERCULOSIS	0.558959	0.842021	-0.326426	-0.920412	364	29	LTF, CAMP, ATP6V0D2
REACTOME_NOTCH1_INTRACELLULAR_DOMAIN_REGULATES_TRANSCRIPTION	0.564841	0.848165	0.284705	0.946318	195	43	MYC, MAML2, HDAC5, HDAC11, KAT2A, TBL1X, HDAC2, TBL1XR1, HDAC1, RPS27A, CCNC, TLE1, CDK8, HEY2, EP300, CUL1, RBX1, MAMLD1
REACTOME_SHC1_EVENTS_IN_ERBB4_SIGNALING	0.570016	0.850501	-0.360655	-0.91057	345	19	ERBB4, NRG1
REACTOME_G_PROTEIN_BETA_GAMMA_SIGNALLING	0.569378	0.850501	-0.340984	-0.913723	356	24	GNG11, GNG2, PIK3CG, GNG12, PLCB1, GNB5, PIK3R5, GNGT2, GNG10, AKT1
REACTOME_CTLA4_INHIBITORY_SIGNALING	0.580475	0.861633	0.32081	0.909681	219	21	AKT3, LYN, YES1, PPP2R5D, PPP2R5A, SRC, AKT2
REACTOME_IRON_UPTAKE_AND_TRANSPORT	0.581144	0.861633	-0.322438	-0.932545	375	35	SLC40A1, ABCG2, CYBRD1, ATP6V0D2
REACTOME_PI3K_EVENTS_IN_ERBB4_SIGNALING	0.584235	0.862899	-0.321448	-0.929681	377	35	ERBB4, NRG1, PIK3R1, CDKN1A, HBEGF, FOXO1
REACTOME_G_ALPHA_Z_SIGNALLING_EVENTS	0.58567	0.862899	-0.317456	-0.923899	375	37	ADRA2A, RGS4, GNG11, PRKCH, GNG2, GNAI1, ADCY4, GNG12, ADCY5, GNB5, GNGT2, GNG10
REACTOME_PYRUVATE_METABOLISM	0.591731	0.869105	0.331504	0.89886	228	18	LDHB, SLC16A1, SLC16A8, PDK3, DLAT, PDHA1
REACTOME_BMAL1_CLOCK_NPAS2_ACTIVATES_CIRCADIAN_EXPRESSION	0.597542	0.869489	-0.318054	-0.915364	388	34	SERPINE1, BHLHE40, PER1, NAMPT, BHLHE41, NR3C1, CRY2, NPAS2, PER2, PPARGC1A, RXRA, NCOA1, ARNTL2, NCOA3
REACTOME_EGFR_DOWNREGULATION	0.596491	0.869489	-0.336082	-0.900589	373	24	SPRY1, EGF, EGFR, SPRY2
REACTOME_REGULATION_OF_WATER_BALANCE_BY_RENAL_AQUAPORINS	0.597542	0.869489	-0.317467	-0.913675	388	34	GNG11, PRKACB, GNG2, ADCY4, GNG12, ADCY5, AQP3, GNB5, GNGT2, GNG10, AQP1, AQP4, PRKAR1A, ADCY1, GNB2, ADCY6, RAB11FIP2, RAB11A
REACTOME_FATTY_ACYL_COA_BIOSYNTHESIS	0.599483	0.869621	0.327965	0.889264	231	18	ACSL6, ELOVL4, ELOVL1
REACTOME_STEROID_HORMONES	0.613577	0.887327	0.326639	0.871444	234	17	LRP2, POMC, STAR, CYP24A1
REACTOME_GLUCAGON_SIGNALING_IN_METABOLIC_REGULATION	0.617834	0.890117	-0.326451	-0.889741	387	26	GNG11, PRKACB, GNG2, ADCY4, GNG12, ADCY5
REACTOME_TRAFFICKING_OF_AMPA_RECEPTORS	0.61944	0.890117	-0.349756	-0.883053	375	19	CAMK2B, GRIA3, CAMK2D, GRIA2, PRKCB, AKAP5, AP2S1
REACTOME_GLUTATHIONE_CONJUGATION	0.621188	0.890117	-0.33812	-0.880431	386	21	GSTM5, GGT1, MGST2, GSTM1, GGT5
REACTOME_MYOGENESIS	0.624382	0.891975	-0.347768	-0.878033	378	19	CDH2, TCF4, MAPK11, NEO1, MEF2C, ABL1, MAP2K6
REACTOME_G_BETA_GAMMA_SIGNALLING_THROUGH_PI3KGAMMA	0.629213	0.896153	-0.336311	-0.87572	391	21	GNG11, GNG2, PIK3CG, GNG12, GNB5, PIK3R5, GNGT2, GNG10, AKT1
REACTOME_COSTIMULATION_BY_THE_CD28_FAMILY	0.631805	0.897125	-0.284622	-0.909764	440	60	PIK3R1, HLA-DPB1, HLA-DPA1, HLA-DRB5, CD28, VAV1, HLA-DQA2, HLA-DRB1, PPP2CB, CD4, AKT1, CTLA4, BTLA, TRIB3, CD247, PIK3R3, FYN, HLA-DQA1, TNFRSF14, PIK3R2, GRAP2, CD3D, CD3E, CD86, RAC1, PPP2CA, CD274, PTPN6, CDC42, CD3G
REACTOME_OPIOID_SIGNALLING	0.636624	0.901244	-0.280575	-0.906759	444	65	PDE1A, GNG11, PRKACB, PDE1B, PDE4D, GNAO1, CAMK4, GNG2, GNAI1, GNAL, ADCY4, GNG12, PLCB1, ADCY5, GNB5
REACTOME_BASIGIN_INTERACTIONS	0.639257	0.901258	0.304689	0.876221	240	22	L1CAM, SLC16A1, SLC7A5, SLC16A8, SLC7A11, ATP1B1
REACTOME_PKA_MEDIATED_PHOSPHORYLATION_OF_CREB	0.640468	0.901258	-0.356149	-0.858999	382	15	PRKACB, ADCY4, ADCY5, PRKAR1A, ADCY1, ADCY6
REACTOME_CTNNB1_PHOSPHORYLATION_CASCADE	0.660574	0.914956	0.329385	0.856606	252	16	FAM123B, AXIN1, PPP2R5D, FRAT2, PPP2R5A
REACTOME_REGULATION_OF_HYPOXIA_INDUCIBLE_FACTOR_HIF_BY_OXYGEN	0.6624	0.914956	-0.322884	-0.851765	413	22	EGLN3, EPAS1, HIF1A
REACTOME_SLC_MEDIATED_TRANSMEMBRANE_TRANSPORT	0.65645	0.914956	-0.24748	-0.918047	513	180	SLC44A4, SLC1A1, SLC40A1, SLC7A2, SLC44A5, SLC1A6, SLCO2A1, SLC4A8, SLC7A8, SLC9A5, SLC9A2, SLC14A1, SLC2A10, SLC22A3, SLC22A4, SLC47A1, SLC26A1, SLC8A2, SLC1A3, SLC26A4, SLC43A1, SLC22A18, SLC4A4, SLC17A7, SLC28A3, SLC30A2, ALB, SLC2A3, SLCO2B1, SLC1A2, SLC6A1, SLC38A5, SLC9A7, SLC22A5, SLC35C1, SLC41A2, SLC2A8, SLC9A9
REACTOME_ENERGY_DEPENDENT_REGULATION_OF_MTOR_BY_LKB1_AMPK	0.660743	0.914956	-0.346703	-0.850817	408	16	PRKAA2, CAB39L, STRADB, CAB39, PRKAA1, TSC1, STRADA, PRKAB1, PRKAG1
REACTOME_NFKB_AND_MAP_KINASES_ACTIVATION_MEDIATED_BY_TLR4_SIGNALING_REPERTOIRE	0.66383	0.914956	-0.274871	-0.898589	467	69	DUSP4, MAPK10, FOS, DUSP6, LY96, TLR4, MAPK11, RPS6KA2, TLR3, JUN, MEF2C, RPS6KA5
REACTOME_PLATELET_AGGREGATION_PLUG_FORMATION	0.654088	0.914956	-0.312958	-0.869564	415	28	ADRA2A, FN1, RAPGEF3, ITGB3, VWF
REACTOME_ACTIVATED_TLR4_SIGNALLING	0.65978	0.914956	-0.263606	-0.901799	478	89	DUSP4, MAPK10, FOS, DUSP6, PELI2, LY96, IRAK3, TLR4, MAPK11, RPS6KA2, TLR3, JUN, MEF2C, RPS6KA5, TAB3, BTK, IRAK4, NOD1, PPP2CB, MAP2K6
REACTOME_MITOCHONDRIAL_PROTEIN_IMPORT	0.672566	0.91625	0.263046	0.900075	227	49	TOMM20, CYC1, TIMM17A, TOMM5, TOMM22, TOMM40, TIMM44, GRPEL2, DNAJC19, CHCHD4, COQ2, TIMM8A, TIMM10, FXN, ACO2, TAZ, ATP5A1, BCS1L, MTX1, TIMM22, SLC25A12, TIMM50, TOMM70A, HSPD1, ATP5G1
REACTOME_RAP1_SIGNALLING	0.670569	0.91625	-0.349512	-0.84299	400	15	PRKG1, PRKACB, RAPGEF3
REACTOME_TRAF6_MEDIATED_INDUCTION_OF_NFKB_AND_MAP_KINASES_UPON_TLR7_8_OR_9_ACTIVATION	0.672365	0.91625	-0.269633	-0.888797	471	73	DUSP4, MAPK10, FOS, DUSP6, PELI2, TLR7, MAPK11, RPS6KA2, JUN, MEF2C, RPS6KA5, TAB3, IRAK4, NOD1, PPP2CB, MAP2K6
REACTOME_INFLAMMASOMES	0.670436	0.91625	-0.343272	-0.842397	414	16	PYCARD, NLRP3, NLRP1, BCL2L1, NLRC4, CASP1, TXNIP
REACTOME_GLYCOLYSIS	0.697051	0.9434	0.290945	0.841165	259	23	ALDOC, PFKP, PPP2R5D, PFKFB2, ENO3, PFKL, ENO1, GAPDH, TPI1, PFKM
REACTOME_SYNTHESIS_AND_INTERCONVERSION_OF_NUCLEOTIDE_DI_AND_TRIPHOSPHATES	0.698517	0.9434	-0.327945	-0.827985	423	19	AK5, GSR
REACTOME_EFFECTS_OF_PIP2_HYDROLYSIS	0.698517	0.9434	-0.328324	-0.828942	423	19	TRPC6, DGKI, DGKD, PRKCH, MGLL, DGKQ
REACTOME_RESOLUTION_OF_AP_SITES_VIA_THE_MULTIPLE_NUCLEOTIDE_PATCH_REPLACEMENT_PATHWAY	0.701131	0.943801	-0.331908	-0.824552	433	17	CCNO
REACTOME_BIOSYNTHESIS_OF_THE_N_GLYCAN_PRECURSOR_DOLICHOL_LIPID_LINKED_OLIGOSACCHARIDE_LLO_AND_TRANSFER_TO_A_NASCENT_PROTEIN	0.70283	0.943801	-0.303566	-0.843466	446	28	GFPT2, ALG10, ALG13, GMPPA, ALG10B, DOLPP1, DOLK, GMPPB, ALG2, ALG1, ALG5, GNPNAT1, ALG12, DPM2, ALG11, PMM2, ALG14
REACTOME_SIGNAL_TRANSDUCTION_BY_L1	0.706605	0.946167	-0.293356	-0.844282	459	34	NRP1, ITGB3, ITGA5, ITGAV, RPS6KA2, EGFR, FGFR1, RPS6KA5
REACTOME_REGULATION_OF_MRNA_STABILITY_BY_PROTEINS_THAT_BIND_AU_RICH_ELEMENTS	0.710801	0.949081	0.241042	0.887151	203	80	YWHAZ, PSMB4, EXOSC4, PABPC1, EXOSC5, PSMD4, EXOSC3, HNRNPD, KHSRP, EXOSC6, PSME4, HSPA1B, PSMD3, PSMD12, XPO1, ELAVL1, EXOSC2, RPS27A, ANP32A, PSMD11, PSMB2, PRKCA, EXOSC8, PSMA4, EXOSC9, PSMB5, PSMD2, PSMA7, EXOSC1, PARN, MAPKAPK2
REACTOME_INHIBITION_OF_VOLTAGE_GATED_CA2_CHANNELS_VIA_GBETA_GAMMA_SUBUNITS	0.713178	0.949558	0.299669	0.81254	275	18	GABBR2, KCNJ10, GNG4
REACTOME_SHC_MEDIATED_CASCADE	0.715405	0.949831	0.317072	0.824586	273	16	FGFR2, FGF9, FGF2, NRAS
REACTOME_DESTABILIZATION_OF_MRNA_BY_TRISTETRAPROLIN_TTP	0.720627	0.954069	0.305985	0.81634	275	17	EXOSC4, EXOSC5, EXOSC3, EXOSC6, EXOSC2, EXOSC8, EXOSC9, EXOSC1, MAPKAPK2
REACTOME_METABOLISM_OF_STEROID_HORMONES_AND_VITAMINS_A_AND_D	0.731458	0.965689	0.287999	0.813131	285	20	LRP2, POMC
REACTOME_INTEGRIN_ALPHAIIB_BETA3_SIGNALING	0.741627	0.976371	-0.302329	-0.810142	464	24	FN1, RAPGEF3, ITGB3, VWF, RAPGEF4, APBB1IP, BCAR1
REACTOME_BASE_EXCISION_REPAIR	0.747941	0.981933	-0.313039	-0.790352	453	19	CCNO
REACTOME_GABA_B_RECEPTOR_ACTIVATION	0.754947	0.98837	-0.282223	-0.801001	495	30	KCNJ12, KCNJ15, GNG2, GNAI1, GNAL, ADCY4, GNG12, ADCY5, GNGT2, GNG10, KCNJ2
REACTOME_SULFUR_AMINO_ACID_METABOLISM	0.758713	0.988737	0.277183	0.801377	282	23	CBS, MAT1A, MTAP, ENOPH1, MTR, GCLM, SLC25A10
REACTOME_SEMA4D_IN_SEMAPHORIN_SIGNALING	0.759434	0.988737	-0.289241	-0.803664	482	28	RND1, RHOB, MYH11, LIMK1, PTPRC, RAC2, RHOC, ARHGEF12, MYL6, RAC1, ERBB2, MYL9, CDC42, RRAS, MET
REACTOME_PRE_NOTCH_PROCESSING_IN_GOLGI	0.767367	0.996305	-0.31721	-0.778439	474	16	LFNG, NOTCH4, MFNG, ATP2A3, SEL1L, NOTCH3
REACTOME_GLYCOGEN_BREAKDOWN_GLYCOGENOLYSIS	0.989967	1	-0.195152	-0.470689	591	15	GYG2, PYGL, CALM1, PHKA2, PHKB
REACTOME_PYRUVATE_METABOLISM_AND_CITRIC_ACID_TCA_CYCLE	0.818436	1	0.243247	0.795033	292	40	LDHB, SLC16A1, NNT, ADHFE1, SLC16A8, SDHC, PDK3, FH, DLAT, PDHA1
REACTOME_SIGNALING_BY_RHO_GTPASES	0.815364	1	-0.2373	-0.82977	604	107	RASGRF2, CHN2, RHOB, ARHGAP6, VAV3, ARHGAP20, RHOBTB2, CHN1, STARD8, ARHGAP24, RHOH, RHOJ, ARHGAP28, SYDE1, STARD13, ARHGAP26, ARHGAP15, ITSN1, PREX1, ARHGAP10, ARHGAP25, VAV1, ARAP3, ARHGAP18, ARAP2, RAC2, RHOC, FGD4, FAM13B, SRGAP1, ABR, AKAP13, GMIP, ARHGAP1, A2M, DLC1, ARHGEF12, HMHA1, PIK3R2, ARHGEF3, RHOBTB1, RAC1, ARHGAP12, RHOQ, ARHGAP4
REACTOME_SIGNALING_BY_WNT	0.795987	1	0.239775	0.84348	237	62	PSMB4, FAM123B, PSMD4, AXIN1, PPP2R5D, FRAT2, PSME4, PPP2R5A, PSMD3, PSMD12, RPS27A, PSMD11, PSMB2, CUL1, PSMA4, PSMB5, PSMD2, PSMA7, PSMA5, PSMB3, CTNNB1, PSMD8, PSMB9, PSMD7, PSMB6, PSMD13, PSMD9, PSMD10, PSMC3, PSMD1, PSMC2, PSMA6
REACTOME_SIGNALLING_BY_NGF	0.996241	1	-0.180364	-0.677591	794	202	DUSP4, PCSK5, PDE1A, RASGRF2, DUSP6, SHC2, VAV3, PIK3R1, PRKACB, PDE1B, CDKN1A, RALB, NGFR, APH1B, FOXO1, CAMK4, SHC3, MAPK11, RPS6KA2, ADCY4, NTRK2, ADCY5, ITSN1, PTEN, PREX1, MEF2C, RPS6KA5, DNM1, NGF, CASP9, VAV1
REACTOME_INSULIN_RECEPTOR_RECYCLING	0.889182	1	0.251036	0.71183	336	21	ATP6V1B1, ATP6V1C2, ATP6V1C1, ATP6V1E2, ATP6V0A4
REACTOME_SIGNALING_BY_SCF_KIT	1	1	0.151957	0.550679	288	74	KIT, PHLPP1, AKT3, GRB7, CHEK1, CDK1, NRAS, GAB2, LYN, FES, YES1
REACTOME_CROSS_PRESENTATION_OF_SOLUBLE_EXOGENOUS_ANTIGENS_ENDOSOMES	0.997151	1	0.148687	0.507373	349	46	CD207, PSMB4, PSMD4, PSME4, PSMD3, PSMD12, PSMD11, PSMB2, PSMA4, PSMB5, PSMD2, PSMA7, PSMA5, PSMB3, PSMD8, PSMB9, PSMD7, PSMB6, PSMD13, PSMD9, PSMD10, PSMC3, PSMD1, PSMC2, PSMA6
REACTOME_TCA_CYCLE_AND_RESPIRATORY_ELECTRON_TRANSPORT	1	1	0.131816	0.520901	255	115	LDHB, NDUFB9, SLC16A1, NNT, ADHFE1, SLC16A8, CYC1, COX6C, SDHC, UQCRHL, ATP5C1, NDUFS2, PDK3, UQCRH, NDUFV1, FH, DLAT, PDHA1, NDUFA7, COX5A, UQCRB, NDUFS5, L2HGDH, ACO2, ATP5A1, NDUFA9, NDUFB6, SDHA, IDH3A, COX7A2L, PDHX, ATP5F1, NDUFB5, PDPR, NDUFA11, NDUFV3, MDH2, PDP2, PDK1
REACTOME_ANTIGEN_PROCESSING_CROSS_PRESENTATION	1	1	-0.148405	-0.488198	711	71	CD36, MRC1, ITGB5, ITGAV, MRC2, NCF4, LNPEP, SEC61G, FCGR1B, FCGR1A, B2M, NCF2, PSME1, CYBB, SEC61B, PSMB10, PDIA3, PSMD5
REACTOME_GROWTH_HORMONE_RECEPTOR_SIGNALING	0.823241	1	-0.288227	-0.739304	502	20	GHR, SOCS2, CISH
REACTOME_TRIF_MEDIATED_TLR3_SIGNALING	0.851124	1	-0.243123	-0.799786	605	71	DUSP4, MAPK10, FOS, DUSP6, MAPK11, RPS6KA2, TLR3, RIPK3, JUN, MEF2C, RPS6KA5
REACTOME_NEGATIVE_REGULATION_OF_FGFR_SIGNALING	0.956938	1	-0.228839	-0.613213	599	24	KL, FGF7, FGFR1, SPRY2, FGFR4, PPP2CB, FGF1
REACTOME_REGULATION_OF_KIT_SIGNALING	0.964459	1	-0.227363	-0.557954	596	16	KITLG
REACTOME_MEMBRANE_TRAFFICKING	0.96748	1	-0.203953	-0.721497	713	119	GJB1, GJA1, GJB2, GJA4, DAB2, SH3D19, CPD, CLTCL1, SAR1B, SNAP23, SEC24D, FTL, CHMP2A, GJA5, TBC1D8B, ARRB1, DNM1, SEC23A, CTSZ, STX4, GAK, STAM2, GNS, PLDN, AP1S2, SNX9
REACTOME_NEF_MEDIATES_DOWN_MODULATION_OF_CELL_SURFACE_RECEPTORS_BY_RECRUITING_THEM_TO_CLATHRIN_ADAPTERS	0.997442	1	0.17262	0.487373	389	20	CD8B, ARF1, AP1M2, HLA-A, ATP6V1H, AP2B1, AP1G1, AP2M1, PACS1, AP2A2, LCK, AP1M1, AP2A1, AP1B1, AP1S1, AP2S1, B2M, AP1S2, CD4, CD28
REACTOME_TRANS_GOLGI_NETWORK_VESICLE_BUDDING	0.981105	1	-0.206723	-0.655075	674	59	SH3D19, CPD, SNAP23, FTL, TBC1D8B, ARRB1, CTSZ, STX4, GAK, GNS, PLDN, AP1S2, SNX9, BLOC1S1, FTH1, DNM2, TGOLN2, SNX2, CNO, PIK3C2A, IGF2R, AP1S1, AP1B1, AP3S1, NAPA, AP3B1, SNX5, VAMP7, RAB5C, GBF1
REACTOME_PPARA_ACTIVATES_GENE_EXPRESSION	0.887978	1	-0.222965	-0.771	649	95	HMGCS2, CD36, ANGPTL4, ABCB4, PPARG, FDFT1, PEX11A, G0S2, ME1, ACSL1, CTGF, NPAS2, ABCA1, GLIPR1, PPARGC1A, SLC27A1
REACTOME_ACTIVATED_NOTCH1_TRANSMITS_SIGNAL_TO_THE_NUCLEUS	0.819777	1	-0.283891	-0.764122	513	25	CNTN1, DLL1, DLL4, DTX4, APH1B, JAG1, DTX1, ARRB1
REACTOME_DOWNSTREAM_SIGNALING_EVENTS_OF_B_CELL_RECEPTOR_BCR	0.982206	1	0.188625	0.714303	275	91	RASGRP1, PHLPP1, AKT3, PSMB4, NRAS, PSMD4, NFKBIE, PSME4, PSMD3, PSMD12, FOXO4, THEM4, RPS27A, AKT2, RELA, PSMD11, PSMB2, CDKN1B, CUL1, PSMA4, MDM2, NFKBIB, PSMB5, PSMD2, IKBKB, PSMA7
REACTOME_ACTIVATION_OF_NF_KAPPAB_IN_B_CELLS	0.858553	1	0.225155	0.789987	260	60	PSMB4, PSMD4, NFKBIE, PSME4, PSMD3, PSMD12, RPS27A, RELA, PSMD11, PSMB2, CUL1, PSMA4, NFKBIB, PSMB5, PSMD2, IKBKB, PSMA7, PSMA5, PSMB3, PSMD8, CHUK, PSMB9, PSMD7, MAP3K7, PSMB6, PSMD13, PSMD9, PSMD10, PSMC3, PSMD1, PSMC2, PSMA6
REACTOME_RORA_ACTIVATES_CIRCADIAN_EXPRESSION	0.896	1	0.241971	0.708498	335	24	TGS1, TBL1X, TBL1XR1, PPARA, NCOA2, MED1, NCOA6
REACTOME_ANTIGEN_ACTIVATES_B_CELL_RECEPTOR_LEADING_TO_GENERATION_OF_SECOND_MESSENGERS	0.974212	1	0.201572	0.617248	339	29	PLCG2, STIM1, NCK1, LYN, CALM2, ORAI1, ITPR3
REACTOME_YAP1_AND_WWTR1_TAZ_STIMULATED_GENE_EXPRESSION	0.949126	1	-0.228249	-0.609138	596	23	RUNX2, TBX5, KAT2B, CTGF
REACTOME_PRE_NOTCH_EXPRESSION_AND_PROCESSING	0.776504	1	0.250451	0.820684	270	41	MAML2, ST3GAL6, TFDP1, EIF2C2, E2F3, E2F1, KAT2A
REACTOME_SIGNALING_BY_THE_B_CELL_RECEPTOR_BCR	0.996109	1	0.169498	0.67416	255	120	RASGRP1, PLCG2, PHLPP1, AKT3, PSMB4, NRAS, STIM1, PSMD4, NCK1, LYN, CALM2, ORAI1, NFKBIE, PSME4, PSMD3, ITPR3, PSMD12, FOXO4, THEM4, RPS27A, AKT2, RELA, PSMD11, PSMB2, CDKN1B, CUL1, SOS1, PSMA4, MDM2, NFKBIB, PSMB5, PSMD2, IKBKB, PSMA7
REACTOME_CIRCADIAN_REPRESSION_OF_EXPRESSION_BY_REV_ERBA	0.793566	1	0.271388	0.784622	295	23	TGS1, TBL1X, TBL1XR1, PPARA, NCOA2, MED1, NCOA6, EP300
REACTOME_SIGNALING_BY_NOTCH1	0.930233	1	0.213904	0.75572	279	66	DNER, MYC, NEURL, MAML2, JAG2, HDAC5, HDAC11, APH1A, KAT2A, TBL1X, HDAC2, TBL1XR1, PSEN2, NCSTN, HDAC1, RPS27A, ARRB2, CCNC, TLE1, CDK8, ADAM17, HEY2, EP300, CUL1, RBX1, MAMLD1
REACTOME_INSULIN_RECEPTOR_SIGNALLING_CASCADE	0.945148	1	-0.215156	-0.706079	671	70	SHC2, KL, PIK3R1, FGF7, PRKAA2, CAB39L, SHC3, FGFR1, STRADB
REACTOME_ARMS_MEDIATED_ACTIVATION	0.879896	1	0.268059	0.69712	336	16	CDK1, NRAS, MAPK1, BRAF, RAF1, MAP2K2
REACTOME_PROLONGED_ERK_ACTIVATION_EVENTS	0.940568	1	0.242185	0.656675	363	18	CDK1, NRAS, MAPK1, BRAF, RAF1, MAP2K2
REACTOME_SIGNALLING_TO_RAS	0.815287	1	-0.282598	-0.77022	511	26	SHC2, RALB, SHC3, MAPK11
REACTOME_SIGNALLING_TO_ERKS	0.880184	1	-0.251442	-0.723654	572	34	SHC2, RALB, SHC3, MAPK11
REACTOME_DOWNREGULATION_OF_TGF_BETA_RECEPTOR_SIGNALING	0.9374	1	-0.236452	-0.615697	583	21	TGFBR2, PMEPA1, TGFB1
REACTOME_SIGNALING_BY_FGFR_IN_DISEASE	0.994645	1	-0.176241	-0.616898	742	106	PDE1A, KL, PIK3R1, FGF7, PRKACB, PDE1B, CDKN1A, FOXO1, CAMK4, FGFR1, ADCY4, ADCY5, PTEN, SPRY2
REACTOME_SYNTHESIS_OF_PIPS_AT_THE_GOLGI_MEMBRANE	1	1	0.163332	0.424764	382	16	PI4KB, ARF1, PI4K2B, INPP5E
REACTOME_TGF_BETA_RECEPTOR_SIGNALING_ACTIVATES_SMADS	0.988836	1	-0.202239	-0.541934	619	24	TGFBR2, PMEPA1, TGFB1
REACTOME_SIGNALING_BY_FGFR1_MUTANTS	0.994723	1	0.186209	0.528008	376	21	FGF9, FGF2, GAB2, CPSF6, STAT3, STAT5A, FGFR1OP, PIK3CA, STAT5B, BCR, STAT1, TRIM24, MYO18A
REACTOME_SIGNALING_BY_FGFR1_FUSION_MUTANTS	0.974152	1	-0.219335	-0.54489	602	17	PIK3R1
REACTOME_SIGNALING_BY_FGFR_MUTANTS	0.785311	1	0.257438	0.800424	277	31	FGFR2, FGF9, FGF2, NRAS, GAB2
REACTOME_PI3K_AKT_ACTIVATION	0.955178	1	-0.217985	-0.63045	617	35	PIK3R1, CDKN1A, FOXO1, PTEN, NGF, CASP9, AKT1, NR4A1, TRIB3, IRS1
REACTOME_GAB1_SIGNALOSOME	0.796296	1	-0.272897	-0.79279	515	36	PIK3R1, CDKN1A, EGF, FOXO1, EGFR, PTEN, CASP9, AKT1, NR4A1, TRIB3
REACTOME_SHC1_EVENTS_IN_EGFR_SIGNALING	0.979933	1	-0.220879	-0.53274	585	15	EGF, EGFR
REACTOME_TIE2_SIGNALING	0.806139	1	-0.305621	-0.75	498	16	PIK3R1, TEK, ANGPT2, DOK2
REACTOME_GENERIC_TRANSCRIPTION_PATHWAY	0.997613	1	-0.182571	-0.711387	835	323	AR, NR2F1, PGR, SERPINE1, ESRRG, RUNX2, THRB, NR4A2, TBX5, MAML3, ZNF208, ZNF214, NR5A2, PPARG, ZNF175, ZNF311, ZNF484, CDKN2B, NOTCH4, RARA, ZNF582, NR4A3, NR3C2, ZNF350, ZNF442, JUNB, ZNF597, ZNF613, ZNF215, ZNF138, ZNF552, ESR1, NR3C1, ZNF254, KAT2B, CTGF, ZNF596, ZNF563, ZNF584, ZNF446, ZNF436, ZNF493, ZNF441, ZNF528, ZNF583, ZNF433, ZNF625, ZNF223, ZNF224, ZNF100, ZNF587, ZNF616, ZNF43, ZNF6…
REACTOME_REGULATION_OF_ORNITHINE_DECARBOXYLASE_ODC	0.962099	1	0.192117	0.656512	329	47	PSMB4, AZIN1, PSMD4, ODC1, PSME4, PSMD3, PSMD12, PSMD11, PSMB2, PSMA4, PSMB5, PSMD2, PSMA7, PSMA5, PSMB3, PSMD8, PSMB9, PSMD7, PSMB6, PSMD13, PSMD9, PSMD10, PSMC3, PSMD1, PSMC2, PSMA6
REACTOME_REGULATION_OF_APOPTOSIS	0.996865	1	0.158974	0.548012	317	54	DAPK2, DAPK1, PSMB4, PSMD4, PSME4, PSMD3, APPL1, PSMD12, RPS27A, PSMD11, PSMB2, PAK2, PSMA4, PSMB5, PSMD2, PSMA7
REACTOME_AMINO_ACID_TRANSPORT_ACROSS_THE_PLASMA_MEMBRANE	0.885533	1	-0.264046	-0.704671	556	23	SLC7A2, SLC7A8, SLC43A1, SLC38A5
REACTOME_GLUCONEOGENESIS	0.886943	1	-0.255183	-0.6955	556	26	FBP1, PRKACB
REACTOME_DARPP_32_EVENTS	0.9504	1	-0.229466	-0.60533	593	22	PRKACB, PDE4D, PPP2CB, CALM1, PRKAR1A, PPP3CA
REACTOME_G_PROTEIN_ACTIVATION	0.836903	1	-0.285671	-0.721253	507	19	GNG11, GNAO1, GNG2, GNAI1, GNG12, GNB5, GNGT2, GNG10
REACTOME_METABOLISM_OF_NUCLEOTIDES	0.906609	1	-0.231292	-0.74617	630	64	XDH, AK5, ADSSL1, CDA, DPYD, GSR
REACTOME_METABOLISM_OF_PROTEINS	1	1	-0.172084	-0.681282	871	397	MUCL1, MUC6, GALNT5, GCNT3, GALNTL2, GALNT6, ST8SIA2, GALNT10, ST8SIA6, LDHD, GALNT14, GALNT7, GCNT4, ARSJ, MGAT4A, MAN1C1, MUC4, MAN2A1, MAN1A1, F10, GALNTL1, STS, ST6GAL1, ARSI, FUT8, B3GNT8, SEMA6D, PROC, GFPT2, PROS1
REACTOME_DOWNSTREAM_SIGNAL_TRANSDUCTION	0.82133	1	-0.242021	-0.824242	592	88	PDE1A, PDGFRB, PIK3R1, PRKACB, PDE1B, PDGFRA, CDKN1A, PDGFA, FOXO1, CAMK4, ADCY4, ADCY5, PTEN
REACTOME_ACTIVATION_OF_CHAPERONE_GENES_BY_XBP1S	0.987749	1	-0.199647	-0.603116	644	44	XBP1, FKBP14, WFS1, TSPYL2, EDEM1, ATP6V0D1, DNAJB9, ADD1, DNAJC3, TPP1
REACTOME_UNFOLDED_PROTEIN_RESPONSE	1	1	0.15315	0.558229	292	75	ASNS, HDGF, NFYA, EXOSC4, KLHDC3, EXOSC5, DDX11, KDELR3, EXOSC3, ATF4, LMNA, KHSRP, EXOSC6, TATDN2, EXOSC2, SSR1, ATF6, EXOSC8, DNAJB11, CXXC1
REACTOME_G_ALPHA1213_SIGNALLING_EVENTS	0.883721	1	0.224552	0.793337	265	66	ARHGEF9, OBSCN, ARHGEF2, TIAM2, NET1, FGD1, ARHGEF11, GNG4, KALRN, GNB4, ARHGEF4, RASGRF1
REACTOME_POST_TRANSLATIONAL_MODIFICATION_SYNTHESIS_OF_GPI_ANCHORED_PROTEINS	0.990446	1	-0.197475	-0.538217	621	26	SEMA6D, PIGG, PIGQ, PIGH, PGAP1, PIGV, PIGT, PIGL, PIGK, PIGA, PIGB, DPM2, PIGF
REACTOME_CD28_CO_STIMULATION	0.987823	1	-0.183384	-0.520476	648	30	PIK3R1, CD28, VAV1, AKT1, TRIB3, PIK3R3, FYN, PIK3R2, GRAP2, CD86, RAC1
REACTOME_SEMA4D_INDUCED_CELL_MIGRATION_AND_GROWTH_CONE_COLLAPSE	0.799043	1	-0.288237	-0.77238	500	24	RND1, RHOB, MYH11
REACTOME_LYSOSOME_VESICLE_BIOGENESIS	0.887399	1	0.247225	0.714762	330	23	DNAJC6, ARF1, AP1M2
REACTOME_SIGNALING_BY_ROBO_RECEPTOR	0.834906	1	-0.269798	-0.749642	530	28	ROBO2, SLIT2, ROBO1
REACTOME_CD28_DEPENDENT_PI3K_AKT_SIGNALING	0.844517	1	-0.276362	-0.708868	515	20	PIK3R1, CD28, AKT1, TRIB3, PIK3R3, FYN, PIK3R2, CD86
REACTOME_GOLGI_ASSOCIATED_VESICLE_BIOGENESIS	0.99851	1	-0.156366	-0.486135	669	52	SH3D19, CPD, FTL, TBC1D8B, ARRB1, GAK, PLDN, AP1S2, SNX9, BLOC1S1, FTH1, DNM2, TGOLN2, SNX2, CNO, PIK3C2A, IGF2R, AP1S1, AP1B1, AP3S1, NAPA, AP3B1, SNX5, VAMP7
REACTOME_METAL_ION_SLC_TRANSPORTERS	0.924217	1	-0.255681	-0.645534	560	19	SLC40A1, SLC30A2, SLC41A2
REACTOME_SMOOTH_MUSCLE_CONTRACTION	0.831479	1	-0.281488	-0.751219	522	23	ITGB5, MYH11, ITGA1, LMOD1
REACTOME_PI_3K_CASCADE	0.866058	1	-0.248163	-0.749356	568	42	KL, PIK3R1, FGF7, CDKN1A, FOXO1, FGFR1, PTEN, CASP9, FGFR4, AKT1, NR4A1, FGF1, TRIB3
REACTOME_DOWNSTREAM_SIGNALING_OF_ACTIVATED_FGFR	0.889503	1	-0.230225	-0.777022	643	82	PDE1A, KL, PIK3R1, FGF7, PRKACB, PDE1B, CDKN1A, FOXO1, CAMK4, FGFR1, ADCY4, ADCY5, PTEN
REACTOME_JNK_C_JUN_KINASES_PHOSPHORYLATION_AND_ACTIVATION_MEDIATED_BY_ACTIVATED_HUMAN_TAK1	0.872375	1	-0.285623	-0.700925	539	16	MAPK10
REACTOME_ACTIVATED_TAK1_MEDIATES_P38_MAPK_ACTIVATION	0.859008	1	0.272336	0.726568	328	17	RIPK2, NOD2, IRAK1, TAB1
REACTOME_SIGNALING_BY_ILS	0.885201	1	-0.226475	-0.783713	639	99	HGF, PELI2, PIK3R1, IL1R1, PRKACB, IL6ST, IL1RAP, IRAK3, IL3RA, IL6, IL7R, VAV1, IL7, TEC, TAB3, IRAK4, NOD1, TOLLIP, IL2RB, SOCS3, JAK3, PTK2B, MAP2K6
REACTOME_FATTY_ACID_TRIACYLGLYCEROL_AND_KETONE_BODY_METABOLISM	0.783784	1	-0.233947	-0.857662	608	158	HMGCS2, ACADL, CD36, GPD1L, GPD1, FASN, ANGPTL4, ABCB4, PPARG, PRKAA2, ELOVL5, PCCA, FDFT1, PEX11A, G0S2, ACSL5, ACACB, ME1, GPAT2, ACSL1, GPAM, CTGF, NPAS2, ABCA1
REACTOME_RECYCLING_PATHWAY_OF_L1	0.953804	1	0.216111	0.656486	350	27	L1CAM, KIF4A, KIF4B, MSN, RPS6KA4, SRC, MAPK1, RDX, CLTA
REACTOME_RESPIRATORY_ELECTRON_TRANSPORT	1	1	0.132744	0.470361	305	64	NDUFB9, CYC1, COX6C, SDHC, UQCRHL, NDUFS2, UQCRH, NDUFV1, NDUFA7, COX5A, UQCRB, NDUFS5
REACTOME_IL1_SIGNALING	0.964174	1	-0.206294	-0.600382	618	37	PELI2, IL1R1, IL1RAP, IRAK3, TAB3, IRAK4, NOD1, TOLLIP, MAP2K6
REACTOME_REGULATION_OF_SIGNALING_BY_CBL	0.96748	1	-0.226976	-0.567172	594	18	PIK3R1, VAV1, PIK3R3, FYN, PIK3R2
REACTOME_IL_3_5_AND_GM_CSF_SIGNALING	0.973354	1	-0.207152	-0.605344	620	38	PIK3R1, PRKACB, IL3RA, VAV1, TEC, IL2RB, JAK3, PIK3R3, FYN, PIK3R2, CSF2RA, JAK1, PTPN6
REACTOME_IL_RECEPTOR_SHC_SIGNALING	0.832	1	-0.285535	-0.753238	519	22	PIK3R1, IL3RA, IL2RB, JAK3, PIK3R3, PIK3R2, CSF2RA, JAK1, PTPN6
REACTOME_INTERFERON_GAMMA_SIGNALING	0.935199	1	-0.228733	-0.719178	634	57	CAMK2B, HLA-DPB1, PTAFR, HLA-DPA1, HLA-DRB5, GBP2, IFNGR1, CAMK2D, HLA-DQA2, HLA-DRB1, IRF8, IFNGR2, SOCS3, CIITA, FCGR1B, FCGR1A, B2M, HLA-DQA1, IRF7, SOCS1, JAK1, PIAS1, PTPN6
REACTOME_NEGATIVE_REGULATORS_OF_RIG_I_MDA5_SIGNALING	0.788406	1	0.263477	0.810097	271	30	HERC5, IFIH1, DDX58, TRIM25, IKBKE, ISG15, RPS27A, ATG5
REACTOME_RIG_I_MDA5_MEDIATED_INDUCTION_OF_IFN_ALPHA_BETA_PATHWAYS	0.792453	1	0.237883	0.833458	251	58	S100B, HERC5, IFIH1, DDX58, TRIM25, IKBKE, APP, DHX58, TRAF2, ISG15, RPS27A, RELA, SAA1, EP300, ATG5, SIKE1, NFKB2, NFKBIB, TANK, IKBKB
REACTOME_FORMATION_OF_INCISION_COMPLEX_IN_GG_NER	0.899736	1	0.247566	0.701991	340	21	GTF2H4, RPA1, ERCC3, GTF2H2, GTF2H3, DDB1, RPA2, RAD23B, ERCC5, DDB2, ERCC4, GTF2H2B, CDK7, ERCC2, GTF2H1, ERCC1, MNAT1, XPC, RPA3, XPA, CCNH
REACTOME_TRANSCRIPTIONAL_REGULATION_OF_WHITE_ADIPOCYTE_DIFFERENTIATION	0.922753	1	-0.222091	-0.730598	656	71	FABP4, CD36, PLIN1, EBF1, ANGPTL4, ADIPOQ, PPARG, EGR2, TGFB1
REACTOME_ENDOSOMAL_SORTING_COMPLEX_REQUIRED_FOR_TRANSPORT_ESCRT	0.821333	1	0.262702	0.776034	307	25	CHMP4C, VPS28, CHMP4A, STAM, RPS27A, VPS4B, VPS25, VPS37B, HGS
REACTOME_IL_2_SIGNALING	1	1	-0.12978	-0.377024	647	36	PIK3R1, IL3RA, IL2RB, JAK3, PTK2B, PIK3R3, PIK3R2, CSF2RA, JAK1, PTPN6
REACTOME_SIGNALING_BY_NOTCH	0.888889	1	0.214454	0.823535	247	97	DNER, MYC, NEURL, MAML2, ST3GAL6, TFDP1, EIF2C2, E2F3, E2F1, JAG2, HDAC5, HDAC11, APH1A, KAT2A, TBL1X, ATP2A1, HDAC2, TBL1XR1, EIF2C4, PSEN2, ST3GAL3, NCSTN, HDAC1, RAB6A, RPS27A, ARRB2, CCNC, TLE1, CDK8, NOTCH2, ADAM17, HEY2, EP300, CUL1, RBX1, MAMLD1
REACTOME_PKB_MEDIATED_EVENTS	0.977918	1	-0.196683	-0.541903	619	27	PRKAA2, CAB39L, STRADB
REACTOME_SIGNALING_BY_INSULIN_RECEPTOR	0.994467	1	-0.188044	-0.644104	718	90	SHC2, KL, ATP6V0D2, PIK3R1, FGF7, PRKAA2, CAB39L, SHC3, FGFR1, STRADB, ATP6V0D1, FGFR4, ATP6V0C, ATP6V1D, FGF1, ATP6V1B2, CAB39, ATP6V1G1, DOK1, TRIB3, IRS1, TCIRG1, ATP6V0E1, PRKAA1, PIK3R2, GAB1
REACTOME_PURINE_METABOLISM	0.866769	1	-0.253217	-0.713988	565	29	XDH, ADSSL1
REACTOME_RESPIRATORY_ELECTRON_TRANSPORT_ATP_SYNTHESIS_BY_CHEMIOSMOTIC_COUPLING_AND_HEAT_PRODUCTION_BY_UNCOUPLING_PROTEINS_	1	1	0.132875	0.487714	288	79	NDUFB9, CYC1, COX6C, SDHC, UQCRHL, ATP5C1, NDUFS2, UQCRH, NDUFV1, NDUFA7, COX5A, UQCRB, NDUFS5, ATP5A1, NDUFA9, NDUFB6, SDHA, COX7A2L, ATP5F1, NDUFB5, NDUFA11, NDUFV3, SDHB, ATP5G1, NDUFAB1, UQCRC2, UCP3, NDUFA6, UQCRFS1, NDUFS1, ATP5L, NDUFA12, NDUFS6, ATP5O, NDUFB7, ATP5J, SDHD, NDUFV2, CYCS, NDUFB4, NDUFS3, ATP5H, COX6A1, NDUFS8, NDUFB8, ATP5B, COX8A, NDUFC1, NDUFA10, NDUFA4, ATP5J2, NDUFA8, U…
REACTOME_SHC_MEDIATED_SIGNALLING	0.80602	1	-0.311359	-0.750969	481	15	SHC2, SHC3
REACTOME_THE_ROLE_OF_NEF_IN_HIV1_REPLICATION_AND_DISEASE_PATHOGENESIS	0.894322	1	-0.247168	-0.680999	566	27	ELMO1, CD28, DOCK2, CD4, AP1S2, B2M, AP2S1, CD247, FYN, RAC1, AP1S1, AP1B1, AP2A1, HCK, AP1M1
REACTOME_GLUCOSE_METABOLISM	1	1	0.109831	0.384157	321	56	ALDOC, PC, PFKP, PPP2R5D, CALM2, PFKFB2, GYG1, PGM2, PYGB, MDH1, ENO3, PFKL, SLC25A10, UGP2, PHKG1, PCK2, ENO1, GAPDH, SLC25A11, SLC25A12, MDH2, TPI1, PFKM
REACTOME_ADAPTIVE_IMMUNE_SYSTEM	1	1	0.131727	0.6079	109	491	RNF182, RASGRP1, CTSL2, KLC3, FBXO17, PLCG2, CDC20, KIF23, CD207, PHLPP1, ASB13, DYNC1I1, UBE2C, KIF2C, FBXO2, PVR, KIF15, AKT3, OSBPL1A, RIPK2, HLA-DOB, YWHAZ, KIF20A, HLA-F, RAET1E, ULBP1, KIF4A, ICOSLG, KIF11, KIF5A, SMURF2, RACGAP1, TAP2, KIF4B, PSMB4, RNF220, CD8B, KIF3C, SPTBN2, RNF138, NRAS, STIM1, UBA2, FBXO27, PSMD4, UBE2V2, NCK1, UBE2S, PRKCQ, TAP1, BLMH, KIF18A, UBE2Q1, LYN, CDH1, TCEB…
REACTOME_NOD1_2_SIGNALING_PATHWAY	0.908309	1	0.229801	0.703689	316	29	RIPK2, MAPK12, NOD2, IRAK1, TAB1, CASP2, BIRC2, MAPK13
REACTOME_CYTOKINE_SIGNALING_IN_IMMUNE_SYSTEM	1	1	0.158152	0.686635	200	237	MX1, IL1R2, IRF6, HERC5, USP18, IRS2, RIPK2, SEH1L, KPNA2, YWHAZ, HLA-F, IFIT1, NUP153, DDX58, NOD2, CDK1, NRAS, GAB2, NUP93, IRAK1, IL2RA, NUP210, GBP1, OASL, IFIT2, NUP88, NUP107, NUP205, LYN, NUP62, PELI1, YES1, ADAR, TRIM25, IFI6, GBP5, TAB1, MX2, NUP155, EIF2AK2, MAP3K8, NUP54, EIF4A3, IFITM1, HLA-G, PTPN2, NUP133, RAE1, NUP50, OAS2, XAF1, IRF9, ISG15, NUP37, FLNB, GBP4, NUP85, IFIT3, MAPK1,…
REACTOME_ANTIGEN_PRESENTATION_FOLDING_ASSEMBLY_AND_PEPTIDE_LOADING_OF_CLASS_I_MHC	0.951407	1	0.219827	0.620656	371	20	HLA-F, TAP2, TAP1, HLA-G
REACTOME_CLASS_I_MHC_MEDIATED_ANTIGEN_PROCESSING_PRESENTATION	1	1	0.121168	0.523215	199	224	RNF182, FBXO17, CDC20, CD207, ASB13, UBE2C, FBXO2, HLA-F, SMURF2, TAP2, PSMB4, RNF220, RNF138, UBA2, FBXO27, PSMD4, UBE2V2, UBE2S, TAP1, BLMH, UBE2Q1, TCEB1, UBE2G2, TRIM37, SKP2, HLA-G, MKRN1, SEC61A2, CUL2, PSME4, PSMD3, ASB7, UBE2O, TRIM11, PSMD12, GAN, CDC16, RPS27A, UBE2W, ANAPC7, PSMD11, PSMB2, KEAP1, UBE2R2, CUL1, RBX1, PSMA4, UBR2, HUWE1, TPP2, VPRBP, ANAPC1, ASB6, KLHL9, PSMB5, PSMD2, CU…
REACTOME_PIP3_ACTIVATES_AKT_SIGNALING	0.981073	1	-0.193251	-0.532447	621	27	CDKN1A, FOXO1, PTEN, CASP9, AKT1, NR4A1, TRIB3
REACTOME_ANTIGEN_PROCESSING_UBIQUITINATION_PROTEASOME_DEGRADATION	0.995413	1	0.179192	0.758606	216	187	RNF182, FBXO17, CDC20, ASB13, UBE2C, FBXO2, SMURF2, PSMB4, RNF220, RNF138, UBA2, FBXO27, PSMD4, UBE2V2, UBE2S, BLMH, UBE2Q1, TCEB1, UBE2G2, TRIM37, SKP2, MKRN1, CUL2, PSME4, PSMD3, ASB7, UBE2O, TRIM11, PSMD12, GAN, CDC16, RPS27A, UBE2W, ANAPC7, PSMD11, PSMB2, KEAP1, UBE2R2, CUL1, RBX1, PSMA4, UBR2, HUWE1, TPP2, VPRBP, ANAPC1, ASB6, KLHL9, PSMB5, PSMD2, CUL7, PSMA7, CDC27, UBR4, LRRC41
REACTOME_NUCLEOTIDE_BINDING_DOMAIN_LEUCINE_RICH_REPEAT_CONTAINING_RECEPTOR_NLR_SIGNALING_PATHWAYS	0.998469	1	-0.178218	-0.538381	651	44	CASP4, MAPK11, CASP8, PYCARD, NLRP3, NLRP1, CASP9, TAB3, NOD1, BCL2L1, MAP2K6, NLRC4, CASP1, TXNIP
REACTOME_CHOLESTEROL_BIOSYNTHESIS	0.791332	1	-0.291929	-0.760155	492	21	SC5DL, DHCR24, TM7SF2, FDFT1
REACTOME_SIGNALING_BY_FGFR	0.966667	1	-0.206861	-0.710983	695	93	PDE1A, KL, PIK3R1, FGF7, PRKACB, PDE1B, CDKN1A, FOXO1, CAMK4, FGFR1, ADCY4, ADCY5, PTEN, SPRY2, CASP9, FGFR4, PPP2CB, AKT1, NR4A1, FGF1, CALM1
REACTOME_SYNTHESIS_OF_GLYCOSYLPHOSPHATIDYLINOSITOL_GPI	0.899838	1	-0.267473	-0.664478	556	17	SEMA6D, PIGG, PIGQ, PIGH, PIGV, PIGL, PIGA, PIGB, DPM2, PIGF
REACTOME_PYRIMIDINE_METABOLISM	0.810127	1	0.276726	0.767466	319	19	TYMS, NT5M, UCK2, CAD, UMPS, DCK, DHODH
REACTOME_INTRINSIC_PATHWAY_FOR_APOPTOSIS	0.868195	1	0.244342	0.748218	302	29	PMAIP1, TFDP1, E2F1, MAPK8, BAK1
REACTOME_PI3K_CASCADE	0.967789	1	-0.209424	-0.655787	660	54	KL, PIK3R1, FGF7, PRKAA2, CAB39L, FGFR1, STRADB, FGFR4, FGF1, CAB39, DOK1, TRIB3, IRS1, PRKAA1, PIK3R2, GAB1
REACTOME_SHC_RELATED_EVENTS	0.810985	1	-0.303171	-0.743987	501	16	SHC2, SHC3

[truncated: 3 more sheets: REACTOME_BL2, REACTOME_LAR, REACTOME_M]
