# Supplementary material for: Multi-omics analysis identifies therapeutic vulnerabilities in triple-negative breast cancer subtypes
Source: Nat Commun. 2021 Nov 1;12:6276. doi: 10.1038/s41467-021-26502-6 (PMC8560912; doi:10.1038/s41467-021-26502-6)
Supplement: Supplementary file 7 — Supplementary Data 4 [file 41467_2021_26502_MOESM7_ESM.xlsx]

## Sheet: Index
Supplementary Data 4. TNBC subtype mutation and GISTC copy number analysis.
Table	Description
A-MAPK mutation	Table of MAPK pathway mutations by subtype
B - BL1_Amp	GISTIC amplified copy number regions in BL1 subtype
C - BL1_Del	GISTIC deleted copy number regions in BL1 subtype
D - BL2_Amp	GISTIC amplified copy number regions in BL2 subtype
E - BL2_Del	GISTIC deleted copy number regions in BL2 subtype
F - LAR_Amp	GISTIC amplified copy number regions in LAR subtype
G - LAR_Del	GISTIC deleted copy number regions in LAR subtype
H - M_Amp	GISTIC amplified copy number regions in M subtype
I - M_Del	GISTIC deleted copy number regions in M subtype
J - TNBC_Amp	GISTIC amplified copy number regions in TNBC subtype
K - TNBC_Del	GISTIC deleted copy number regions in TNBC subtype

## Sheet: A-MAPK mutation
MAPK mutations in TCGA by subtype
TCGA_ID	Subtype	Gene	AA change
TCGA-C8-A131	BL2	KRAS	G12V
TCGA-E2-A150	BL2	BRAF	L537S
TCGA-AR-A5QQ	BL2	HRAS	G13R
TCGA-E2-A159	BL2	MAP2K1	E203K
TCGA-D8-A13	BL2	MAPK13	E780*
TCGA-B6-A400	M	HRAS	Q61L

## Sheet: B-BL1_Amp
	seqnames	start	end	width	strand	Type	X.log10.q.value.	score	average.amplitude	frequency	Aberration.Kind	Aberration.Kind.1	Ratio	GeneSymbol	Chr	Start	End
48972.1	1	150475168	150725728	250561	*	Amp	9.26977	1.18149	1.3058	0.719298	0	1	0.127457	RPRD2	1	150363091	150476566
49239	1	150475168	150725728	250561	*	Amp	9.26977	1.18149	1.3058	0.719298	0	1	0.127457	TARS2	1	150487364	150507609
49629	1	150475168	150725728	250561	*	Amp	9.26977	1.18149	1.3058	0.719298	0	1	0.127457	ECM1	1	150508062	150513789
49779	1	150475168	150725728	250561	*	Amp	9.26977	1.18149	1.3058	0.719298	0	1	0.127457	ADAMTSL4	1	150549369	150560937
57763	1	150475168	150725728	250561	*	Amp	9.26977	1.18149	1.3058	0.719298	0	1	0.127457	MIR4257	1	150551929	150552014
61735	1	150475168	150725728	250561	*	Amp	9.26977	1.18149	1.3058	0.719298	0	1	0.127457	RN7SL473P	1	150566562	150566860
58724	1	150475168	150725728	250561	*	Amp	9.26977	1.18149	1.3058	0.719298	0	1	0.127457	RN7SL600P	1	150568971	150569269
49763	1	150475168	150725728	250561	*	Amp	9.26977	1.18149	1.3058	0.719298	0	1	0.127457	MCL1	1	150574551	150579738
50173	1	150475168	150725728	250561	*	Amp	9.26977	1.18149	1.3058	0.719298	0	1	0.127457	ENSA	1	150600851	150629612
50241	1	150475168	150725728	250561	*	Amp	9.26977	1.18149	1.3058	0.719298	0	1	0.127457	GOLPH3L	1	150646225	150697144
50292	1	150475168	150725728	250561	*	Amp	9.26977	1.18149	1.3058	0.719298	0	1	0.127457	HORMAD1	1	150698060	150720888
47417.2	1	150000165	150466925	466761	*	Amp	8.88292	1.14643	1.30074	0.701754	0	1	0.12906	OTUD7B	1	149937812	150010676
47544	1	150000165	150466925	466761	*	Amp	8.88292	1.14643	1.30074	0.701754	0	1	0.12906	VPS45	1	150067279	150145329
47997	1	150000165	150466925	466761	*	Amp	8.88292	1.14643	1.30074	0.701754	0	1	0.12906	PLEKHO1	1	150149183	150164720
61800	1	150000165	150466925	466761	*	Amp	8.88292	1.14643	1.30074	0.701754	0	1	0.12906	RN7SL480P	1	150211632	150211925
48022	1	150000165	150466925	466761	*	Amp	8.88292	1.14643	1.30074	0.701754	0	1	0.12906	ANP32E	1	150218417	150236156
48231	1	150000165	150466925	466761	*	Amp	8.88292	1.14643	1.30074	0.701754	0	1	0.12906	CA14	1	150257159	150265078
48397	1	150000165	150466925	466761	*	Amp	8.88292	1.14643	1.30074	0.701754	0	1	0.12906	APH1A	1	150265399	150269580
48443	1	150000165	150466925	466761	*	Amp	8.88292	1.14643	1.30074	0.701754	0	1	0.12906	C1orf54	1	150268200	150280916
48790	1	150000165	150466925	466761	*	Amp	8.88292	1.14643	1.30074	0.701754	0	1	0.12906	MRPS21	1	150293720	150308979
48894	1	150000165	150466925	466761	*	Amp	8.88292	1.14643	1.30074	0.701754	0	1	0.12906	PRPF3	1	150321476	150353195
52585	1	151036816	151195332	158517	*	Amp	8.61989	1.1128	1.26783	0.719298	0	1	0.129097	BNIPL	1	151036321	151047720
52671	1	151036816	151195332	158517	*	Amp	8.61989	1.1128	1.26783	0.719298	0	1	0.129097	C1orf56	1	151047740	151051986
52648	1	151036816	151195332	158517	*	Amp	8.61989	1.1128	1.26783	0.719298	0	1	0.129097	CDC42SE1	1	151050971	151070325
52640	1	151036816	151195332	158517	*	Amp	8.61989	1.1128	1.26783	0.719298	0	1	0.129097	MLLT11	1	151057758	151068497
52678	1	151036816	151195332	158517	*	Amp	8.61989	1.1128	1.26783	0.719298	0	1	0.129097	GABPB2	1	151070578	151125542
52710	1	151036816	151195332	158517	*	Amp	8.61989	1.1128	1.26783	0.719298	0	1	0.129097	SEMA6C	1	151131685	151146664
52932	1	151036816	151195332	158517	*	Amp	8.61989	1.1128	1.26783	0.719298	0	1	0.129097	TNFAIP8L2	1	151156629	151159749
52909	1	151036816	151195332	158517	*	Amp	8.61989	1.1128	1.26783	0.719298	0	1	0.129097	SCNM1	1	151156664	151170297
52933	1	151036816	151195332	158517	*	Amp	8.61989	1.1128	1.26783	0.719298	0	1	0.129097	LYSMD1	1	151159748	151165948
52922	1	151036816	151195332	158517	*	Amp	8.61989	1.1128	1.26783	0.719298	0	1	0.129097	TMOD4	1	151169986	151176284
52934	1	151036816	151195332	158517	*	Amp	8.61989	1.1128	1.26783	0.719298	0	1	0.129097	VPS72	1	151169987	151195321
46494.1	1	151421805	151456548	34744	*	Amp	8.52826	1.10596	1.25626	0.719298	0	1	0.129681	POGZ	1	151402724	151459465
62795	1	151421805	151456548	34744	*	Amp	8.52826	1.10596	1.25626	0.719298	0	1	0.129681	RNY4P25	1	151439000	151439095
50401	1	150727394	151029490	302097	*	Amp	8.43117	1.08974	1.25507	0.719298	0	1	0.129251	CTSS	1	150730196	150765957
50427	1	150727394	151029490	302097	*	Amp	8.43117	1.08974	1.25507	0.719298	0	1	0.129251	CTSK	1	150796208	150808323
50731	1	150727394	151029490	302097	*	Amp	8.43117	1.08974	1.25507	0.719298	0	1	0.129251	ARNT	1	150809705	150876768
51217	1	150727394	151029490	302097	*	Amp	8.43117	1.08974	1.25507	0.719298	0	1	0.129251	SETDB1	1	150926263	150964744
51301	1	150727394	151029490	302097	*	Amp	8.43117	1.08974	1.25507	0.719298	0	1	0.129251	CERS2	1	150960583	150975004
52043	1	150727394	151029490	302097	*	Amp	8.43117	1.08974	1.25507	0.719298	0	1	0.129251	ANXA9	1	150982017	150995634
43827	1	151198871	151331927	133057	*	Amp	8.43117	1.08974	1.25441	0.719298	0	1	0.129251	PIP5K1A	1	151197949	151249536
44111	1	151198871	151331927	133057	*	Amp	8.43117	1.08974	1.25441	0.719298	0	1	0.129251	PSMD4	1	151254703	151267479
44420	1	151198871	151331927	133057	*	Amp	8.43117	1.08974	1.25441	0.719298	0	1	0.129251	ZNF687	1	151281618	151292180
44452	1	151198871	151331927	133057	*	Amp	8.43117	1.08974	1.25441	0.719298	0	1	0.129251	PI4KB	1	151291797	151327715
60428	1	151198871	151331927	133057	*	Amp	8.43117	1.08974	1.25441	0.719298	0	1	0.129251	RN7SL444P	1	151300665	151300964
28108	8	126473441	127884648	1411208	*	Amp	8.43117	1.0839	1.54475	0.77193	0	1	0.128558	MYC	8	127735434	127741434
47289.1	1	149935164	149944278	9115	*	Amp	8.43117	1.08373	1.32455	0.631579	0	1	0.128539	MTMR11	1	149928651	149936869
47961.1	1	151783736	151809856	26121	*	Amp	8.31094	1.06935	1.25978	0.701754	0	1	0.128668	TDRKH	1	151770107	151791416
48474	1	151783736	151809856	26121	*	Amp	8.31094	1.06935	1.25978	0.701754	0	1	0.128668	LINGO4	1	151800264	151806154
48477	1	151783736	151809856	26121	*	Amp	8.31094	1.06935	1.25978	0.701754	0	1	0.128668	RORC	1	151806071	151831872
47106	1	149890533	149934938	44406	*	Amp	8.01087	1.04416	1.32791	0.614035	0	1	0.130343	SV2A	1	149903318	149917882
47151	1	149890533	149934938	44406	*	Amp	8.01087	1.04416	1.32791	0.614035	0	1	0.130343	SF3B4	1	149923317	149928344
47016	1	151458790	151780728	321939	*	Amp	7.47675	0.996777	1.21426	0.701754	0	1	0.133317	CGN	1	151510510	151538692
47469	1	151458790	151780728	321939	*	Amp	7.47675	0.996777	1.21426	0.701754	0	1	0.133317	TUFT1	1	151540305	151583583
55421	1	151458790	151780728	321939	*	Amp	7.47675	0.996777	1.21426	0.701754	0	1	0.133317	MIR554	1	151545796	151545891
47618	1	151458790	151780728	321939	*	Amp	7.47675	0.996777	1.21426	0.701754	0	1	0.133317	SNX27	1	151612006	151699091
47833	1	151458790	151780728	321939	*	Amp	7.47675	0.996777	1.21426	0.701754	0	1	0.133317	CELF3	1	151702404	151716814
47881	1	151458790	151780728	321939	*	Amp	7.47675	0.996777	1.21426	0.701754	0	1	0.133317	RIIAD1	1	151710433	151729805
48175	1	151458790	151780728	321939	*	Amp	7.47675	0.996777	1.21426	0.701754	0	1	0.133317	MRPL9	1	151759643	151763564
48126	1	151458790	151780728	321939	*	Amp	7.47675	0.996777	1.21426	0.701754	0	1	0.133317	OAZ3	1	151762899	151771334
48526	1	151813773	151935399	121627	*	Amp	7.47675	0.996777	1.21866	0.701754	0	1	0.133317	C2CD4D	1	151837819	151840557
48529	1	151813773	151935399	121627	*	Amp	7.47675	0.996777	1.21866	0.701754	0	1	0.133317	THEM5	1	151847263	151853697
48536	1	151813773	151935399	121627	*	Amp	7.47675	0.996777	1.21866	0.701754	0	1	0.133317	THEM4	1	151873584	151909808
53068	19	29736319	30009786	273468	*	Amp	7.34	0.985148	1.71923	0.298246	0	1	0.134216	CCNE1	19	29811898	29824308
53461	19	29736319	30009786	273468	*	Amp	7.34	0.985148	1.71923	0.298246	0	1	0.134216	URI1	19	29923644	30016608
43075.1	12	12082447	12137013	54567	*	Amp	6.73454	0.93121	1.72752	0.315789	0	1	0.138274	BCL2L14	12	12049844	12211084
52133	19	29340774	29611377	270604	*	Amp	6.00176	0.874353	1.58961	0.298246	0	1	0.145683	POP4	19	29604017	29617237
52172	19	29613187	29693318	80132	*	Amp	5.79115	0.850032	1.63244	0.280702	0	1	0.146781	PLEKHF1	19	29665056	29675457
7401	10	5636626	5749064	112439	*	Amp	5.65775	0.838807	1.29013	0.561404	0	1	0.148258	ASB13	10	5638867	5666595
8196	10	5636626	5749064	112439	*	Amp	5.65775	0.838807	1.29013	0.561404	0	1	0.148258	FAM208B	10	5684838	5763740
6708	10	5512276	5539626	27351	*	Amp	5.61643	0.835534	1.28997	0.561404	0	1	0.148766	CALML3	10	5524009	5526771
52246	19	29697365	29731805	34441	*	Amp	5.53377	0.825813	1.59813	0.280702	0	1	0.149232	C19orf12	19	29698886	29715789
6699	10	5498248	5505486	7239	*	Amp	5.44795	0.820402	1.27217	0.561404	0	1	0.150589	CALML5	10	5498697	5499555
10398	10	5749878	5831450	81573	*	Amp	5.35038	0.811535	1.31038	0.54386	0	1	0.151678	GDI2	10	5765223	5842132
13343	10	5859391	6089292	229902	*	Amp	5.35038	0.810619	1.30971	0.54386	0	1	0.151507	ANKRD16	10	5861617	5889906
15977	10	5859391	6089292	229902	*	Amp	5.35038	0.810619	1.30971	0.54386	0	1	0.151507	IL15RA	10	5943639	5978187
19447	10	5859391	6089292	229902	*	Amp	5.35038	0.810619	1.30971	0.54386	0	1	0.151507	IL2RA	10	6010689	6062370
20515	10	5859391	6089292	229902	*	Amp	5.35038	0.810619	1.30971	0.54386	0	1	0.151507	RBM17	10	6088987	6117457
56056	10	5628571	5635591	7021	*	Amp	4.99949	0.781607	1.24961	0.561404	0	1	0.156337	RN7SL445P	10	5631463	5631755
5533.1	10	5402956	5495581	92626	*	Amp	4.90212	0.772629	1.23832	0.561404	0	1	0.157611	TUBAL3	10	5393098	5404830
6342	10	5402956	5495581	92626	*	Amp	4.90212	0.772629	1.23832	0.561404	0	1	0.157611	NET1	10	5412551	5458463
2833	12	889902	1121152	231251	*	Amp	4.76675	0.761749	1.25016	0.385965	0	1	0.159805	WNK1	12	752593	911452
4887	12	889902	1121152	231251	*	Amp	4.76675	0.761749	1.25016	0.385965	0	1	0.159805	RAD52	12	912077	990053
5097	12	889902	1121152	231251	*	Amp	4.76675	0.761749	1.25016	0.385965	0	1	0.159805	ERC1	12	990509	1495933
5264	10	5243661	5401850	158190	*	Amp	4.55173	0.745357	1.2569	0.54386	0	1	0.163753	AKR1C7P	10	5275173	5288470
5484	10	5243661	5401850	158190	*	Amp	4.55173	0.745357	1.2569	0.54386	0	1	0.163753	UCN3	10	5365009	5374692
41632.1	13	113801737	113861776	60040	*	Amp	4.3149	0.725225	1.27639	0.298246	0	1	0.168075	TMEM255B	13	113759240	113816995
41613	13	113801737	113861776	60040	*	Amp	4.3149	0.725225	1.27639	0.298246	0	1	0.168075	GAS6	13	113820549	113864067
30274.1	12	1862158	1864864	2707	*	Amp	4.2635	0.720182	1.26647	0.368421	0	1	0.168918	CACNA2D4	12	1791957	1918836
25740	10	6091959	6314822	222864	*	Amp	4.1841	0.713773	1.2389	0.54386	0	1	0.170592	PFKFB3	10	6144934	6254644
59325	10	6091959	6314822	222864	*	Amp	4.1841	0.713773	1.2389	0.54386	0	1	0.170592	RN7SKP78	10	6149623	6149940
56028	10	6091959	6314822	222864	*	Amp	4.1841	0.713773	1.2389	0.54386	0	1	0.170592	MIR3155A	10	6152196	6152277
54266.3	1	245565913	245574714	8802	*	Amp	4.1841	0.713528	1.23155	0.578947	0	1	0.170533	KIF26B	1	245154985	245709431
21477	10	4891112	5242743	351632	*	Amp	4.07784	0.705712	1.18828	0.561404	0	1	0.17306	AKR1C1	10	4963253	4983283
22543	10	4891112	5242743	351632	*	Amp	4.07784	0.705712	1.18828	0.561404	0	1	0.17306	AKR1C2	10	4987400	5018031
982	10	4891112	5242743	351632	*	Amp	4.07784	0.705712	1.18828	0.561404	0	1	0.17306	AKR1C3	10	5035354	5107686
4456	10	4891112	5242743	351632	*	Amp	4.07784	0.705712	1.18828	0.561404	0	1	0.17306	AKR1C4	10	5195462	5218949
42007	13	113862260	114057333	195074	*	Amp	4.05196	0.702325	1.24586	0.298246	0	1	0.17333	LINC00454	13	113878489	113883651
42011	13	113862260	114057333	195074	*	Amp	4.05196	0.702325	1.24586	0.298246	0	1	0.17333	LINC00452	13	113888306	113923512
42719	13	113862260	114057333	195074	*	Amp	4.05196	0.702325	1.24586	0.298246	0	1	0.17333	LINC00565	13	113926514	113928844
44230	13	113862260	114057333	195074	*	Amp	4.05196	0.702325	1.24586	0.298246	0	1	0.17333	RASA3	13	113977783	114132611
53926.1	1	243713244	244331236	617993	*	Amp	3.87689	0.687469	1.18473	0.596491	0	1	0.177325	AKT3	1	243488233	243851079
53939	1	243713244	244331236	617993	*	Amp	3.87689	0.687469	1.18473	0.596491	0	1	0.177325	ZBTB18	1	244048939	244057476
60699	1	243713244	244331236	617993	*	Amp	3.87689	0.687469	1.18473	0.596491	0	1	0.177325	RN7SL148P	1	244103932	244104210
52571.1	1	235244997	235332155	87159	*	Amp	3.87689	0.686152	1.20558	0.596491	0	1	0.176985	ARID4B	1	235131634	235328219
52147	1	235244997	235332155	87159	*	Amp	3.87689	0.686152	1.20558	0.596491	0	1	0.176985	GGPS1	1	235327350	235344532
54476.1	1	247059395	247339379	279985	*	Amp	3.85284	0.684338	1.20931	0.578947	0	1	0.177619	ZNF670	1	247036784	247078755
54502	1	247059395	247339379	279985	*	Amp	3.85284	0.684338	1.20931	0.578947	0	1	0.177619	ZNF669	1	247099962	247104372
54507	1	247059395	247339379	279985	*	Amp	3.85284	0.684338	1.20931	0.578947	0	1	0.177619	C1orf229	1	247110160	247112417
54509	1	247059395	247339379	279985	*	Amp	3.85284	0.684338	1.20931	0.578947	0	1	0.177619	ZNF124	1	247121975	247172016
56073	1	247059395	247339379	279985	*	Amp	3.85284	0.684338	1.20931	0.578947	0	1	0.177619	MIR3916	1	247201967	247202060
60913	1	247059395	247339379	279985	*	Amp	3.85284	0.684338	1.20931	0.578947	0	1	0.177619	RNA5SP82	1	247204570	247204661
54523	1	247059395	247339379	279985	*	Amp	3.85284	0.684338	1.20931	0.578947	0	1	0.177619	ZNF496	1	247297412	247331846
53427	1	239356294	239480269	123976	*	Amp	3.77434	0.679009	1.19284	0.578947	0	1	0.179901	CHRM3	1	239386565	239915452
34441	12	1866204	2232157	365954	*	Amp	3.66807	0.670499	1.25602	0.350877	0	1	0.182793	LINC00940	12	1929202	1936574
36056	12	1866204	2232157	365954	*	Amp	3.66807	0.670499	1.25602	0.350877	0	1	0.182793	DCP1B	12	1946054	2004535
36237	12	1866204	2232157	365954	*	Amp	3.66807	0.670499	1.25602	0.350877	0	1	0.182793	CACNA1C	12	1970786	2697950
53910	1	243355772	243713108	357337	*	Amp	3.6272	0.66448	1.18206	0.578947	0	1	0.183194	SDCCAG8	1	243256034	243500092
53964	1	244332035	245090274	758240	*	Amp	3.6272	0.66448	1.1748	0.596491	0	1	0.183194	C1orf100	1	244352635	244389663
53954	1	244332035	245090274	758240	*	Amp	3.6272	0.66448	1.1748	0.596491	0	1	0.183194	ADSS	1	244408494	244452134
54002	1	244332035	245090274	758240	*	Amp	3.6272	0.66448	1.1748	0.596491	0	1	0.183194	DESI2	1	244652935	244709033
54197	1	244332035	245090274	758240	*	Amp	3.6272	0.66448	1.1748	0.596491	0	1	0.183194	COX20	1	244835322	244845057
54040	1	244332035	245090274	758240	*	Amp	3.6272	0.66448	1.1748	0.596491	0	1	0.183194	HNRNPU	1	244840638	244864560
59320	1	244332035	245090274	758240	*	Amp	3.6272	0.66448	1.1748	0.596491	0	1	0.183194	RN7SKP55	1	244943910	244944216
54231	1	244332035	245090274	758240	*	Amp	3.6272	0.66448	1.1748	0.596491	0	1	0.183194	EFCAB2	1	244969705	245127164
18621	10	4778372	4885536	107165	*	Amp	3.6272	0.664353	1.18878	0.54386	0	1	0.183159	AKR1E2	10	4786629	4848062
47828	12	6300975	6376151	75177	*	Amp	3.55131	0.658064	1.30146	0.315789	0	1	0.185302	PLEKHG6	12	6310436	6328506
48357	12	6300975	6376151	75177	*	Amp	3.55131	0.658064	1.30146	0.315789	0	1	0.185302	TNFRSF1A	12	6328757	6342114
57918	12	6300975	6376151	75177	*	Amp	3.55131	0.658064	1.30146	0.315789	0	1	0.185302	RN7SL391P	12	6344554	6344837
49267	12	6300975	6376151	75177	*	Amp	3.55131	0.658064	1.30146	0.315789	0	1	0.185302	SCNN1A	12	6346843	6377730
49205	12	6300975	6376151	75177	*	Amp	3.55131	0.658064	1.30146	0.315789	0	1	0.185302	LTBR	12	6375045	6391571
51979	1	235076164	235243587	167424	*	Amp	3.47291	0.650861	1.18205	0.596491	0	1	0.187411	TOMM20	1	235109336	235128936
62788	1	235076164	235243587	167424	*	Amp	3.47291	0.650861	1.18205	0.596491	0	1	0.187411	SNORA14B	1	235127803	235127937
52173	1	235076164	235243587	167424	*	Amp	3.47291	0.650861	1.18205	0.596491	0	1	0.187411	RBM34	1	235131183	235161457
60659	1	235076164	235243587	167424	*	Amp	3.47291	0.650861	1.18205	0.596491	0	1	0.187411	MIR4753	1	235190034	235190116
53534.1	1	241257425	241270641	13217	*	Amp	3.42087	0.646721	1.16366	0.561404	0	1	0.189052	RGS7	1	240775515	241357230
50681.1	1	230864830	230947421	82592	*	Amp	3.36881	0.642702	1.18147	0.596491	0	1	0.19078	C1orf198	1	230837119	230869589
56761	1	230864830	230947421	82592	*	Amp	3.36881	0.642702	1.18147	0.596491	0	1	0.19078	RN7SL837P	1	230894141	230894427
50723	1	230864830	230947421	82592	*	Amp	3.36881	0.642702	1.18147	0.596491	0	1	0.19078	TTC13	1	230906243	230978875
24064.2	3	172224726	172241988	17263	*	Amp	3.34732	0.640233	1.18174	0.421053	0	1	0.191267	FNDC3B	3	172039628	172401665
57700	3	172224726	172241988	17263	*	Amp	3.34732	0.640233	1.18174	0.421053	0	1	0.191267	RN7SL141P	3	172237326	172237591
54527	1	247339768	247812431	472664	*	Amp	3.31683	0.636847	1.20934	0.561404	0	1	0.192005	NLRP3	1	247416156	247449108
54560	1	247339768	247812431	472664	*	Amp	3.31683	0.636847	1.20934	0.561404	0	1	0.192005	OR2B11	1	247449118	247458105
54564	1	247339768	247812431	472664	*	Amp	3.31683	0.636847	1.20934	0.561404	0	1	0.192005	OR2W5	1	247488093	247492415
54602	1	247339768	247812431	472664	*	Amp	3.31683	0.636847	1.20934	0.561404	0	1	0.192005	GCSAML	1	247507058	247577690
54587	1	247339768	247812431	472664	*	Amp	3.31683	0.636847	1.20934	0.561404	0	1	0.192005	OR2C3	1	247524677	247536440
54590	1	247339768	247812431	472664	*	Amp	3.31683	0.636847	1.20934	0.561404	0	1	0.192005	OR2G2	1	247588360	247589313
54592	1	247339768	247812431	472664	*	Amp	3.31683	0.636847	1.20934	0.561404	0	1	0.192005	OR2G3	1	247605586	247606515
54585	1	247339768	247812431	472664	*	Amp	3.31683	0.636847	1.20934	0.561404	0	1	0.192005	OR13G1	1	247670812	247679739
54595	1	247339768	247812431	472664	*	Amp	3.31683	0.636847	1.20934	0.561404	0	1	0.192005	OR6F1	1	247711436	247716646
54588	1	247339768	247812431	472664	*	Amp	3.31683	0.636847	1.20934	0.561404	0	1	0.192005	OR14A2	1	247722957	247724043
54593	1	247339768	247812431	472664	*	Amp	3.31683	0.636847	1.20934	0.561404	0	1	0.192005	OR14K1	1	247738615	247739559
54626	1	247339768	247812431	472664	*	Amp	3.31683	0.636847	1.20934	0.561404	0	1	0.192005	OR1C1	1	247754846	247760556
22521	8	38665688	38763616	97929	*	Amp	3.31683	0.636689	1.7265	0.263158	0	1	0.191957	TACC1	8	38728186	38853028
52231	1	235332467	235391909	59443	*	Amp	3.31683	0.636632	1.19033	0.578947	0	1	0.19194	TBCE	1	235367360	235452443
53595	1	241320367	243044281	1723915	*	Amp	3.31683	0.635386	1.17305	0.561404	0	1	0.191564	FH	1	241497603	241519761
53643	1	241320367	243044281	1723915	*	Amp	3.31683	0.635386	1.17305	0.561404	0	1	0.191564	KMO	1	241532134	241595642
53665	1	241320367	243044281	1723915	*	Amp	3.31683	0.635386	1.17305	0.561404	0	1	0.191564	OPN3	1	241590102	241677376
53661	1	241320367	243044281	1723915	*	Amp	3.31683	0.635386	1.17305	0.561404	0	1	0.191564	CHML	1	241628853	241640254
53628	1	241320367	243044281	1723915	*	Amp	3.31683	0.635386	1.17305	0.561404	0	1	0.191564	WDR64	1	241652278	241802133
53677	1	241320367	243044281	1723915	*	Amp	3.31683	0.635386	1.17305	0.561404	0	1	0.191564	EXO1	1	241847967	241895148
53708	1	241320367	243044281	1723915	*	Amp	3.31683	0.635386	1.17305	0.561404	0	1	0.191564	MAP1LC3C	1	241995490	241999073
53717	1	241320367	243044281	1723915	*	Amp	3.31683	0.635386	1.17305	0.561404	0	1	0.191564	PLD5	1	242082986	242524696
55668	1	241320367	243044281	1723915	*	Amp	3.31683	0.635386	1.17305	0.561404	0	1	0.191564	RN7SKP12	1	242188647	242188789
54290	1	245575138	245934299	359162	*	Amp	3.31683	0.635386	1.17788	0.578947	0	1	0.191564	SMYD3	1	245749342	246507312
53459	1	239484597	240523843	1039247	*	Amp	3.30039	0.633634	1.16167	0.578947	0	1	0.191988	FMN2	1	240014348	240475189
53484	1	239484597	240523843	1039247	*	Amp	3.30039	0.633634	1.16167	0.578947	0	1	0.191988	GREM2	1	240489573	240612149
50402	12	6378212	6456590	78379	*	Amp	3.27426	0.632676	1.33371	0.298246	0	1	0.193227	CD27	12	6444867	6451718
50404	12	6378212	6456590	78379	*	Amp	3.27426	0.632676	1.33371	0.298246	0	1	0.193227	TAPBPL	12	6451690	6466517
57167	1	234796958	234872164	75207	*	Amp	3.24992	0.63061	1.14764	0.614035	0	1	0.194039	RNY4P16	1	234837976	234838069
53264.1	1	236797308	236938482	141175	*	Amp	3.24992	0.629633	1.15951	0.578947	0	1	0.193738	MTR	1	236795281	236903981
57083	1	234881109	235014751	133643	*	Amp	3.22471	0.628306	1.14819	0.614035	0	1	0.194841	RN7SL668P	1	234904186	234904488
42464.4	12	11866286	11951115	84830	*	Amp	3.182	0.623219	1.40172	0.298246	0	1	0.195857	ETV6	12	11649854	11895402
50838	1	231012625	231024653	12029	*	Amp	3.182	0.622648	1.17768	0.578947	0	1	0.195678	FAM89A	1	231018958	231040246
58186	1	231012625	231024653	12029	*	Amp	3.182	0.622648	1.17768	0.578947	0	1	0.195678	MIR1182	1	231019828	231019924
36100.1	12	2871952	2948706	76755	*	Amp	3.182	0.622221	1.1084	0.333333	0	1	0.195544	FOXM1	12	2857681	2877155
35803	12	2871952	2948706	76755	*	Amp	3.182	0.622221	1.1084	0.333333	0	1	0.195544	RHNO1	12	2876258	2889523
35994	12	2871952	2948706	76755	*	Amp	3.182	0.622221	1.1084	0.333333	0	1	0.195544	TULP3	12	2877223	2941140
35979	12	2272876	2791530	518655	*	Amp	3.15936	0.620204	1.14485	0.333333	0	1	0.196307	CBX3P4	12	2786931	2794295
48311	12	7246721	7325015	78295	*	Amp	3.13826	0.619665	1.31719	0.298246	0	1	0.197455	ACSM4	12	7304284	7328724
53205	1	236656363	236781939	125577	*	Amp	3.13826	0.61852	1.16014	0.578947	0	1	0.19709	ACTN2	1	236686454	236764631
50570	1	230596996	230864789	267794	*	Amp	3.13826	0.618235	1.18429	0.578947	0	1	0.197	COG2	1	230642489	230693982
50644	1	230596996	230864789	267794	*	Amp	3.13826	0.618235	1.18429	0.578947	0	1	0.197	AGT	1	230702523	230714297
50649	1	230596996	230864789	267794	*	Amp	3.13826	0.618235	1.18429	0.578947	0	1	0.197	CAPN9	1	230747384	230802003
58891	1	230596996	230864789	267794	*	Amp	3.13826	0.618235	1.18429	0.578947	0	1	0.197	RNA5SP79	1	230820250	230820358
25391.1	12	4571070	4704897	133828	*	Amp	3.13826	0.618213	1.30917	0.315789	0	1	0.196993	DYRK4	12	4562204	4615302
25479	12	4571070	4704897	133828	*	Amp	3.13826	0.618213	1.30917	0.315789	0	1	0.196993	AKAP3	12	4615508	4649047
25324	12	4571070	4704897	133828	*	Amp	3.13826	0.618213	1.30917	0.315789	0	1	0.196993	NDUFA9	12	4649095	4694317
51943	1	234556646	234743492	186847	*	Amp	3.11439	0.616275	1.17899	0.578947	0	1	0.19788	IRF2BP2	1	234604269	234609525
51946	1	234556646	234743492	186847	*	Amp	3.11439	0.616275	1.17899	0.578947	0	1	0.19788	LINC00184	1	234629311	234634780
53337.2	1	237383623	238211712	828090	*	Amp	3.09738	0.613496	1.13732	0.596491	0	1	0.198069	RYR2	1	237042205	237833988
60851	1	237383623	238211712	828090	*	Amp	3.09738	0.613496	1.13732	0.596491	0	1	0.198069	MIR4428	1	237471119	237471191
53396	1	237383623	238211712	828090	*	Amp	3.09738	0.613496	1.13732	0.596491	0	1	0.198069	ZP4	1	237877864	237890922
53407	1	237383623	238211712	828090	*	Amp	3.09738	0.613496	1.13732	0.596491	0	1	0.198069	MTRNR2L11	1	237943724	237945275
48598.1	12	7480128	7763167	283040	*	Amp	3.07705	0.612004	1.34377	0.298246	0	1	0.198893	CD163	12	7470813	7503893
50670	12	7480128	7763167	283040	*	Amp	3.07705	0.612004	1.34377	0.298246	0	1	0.198893	APOBEC1	12	7649400	7665903
50749	12	7480128	7763167	283040	*	Amp	3.07705	0.612004	1.34377	0.298246	0	1	0.198893	GDF3	12	7689782	7695776
50755	12	7480128	7763167	283040	*	Amp	3.07705	0.612004	1.34377	0.298246	0	1	0.198893	DPPA3	12	7711454	7717559
50814	12	7480128	7763167	283040	*	Amp	3.07705	0.612004	1.34377	0.298246	0	1	0.198893	CLEC4C	12	7729415	7751605
62244	1	240524580	241254238	729659	*	Amp	3.07705	0.611381	1.16128	0.561404	0	1	0.19869	MIR3123	1	241132272	241132346
51866	1	233474090	234519530	1045441	*	Amp	3.05991	0.61079	1.15616	0.596491	0	1	0.19961	KCNK1	1	233614004	233672512
59134	1	233474090	234519530	1045441	*	Amp	3.05991	0.61079	1.15616	0.596491	0	1	0.19961	MIR4427	1	233624152	233624219
51893	1	233474090	234519530	1045441	*	Amp	3.05991	0.61079	1.15616	0.596491	0	1	0.19961	SLC35F3	1	233904933	234324516
59365	1	233474090	234519530	1045441	*	Amp	3.05991	0.61079	1.15616	0.596491	0	1	0.19961	MIR4671	1	234306467	234306539
51904	1	233474090	234519530	1045441	*	Amp	3.05991	0.61079	1.15616	0.596491	0	1	0.19961	COA6	1	234373456	234384049
51915	1	233474090	234519530	1045441	*	Amp	3.05991	0.61079	1.15616	0.596491	0	1	0.19961	TARBP1	1	234391313	234479103
17295.1	12	3037758	3299077	261320	*	Amp	3.05991	0.610422	1.04235	0.350877	0	1	0.19949	TEAD4	12	2959330	3040673
18177	12	3037758	3299077	261320	*	Amp	3.05991	0.610422	1.04235	0.350877	0	1	0.19949	TSPAN9	12	3077355	3286564
50422	12	6460391	6952099	491709	*	Amp	3.04239	0.608029	1.30085	0.298246	0	1	0.199852	VAMP1	12	6462237	6470987
52052	12	6460391	6952099	491709	*	Amp	3.04239	0.608029	1.30085	0.298246	0	1	0.199852	MRPL51	12	6491886	6493841
51988	12	6460391	6952099	491709	*	Amp	3.04239	0.608029	1.30085	0.298246	0	1	0.199852	NCAPD2	12	6493356	6531955
61782	12	6460391	6952099	491709	*	Amp	3.04239	0.608029	1.30085	0.298246	0	1	0.199852	SCARNA10	12	6510222	6510551
1319	12	6460391	6952099	491709	*	Amp	3.04239	0.608029	1.30085	0.298246	0	1	0.199852	GAPDH	12	6533927	6538374
3217	12	6460391	6952099	491709	*	Amp	3.04239	0.608029	1.30085	0.298246	0	1	0.199852	IFFO1	12	6538375	6556083
9417	12	6460391	6952099	491709	*	Amp	3.04239	0.608029	1.30085	0.298246	0	1	0.199852	NOP2	12	6556863	6568691
7410	12	6460391	6952099	491709	*	Amp	3.04239	0.608029	1.30085	0.298246	0	1	0.199852	CHD4	12	6570082	6614524
24090	12	6460391	6952099	491709	*	Amp	3.04239	0.608029	1.30085	0.298246	0	1	0.199852	LPAR5	12	6618835	6636447
24102	12	6460391	6952099	491709	*	Amp	3.04239	0.608029	1.30085	0.298246	0	1	0.199852	ACRBP	12	6638075	6647460
27233	12	6460391	6952099	491709	*	Amp	3.04239	0.608029	1.30085	0.298246	0	1	0.199852	ING4	12	6650280	6663148
28474	12	6460391	6952099	491709	*	Amp	3.04239	0.608029	1.30085	0.298246	0	1	0.199852	ZNF384	12	6666477	6689572
30593	12	6460391	6952099	491709	*	Amp	3.04239	0.608029	1.30085	0.298246	0	1	0.199852	PIANP	12	6693792	6700800
24210	12	6460391	6952099	491709	*	Amp	3.04239	0.608029	1.30085	0.298246	0	1	0.199852	COPS7A	12	6723741	6731875
26628	12	6460391	6952099	491709	*	Amp	3.04239	0.608029	1.30085	0.298246	0	1	0.199852	MLF2	12	6747996	6767475
26812	12	6460391	6952099	491709	*	Amp	3.04239	0.608029	1.30085	0.298246	0	1	0.199852	PTMS	12	6765516	6770952
27747	12	6460391	6952099	491709	*	Amp	3.04239	0.608029	1.30085	0.298246	0	1	0.199852	LAG3	12	6772512	6778455
55394	12	6460391	6952099	491709	*	Amp	3.04239	0.608029	1.30085	0.298246	0	1	0.199852	RN7SL380P	12	6783854	6784161
27997	12	6460391	6952099	491709	*	Amp	3.04239	0.608029	1.30085	0.298246	0	1	0.199852	CD4	12	6786858	6820808
29148	12	6460391	6952099	491709	*	Amp	3.04239	0.608029	1.30085	0.298246	0	1	0.199852	GPR162	12	6821545	6829972
31169	12	6460391	6952099	491709	*	Amp	3.04239	0.608029	1.30085	0.298246	0	1	0.199852	GNB3	12	6839954	6847393
31315	12	6460391	6952099	491709	*	Amp	3.04239	0.608029	1.30085	0.298246	0	1	0.199852	CDCA3	12	6844793	6852066
35045	12	6460391	6952099	491709	*	Amp	3.04239	0.608029	1.30085	0.298246	0	1	0.199852	USP5	12	6852128	6866632
36334	12	6460391	6952099	491709	*	Amp	3.04239	0.608029	1.30085	0.298246	0	1	0.199852	TPI1	12	6867119	6870948
36176	12	6460391	6952099	491709	*	Amp	3.04239	0.608029	1.30085	0.298246	0	1	0.199852	SPSB2	12	6870935	6889358
36395	12	6460391	6952099	491709	*	Amp	3.04239	0.608029	1.30085	0.298246	0	1	0.199852	RPL13P5	12	6873389	6884741
36199	12	6460391	6952099	491709	*	Amp	3.04239	0.608029	1.30085	0.298246	0	1	0.199852	LRRC23	12	6873569	6914243
36391	12	6460391	6952099	491709	*	Amp	3.04239	0.608029	1.30085	0.298246	0	1	0.199852	DSTNP2	12	6884682	6885786
36081	12	6460391	6952099	491709	*	Amp	3.04239	0.608029	1.30085	0.298246	0	1	0.199852	ENO2	12	6913745	6923698
40261	12	6460391	6952099	491709	*	Amp	3.04239	0.608029	1.30085	0.298246	0	1	0.199852	ATN1	12	6924463	6942321
40308	12	6460391	6952099	491709	*	Amp	3.04239	0.608029	1.30085	0.298246	0	1	0.199852	C12orf57	12	6942978	6946003
41719	12	6460391	6952099	491709	*	Amp	3.04239	0.608029	1.30085	0.298246	0	1	0.199852	PTPN6	12	6946468	6961316
50544	1	230297806	230348948	51143	*	Amp	3.01684	0.606087	1.17013	0.578947	0	1	0.200901	PGBD5	1	230314482	230426371
52197	1	235395155	235467226	72072	*	Amp	2.96917	0.601341	1.16226	0.578947	0	1	0.202528	B3GALNT2	1	235449923	235504481
50801	1	230951859	231008904	57046	*	Amp	2.96917	0.600054	1.19793	0.561404	0	1	0.202095	ARV1	1	230978981	231000595
50852	1	231028032	231171576	143545	*	Amp	2.94742	0.598181	1.15772	0.578947	0	1	0.202951	TRIM67	1	231162112	231221556
46493.2	12	6237159	6238961	1803	*	Amp	2.92295	0.595746	1.27367	0.298246	0	1	0.203817	CD9	12	6199715	6238271
24115.1	12	4543361	4570989	27629	*	Amp	2.89762	0.593566	1.24824	0.315789	0	1	0.204846	RAD51AP1	12	4538798	4560048
27399	3	172846443	172894391	47949	*	Amp	2.84709	0.589816	1.12876	0.421053	0	1	0.207165	SPATA16	3	172889358	173141268
25287	12	4708199	5707372	999174	*	Amp	2.8115	0.58638	1.31199	0.298246	0	1	0.208565	GALNT8	12	4720341	4851927
25283	12	4708199	5707372	999174	*	Amp	2.8115	0.58638	1.31199	0.298246	0	1	0.208565	KCNA6	12	4809176	4813412
43013	12	4708199	5707372	999174	*	Amp	2.8115	0.58638	1.31199	0.298246	0	1	0.208565	KCNA1	12	4909905	4918256
43717	12	4708199	5707372	999174	*	Amp	2.8115	0.58638	1.31199	0.298246	0	1	0.208565	KCNA5	12	5043989	5046788
43834	12	4708199	5707372	999174	*	Amp	2.8115	0.58638	1.31199	0.298246	0	1	0.208565	NTF3	12	5432112	5521536
44310	12	4708199	5707372	999174	*	Amp	2.8115	0.58638	1.31199	0.298246	0	1	0.208565	ANO2	12	5531869	5946232
19386	12	3301706	3709765	408060	*	Amp	2.8115	0.585211	1.06424	0.333333	0	1	0.208149	PRMT8	12	3381349	3593973
48706.2	12	7457217	7479274	22058	*	Amp	2.78753	0.584457	1.372	0.280702	0	1	0.209668	CD163L1	12	7346685	7479897
51009	12	7763618	8309433	545816	*	Amp	2.78753	0.583798	1.30616	0.298246	0	1	0.209432	NANOGNB	12	7765216	7774121
51083	12	7763618	8309433	545816	*	Amp	2.78753	0.583798	1.30616	0.298246	0	1	0.209432	NANOG	12	7787794	7799141
51323	12	7763618	8309433	545816	*	Amp	2.78753	0.583798	1.30616	0.298246	0	1	0.209432	SLC2A14	12	7812512	7891148
51455	12	7763618	8309433	545816	*	Amp	2.78753	0.583798	1.30616	0.298246	0	1	0.209432	NANOGP1	12	7890801	7900140
52299	12	7763618	8309433	545816	*	Amp	2.78753	0.583798	1.30616	0.298246	0	1	0.209432	SLC2A3	12	7919230	7936275
53445	12	7763618	8309433	545816	*	Amp	2.78753	0.583798	1.30616	0.298246	0	1	0.209432	FOXJ2	12	8032703	8055503
53525	12	7763618	8309433	545816	*	Amp	2.78753	0.583798	1.30616	0.298246	0	1	0.209432	C3AR1	12	8058302	8066471
54000	12	7763618	8309433	545816	*	Amp	2.78753	0.583798	1.30616	0.298246	0	1	0.209432	NECAP1	12	8076939	8097859
54034	12	7763618	8309433	545816	*	Amp	2.78753	0.583798	1.30616	0.298246	0	1	0.209432	CLEC4A	12	8123632	8138607
54075	12	7763618	8309433	545816	*	Amp	2.78753	0.583798	1.30616	0.298246	0	1	0.209432	ZNF705A	12	8157034	8188537
54087	12	7763618	8309433	545816	*	Amp	2.78753	0.583798	1.30616	0.298246	0	1	0.209432	FAM66C	12	8180209	8216151
16466	12	7763618	8309433	545816	*	Amp	2.78753	0.583798	1.30616	0.298246	0	1	0.209432	FAM90A1	12	8221260	8227618
17238	12	7763618	8309433	545816	*	Amp	2.78753	0.583798	1.30616	0.298246	0	1	0.209432	FAM86FP	12	8232512	8242948
17438	12	7763618	8309433	545816	*	Amp	2.78753	0.583798	1.30616	0.298246	0	1	0.209432	LINC00937	12	8295986	8396803
52677	1	235476392	236652363	1175972	*	Amp	2.72853	0.576753	1.16402	0.561404	0	1	0.211379	GNG4	1	235547687	235650754
52699	1	235476392	236652363	1175972	*	Amp	2.72853	0.576753	1.16402	0.561404	0	1	0.211379	LYST	1	235661041	235883640
59836	1	235476392	236652363	1175972	*	Amp	2.72853	0.576753	1.16402	0.561404	0	1	0.211379	MIR1537	1	235853000	235853060
52778	1	235476392	236652363	1175972	*	Amp	2.72853	0.576753	1.16402	0.561404	0	1	0.211379	NID1	1	235975830	236065162
52810	1	235476392	236652363	1175972	*	Amp	2.72853	0.576753	1.16402	0.561404	0	1	0.211379	GPR137B	1	236142505	236221865
52863	1	235476392	236652363	1175972	*	Amp	2.72853	0.576753	1.16402	0.561404	0	1	0.211379	EDARADD	1	236348257	236502915
53007	1	235476392	236652363	1175972	*	Amp	2.72853	0.576753	1.16402	0.561404	0	1	0.211379	LGALS8	1	236518000	236552981
52951	1	235476392	236652363	1175972	*	Amp	2.72853	0.576753	1.16402	0.561404	0	1	0.211379	HEATR1	1	236549005	236604504
59486	12	6962978	7176978	214001	*	Amp	2.66143	0.571099	1.2516	0.298246	0	1	0.214584	MIR200C	12	6963699	6963766
58829	12	6962978	7176978	214001	*	Amp	2.66143	0.571099	1.2516	0.298246	0	1	0.214584	MIR141	12	6964097	6964191
43154	12	6962978	7176978	214001	*	Amp	2.66143	0.571099	1.2516	0.298246	0	1	0.214584	PHB2	12	6965327	6970825
58629	12	6962978	7176978	214001	*	Amp	2.66143	0.571099	1.2516	0.298246	0	1	0.214584	SCARNA12	12	6967337	6967606
43225	12	6962978	7176978	214001	*	Amp	2.66143	0.571099	1.2516	0.298246	0	1	0.214584	EMG1	12	6970893	6997428
42892	12	6962978	7176978	214001	*	Amp	2.66143	0.571099	1.2516	0.298246	0	1	0.214584	LPCAT3	12	6976186	7018510
42989	12	6962978	7176978	214001	*	Amp	2.66143	0.571099	1.2516	0.298246	0	1	0.214584	C1S	12	6988259	7071032
47018	12	6962978	7176978	214001	*	Amp	2.66143	0.571099	1.2516	0.298246	0	1	0.214584	C1R	12	7080199	7092607
46988	12	6962978	7176978	214001	*	Amp	2.66143	0.571099	1.2516	0.298246	0	1	0.214584	C1RL	12	7089587	7109273
46976	12	6962978	7176978	214001	*	Amp	2.66143	0.571099	1.2516	0.298246	0	1	0.214584	RBP5	12	7123684	7128942
43580	12	6962978	7176978	214001	*	Amp	2.66143	0.571099	1.2516	0.298246	0	1	0.214584	CLSTN3	12	7129698	7158945
13435.2	3	169231920	169486732	254813	*	Amp	2.66143	0.569177	1.05494	0.45614	0	1	0.213862	MECOM	3	169083499	169663618
39719.1	13	113494248	113759022	264775	*	Amp	2.64022	0.567357	1.06588	0.298246	0	1	0.21489	TMCO3	13	113490995	113554590
40052	13	113494248	113759022	264775	*	Amp	2.64022	0.567357	1.06588	0.298246	0	1	0.21489	TFDP1	13	113584721	113641470
40389	13	113494248	113759022	264775	*	Amp	2.64022	0.567357	1.06588	0.298246	0	1	0.21489	ATP4B	13	113648804	113658186
41204	13	113494248	113759022	264775	*	Amp	2.64022	0.567357	1.06588	0.298246	0	1	0.21489	GRK1	13	113667155	113737735
45271.1	12	5985871	6194183	208313	*	Amp	2.60349	0.564483	1.32143	0.263158	0	1	0.216818	VWF	12	5948874	6124770
57148	12	5985871	6194183	208313	*	Amp	2.60349	0.564483	1.32143	0.263158	0	1	0.216818	RN7SL69P	12	6095699	6095970
16699.1	13	113190121	113372094	181974	*	Amp	2.60349	0.563922	1.0498	0.298246	0	1	0.216602	PCID2	13	113177539	113208715
16482	13	113190121	113372094	181974	*	Amp	2.60349	0.563922	1.0498	0.298246	0	1	0.216602	CUL4A	13	113208193	113267108
19290	13	113190121	113372094	181974	*	Amp	2.60349	0.563922	1.0498	0.298246	0	1	0.216602	LAMP1	13	113297241	113323672
19376	13	113190121	113372094	181974	*	Amp	2.60349	0.563922	1.0498	0.298246	0	1	0.216602	GRTP1	13	113324164	113364148
27510	3	173631917	174099504	467588	*	Amp	2.60349	0.562981	1.1496	0.403509	0	1	0.216241	NLGN1	3	173396284	174286644
62091	3	173631917	174099504	467588	*	Amp	2.60349	0.562981	1.1496	0.403509	0	1	0.216241	RN7SKP234	3	174057641	174057864
62851	1	237006973	237248454	241482	*	Amp	2.60349	0.562698	1.15578	0.561404	0	1	0.216132	RN7SKP195	1	237120807	237121109
20368	12	3709921	4541951	832031	*	Amp	2.59207	0.561733	1.2262	0.315789	0	1	0.216712	PARP11	12	3791047	3873448
20596	12	3709921	4541951	832031	*	Amp	2.59207	0.561733	1.2262	0.315789	0	1	0.216712	CCND2	12	4273772	4305350
20614	12	3709921	4541951	832031	*	Amp	2.59207	0.561733	1.2262	0.315789	0	1	0.216712	FGF23	12	4368227	4379728
22208	12	3709921	4541951	832031	*	Amp	2.59207	0.561733	1.2262	0.315789	0	1	0.216712	FGF6	12	4428155	4445614
22261	12	3709921	4541951	832031	*	Amp	2.59207	0.561733	1.2262	0.315789	0	1	0.216712	C12orf4	12	4487728	4538508
7009	3	170854145	172221455	1367311	*	Amp	2.59207	0.561589	1.10746	0.421053	0	1	0.216656	RPL22L1	3	170864875	170870483
7553	3	170854145	172221455	1367311	*	Amp	2.59207	0.561589	1.10746	0.421053	0	1	0.216656	EIF5A2	3	170888415	170908693
7763	3	170854145	172221455	1367311	*	Amp	2.59207	0.561589	1.10746	0.421053	0	1	0.216656	SLC2A2	3	170996348	171026750
15352	3	170854145	172221455	1367311	*	Amp	2.59207	0.561589	1.10746	0.421053	0	1	0.216656	TNIK	3	171061339	171460408
59508	3	170854145	172221455	1367311	*	Amp	2.59207	0.561589	1.10746	0.421053	0	1	0.216656	MIR569	3	171106664	171106759
20734	3	170854145	172221455	1367311	*	Amp	2.59207	0.561589	1.10746	0.421053	0	1	0.216656	PLD1	3	171600405	171810950
21950	3	170854145	172221455	1367311	*	Amp	2.59207	0.561589	1.10746	0.421053	0	1	0.216656	TMEM212	3	171843349	171938715
21266	3	172296863	172497372	200510	*	Amp	2.59207	0.561589	1.10243	0.421053	0	1	0.216656	GHSR	3	172445133	172448456
51700	1	232707216	233140939	433724	*	Amp	2.54843	0.557847	1.13876	0.578947	0	1	0.218898	MAP10	1	232804892	232808407
51734	1	232707216	233140939	433724	*	Amp	2.54843	0.557847	1.13876	0.578947	0	1	0.218898	NTPCR	1	232950605	232983882
51685	1	232355893	232655447	299555	*	Amp	2.54843	0.557656	1.12537	0.578947	0	1	0.218823	SIPA1L2	1	232397965	232561558
50917	1	231172281	231833543	661263	*	Amp	2.52667	0.55555	1.12733	0.578947	0	1	0.219874	C1orf131	1	231223763	231241187
50876	1	231172281	231833543	661263	*	Amp	2.52667	0.55555	1.12733	0.578947	0	1	0.219874	GNPAT	1	231241207	231277973
57072	1	231172281	231833543	661263	*	Amp	2.52667	0.55555	1.12733	0.578947	0	1	0.219874	RNA5SP80	1	231281414	231281524
50965	1	231172281	231833543	661263	*	Amp	2.52667	0.55555	1.12733	0.578947	0	1	0.219874	EXOC8	1	231332753	231337852
50968	1	231172281	231833543	661263	*	Amp	2.52667	0.55555	1.12733	0.578947	0	1	0.219874	SPRTN	1	231337104	231355023
50998	1	231172281	231833543	661263	*	Amp	2.52667	0.55555	1.12733	0.578947	0	1	0.219874	EGLN1	1	231363751	231425044
51636	1	231172281	231833543	661263	*	Amp	2.52667	0.55555	1.12733	0.578947	0	1	0.219874	TSNAX	1	231528653	231566524
51675	1	231172281	231833543	661263	*	Amp	2.52667	0.55555	1.12733	0.578947	0	1	0.219874	LINC00582	1	231591292	231612090
51203	1	231172281	231833543	661263	*	Amp	2.52667	0.55555	1.12733	0.578947	0	1	0.219874	DISC1	1	231626815	232041272
44342	12	7182938	7246707	63770	*	Amp	2.4078	0.543793	1.29114	0.280702	0	1	0.225846	PEX5	12	7188685	7218574
21912	3	172498563	172845499	346937	*	Amp	2.36126	0.538624	1.12559	0.403509	0	1	0.228109	TNFSF10	3	172505508	172523507
23079	3	172498563	172845499	346937	*	Amp	2.36126	0.538624	1.12559	0.403509	0	1	0.228109	NCEH1	3	172630249	172711218
25930	3	172498563	172845499	346937	*	Amp	2.36126	0.538624	1.12559	0.403509	0	1	0.228109	ECT2	3	172750682	172821474
29799	6	18342134	20134007	1791874	*	Amp	2.35716	0.537626	1.1464	0.368421	0	1	0.228082	RNF144B	6	18387350	18468874
57925	6	18342134	20134007	1791874	*	Amp	2.35716	0.537626	1.1464	0.368421	0	1	0.228082	MIR548A1	6	18571784	18571880
57903	6	18342134	20134007	1791874	*	Amp	2.35716	0.537626	1.1464	0.368421	0	1	0.228082	RNA5SP205	6	19438283	19438418
30003	6	18342134	20134007	1791874	*	Amp	2.35716	0.537626	1.1464	0.368421	0	1	0.228082	ID4	6	19837386	19840684
31358	6	18342134	20134007	1791874	*	Amp	2.35716	0.537626	1.1464	0.368421	0	1	0.228082	MBOAT1	6	20102145	20212399
16530	3	169490229	170851959	1361731	*	Amp	2.35716	0.536391	1.05729	0.438596	0	1	0.227558	TERC	3	169764520	169765060
16550	3	169490229	170851959	1361731	*	Amp	2.35716	0.536391	1.05729	0.438596	0	1	0.227558	ACTRT3	3	169766921	169769895
18423	3	169490229	170851959	1361731	*	Amp	2.35716	0.536391	1.05729	0.438596	0	1	0.227558	MYNN	3	169772831	169789716
19273	3	169490229	170851959	1361731	*	Amp	2.35716	0.536391	1.05729	0.438596	0	1	0.227558	LRRC34	3	169793428	169812986
19499	3	169490229	170851959	1361731	*	Amp	2.35716	0.536391	1.05729	0.438596	0	1	0.227558	LRRIQ4	3	169821922	169837775
20018	3	169490229	170851959	1361731	*	Amp	2.35716	0.536391	1.05729	0.438596	0	1	0.227558	LRRC31	3	169839179	169869930
20954	3	169490229	170851959	1361731	*	Amp	2.35716	0.536391	1.05729	0.438596	0	1	0.227558	SAMD7	3	169911572	169939175
21276	3	169490229	170851959	1361731	*	Amp	2.35716	0.536391	1.05729	0.438596	0	1	0.227558	SEC62	3	169966635	169998373
23565	3	169490229	170851959	1361731	*	Amp	2.35716	0.536391	1.05729	0.438596	0	1	0.227558	GPR160	3	170037929	170085403
25672	3	169490229	170851959	1361731	*	Amp	2.35716	0.536391	1.05729	0.438596	0	1	0.227558	PHC3	3	170086732	170181749
1534	3	169490229	170851959	1361731	*	Amp	2.35716	0.536391	1.05729	0.438596	0	1	0.227558	PRKCI	3	170222365	170305981
2822	3	169490229	170851959	1361731	*	Amp	2.35716	0.536391	1.05729	0.438596	0	1	0.227558	SKIL	3	170357678	170396835
3830	3	169490229	170851959	1361731	*	Amp	2.35716	0.536391	1.05729	0.438596	0	1	0.227558	CLDN11	3	170418865	170454733
3849	3	169490229	170851959	1361731	*	Amp	2.35716	0.536391	1.05729	0.438596	0	1	0.227558	SLC7A14	3	170459584	170586074
28611	3	174100408	174991142	890735	*	Amp	2.35716	0.536194	1.16857	0.385965	0	1	0.227475	NAALADL2	3	174438573	175810552
55472	3	174100408	174991142	890735	*	Amp	2.35716	0.536194	1.16857	0.385965	0	1	0.227475	RN7SKP40	3	174631823	174632064
45950.2	1	224268415	224426057	157643	*	Amp	2.31254	0.531969	1.12924	0.561404	0	1	0.230036	NVL	1	224227334	224330387
46278	1	224268415	224426057	157643	*	Amp	2.31254	0.531969	1.12924	0.561404	0	1	0.230036	CNIH4	1	224356850	224379459
46401	1	224268415	224426057	157643	*	Amp	2.31254	0.531969	1.12924	0.561404	0	1	0.230036	WDR26	1	224385143	224437033
58886	1	224268415	224426057	157643	*	Amp	2.31254	0.531969	1.12924	0.561404	0	1	0.230036	MIR4742	1	224398227	224398311
50522.2	1	230183334	230297659	114326	*	Amp	2.28879	0.531559	1.11893	0.578947	0	1	0.232244	GALNT2	1	230057990	230282124
29620.6	6	18238967	18267095	28129	*	Amp	2.27154	0.528833	1.08781	0.385965	0	1	0.232808	DEK	6	18223868	18264823
61058	1	231893197	232338469	445273	*	Amp	2.14541	0.514588	1.09579	0.578947	0	1	0.239855	RN7SL299P	1	232222866	232223145
20413	13	113378295	113493713	115419	*	Amp	2.02528	0.501378	0.971015	0.298246	0	1	0.24756	ADPRHL1	13	113399610	113453524
21005	13	113378295	113493713	115419	*	Amp	2.02528	0.501378	0.971015	0.298246	0	1	0.24756	DCUN1D2	13	113455819	113490952
46364.1	1	224633816	225600670	966855	*	Amp	1.9875	0.497215	1.07546	0.578947	0	1	0.250171	CNIH3	1	224434660	224740549
46489	1	224633816	225600670	966855	*	Amp	1.9875	0.497215	1.07546	0.578947	0	1	0.250171	DNAH14	1	224896262	225399292
46643	1	224633816	225600670	966855	*	Amp	1.9875	0.497215	1.07546	0.578947	0	1	0.250171	LBR	1	225401502	225428925
46685	1	224633816	225600670	966855	*	Amp	1.9875	0.497215	1.07546	0.578947	0	1	0.250171	ENAH	1	225486835	225653142
46554.4	19	15325310	15402524	77215	*	Amp	1.94565	0.493796	1.53483	0.175439	0	1	0.253795	BRD4	19	15235519	15332545
20504.1	3	167359293	167711041	351749	*	Amp	1.94565	0.492885	1.06358	0.421053	0	1	0.253327	ZBBX	3	167240287	167381346
21700	3	167359293	167711041	351749	*	Amp	1.94565	0.492885	1.06358	0.421053	0	1	0.253327	SERPINI2	3	167441789	167479004
21635	3	167359293	167711041	351749	*	Amp	1.94565	0.492885	1.06358	0.421053	0	1	0.253327	WDR49	3	167478684	167653983
465	3	167359293	167711041	351749	*	Amp	1.94565	0.492885	1.06358	0.421053	0	1	0.253327	PDCD10	3	167683298	167734939
47162.2	1	226276554	226292385	15832	*	Amp	1.87775	0.485762	1.07489	0.578947	0	1	0.258693	LIN9	1	226231149	226309869
31818	6	20237043	20852552	615510	*	Amp	1.82229	0.480187	1.08025	0.368421	0	1	0.263508	E2F3	6	20401906	20493715
60556	6	20237043	20852552	615510	*	Amp	1.82229	0.480187	1.08025	0.368421	0	1	0.263508	RN7SL128P	6	20421583	20421887
32553	6	20237043	20852552	615510	*	Amp	1.82229	0.480187	1.08025	0.368421	0	1	0.263508	CDKAL1	6	20534457	21232404
12887	13	112523965	113188574	664610	*	Amp	1.81627	0.477322	0.986279	0.280702	0	1	0.262803	F7	13	113105788	113120681
13730	13	112523965	113188574	664610	*	Amp	1.81627	0.477322	0.986279	0.280702	0	1	0.262803	F10	13	113122814	113149529
14251	13	112523965	113188574	664610	*	Amp	1.81627	0.477322	0.986279	0.280702	0	1	0.262803	PROZ	13	113158654	113172383
56659	1	224237655	224265263	27609	*	Amp	1.79927	0.474724	1.07818	0.578947	0	1	0.263843	MIR320B2	1	224257004	224257141
62653	1	229386135	229640617	254483	*	Amp	1.77802	0.472043	1.11254	0.54386	0	1	0.265488	RN7SKP276	1	229410500	229410767
50387	1	229386135	229640617	254483	*	Amp	1.77802	0.472043	1.11254	0.54386	0	1	0.265488	ACTA1	1	229431245	229434098
50407	1	229386135	229640617	254483	*	Amp	1.77802	0.472043	1.11254	0.54386	0	1	0.265488	NUP133	1	229440260	229508341
50441	1	229386135	229640617	254483	*	Amp	1.77802	0.472043	1.11254	0.54386	0	1	0.265488	ABCB10	1	229516582	229558695
63065	1	229386135	229640617	254483	*	Amp	1.77802	0.472043	1.11254	0.54386	0	1	0.265488	RNA5SP78	1	229549905	229550022
50464	1	229386135	229640617	254483	*	Amp	1.77802	0.472043	1.11254	0.54386	0	1	0.265488	TAF5L	1	229593111	229626047
50489	1	229386135	229640617	254483	*	Amp	1.77802	0.472043	1.11254	0.54386	0	1	0.265488	URB2	1	229626234	229660199
11023	3	167840702	168865741	1025040	*	Amp	1.75859	0.471443	1.00788	0.438596	0	1	0.26808	GOLIM4	3	168008677	168095975
12049	3	167840702	168865741	1025040	*	Amp	1.75859	0.471443	1.00788	0.438596	0	1	0.26808	EGFEM1P	3	168249522	168830599
60012	3	167840702	168865741	1025040	*	Amp	1.75859	0.471443	1.00788	0.438596	0	1	0.26808	MIR551B	3	168551854	168551949
31250.1	3	179846586	180066018	219433	*	Amp	1.73656	0.467922	1.18891	0.350877	0	1	0.269453	PEX5L	3	179794958	180037053
24902	6	17737311	18012040	274730	*	Amp	1.71616	0.466678	1.04396	0.368421	0	1	0.271932	KIF13A	6	17759183	17987623
47845.2	1	227270223	228434602	1164380	*	Amp	1.69835	0.464653	1.07243	0.578947	0	1	0.273591	CDC42BPA	1	226989865	227318474
59379	1	227270223	228434602	1164380	*	Amp	1.69835	0.464653	1.07243	0.578947	0	1	0.273591	RNA5SP77	1	227561181	227561300
48587	1	227270223	228434602	1164380	*	Amp	1.69835	0.464653	1.07243	0.578947	0	1	0.273591	ZNF678	1	227563543	227677443
48633	1	227270223	228434602	1164380	*	Amp	1.69835	0.464653	1.07243	0.578947	0	1	0.273591	SNAP47	1	227728539	227781231
48615	1	227270223	228434602	1164380	*	Amp	1.69835	0.464653	1.07243	0.578947	0	1	0.273591	JMJD4	1	227730425	227735411
48670	1	227270223	228434602	1164380	*	Amp	1.69835	0.464653	1.07243	0.578947	0	1	0.273591	PRSS38	1	227815693	227846470
48678	1	227270223	228434602	1164380	*	Amp	1.69835	0.464653	1.07243	0.578947	0	1	0.273591	WNT9A	1	227918656	227947898
60797	1	227270223	228434602	1164380	*	Amp	1.69835	0.464653	1.07243	0.578947	0	1	0.273591	MIR5008	1	227941590	227941683
48689	1	227270223	228434602	1164380	*	Amp	1.69835	0.464653	1.07243	0.578947	0	1	0.273591	WNT3A	1	228007051	228061260
48705	1	227270223	228434602	1164380	*	Amp	1.69835	0.464653	1.07243	0.578947	0	1	0.273591	ARF1	1	228082660	228099212
58024	1	227270223	228434602	1164380	*	Amp	1.69835	0.464653	1.07243	0.578947	0	1	0.273591	MIR3620	1	228097263	228097341
48776	1	227270223	228434602	1164380	*	Amp	1.69835	0.464653	1.07243	0.578947	0	1	0.273591	C1orf35	1	228100726	228105411
48824	1	227270223	228434602	1164380	*	Amp	1.69835	0.464653	1.07243	0.578947	0	1	0.273591	MRPL55	1	228106679	228109312
49449	1	227270223	228434602	1164380	*	Amp	1.69835	0.464653	1.07243	0.578947	0	1	0.273591	GUK1	1	228139962	228148984
49935	1	227270223	228434602	1164380	*	Amp	1.69835	0.464653	1.07243	0.578947	0	1	0.273591	GJC2	1	228149852	228159826
49941	1	227270223	228434602	1164380	*	Amp	1.69835	0.464653	1.07243	0.578947	0	1	0.273591	IBA57	1	228165815	228182257
50034	1	227270223	228434602	1164380	*	Amp	1.69835	0.464653	1.07243	0.578947	0	1	0.273591	OBSCN	1	228208130	228378874
50186	1	227270223	228434602	1164380	*	Amp	1.69835	0.464653	1.07243	0.578947	0	1	0.273591	TRIM11	1	228393673	228406840
50200	1	227270223	228434602	1164380	*	Amp	1.69835	0.464653	1.07243	0.578947	0	1	0.273591	TRIM17	1	228407940	228416861
50256	1	227270223	228434602	1164380	*	Amp	1.69835	0.464653	1.07243	0.578947	0	1	0.273591	HIST3H3	1	228424845	228425325
27429	6	18045140	18224901	179762	*	Amp	1.6803	0.462686	1.04319	0.368421	0	1	0.275359	NHLRC1	6	18120440	18122687
27568	6	18045140	18224901	179762	*	Amp	1.6803	0.462686	1.04319	0.368421	0	1	0.275359	TPMT	6	18128311	18155074
28655	6	18045140	18224901	179762	*	Amp	1.6803	0.462686	1.04319	0.368421	0	1	0.275359	KDM1B	6	18155329	18223853
33492	3	177376818	178928091	1551274	*	Amp	1.6803	0.461295	1.08115	0.403509	0	1	0.274532	LINC00578	3	177441921	177752305
55808	3	177376818	178928091	1551274	*	Amp	1.6803	0.461295	1.08115	0.403509	0	1	0.274532	RN7SKP52	3	177503303	177503552
33788	3	177376818	178928091	1551274	*	Amp	1.6803	0.461295	1.08115	0.403509	0	1	0.274532	KCNMB2	3	178272932	178844429
59806	3	177376818	178928091	1551274	*	Amp	1.6803	0.461295	1.08115	0.403509	0	1	0.274532	RNA5SP148	3	178429197	178429290
62519	1	226416971	226593175	176205	*	Amp	1.61725	0.455457	1.09961	0.561404	0	1	0.281624	RN7SKP165	1	226445937	226446292
47585	1	226744467	227203642	459176	*	Amp	1.60284	0.453722	1.09834	0.561404	0	1	0.283074	PSEN2	1	226870184	226896105
18972.1	6	16336767	16818732	481966	*	Amp	1.60284	0.453669	1.09589	0.350877	0	1	0.283041	ATXN1	6	16299112	16761491
45873	1	224179046	224236544	57499	*	Amp	1.56985	0.448392	1.08279	0.561404	0	1	0.285628	DEGS1	1	224175756	224193441
28223	17	76728668	76977896	249229	*	Amp	1.55492	0.446492	0.860475	0.263158	0	1	0.287148	METTL23	17	76726830	76733936
28194	17	76728668	76977896	249229	*	Amp	1.55492	0.446492	0.860475	0.263158	0	1	0.287148	SRSF2	17	76734115	76737374
28275	17	76728668	76977896	249229	*	Amp	1.55492	0.446492	0.860475	0.263158	0	1	0.287148	MFSD11	17	76735865	76781449
56323	17	76728668	76977896	249229	*	Amp	1.55492	0.446492	0.860475	0.263158	0	1	0.287148	MIR636	17	76736450	76736548
32073	17	76728668	76977896	249229	*	Amp	1.55492	0.446492	0.860475	0.263158	0	1	0.287148	LINC00868	17	76850176	76861836
32720	17	76728668	76977896	249229	*	Amp	1.55492	0.446492	0.860475	0.263158	0	1	0.287148	MGAT5B	17	76868456	76950393
57874	3	166172453	167355676	1183224	*	Amp	1.53662	0.444661	1.00812	0.421053	0	1	0.289376	RN7SKP298	3	166670029	166670122
8752	3	167719331	167839966	120636	*	Amp	1.53662	0.444661	1.01485	0.421053	0	1	0.289376	SERPINI1	3	167735243	167825568
34708	3	178952235	179540177	587943	*	Amp	1.50086	0.440721	1.10441	0.385965	0	1	0.293646	ZMAT3	3	179017223	179072279
36259	3	178952235	179540177	587943	*	Amp	1.50086	0.440721	1.10441	0.385965	0	1	0.293646	PIK3CA	3	179148114	179240093
36216	3	178952235	179540177	587943	*	Amp	1.50086	0.440721	1.10441	0.385965	0	1	0.293646	KCNMB3	3	179236691	179267002
39571	3	178952235	179540177	587943	*	Amp	1.50086	0.440721	1.10441	0.385965	0	1	0.293646	ZNF639	3	179322991	179338583
19170	3	178952235	179540177	587943	*	Amp	1.50086	0.440721	1.10441	0.385965	0	1	0.293646	MFN1	3	179347692	179394931
20847	3	178952235	179540177	587943	*	Amp	1.50086	0.440721	1.10441	0.385965	0	1	0.293646	GNB4	3	179396089	179451590
6776.1	6	13033316	13048219	14904	*	Amp	1.50086	0.440145	1.11252	0.350877	0	1	0.293262	PHACTR1	6	12716805	13290484
50265	1	228434800	229178412	743613	*	Amp	1.48416	0.43832	1.07723	0.561404	0	1	0.295332	HIST3H2A	1	228456979	228457873
50268	1	228434800	229178412	743613	*	Amp	1.48416	0.43832	1.07723	0.561404	0	1	0.295332	HIST3H2BB	1	228458107	228460470
55494	1	228434800	229178412	743613	*	Amp	1.48416	0.43832	1.07723	0.561404	0	1	0.295332	MIR4666A	1	228462074	228462152
50285	1	228434800	229178412	743613	*	Amp	1.48416	0.43832	1.07723	0.561404	0	1	0.295332	RNF187	1	228487061	228495766
50296	1	228434800	229178412	743613	*	Amp	1.48416	0.43832	1.07723	0.561404	0	1	0.295332	BTNL10	1	228510425	228512305
62857	1	228434800	229178412	743613	*	Amp	1.48416	0.43832	1.07723	0.561404	0	1	0.295332	RNA5SP19	1	228555793	228555901
56862	1	228434800	229178412	743613	*	Amp	1.48416	0.43832	1.07723	0.561404	0	1	0.295332	RNA5SP162	1	228558296	228558339
59914	1	228434800	229178412	743613	*	Amp	1.48416	0.43832	1.07723	0.561404	0	1	0.295332	RNA5S1	1	228610268	228610386
56949	1	228434800	229178412	743613	*	Amp	1.48416	0.43832	1.07723	0.561404	0	1	0.295332	RNA5S2	1	228612509	228612627
61462	1	228434800	229178412	743613	*	Amp	1.48416	0.43832	1.07723	0.561404	0	1	0.295332	RNA5S3	1	228614750	228614868
61717	1	228434800	229178412	743613	*	Amp	1.48416	0.43832	1.07723	0.561404	0	1	0.295332	RNA5S4	1	228616991	228617109
62658	1	228434800	229178412	743613	*	Amp	1.48416	0.43832	1.07723	0.561404	0	1	0.295332	RNA5S5	1	228619232	228619350
60477	1	228434800	229178412	743613	*	Amp	1.48416	0.43832	1.07723	0.561404	0	1	0.295332	RNA5S6	1	228621447	228621565
58349	1	228434800	229178412	743613	*	Amp	1.48416	0.43832	1.07723	0.561404	0	1	0.295332	RNA5S7	1	228623667	228623785
55649	1	228434800	229178412	743613	*	Amp	1.48416	0.43832	1.07723	0.561404	0	1	0.295332	RNA5S8	1	228625909	228626027
56677	1	228434800	229178412	743613	*	Amp	1.48416	0.43832	1.07723	0.561404	0	1	0.295332	RNA5S9	1	228628148	228628266
61492	1	228434800	229178412	743613	*	Amp	1.48416	0.43832	1.07723	0.561404	0	1	0.295332	RNA5S10	1	228630390	228630508
58881	1	228434800	229178412	743613	*	Amp	1.48416	0.43832	1.07723	0.561404	0	1	0.295332	RNA5S11	1	228632631	228632749
61810	1	228434800	229178412	743613	*	Amp	1.48416	0.43832	1.07723	0.561404	0	1	0.295332	RNA5S12	1	228634871	228634989
55380	1	228434800	229178412	743613	*	Amp	1.48416	0.43832	1.07723	0.561404	0	1	0.295332	RNA5S13	1	228637096	228637214
58684	1	228434800	229178412	743613	*	Amp	1.48416	0.43832	1.07723	0.561404	0	1	0.295332	RNA5S14	1	228639337	228639455
55537	1	228434800	229178412	743613	*	Amp	1.48416	0.43832	1.07723	0.561404	0	1	0.295332	RNA5S15	1	228641568	228641686
57867	1	228434800	229178412	743613	*	Amp	1.48416	0.43832	1.07723	0.561404	0	1	0.295332	RNA5S16	1	228643809	228643927
59843	1	228434800	229178412	743613	*	Amp	1.48416	0.43832	1.07723	0.561404	0	1	0.295332	RNA5S17	1	228646040	228646158
62062	1	228434800	229178412	743613	*	Amp	1.48416	0.43832	1.07723	0.561404	0	1	0.295332	RNA5SP18	1	228647912	228648032
50309	1	228434800	229178412	743613	*	Amp	1.48416	0.43832	1.07723	0.561404	0	1	0.295332	RHOU	1	228735077	228746669
45343	1	222795769	223197283	401515	*	Amp	1.48416	0.436843	1.04043	0.561404	0	1	0.294337	DISP1	1	222872271	223005995
45364	1	222795769	223197283	401515	*	Amp	1.48416	0.436843	1.04043	0.561404	0	1	0.294337	TLR5	1	223109406	223143282
62561	3	175812903	177374634	1561732	*	Amp	1.46785	0.435804	1.05159	0.403509	0	1	0.296899	RNA5SP147	3	176763233	176763341
31898	3	175812903	177374634	1561732	*	Amp	1.46785	0.435804	1.05159	0.403509	0	1	0.296899	TBL1XR1	3	177019340	177228000
33322	3	175812903	177374634	1561732	*	Amp	1.46785	0.435804	1.05159	0.403509	0	1	0.296899	LINC00501	3	177294442	177323418
16197.3	17	80301248	80400586	99339	*	Amp	1.42805	0.431797	0.828522	0.280702	0	1	0.302367	RNF213	17	80260866	80398786
44376.2	6	107111381	107202194	90814	*	Amp	1.42805	0.431472	1.52192	0.175439	0	1	0.30214	BEND3	6	107065182	107115269
44505	6	107111381	107202194	90814	*	Amp	1.42805	0.431472	1.52192	0.175439	0	1	0.30214	PDSS2	6	107152557	107459564
46824	1	225604871	225962712	357842	*	Amp	1.39161	0.427225	1.03663	0.578947	0	1	0.307001	SRP9	1	225777813	225790466
46871	1	225604871	225962712	357842	*	Amp	1.39161	0.427225	1.03663	0.578947	0	1	0.307001	EPHX1	1	225810092	225845563
46937	1	225604871	225962712	357842	*	Amp	1.39161	0.427225	1.03663	0.578947	0	1	0.307001	TMEM63A	1	225845536	225882369
47029	1	225604871	225962712	357842	*	Amp	1.39161	0.427225	1.03663	0.578947	0	1	0.307001	LEFTY1	1	225886282	225911382
46992	1	225604871	225962712	357842	*	Amp	1.39161	0.427225	1.03663	0.578947	0	1	0.307001	PYCR2	1	225919877	225924340
47048	1	225604871	225962712	357842	*	Amp	1.39161	0.427225	1.03663	0.578947	0	1	0.307001	LEFTY2	1	225936598	225941489
47558	1	226599975	226741876	141902	*	Amp	1.37316	0.424626	1.07773	0.561404	0	1	0.309232	ITPKB	1	226631690	226739323
55477	3	163637109	165982834	2345726	*	Amp	1.36167	0.421696	1.0271	0.403509	0	1	0.309691	MIR1263	3	164171471	164171556
13542	3	163637109	165982834	2345726	*	Amp	1.36167	0.421696	1.0271	0.403509	0	1	0.309691	SI	3	164978898	165078495
18005	3	163637109	165982834	2345726	*	Amp	1.36167	0.421696	1.0271	0.403509	0	1	0.309691	SLITRK3	3	165186720	165197109
19113	3	163637109	165982834	2345726	*	Amp	1.36167	0.421696	1.0271	0.403509	0	1	0.309691	BCHE	3	165772904	165837472
19961	6	17109347	17734863	625517	*	Amp	1.36167	0.421688	1.01205	0.368421	0	1	0.309685	STMND1	6	17102258	17131372
20253	6	17109347	17734863	625517	*	Amp	1.36167	0.421688	1.01205	0.368421	0	1	0.309685	RBM24	6	17281346	17293875
21727	6	17109347	17734863	625517	*	Amp	1.36167	0.421688	1.01205	0.368421	0	1	0.309685	CAP2	6	17393216	17557792
24021	6	17109347	17734863	625517	*	Amp	1.36167	0.421688	1.01205	0.368421	0	1	0.309685	FAM8A1	6	17600355	17611719
19877	6	17109347	17734863	625517	*	Amp	1.36167	0.421688	1.01205	0.368421	0	1	0.309685	NUP153	6	17615035	17706834
57250	6	17109347	17734863	625517	*	Amp	1.36167	0.421688	1.01205	0.368421	0	1	0.309685	RNA5SP204	6	17721786	17721903
47447	1	226327068	226362168	35101	*	Amp	1.34032	0.421127	1.04277	0.578947	0	1	0.314198	PARP1	1	226360691	226408079
39732.1	4	55584101	55631628	47528	*	Amp	1.30361	0.41644	0.853451	0.245614	0	1	0.319452	PDCL2	4	55556525	55592212
40889	4	55584101	55631628	47528	*	Amp	1.30361	0.41644	0.853451	0.245614	0	1	0.319452	NMU	4	55595229	55636698
42096	4	55834448	55881985	47538	*	Amp	1.28497	0.412664	0.912515	0.22807	0	1	0.321146	EXOC1	4	55853616	55905034
25082	3	179544870	179846489	301620	*	Amp	1.26561	0.412132	1.10944	0.368421	0	1	0.325638	ACTL6A	3	179562880	179588408
25015	3	179544870	179846489	301620	*	Amp	1.26561	0.412132	1.10944	0.368421	0	1	0.325638	MRPL47	3	179588285	179604654
27012	3	179544870	179846489	301620	*	Amp	1.26561	0.412132	1.10944	0.368421	0	1	0.325638	NDUFB5	3	179604690	179627647
28359	3	179544870	179846489	301620	*	Amp	1.26561	0.412132	1.10944	0.368421	0	1	0.325638	USP13	3	179652755	179789401
60442	3	180068311	180590145	521835	*	Amp	1.26561	0.412132	1.09093	0.350877	0	1	0.325638	RNA5SP149	3	180161886	180161977
57865	1	224076114	224167357	91244	*	Amp	1.24553	0.408627	1.07586	0.54386	0	1	0.328076	RN7SKP49	1	224107282	224107541
45859	1	224076114	224167357	91244	*	Amp	1.24553	0.408627	1.07586	0.54386	0	1	0.328076	FBXO28	1	224114087	224162047
45267.1	1	222697088	222795118	98031	*	Amp	1.22652	0.406773	1.04087	0.54386	0	1	0.331647	AIDA	1	222668013	222713210
45195	1	222697088	222795118	98031	*	Amp	1.22652	0.406773	1.04087	0.54386	0	1	0.331647	BROX	1	222712553	222735196
45302	1	222697088	222795118	98031	*	Amp	1.22652	0.406773	1.04087	0.54386	0	1	0.331647	FAM177B	1	222737207	222750805
45451	1	223199142	223999588	800447	*	Amp	1.22652	0.406773	1.04087	0.54386	0	1	0.331647	SUSD4	1	223220819	223364202
45527	1	223199142	223999588	800447	*	Amp	1.22652	0.406773	1.04087	0.54386	0	1	0.331647	CAPN8	1	223538007	223665734
45577	1	223199142	223999588	800447	*	Amp	1.22652	0.406773	1.04087	0.54386	0	1	0.331647	CAPN2	1	223701593	223776018
45673	1	223199142	223999588	800447	*	Amp	1.22652	0.406773	1.04087	0.54386	0	1	0.331647	TP53BP2	1	223779899	223845972
10720	17	80215586	80270085	54500	*	Amp	1.22652	0.406375	0.779155	0.280702	0	1	0.331323	SGSH	17	80206716	80220923
10485	17	80215586	80270085	54500	*	Amp	1.22652	0.406375	0.779155	0.280702	0	1	0.331323	SLC26A11	17	80219699	80253500
44799	1	220879617	221032867	153251	*	Amp	1.20871	0.405036	1.01708	0.526316	0	1	0.335099	HLX	1	220879400	220885059
47077	1	225974211	226243696	269486	*	Amp	1.20871	0.404733	1.05002	0.561404	0	1	0.334848	SDE2	1	225982702	225999331
47097	1	225974211	226243696	269486	*	Amp	1.20871	0.404733	1.05002	0.561404	0	1	0.334848	H3F3A	1	226061851	226072001
47129	1	225974211	226243696	269486	*	Amp	1.20871	0.404733	1.05002	0.561404	0	1	0.334848	ACBD3	1	226144679	226186730
47148	1	225974211	226243696	269486	*	Amp	1.20871	0.404733	1.05002	0.561404	0	1	0.334848	MIXL1	1	226223618	226227054
35450.1	17	76221008	76460731	239724	*	Amp	1.16972	0.401006	0.759958	0.263158	0	1	0.342823	RNF157	17	76142453	76240373
38518	17	76221008	76460731	239724	*	Amp	1.16972	0.401006	0.759958	0.263158	0	1	0.342823	UBALD2	17	76265202	76271299
39297	17	76221008	76460731	239724	*	Amp	1.16972	0.401006	0.759958	0.263158	0	1	0.342823	QRICH2	17	76274049	76307998
39897	17	76221008	76460731	239724	*	Amp	1.16972	0.401006	0.759958	0.263158	0	1	0.342823	PRPSAP1	17	76309486	76384521
39989	17	76221008	76460731	239724	*	Amp	1.16972	0.401006	0.759958	0.263158	0	1	0.342823	SPHK1	17	76376584	76387860
19673	17	76221008	76460731	239724	*	Amp	1.16972	0.401006	0.759958	0.263158	0	1	0.342823	UBE2O	17	76389451	76453206
20390	17	76221008	76460731	239724	*	Amp	1.16972	0.401006	0.759958	0.263158	0	1	0.342823	AANAT	17	76453351	76470117
50326	1	229179799	229385407	205609	*	Amp	1.13909	0.395696	1.07933	0.526316	0	1	0.34738	TMEM78	1	229249636	229251810
50340	1	229179799	229385407	205609	*	Amp	1.13909	0.395696	1.07933	0.526316	0	1	0.34738	RAB4A	1	229271062	229305894
50337	1	229179799	229385407	205609	*	Amp	1.13909	0.395696	1.07933	0.526316	0	1	0.34738	SPHAR	1	229304857	229305504
50374	1	229179799	229385407	205609	*	Amp	1.13909	0.395696	1.07933	0.526316	0	1	0.34738	CCSAP	1	229321005	229343294
33824	17	77058431	79247798	2189368	*	Amp	1.13909	0.395381	0.771741	0.263158	0	1	0.347103	SEC14L1	17	77088749	77217101
23970	17	77058431	79247798	2189368	*	Amp	1.13909	0.395381	0.771741	0.263158	0	1	0.347103	2020-09-09	17	77280569	77500596
62316	17	77058431	79247798	2189368	*	Amp	1.13909	0.395381	0.771741	0.263158	0	1	0.347103	MIR4316	17	77396984	77397054
34048	17	77058431	79247798	2189368	*	Amp	1.13909	0.395381	0.771741	0.263158	0	1	0.347103	TNRC6C	17	77959240	78108835
34168	17	77058431	79247798	2189368	*	Amp	1.13909	0.395381	0.771741	0.263158	0	1	0.347103	TMC6	17	78110458	78132407
34110	17	77058431	79247798	2189368	*	Amp	1.13909	0.395381	0.771741	0.263158	0	1	0.347103	TMC8	17	78130770	78142968
38033	17	77058431	79247798	2189368	*	Amp	1.13909	0.395381	0.771741	0.263158	0	1	0.347103	C17orf99	17	78146353	78166177
38083	17	77058431	79247798	2189368	*	Amp	1.13909	0.395381	0.771741	0.263158	0	1	0.347103	SYNGR2	17	78168558	78173527
38575	17	77058431	79247798	2189368	*	Amp	1.13909	0.395381	0.771741	0.263158	0	1	0.347103	TK1	17	78174075	78187233
40069	17	77058431	79247798	2189368	*	Amp	1.13909	0.395381	0.771741	0.263158	0	1	0.347103	AFMID	17	78187317	78207701
41574	17	77058431	79247798	2189368	*	Amp	1.13909	0.395381	0.771741	0.263158	0	1	0.347103	BIRC5	17	78214186	78225636
43845	17	77058431	79247798	2189368	*	Amp	1.13909	0.395381	0.771741	0.263158	0	1	0.347103	TMEM235	17	78231310	78240987
44205	17	77058431	79247798	2189368	*	Amp	1.13909	0.395381	0.771741	0.263158	0	1	0.347103	SOCS3	17	78356778	78360077
63418	17	77058431	79247798	2189368	*	Amp	1.13909	0.395381	0.771741	0.263158	0	1	0.347103	RN7SL236P	17	78370852	78371135
44485	17	77058431	79247798	2189368	*	Amp	1.13909	0.395381	0.771741	0.263158	0	1	0.347103	PGS1	17	78378640	78425114
44575	17	77058431	79247798	2189368	*	Amp	1.13909	0.395381	0.771741	0.263158	0	1	0.347103	DNAH17	17	78423697	78577394
62036	17	77058431	79247798	2189368	*	Amp	1.13909	0.395381	0.771741	0.263158	0	1	0.347103	RN7SL454P	17	78532813	78533055
52691	17	77058431	79247798	2189368	*	Amp	1.13909	0.395381	0.771741	0.263158	0	1	0.347103	CYTH1	17	78674048	78782297
53596	17	77058431	79247798	2189368	*	Amp	1.13909	0.395381	0.771741	0.263158	0	1	0.347103	USP36	17	78787381	78841441
53991	17	77058431	79247798	2189368	*	Amp	1.13909	0.395381	0.771741	0.263158	0	1	0.347103	TIMP2	17	78852977	78925387
54419	17	77058431	79247798	2189368	*	Amp	1.13909	0.395381	0.771741	0.263158	0	1	0.347103	LGALS3BP	17	78971238	78980109
54841	17	77058431	79247798	2189368	*	Amp	1.13909	0.395381	0.771741	0.263158	0	1	0.347103	CANT1	17	78991717	79009867
54856	17	77058431	79247798	2189368	*	Amp	1.13909	0.395381	0.771741	0.263158	0	1	0.347103	C1QTNF1	17	79022814	79049788
2782	17	77058431	79247798	2189368	*	Amp	1.13909	0.395381	0.771741	0.263158	0	1	0.347103	ENGASE	17	79074939	79088599
4229	17	77058431	79247798	2189368	*	Amp	1.13909	0.395381	0.771741	0.263158	0	1	0.347103	RBFOX3	17	79089345	79516148
25300	6	43712958	43851503	138546	*	Amp	1.11969	0.393573	0.921578	0.385965	0	1	0.351502	VEGFA	6	43770184	43786487
21410.2	17	80648404	80917016	268613	*	Amp	1.10753	0.391901	0.79748	0.263158	0	1	0.353851	RPTOR	17	80544819	80966371
35308	6	43914749	44038822	124074	*	Amp	1.08879	0.389714	0.934448	0.385965	0	1	0.357931	C6orf223	6	44000580	44005958
42926	4	55886280	56683846	797567	*	Amp	1.07527	0.386965	0.940012	0.210526	0	1	0.359876	CEP135	4	55948871	56033363
44070	4	55886280	56683846	797567	*	Amp	1.07527	0.386965	0.940012	0.210526	0	1	0.359876	KIAA1211	4	56049073	56328625
59037	4	55886280	56683846	797567	*	Amp	1.07527	0.386965	0.940012	0.210526	0	1	0.359876	RNA5SP161	4	56097390	56097504
47524	4	55886280	56683846	797567	*	Amp	1.07527	0.386965	0.940012	0.210526	0	1	0.359876	AASDH	4	56338287	56387508
48970	4	55886280	56683846	797567	*	Amp	1.07527	0.386965	0.940012	0.210526	0	1	0.359876	PPAT	4	56393362	56435615
49837	4	55886280	56683846	797567	*	Amp	1.07527	0.386965	0.940012	0.210526	0	1	0.359876	PAICS	4	56435741	56464579
49698	4	55886280	56683846	797567	*	Amp	1.07527	0.386965	0.940012	0.210526	0	1	0.359876	SRP72	4	56467336	56503681
49884	4	55886280	56683846	797567	*	Amp	1.07527	0.386965	0.940012	0.210526	0	1	0.359876	ARL9	4	56505209	56525481
49829	4	55886280	56683846	797567	*	Amp	1.07527	0.386965	0.940012	0.210526	0	1	0.359876	THEGL	4	56530609	56603507
22131	4	55886280	56683846	797567	*	Amp	1.07527	0.386965	0.940012	0.210526	0	1	0.359876	HOPX	4	56647988	56681899
5174	18	23665683	23725004	59322	*	Amp	1.07527	0.386645	1.54323	0.210526	0	1	0.359579	LAMA3	18	23689443	23956222
34632	3	180591135	181903629	1312495	*	Amp	1.07527	0.386641	1.0508	0.333333	0	1	0.359575	TTC14	3	180602130	180617828
34834	3	180591135	181903629	1312495	*	Amp	1.07527	0.386641	1.0508	0.333333	0	1	0.359575	CCDC39	3	180614008	180870933
58501	3	180591135	181903629	1312495	*	Amp	1.07527	0.386641	1.0508	0.333333	0	1	0.359575	RN7SL229P	3	180736405	180736703
34339	3	180591135	181903629	1312495	*	Amp	1.07527	0.386641	1.0508	0.333333	0	1	0.359575	FXR1	3	180868141	180982753
26675	3	180591135	181903629	1312495	*	Amp	1.07527	0.386641	1.0508	0.333333	0	1	0.359575	DNAJC19	3	180983709	180989774
26669	3	180591135	181903629	1312495	*	Amp	1.07527	0.386641	1.0508	0.333333	0	1	0.359575	SOX2	3	181711924	181714436
60048	3	180591135	181903629	1312495	*	Amp	1.07527	0.386641	1.0508	0.333333	0	1	0.359575	RN7SL703P	3	181813401	181813702
58640	3	180591135	181903629	1312495	*	Amp	1.07527	0.386641	1.0508	0.333333	0	1	0.359575	RNA5SP150	3	181822872	181822990
37801.1	4	55525833	55582252	56420	*	Amp	1.05626	0.384596	0.81901	0.22807	0	1	0.364112	CLOCK	4	55427903	55547138
57220	4	55525833	55582252	56420	*	Amp	1.05626	0.384596	0.81901	0.22807	0	1	0.364112	RN7SKP30	4	55540502	55540835
15974	17	80400755	80639370	238616	*	Amp	1.05626	0.384231	0.797634	0.263158	0	1	0.363767	ENDOV	17	80415165	80438086
60908	17	80400755	80639370	238616	*	Amp	1.05626	0.384231	0.797634	0.263158	0	1	0.363767	MIR4730	17	80419418	80419493
19766	17	80400755	80639370	238616	*	Amp	1.05626	0.384231	0.797634	0.263158	0	1	0.363767	NPTX1	17	80467148	80477843
14372.1	6	36899993	37059040	159048	*	Amp	1.03623	0.382612	0.835246	0.421053	0	1	0.369236	C6orf89	6	36871870	36928964
14887	6	36899993	37059040	159048	*	Amp	1.03623	0.382612	0.835246	0.421053	0	1	0.369236	PI16	6	36948263	36964837
16181	6	36899993	37059040	159048	*	Amp	1.03623	0.382612	0.835246	0.421053	0	1	0.369236	MTCH1	6	36968141	36986298
17587	6	36899993	37059040	159048	*	Amp	1.03623	0.382612	0.835246	0.421053	0	1	0.369236	FGD2	6	37005646	37029070
18291	6	36899993	37059040	159048	*	Amp	1.03623	0.382612	0.835246	0.421053	0	1	0.369236	COX6A1P2	6	37044860	37045189
44831	1	221214014	221846892	632879	*	Amp	1.01733	0.380867	1.03326	0.508772	0	1	0.374378	DUSP10	1	221701424	221742176
6409	6	13142226	13634681	492456	*	Amp	0.979243	0.376786	1.07857	0.333333	0	1	0.384773	TBC1D7	6	13266542	13328583
9611	6	13142226	13634681	492456	*	Amp	0.979243	0.376786	1.07857	0.333333	0	1	0.384773	GFOD1	6	13357830	13487662
63312	6	13142226	13634681	492456	*	Amp	0.979243	0.376786	1.07857	0.333333	0	1	0.384773	RN7SKP204	6	13547704	13548013
10216	6	13142226	13634681	492456	*	Amp	0.979243	0.376786	1.07857	0.333333	0	1	0.384773	SIRT5	6	13574529	13615158
10701	6	13142226	13634681	492456	*	Amp	0.979243	0.376786	1.07857	0.333333	0	1	0.384773	NOL7	6	13615327	13632739
10717	6	13142226	13634681	492456	*	Amp	0.979243	0.376786	1.07857	0.333333	0	1	0.384773	RANBP9	6	13621498	13711564
41316.1	6	71361754	71821221	459468	*	Amp	0.962045	0.374281	1.35865	0.175439	0	1	0.389047	LINC00472	6	71344344	71420769
63151	6	71361754	71821221	459468	*	Amp	0.962045	0.374281	1.35865	0.175439	0	1	0.389047	MIR30C2	6	71376960	71377031
57560	6	71361754	71821221	459468	*	Amp	0.962045	0.374281	1.35865	0.175439	0	1	0.389047	MIR30A	6	71403551	71403621
27497	6	135159175	135361914	202740	*	Amp	0.944303	0.37178	1.44449	0.175439	0	1	0.393708	MYB	6	135181315	135219173
62363	6	135159175	135361914	202740	*	Amp	0.944303	0.37178	1.44449	0.175439	0	1	0.393708	MIR548A2	6	135239160	135239256
44918	1	222192253	222692620	500368	*	Amp	0.886462	0.363909	1.03434	0.526316	0	1	0.410518	HHIPL2	1	222522258	222548103
44963	1	222192253	222692620	500368	*	Amp	0.886462	0.363909	1.03434	0.526316	0	1	0.410518	TAF1A	1	222557902	222589933
45030	1	222192253	222692620	500368	*	Amp	0.886462	0.363909	1.03434	0.526316	0	1	0.410518	MIA3	1	222618086	222668012
44660.1	1	220546139	220868444	322306	*	Amp	0.886462	0.363843	0.9838	0.508772	0	1	0.410444	MARK1	1	220528183	220664461
57058	1	220546139	220868444	322306	*	Amp	0.886462	0.363843	0.9838	0.508772	0	1	0.410444	RN7SL464P	1	220571739	220572035
44658	1	220546139	220868444	322306	*	Amp	0.886462	0.363843	0.9838	0.508772	0	1	0.410444	HDAC1P2	1	220625740	220628056
44739	1	220546139	220868444	322306	*	Amp	0.886462	0.363843	0.9838	0.508772	0	1	0.410444	C1orf115	1	220689845	220699157
44748	1	220546139	220868444	322306	*	Amp	0.886462	0.363843	0.9838	0.508772	0	1	0.410444	2020-03-02	1	220748225	220784815
44763	1	220546139	220868444	322306	*	Amp	0.886462	0.363843	0.9838	0.508772	0	1	0.410444	2020-03-01	1	220786759	220819657
44792	1	220546139	220868444	322306	*	Amp	0.886462	0.363843	0.9838	0.508772	0	1	0.410444	RNU6ATAC35P	1	220825620	220826063
37299	1	42915051	43020943	105893	*	Amp	0.867601	0.361383	1.08554	0.210526	0	1	0.416531	SLC2A1	1	42925375	42959176
23592.1	17	75895482	76219591	324110	*	Amp	0.851503	0.359495	0.747027	0.245614	0	1	0.422189	TRIM65	17	75880335	75897003
24747	17	75895482	76219591	324110	*	Amp	0.851503	0.359495	0.747027	0.245614	0	1	0.422189	MRPL38	17	75898643	75905413
24641	17	75895482	76219591	324110	*	Amp	0.851503	0.359495	0.747027	0.245614	0	1	0.422189	FBF1	17	75909574	75941140
27909	17	75895482	76219591	324110	*	Amp	0.851503	0.359495	0.747027	0.245614	0	1	0.422189	ACOX1	17	75941507	75979363
28089	17	75895482	76219591	324110	*	Amp	0.851503	0.359495	0.747027	0.245614	0	1	0.422189	TEN1	17	75979220	76000586
27999	17	75895482	76219591	324110	*	Amp	0.851503	0.359495	0.747027	0.245614	0	1	0.422189	CDK3	17	76000906	76005999
28019	17	75895482	76219591	324110	*	Amp	0.851503	0.359495	0.747027	0.245614	0	1	0.422189	EVPL	17	76004502	76027452
30177	17	75895482	76219591	324110	*	Amp	0.851503	0.359495	0.747027	0.245614	0	1	0.422189	SRP68	17	76038775	76072653
30210	17	75895482	76219591	324110	*	Amp	0.851503	0.359495	0.747027	0.245614	0	1	0.422189	ZACN	17	76071961	76083666
30733	17	75895482	76219591	324110	*	Amp	0.851503	0.359495	0.747027	0.245614	0	1	0.422189	GALR2	17	76074794	76077541
30234	17	75895482	76219591	324110	*	Amp	0.851503	0.359495	0.747027	0.245614	0	1	0.422189	EXOC7	17	76081017	76121576
35530	17	75895482	76219591	324110	*	Amp	0.851503	0.359495	0.747027	0.245614	0	1	0.422189	FOXJ1	17	76136333	76141299
22017	17	76470654	76558773	88120	*	Amp	0.851503	0.359495	0.747027	0.245614	0	1	0.422189	RHBDF2	17	76470891	76501790
24458	17	76470654	76558773	88120	*	Amp	0.851503	0.359495	0.747027	0.245614	0	1	0.422189	CYGB	17	76527356	76551175
24482	17	76470654	76558773	88120	*	Amp	0.851503	0.359495	0.747027	0.245614	0	1	0.422189	PRCD	17	76527586	76553578
26001	17	76470654	76558773	88120	*	Amp	0.851503	0.359495	0.747027	0.245614	0	1	0.422189	SNHG16	17	76557766	76565348
55440	17	79248320	80079775	831456	*	Amp	0.851503	0.359495	0.760252	0.263158	0	1	0.422189	MIR4739	17	79707176	79707249
5440	17	79248320	80079775	831456	*	Amp	0.851503	0.359495	0.760252	0.263158	0	1	0.422189	ENPP7	17	79730919	79742222
5467	17	79248320	80079775	831456	*	Amp	0.851503	0.359495	0.760252	0.263158	0	1	0.422189	CBX2	17	79778132	79787983
5476	17	79248320	80079775	831456	*	Amp	0.851503	0.359495	0.760252	0.263158	0	1	0.422189	CBX8	17	79792132	79801683
5509	17	79248320	80079775	831456	*	Amp	0.851503	0.359495	0.760252	0.263158	0	1	0.422189	CBX4	17	79833156	79839429
6284	17	79248320	80079775	831456	*	Amp	0.851503	0.359495	0.760252	0.263158	0	1	0.422189	TBC1D16	17	79932343	80035848
7837	17	79248320	80079775	831456	*	Amp	0.851503	0.359495	0.760252	0.263158	0	1	0.422189	CCDC40	17	80036632	80100613
15360.2	17	62479273	62494216	14944	*	Amp	0.851503	0.359015	0.910707	0.210526	0	1	0.421625	TLK2	17	62458658	62615481
21762.1	17	75115626	75564307	448682	*	Amp	0.851503	0.358358	0.745186	0.245614	0	1	0.420853	ARMC7	17	75109952	75130265
21772	17	75115626	75564307	448682	*	Amp	0.851503	0.358358	0.745186	0.245614	0	1	0.420853	NT5C	17	75130225	75131795
24297	17	75115626	75564307	448682	*	Amp	0.851503	0.358358	0.745186	0.245614	0	1	0.420853	SUMO2	17	75165586	75182983
25290	17	75115626	75564307	448682	*	Amp	0.851503	0.358358	0.745186	0.245614	0	1	0.420853	NUP85	17	75205659	75235758
9815	17	75115626	75564307	448682	*	Amp	0.851503	0.358358	0.745186	0.245614	0	1	0.420853	GGA3	17	75236599	75262363
9790	17	75115626	75564307	448682	*	Amp	0.851503	0.358358	0.745186	0.245614	0	1	0.420853	MRPS7	17	75261674	75266373
10140	17	75115626	75564307	448682	*	Amp	0.851503	0.358358	0.745186	0.245614	0	1	0.420853	MIF4GD	17	75266228	75271227
14061	17	75115626	75564307	448682	*	Amp	0.851503	0.358358	0.745186	0.245614	0	1	0.420853	SLC25A19	17	75272981	75289510
16432	17	75115626	75564307	448682	*	Amp	0.851503	0.358358	0.745186	0.245614	0	1	0.420853	GRB2	17	75318076	75405709
62099	17	75115626	75564307	448682	*	Amp	0.851503	0.358358	0.745186	0.245614	0	1	0.420853	MIR3678	17	75406069	75406162
19555	17	75115626	75564307	448682	*	Amp	0.851503	0.358358	0.745186	0.245614	0	1	0.420853	CASKIN2	17	75500261	75515583
23640	17	75115626	75564307	448682	*	Amp	0.851503	0.358358	0.745186	0.245614	0	1	0.420853	TSEN54	17	75516060	75524739
25978	17	75115626	75564307	448682	*	Amp	0.851503	0.358358	0.745186	0.245614	0	1	0.420853	LLGL2	17	75525080	75575208
53015	6	43379900	43711847	331948	*	Amp	0.833788	0.356773	0.902255	0.385965	0	1	0.427894	ABCC10	6	43427366	43450430
53046	6	43379900	43711847	331948	*	Amp	0.833788	0.356773	0.902255	0.385965	0	1	0.427894	DLK2	6	43450352	43456632
53679	6	43379900	43711847	331948	*	Amp	0.833788	0.356773	0.902255	0.385965	0	1	0.427894	TJAP1	6	43477523	43506556
53848	6	43379900	43711847	331948	*	Amp	0.833788	0.356773	0.902255	0.385965	0	1	0.427894	LRRC73	6	43506969	43510686
53884	6	43379900	43711847	331948	*	Amp	0.833788	0.356773	0.902255	0.385965	0	1	0.427894	POLR1C	6	43509702	43562419
53927	6	43379900	43711847	331948	*	Amp	0.833788	0.356773	0.902255	0.385965	0	1	0.427894	YIPF3	6	43511827	43516990
53855	6	43379900	43711847	331948	*	Amp	0.833788	0.356773	0.902255	0.385965	0	1	0.427894	XPO5	6	43522330	43576075
18607	6	43379900	43711847	331948	*	Amp	0.833788	0.356773	0.902255	0.385965	0	1	0.427894	POLH	6	43576150	43615660
18522	6	43379900	43711847	331948	*	Amp	0.833788	0.356773	0.902255	0.385965	0	1	0.427894	GTPBP2	6	43605316	43629162
20174	6	43379900	43711847	331948	*	Amp	0.833788	0.356773	0.902255	0.385965	0	1	0.427894	MAD2L1BP	6	43629540	43640952
20526	6	43379900	43711847	331948	*	Amp	0.833788	0.356773	0.902255	0.385965	0	1	0.427894	RSPH9	6	43645046	43672599
20482	6	43379900	43711847	331948	*	Amp	0.833788	0.356773	0.902255	0.385965	0	1	0.427894	MRPS18A	6	43671303	43687791
31729.3	1	42024026	42181028	157003	*	Amp	0.833788	0.356057	1.21165	0.192982	0	1	0.427035	HIVEP3	1	41506365	42035925
32394	1	42024026	42181028	157003	*	Amp	0.833788	0.356057	1.21165	0.192982	0	1	0.427035	GUCA2B	1	42153421	42155824
32396	1	42024026	42181028	157003	*	Amp	0.833788	0.356057	1.21165	0.192982	0	1	0.427035	GUCA2A	1	42162691	42164718
32412	1	42024026	42181028	157003	*	Amp	0.833788	0.356057	1.21165	0.192982	0	1	0.427035	FOXJ3	1	42176539	42335877
37204	4	55238677	55521536	282860	*	Amp	0.833788	0.355417	0.832142	0.210526	0	1	0.426268	SRD5A3	4	55346109	55373096
37757	4	55238677	55521536	282860	*	Amp	0.833788	0.355417	0.832142	0.210526	0	1	0.426268	TMEM165	4	55395957	55453397
55924	4	56687193	57211532	524340	*	Amp	0.796539	0.351965	0.954928	0.192982	0	1	0.441868	RN7SL492P	4	56794348	56794642
61226	4	56687193	57211532	524340	*	Amp	0.796539	0.351965	0.954928	0.192982	0	1	0.441868	RN7SL357P	4	56805834	56806131
22568	4	56687193	57211532	524340	*	Amp	0.796539	0.351965	0.954928	0.192982	0	1	0.441868	SPINK2	4	56809860	56821742
23008	4	56687193	57211532	524340	*	Amp	0.796539	0.351965	0.954928	0.192982	0	1	0.441868	REST	4	56907876	56966678
23256	4	56687193	57211532	524340	*	Amp	0.796539	0.351965	0.954928	0.192982	0	1	0.441868	NOA1	4	56963370	56978823
23098	4	56687193	57211532	524340	*	Amp	0.796539	0.351965	0.954928	0.192982	0	1	0.441868	POLR2B	4	56977722	57031168
23080	4	56687193	57211532	524340	*	Amp	0.796539	0.351965	0.954928	0.192982	0	1	0.441868	IGFBP7	4	57030773	57110385
37589	11	34616043	34636464	20422	*	Amp	0.796539	0.351829	1.24526	0.192982	0	1	0.441697	EHF	11	34621093	34661057
55540	6	106778384	106838604	60221	*	Amp	0.796539	0.351462	1.5697	0.140351	0	1	0.441236	MIR587	6	106784125	106784220
18128.1	17	72899782	73049138	149357	*	Amp	0.796539	0.350747	0.783475	0.245614	0	1	0.440339	SLC39A11	17	72645949	73092712
24812.1	17	73567535	73714963	147429	*	Amp	0.778208	0.350245	0.778901	0.22807	0	1	0.450066	SDK2	17	73334384	73644089
35532	6	44039641	44262025	222385	*	Amp	0.778208	0.349666	0.920443	0.350877	0	1	0.449322	MRPL14	6	44113454	44127457
35444	6	44039641	44262025	222385	*	Amp	0.778208	0.349666	0.920443	0.350877	0	1	0.449322	TMEM63B	6	44126914	44155519
36504	6	44039641	44262025	222385	*	Amp	0.778208	0.349666	0.920443	0.350877	0	1	0.449322	CAPN11	6	44158811	44184402
38921	6	44039641	44262025	222385	*	Amp	0.778208	0.349666	0.920443	0.350877	0	1	0.449322	SLC29A1	6	44219505	44234151
41147	6	44039641	44262025	222385	*	Amp	0.778208	0.349666	0.920443	0.350877	0	1	0.449322	HSP90AB1	6	44246166	44253888
41594	6	44039641	44262025	222385	*	Amp	0.778208	0.349666	0.920443	0.350877	0	1	0.449322	SLC35B2	6	44254096	44257890
57743	6	44039641	44262025	222385	*	Amp	0.778208	0.349666	0.920443	0.350877	0	1	0.449322	MIR4647	6	44254206	44254285
41723	6	44039641	44262025	222385	*	Amp	0.778208	0.349666	0.920443	0.350877	0	1	0.449322	NFKBIE	6	44258166	44265788
579.1	22	43585848	43599229	13382	*	Amp	0.744637	0.345757	1.29464	0.122807	0	1	0.46433	EFCAB6	22	43528744	43812337
5057	15	94278351	94877381	599031	*	Amp	0.744637	0.344265	1.25045	0.175439	0	1	0.462326	MCTP2	15	94231538	94483952
22642.1	6	38215498	38247720	32223	*	Amp	0.700471	0.339088	0.803117	0.403509	0	1	0.484086	BTBD9	6	38168451	38640148
44009	1	218777660	220543697	1766038	*	Amp	0.700471	0.338866	0.953273	0.526316	0	1	0.483769	LYPLAL1	1	219173844	219212865
44132	1	218777660	220543697	1766038	*	Amp	0.700471	0.338866	0.953273	0.526316	0	1	0.483769	SLC30A10	1	219685427	219958647
59343	1	218777660	220543697	1766038	*	Amp	0.700471	0.338866	0.953273	0.526316	0	1	0.483769	RNA5SP76	1	219761789	219761875
44154	1	218777660	220543697	1766038	*	Amp	0.700471	0.338866	0.953273	0.526316	0	1	0.483769	EPRS	1	219968601	220046658
44372	1	218777660	220543697	1766038	*	Amp	0.700471	0.338866	0.953273	0.526316	0	1	0.483769	BPNT1	1	220057482	220090462
44459	1	218777660	220543697	1766038	*	Amp	0.700471	0.338866	0.953273	0.526316	0	1	0.483769	IARS2	1	220094102	220148041
62251	1	218777660	220543697	1766038	*	Amp	0.700471	0.338866	0.953273	0.526316	0	1	0.483769	MIR215	1	220117853	220117962
44535	1	218777660	220543697	1766038	*	Amp	0.700471	0.338866	0.953273	0.526316	0	1	0.483769	RAB3GAP2	1	220148293	220272454
58603	1	218777660	220543697	1766038	*	Amp	0.700471	0.338866	0.953273	0.526316	0	1	0.483769	SNORA36B	1	220200546	220200676
3895	6	12283762	12367746	83985	*	Amp	0.686523	0.337334	1.04369	0.333333	0	1	0.491366	EDN1	6	12290363	12297194
59960	6	14830522	15302072	471551	*	Amp	0.686523	0.337186	1.00865	0.333333	0	1	0.49115	RN7SL332P	6	15112968	15113221
12519	6	14830522	15302072	471551	*	Amp	0.686523	0.337186	1.00865	0.333333	0	1	0.49115	JARID2	6	15246296	15522040
62789	3	181904297	182068979	164683	*	Amp	0.686523	0.336891	0.973438	0.350877	0	1	0.490721	RN7SKP265	3	181968459	181968681
44572	6	107324218	107503863	179646	*	Amp	0.686523	0.336798	1.47546	0.157895	0	1	0.490585	SOBP	6	107489958	107660167
17797.1	6	15633346	16334517	701172	*	Amp	0.686523	0.336286	1.00713	0.333333	0	1	0.489839	DTNBP1	6	15522801	15663058
18760	6	15633346	16334517	701172	*	Amp	0.686523	0.336286	1.00713	0.333333	0	1	0.489839	MYLIP	6	16129125	16148248
58909	6	15633346	16334517	701172	*	Amp	0.686523	0.336286	1.00713	0.333333	0	1	0.489839	MIR4639	6	16141556	16141624
18908	6	15633346	16334517	701172	*	Amp	0.686523	0.336286	1.00713	0.333333	0	1	0.489839	GMPR	6	16238580	16295549
11161	6	13635273	14160830	525558	*	Amp	0.686523	0.336266	1.03022	0.333333	0	1	0.48981	MCUR1	6	13786557	13814568
11911	6	13635273	14160830	525558	*	Amp	0.686523	0.336266	1.03022	0.333333	0	1	0.48981	RNF182	6	13924446	13980302
12001	6	13635273	14160830	525558	*	Amp	0.686523	0.336266	1.03022	0.333333	0	1	0.48981	CD83	6	14117256	14136918
51702.1	6	43311101	43378693	67593	*	Amp	0.668087	0.334657	0.921346	0.368421	0	1	0.500918	ZNF318	6	43307134	43369478
2775.1	15	101192075	101213480	21406	*	Amp	0.668087	0.334105	1.50043	0.122807	0	1	0.500092	CHSY1	15	101175723	101251932
45500	19	15137010	15265462	128453	*	Amp	0.668087	0.333675	1.33541	0.157895	0	1	0.499448	NOTCH3	19	15159038	15200981
46484	19	15137010	15265462	128453	*	Amp	0.668087	0.333675	1.33541	0.157895	0	1	0.499448	EPHX3	19	15226919	15233435
63447	4	54960005	55232518	272514	*	Amp	0.654501	0.332905	0.766464	0.210526	0	1	0.508639	RN7SL424P	4	55063738	55064026
31721	4	54960005	55232518	272514	*	Amp	0.654501	0.332905	0.766464	0.210526	0	1	0.508639	KDR	4	55078259	55125595
63426	4	54960005	55232518	272514	*	Amp	0.654501	0.332905	0.766464	0.210526	0	1	0.508639	RN7SL822P	4	55215624	55215919
41800	6	44268135	44766535	498401	*	Amp	0.654501	0.331514	0.892849	0.350877	0	1	0.506514	TMEM151B	6	44270466	44307506
41822	6	44268135	44766535	498401	*	Amp	0.654501	0.331514	0.892849	0.350877	0	1	0.506514	TCTE1	6	44278743	44297688
41771	6	44268135	44766535	498401	*	Amp	0.654501	0.331514	0.892849	0.350877	0	1	0.506514	AARS2	6	44299654	44313326
41754	6	44268135	44766535	498401	*	Amp	0.654501	0.331514	0.892849	0.350877	0	1	0.506514	SPATS1	6	44342660	44377167
42570	6	44268135	44766535	498401	*	Amp	0.654501	0.331514	0.892849	0.350877	0	1	0.506514	CDC5L	6	44387525	44450426
59019	6	44268135	44766535	498401	*	Amp	0.654501	0.331514	0.892849	0.350877	0	1	0.506514	MIR4642	6	44435641	44435722
26314.1	6	11101918	11119433	17516	*	Amp	0.6402	0.330841	0.989871	0.333333	0	1	0.516778	SMIM13	6	11094033	11138733
27398	17	74060113	75114875	1054763	*	Amp	0.6402	0.33059	0.746331	0.22807	0	1	0.516386	RPL38	17	74203582	74210655
29102	17	74060113	75114875	1054763	*	Amp	0.6402	0.33059	0.746331	0.22807	0	1	0.516386	TTYH2	17	74213514	74262020
30211	17	74060113	75114875	1054763	*	Amp	0.6402	0.33059	0.746331	0.22807	0	1	0.516386	DNAI2	17	74274247	74314884
30720	17	74060113	75114875	1054763	*	Amp	0.6402	0.33059	0.746331	0.22807	0	1	0.516386	KIF19	17	74326210	74355820
32043	17	74060113	75114875	1054763	*	Amp	0.6402	0.33059	0.746331	0.22807	0	1	0.516386	BTBD17	17	74356416	74361946
32110	17	74060113	75114875	1054763	*	Amp	0.6402	0.33059	0.746331	0.22807	0	1	0.516386	GPR142	17	74367407	74372622
60637	17	74060113	75114875	1054763	*	Amp	0.6402	0.33059	0.746331	0.22807	0	1	0.516386	RNA5SP448	17	74417594	74417704
32726	17	74060113	75114875	1054763	*	Amp	0.6402	0.33059	0.746331	0.22807	0	1	0.516386	GPRC5C	17	74424851	74451653
32977	17	74060113	75114875	1054763	*	Amp	0.6402	0.33059	0.746331	0.22807	0	1	0.516386	CD300A	17	74466399	74484796
33655	17	74060113	75114875	1054763	*	Amp	0.6402	0.33059	0.746331	0.22807	0	1	0.516386	CD300LB	17	74521174	74531474
33663	17	74060113	75114875	1054763	*	Amp	0.6402	0.33059	0.746331	0.22807	0	1	0.516386	CD300C	17	74541108	74546143
33763	17	74060113	75114875	1054763	*	Amp	0.6402	0.33059	0.746331	0.22807	0	1	0.516386	CD300LD	17	74579365	74592283
33768	17	74060113	75114875	1054763	*	Amp	0.6402	0.33059	0.746331	0.22807	0	1	0.516386	C17orf77	17	74584679	74594209
34662	17	74060113	75114875	1054763	*	Amp	0.6402	0.33059	0.746331	0.22807	0	1	0.516386	CD300E	17	74609887	74623738
483	17	74060113	75114875	1054763	*	Amp	0.6402	0.33059	0.746331	0.22807	0	1	0.516386	RAB37	17	74670578	74747335
835	17	74060113	75114875	1054763	*	Amp	0.6402	0.33059	0.746331	0.22807	0	1	0.516386	CD300LF	17	74694311	74712978
59560	17	74060113	75114875	1054763	*	Amp	0.6402	0.33059	0.746331	0.22807	0	1	0.516386	MIR3615	17	74748613	74748699
421	17	74060113	75114875	1054763	*	Amp	0.6402	0.33059	0.746331	0.22807	0	1	0.516386	SLC9A3R1	17	74748652	74769353
4143	17	74060113	75114875	1054763	*	Amp	0.6402	0.33059	0.746331	0.22807	0	1	0.516386	NAT9	17	74770547	74776367
6360	17	74060113	75114875	1054763	*	Amp	0.6402	0.33059	0.746331	0.22807	0	1	0.516386	TMEM104	17	74776483	74839779
7278	17	74060113	75114875	1054763	*	Amp	0.6402	0.33059	0.746331	0.22807	0	1	0.516386	GRIN2C	17	74842023	74861504
12053	17	74060113	75114875	1054763	*	Amp	0.6402	0.33059	0.746331	0.22807	0	1	0.516386	FDXR	17	74862497	74873031
14848	17	74060113	75114875	1054763	*	Amp	0.6402	0.33059	0.746331	0.22807	0	1	0.516386	FADS6	17	74877299	74893781
15589	17	74060113	75114875	1054763	*	Amp	0.6402	0.33059	0.746331	0.22807	0	1	0.516386	USH1G	17	74916084	74923256
16037	17	74060113	75114875	1054763	*	Amp	0.6402	0.33059	0.746331	0.22807	0	1	0.516386	OTOP2	17	74924275	74933912
17993	17	74060113	75114875	1054763	*	Amp	0.6402	0.33059	0.746331	0.22807	0	1	0.516386	OTOP3	17	74935719	74949992
18043	17	74060113	75114875	1054763	*	Amp	0.6402	0.33059	0.746331	0.22807	0	1	0.516386	HID1	17	74950743	74973166
20269	17	74060113	75114875	1054763	*	Amp	0.6402	0.33059	0.746331	0.22807	0	1	0.516386	CDR2L	17	74987632	75005800
20377	17	74060113	75114875	1054763	*	Amp	0.6402	0.33059	0.746331	0.22807	0	1	0.516386	KCTD2	17	75032575	75065889
62656	17	74060113	75114875	1054763	*	Amp	0.6402	0.33059	0.746331	0.22807	0	1	0.516386	RN7SL573P	17	75041740	75042015
21289	17	74060113	75114875	1054763	*	Amp	0.6402	0.33059	0.746331	0.22807	0	1	0.516386	SLC16A5	17	75087727	75106162
3664	17	75564780	75884614	319835	*	Amp	0.6402	0.33059	0.750048	0.22807	0	1	0.516386	MYO15B	17	75588058	75626501
8898	17	75564780	75884614	319835	*	Amp	0.6402	0.33059	0.750048	0.22807	0	1	0.516386	RECQL5	17	75626845	75667189
9380	17	75564780	75884614	319835	*	Amp	0.6402	0.33059	0.750048	0.22807	0	1	0.516386	SMIM5	17	75633434	75641404
9388	17	75564780	75884614	319835	*	Amp	0.6402	0.33059	0.750048	0.22807	0	1	0.516386	SMIM6	17	75646243	75647977
9080	17	75564780	75884614	319835	*	Amp	0.6402	0.33059	0.750048	0.22807	0	1	0.516386	SAP30BP	17	75667116	75708062
18296	17	75564780	75884614	319835	*	Amp	0.6402	0.33059	0.750048	0.22807	0	1	0.516386	ITGB4	17	75721328	75757818
18712	17	75564780	75884614	319835	*	Amp	0.6402	0.33059	0.750048	0.22807	0	1	0.516386	GALK1	17	75751594	75765711
20476	17	75564780	75884614	319835	*	Amp	0.6402	0.33059	0.750048	0.22807	0	1	0.516386	H3F3B	17	75776434	75785893
60722	17	75564780	75884614	319835	*	Amp	0.6402	0.33059	0.750048	0.22807	0	1	0.516386	MIR4738	17	75784521	75784607
20522	17	75564780	75884614	319835	*	Amp	0.6402	0.33059	0.750048	0.22807	0	1	0.516386	UNK	17	75784771	75825799
23877	17	75564780	75884614	319835	*	Amp	0.6402	0.33059	0.750048	0.22807	0	1	0.516386	UNC13D	17	75827225	75844717
22041	17	75564780	75884614	319835	*	Amp	0.6402	0.33059	0.750048	0.22807	0	1	0.516386	WBP2	17	75845699	75856507
23210	17	75564780	75884614	319835	*	Amp	0.6402	0.33059	0.750048	0.22807	0	1	0.516386	TRIM47	17	75874161	75878575
20636	17	73052649	73561319	508671	*	Amp	0.624515	0.328077	0.740246	0.22807	0	1	0.525331	SSTR2	17	73165012	73176633
20575	17	73052649	73561319	508671	*	Amp	0.624515	0.328077	0.740246	0.22807	0	1	0.525331	COG1	17	73192632	73208507
20529	17	73052649	73561319	508671	*	Amp	0.624515	0.328077	0.740246	0.22807	0	1	0.525331	FAM104A	17	73207353	73236753
20487	17	73052649	73561319	508671	*	Amp	0.624515	0.328077	0.740246	0.22807	0	1	0.525331	C17orf80	17	73232233	73248947
20475	17	73052649	73561319	508671	*	Amp	0.624515	0.328077	0.740246	0.22807	0	1	0.525331	CPSF4L	17	73248449	73262352
24686	17	73052649	73561319	508671	*	Amp	0.624515	0.328077	0.740246	0.22807	0	1	0.525331	CDC42EP4	17	73283624	73312175
26364	17	73730483	73832921	102439	*	Amp	0.624515	0.328077	0.732733	0.22807	0	1	0.525331	LINC00469	17	73750330	73828520
43348.1	1	43438838	43443907	5070	*	Amp	0.606083	0.325403	1.18217	0.175439	0	1	0.536895	SZT2	1	43389882	43454247
14405.1	17	66602087	67009045	406959	*	Amp	0.589284	0.323303	0.774541	0.22807	0	1	0.548637	PRKCA	17	66302636	66810743
57290	17	66602087	67009045	406959	*	Amp	0.589284	0.323303	0.774541	0.22807	0	1	0.548637	RNA5SP445	17	66639269	66639383
59522	17	66602087	67009045	406959	*	Amp	0.589284	0.323303	0.774541	0.22807	0	1	0.548637	MIR634	17	66787072	66787168
14546	17	66602087	67009045	406959	*	Amp	0.589284	0.323303	0.774541	0.22807	0	1	0.548637	CACNG5	17	66835117	66885486
63436	17	66602087	67009045	406959	*	Amp	0.589284	0.323303	0.774541	0.22807	0	1	0.548637	RNA5SP446	17	66895491	66895572
14552	17	66602087	67009045	406959	*	Amp	0.589284	0.323303	0.774541	0.22807	0	1	0.548637	CACNG4	17	66964910	67033398
58413	1	62014683	62090421	75739	*	Amp	0.589284	0.323239	1.09407	0.175439	0	1	0.548528	RN7SL180P	1	62072448	62072741
43842.1	6	43071290	43285148	213859	*	Amp	0.57214	0.320355	0.893553	0.368421	0	1	0.559924	KLC4	6	43040777	43075099
49090	6	43071290	43285148	213859	*	Amp	0.57214	0.320355	0.893553	0.368421	0	1	0.559924	PTK7	6	43076268	43161719
50647	6	43071290	43285148	213859	*	Amp	0.57214	0.320355	0.893553	0.368421	0	1	0.559924	SRF	6	43171299	43181507
50905	6	43071290	43285148	213859	*	Amp	0.57214	0.320355	0.893553	0.368421	0	1	0.559924	CUL9	6	43182175	43224587
51197	6	43071290	43285148	213859	*	Amp	0.57214	0.320355	0.893553	0.368421	0	1	0.559924	DNPH1	6	43225629	43229484
51238	6	43071290	43285148	213859	*	Amp	0.57214	0.320355	0.893553	0.368421	0	1	0.559924	TTBK1	6	43243680	43288259
1525	6	11413917	12011290	597374	*	Amp	0.55625	0.317819	1.02041	0.333333	0	1	0.57136	TMEM170B	6	11538278	11583524
1801	6	11413917	12011290	597374	*	Amp	0.55625	0.317819	1.02041	0.333333	0	1	0.57136	ADTRP	6	11712054	11807046
2779	6	11413917	12011290	597374	*	Amp	0.55625	0.317819	1.02041	0.333333	0	1	0.57136	HIVEP1	6	12008762	12164999
53402.1	17	69429960	69678403	248444	*	Amp	0.542572	0.317513	0.72903	0.22807	0	1	0.5852	MAP2K6	17	69414698	69553861
33134	6	21255843	22341004	1085162	*	Amp	0.542572	0.317313	0.926247	0.368421	0	1	0.584831	SOX4	6	21592768	21598619
57599	6	21255843	22341004	1085162	*	Amp	0.542572	0.317313	0.926247	0.368421	0	1	0.584831	RN7SKP240	6	22085544	22085918
33177	6	21255843	22341004	1085162	*	Amp	0.542572	0.317313	0.926247	0.368421	0	1	0.584831	PRL	6	22287244	22297501
18298	6	37071242	37209285	138044	*	Amp	0.542572	0.317243	0.793865	0.403509	0	1	0.584702	PIM1	6	37170203	37175426
14637.1	17	70175587	70735620	560034	*	Amp	0.542572	0.31632	0.758164	0.22807	0	1	0.583001	KCNJ2	17	70168673	70180048
12830	17	65528801	65684935	156135	*	Amp	0.542572	0.316278	0.913415	0.192982	0	1	0.582924	AXIN2	17	65528563	65561647
12716	17	65528801	65684935	156135	*	Amp	0.542572	0.316278	0.913415	0.192982	0	1	0.582924	CEP112	17	65635538	66192084
48413.1	17	68938660	68998276	59617	*	Amp	0.542572	0.315579	0.726241	0.22807	0	1	0.581635	ABCA8	17	68867292	68955392
48525	17	68938660	68998276	59617	*	Amp	0.542572	0.315579	0.726241	0.22807	0	1	0.581635	ABCA9	17	68974488	69061064
51387	1	38834817	39079244	244428	*	Amp	0.527996	0.315088	1.2723	0.175439	0	1	0.596762	RRAGC	1	38838198	38859823
51371	1	38834817	39079244	244428	*	Amp	0.527996	0.315088	1.2723	0.175439	0	1	0.596762	MYCBP	1	38862964	38874105
51398	1	38834817	39079244	244428	*	Amp	0.527996	0.315088	1.2723	0.175439	0	1	0.596762	GJA9	1	38874451	38881587
51380	1	38834817	39079244	244428	*	Amp	0.527996	0.315088	1.2723	0.175439	0	1	0.596762	RHBDL2	1	38885807	38941799
51722	1	38834817	39079244	244428	*	Amp	0.527996	0.315088	1.2723	0.175439	0	1	0.596762	AKIRIN1	1	38991223	39006059
51748	1	38834817	39079244	244428	*	Amp	0.527996	0.315088	1.2723	0.175439	0	1	0.596762	NDUFS5	1	39026318	39034636
29905.1	9	962184	2231044	1268861	*	Amp	0.527996	0.314959	1.08645	0.315789	0	1	0.596518	DMRT1	9	841690	969090
31259	9	962184	2231044	1268861	*	Amp	0.527996	0.314959	1.08645	0.315789	0	1	0.596518	DMRT3	9	976964	991731
31374	9	962184	2231044	1268861	*	Amp	0.527996	0.314959	1.08645	0.315789	0	1	0.596518	DMRT2	9	1049858	1057552
56788	9	962184	2231044	1268861	*	Amp	0.527996	0.314959	1.08645	0.315789	0	1	0.596518	RNA5SP279	9	1333837	1333953
43115	9	962184	2231044	1268861	*	Amp	0.527996	0.314959	1.08645	0.315789	0	1	0.596518	SMARCA2	9	1980290	2193624
55847	9	962184	2231044	1268861	*	Amp	0.527996	0.314959	1.08645	0.315789	0	1	0.596518	RN7SL592P	9	2228961	2229241
20823.2	17	63039515	63112093	72579	*	Amp	0.527996	0.314815	0.747581	0.210526	0	1	0.596245	TANC2	17	63009556	63427699
44365	6	106839428	107091612	252185	*	Amp	0.527996	0.314532	1.5246	0.140351	0	1	0.595709	C6orf203	6	107028213	107051342
44636	6	107506631	107912157	405527	*	Amp	0.527996	0.314532	1.41938	0.157895	0	1	0.595709	SCML4	6	107704104	107824317
45027	6	107506631	107912157	405527	*	Amp	0.527996	0.314532	1.41938	0.157895	0	1	0.595709	SEC63	6	107867756	107958189
26950	4	53985740	54427198	441459	*	Amp	0.510659	0.312603	0.854268	0.175439	0	1	0.612156	CHIC2	4	54009789	54064690
26720	4	53985740	54427198	441459	*	Amp	0.510659	0.312603	0.854268	0.175439	0	1	0.612156	GSX2	4	54099523	54102505
26726	4	53985740	54427198	441459	*	Amp	0.510659	0.312603	0.854268	0.175439	0	1	0.612156	PDGFRA	4	54229097	54298247
25420.1	1	66824860	66867812	42953	*	Amp	0.510659	0.311603	1.13291	0.175439	0	1	0.610198	WDR78	1	66812885	66924887
12964	6	36625382	36896828	271447	*	Amp	0.498935	0.310708	0.797667	0.385965	0	1	0.622742	CDKN1A	6	36676460	36687339
13089	6	36625382	36896828	271447	*	Amp	0.498935	0.310708	0.797667	0.385965	0	1	0.622742	RAB44	6	36697810	36733183
13335	6	36625382	36896828	271447	*	Amp	0.498935	0.310708	0.797667	0.385965	0	1	0.622742	CPNE5	6	36740775	36840002
14354	6	36625382	36896828	271447	*	Amp	0.498935	0.310708	0.797667	0.385965	0	1	0.622742	PPIL1	6	36854827	36875024
60946	4	60725745	61111229	385485	*	Amp	0.498935	0.31064	0.93407	0.175439	0	1	0.622606	MIR548AG1	4	60922619	60922684
16150.1	17	67118617	67186446	67830	*	Amp	0.48249	0.308352	0.770788	0.22807	0	1	0.639085	HELZ	17	67070438	67245989
21552	6	37590185	37690494	100310	*	Amp	0.46591	0.305645	0.804189	0.385965	0	1	0.656017	MDGA1	6	37630679	37699306
14317.2	9	2996006	3409113	413108	*	Amp	0.432852	0.301887	1.06469	0.298246	0	1	0.697437	CARM1P1	9	2907073	3053408
16074	9	2996006	3409113	413108	*	Amp	0.432852	0.301887	1.06469	0.298246	0	1	0.697437	RFX3	9	3218297	3526004
31291	18	23132572	23169826	37255	*	Amp	0.432852	0.301675	1.46739	0.192982	0	1	0.696947	CABLES1	18	23134564	23260467
5994.1	15	95433847	95720622	286776	*	Amp	0.432852	0.301335	1.16788	0.157895	0	1	0.696162	LINC00924	15	95326528	95507847
17613	17	62499701	62812526	312826	*	Amp	0.432852	0.300674	0.827869	0.192982	0	1	0.694635	MRC2	17	62627401	62693597
19012	17	62499701	62812526	312826	*	Amp	0.432852	0.300674	0.827869	0.192982	0	1	0.694635	2020-03-10	17	62701314	62808344
58976	17	66256956	66601771	344816	*	Amp	0.423443	0.299051	0.792056	0.210526	0	1	0.706237	RNA5SP444	17	66267743	66267848
56262	17	66256956	66601771	344816	*	Amp	0.423443	0.299051	0.792056	0.210526	0	1	0.706237	RN7SL735P	17	66364029	66364320
47373.1	6	72003445	72088885	85441	*	Amp	0.423443	0.29845	1.1165	0.192982	0	1	0.704817	RIMS1	6	71886703	72403143
43120.1	15	92972067	92975911	3845	*	Amp	0.407419	0.297604	1.08727	0.175439	0	1	0.730462	CHD2	15	92900189	93028005
25346.1	22	43489182	43585072	95891	*	Amp	0.407419	0.29614	1.1269	0.122807	0	1	0.726868	MPPED1	22	43411196	43507848
22066.1	6	10808508	11099407	290900	*	Amp	0.407419	0.295726	0.967646	0.333333	0	1	0.725852	TMEM14B	6	10747759	10852753
21977.1	6	10808508	11099407	290900	*	Amp	0.407419	0.295726	0.967646	0.333333	0	1	0.725852	MAK	6	10762723	10838555
22328	6	10808508	11099407	290900	*	Amp	0.407419	0.295726	0.967646	0.333333	0	1	0.725852	GCM2	6	10873223	10881941
22271	6	10808508	11099407	290900	*	Amp	0.407419	0.295726	0.967646	0.333333	0	1	0.725852	SYCP2L	6	10886831	10979320
25121	6	10808508	11099407	290900	*	Amp	0.407419	0.295726	0.967646	0.333333	0	1	0.725852	ELOVL2	6	10980759	11044314
51648	6	43293101	43309697	16597	*	Amp	0.400178	0.294609	0.906353	0.350877	0	1	0.736195	SLC22A7	6	43295694	43305538
51686	6	43293101	43309697	16597	*	Amp	0.400178	0.294609	0.906353	0.350877	0	1	0.736195	CRIP3	6	43299710	43308797
37473	1	43029343	43293913	264571	*	Amp	0.400178	0.293636	1.04461	0.192982	0	1	0.733763	FAM183A	1	43145153	43156396
37804	1	43029343	43293913	264571	*	Amp	0.400178	0.293636	1.04461	0.192982	0	1	0.733763	EBNA1BP2	1	43164175	43270936
56413	1	43029343	43293913	264571	*	Amp	0.400178	0.293636	1.04461	0.192982	0	1	0.733763	RNA5SP46	1	43196417	43196536
37917	1	43029343	43293913	264571	*	Amp	0.400178	0.293636	1.04461	0.192982	0	1	0.733763	TMEM125	1	43269994	43274002
39346	1	43029343	43293913	264571	*	Amp	0.400178	0.293636	1.04461	0.192982	0	1	0.733763	C1orf210	1	43281883	43285617
18533.1	17	67692826	68934735	1241910	*	Amp	0.400178	0.293456	0.744969	0.210526	0	1	0.733314	PITPNC1	17	67377281	67697261
18721	17	67692826	68934735	1241910	*	Amp	0.400178	0.293456	0.744969	0.210526	0	1	0.733314	NOL11	17	67717833	67744531
58464	17	67692826	68934735	1241910	*	Amp	0.400178	0.293456	0.744969	0.210526	0	1	0.733314	SNORA38B	17	67740669	67740799
21109	17	67692826	68934735	1241910	*	Amp	0.400178	0.293456	0.744969	0.210526	0	1	0.733314	BPTF	17	67825524	67984378
56425	17	67692826	68934735	1241910	*	Amp	0.400178	0.293456	0.744969	0.210526	0	1	0.733314	RN7SL622P	17	67977698	67977972
39893	17	67692826	68934735	1241910	*	Amp	0.400178	0.293456	0.744969	0.210526	0	1	0.733314	C17orf58	17	67991101	67996431
39973	17	67692826	68934735	1241910	*	Amp	0.400178	0.293456	0.744969	0.210526	0	1	0.733314	KPNA2	17	68035519	68046842
40038	17	67692826	68934735	1241910	*	Amp	0.400178	0.293456	0.744969	0.210526	0	1	0.733314	LINC00674	17	68101908	68115518
40159	17	67692826	68934735	1241910	*	Amp	0.400178	0.293456	0.744969	0.210526	0	1	0.733314	LRRC37A16P	17	68125777	68152468
41240	17	67692826	68934735	1241910	*	Amp	0.400178	0.293456	0.744969	0.210526	0	1	0.733314	AMZ2	17	68247574	68257164
42545	17	67692826	68934735	1241910	*	Amp	0.400178	0.293456	0.744969	0.210526	0	1	0.733314	ARSG	17	68259182	68422731
42198	17	67692826	68934735	1241910	*	Amp	0.400178	0.293456	0.744969	0.210526	0	1	0.733314	SLC16A6	17	68267026	68291267
42222	17	67692826	68934735	1241910	*	Amp	0.400178	0.293456	0.744969	0.210526	0	1	0.733314	WIPI1	17	68420948	68457513
62076	17	67692826	68934735	1241910	*	Amp	0.400178	0.293456	0.744969	0.210526	0	1	0.733314	MIR635	17	68424451	68424548
42257	17	67692826	68934735	1241910	*	Amp	0.400178	0.293456	0.744969	0.210526	0	1	0.733314	PRKAR1A	17	68511780	68551319
42472	17	67692826	68934735	1241910	*	Amp	0.400178	0.293456	0.744969	0.210526	0	1	0.733314	FAM20A	17	68535113	68601389
50918	17	68998428	69429952	431525	*	Amp	0.400178	0.293456	0.744969	0.210526	0	1	0.733314	ABCA6	17	69078702	69141888
56526	17	68998428	69429952	431525	*	Amp	0.400178	0.293456	0.744969	0.210526	0	1	0.733314	MIR4524B	17	69099542	69099656
51470	17	68998428	69429952	431525	*	Amp	0.400178	0.293456	0.744969	0.210526	0	1	0.733314	ABCA10	17	69147214	69244846
51397	17	68998428	69429952	431525	*	Amp	0.400178	0.293456	0.744969	0.210526	0	1	0.733314	ABCA5	17	69244311	69327244
53955	17	69682138	70175450	493313	*	Amp	0.400178	0.293456	0.741788	0.210526	0	1	0.733314	KCNJ16	17	70053429	70135608
45333.1	4	74146584	74318330	171747	*	Amp	0.386266	0.292321	0.823812	0.192982	0	1	0.756787	MTHFD2L	4	74114174	74303099
45903	4	74146584	74318330	171747	*	Amp	0.386266	0.292321	0.823812	0.192982	0	1	0.756787	EPGN	4	74308473	74315307
34276.1	18	23485167	23650082	164916	*	Amp	0.386266	0.291308	1.36314	0.210526	0	1	0.754164	RIOK3	18	23452823	23486603
35897	18	23485167	23650082	164916	*	Amp	0.386266	0.291308	1.36314	0.210526	0	1	0.754164	NPC1	18	23506184	23586898
2316	18	23485167	23650082	164916	*	Amp	0.386266	0.291308	1.36314	0.210526	0	1	0.754164	ANKRD29	18	23598926	23662885
187	6	11121339	11409387	288049	*	Amp	0.386266	0.291286	0.965673	0.333333	0	1	0.754107	NEDD9	6	11183298	11382348
14564	17	67017930	67054148	36219	*	Amp	0.377065	0.290729	0.717742	0.22807	0	1	0.771032	CACNG1	17	67044590	67056797
39944	15	92602743	92758434	155692	*	Amp	0.377065	0.290191	0.973152	0.192982	0	1	0.769605	FAM174B	15	92617443	92809884
5561.1	22	46352491	46463431	110941	*	Amp	0.377065	0.289031	1.01363	0.157895	0	1	0.766528	TRMU	22	46330875	46357340
9278	22	46352491	46463431	110941	*	Amp	0.377065	0.289031	1.01363	0.157895	0	1	0.766528	CELSR1	22	46360834	46537170
9776.1	17	64871721	65527441	655721	*	Amp	0.362787	0.287824	0.929745	0.157895	0	1	0.793369	LRRC37A3	17	64854312	64919480
56591	17	64871721	65527441	655721	*	Amp	0.362787	0.287824	0.929745	0.157895	0	1	0.793369	RN7SL404P	17	64871504	64871784
10209	17	64871721	65527441	655721	*	Amp	0.362787	0.287824	0.929745	0.157895	0	1	0.793369	SLC16A6P1	17	64953683	64956546
10240	17	64871721	65527441	655721	*	Amp	0.362787	0.287824	0.929745	0.157895	0	1	0.793369	AMZ2P1	17	64966550	64975576
10601	17	64871721	65527441	655721	*	Amp	0.362787	0.287824	0.929745	0.157895	0	1	0.793369	GNA13	17	65010715	65056839
12268	17	64871721	65527441	655721	*	Amp	0.362787	0.287824	0.929745	0.157895	0	1	0.793369	RGS9	17	65100812	65227703
39345.2	1	61116098	61146883	30786	*	Amp	0.351861	0.286109	1.09461	0.157895	0	1	0.813131	NFIA	1	60865259	61462793
30420	6	41614234	41776452	162219	*	Amp	0.351861	0.284947	1.01839	0.385965	0	1	0.809828	MDFI	6	41636882	41654246
30748	6	41614234	41776452	162219	*	Amp	0.351861	0.284947	1.01839	0.385965	0	1	0.809828	TFEB	6	41683978	41736259
34282	6	41614234	41776452	162219	*	Amp	0.351861	0.284947	1.01839	0.385965	0	1	0.809828	PGC	6	41736711	41754109
34786	6	41614234	41776452	162219	*	Amp	0.351861	0.284947	1.01839	0.385965	0	1	0.809828	FRS3	6	41770176	41786542
58737	6	12371693	13031525	659833	*	Amp	0.351861	0.284806	0.978611	0.333333	0	1	0.809428	RN7SKP293	6	12406486	12406781
17348.1	17	64083688	64726541	642854	*	Amp	0.351861	0.284792	0.839221	0.175439	0	1	0.809388	ERN1	17	64039142	64130819
57367	17	64083688	64726541	642854	*	Amp	0.351861	0.284792	0.839221	0.175439	0	1	0.809388	SNORD104	17	64146083	64146152
18349	17	64083688	64726541	642854	*	Amp	0.351861	0.284792	0.839221	0.175439	0	1	0.809388	TEX2	17	64147227	64263301
20232	17	64083688	64726541	642854	*	Amp	0.351861	0.284792	0.839221	0.175439	0	1	0.809388	MILR1	17	64449037	64468643
93	17	64083688	64726541	642854	*	Amp	0.351861	0.284792	0.839221	0.175439	0	1	0.809388	POLG2	17	64477785	64497036
5328	17	64083688	64726541	642854	*	Amp	0.351861	0.284792	0.839221	0.175439	0	1	0.809388	DDX5	17	64499616	64508199
59916	17	64083688	64726541	642854	*	Amp	0.351861	0.284792	0.839221	0.175439	0	1	0.809388	MIR3064	17	64500774	64500839
62309	17	64083688	64726541	642854	*	Amp	0.351861	0.284792	0.839221	0.175439	0	1	0.809388	MIR5047	17	64501214	64501313
5428	17	64083688	64726541	642854	*	Amp	0.351861	0.284792	0.839221	0.175439	0	1	0.809388	CEP95	17	64506588	64542461
5273	17	64083688	64726541	642854	*	Amp	0.351861	0.284792	0.839221	0.175439	0	1	0.809388	SMURF2	17	64542295	64662068
43216	1	62421291	62649850	228560	*	Amp	0.351861	0.284601	0.990738	0.175439	0	1	0.808845	USP1	1	62436297	62451804
54381	1	62421291	62649850	228560	*	Amp	0.351861	0.284601	0.990738	0.175439	0	1	0.808845	DOCK7	1	62454298	62688368
54358	1	62421291	62649850	228560	*	Amp	0.351861	0.284601	0.990738	0.175439	0	1	0.808845	ANGPTL3	1	62597487	62606159
30954	4	54440791	54866006	425216	*	Amp	0.33734	0.283507	0.788313	0.175439	0	1	0.840419	KIT	4	54657918	54740715
55039.1	6	135025079	135101188	76110	*	Amp	0.33734	0.283334	1.32795	0.157895	0	1	0.839906	HBS1L	6	134960378	135103056
25245.1	1	66767236	66824427	57192	*	Amp	0.323644	0.281373	1.17356	0.157895	0	1	0.86939	TCTEX1D1	1	66752459	66778787
25281	1	66767236	66824427	57192	*	Amp	0.323644	0.281373	1.17356	0.157895	0	1	0.86939	INSL5	1	66797741	66801256
18162	10	80125781	80620443	494663	*	Amp	0.323644	0.281256	1.34945	0.122807	0	1	0.869029	PLAC9	10	80131682	80145359
18860	10	80125781	80620443	494663	*	Amp	0.323644	0.281256	1.34945	0.122807	0	1	0.869029	ANXA11	10	80150889	80205572
19532	10	80125781	80620443	494663	*	Amp	0.323644	0.281256	1.34945	0.122807	0	1	0.869029	LINC00857	10	80207710	80219657
19866	10	80125781	80620443	494663	*	Amp	0.323644	0.281256	1.34945	0.122807	0	1	0.869029	MAT1A	10	80271820	80289684
20370	10	80125781	80620443	494663	*	Amp	0.323644	0.281256	1.34945	0.122807	0	1	0.869029	DYDC1	10	80336105	80356755
20329	10	80125781	80620443	494663	*	Amp	0.323644	0.281256	1.34945	0.122807	0	1	0.869029	DYDC2	10	80344745	80368073
22648	10	80125781	80620443	494663	*	Amp	0.323644	0.281256	1.34945	0.122807	0	1	0.869029	TSPAN14	10	80454166	80533123
28721	10	80125781	80620443	494663	*	Amp	0.323644	0.281256	1.34945	0.122807	0	1	0.869029	SH2D4B	10	80537902	80646560
6091	15	95851277	97443309	1592033	*	Amp	0.318861	0.279257	1.11604	0.157895	0	1	0.875795	NR2F2	15	96325938	96340263
62230	15	95851277	97443309	1592033	*	Amp	0.318861	0.279257	1.11604	0.157895	0	1	0.875795	MIR1469	15	96333261	96333307
63121	15	95851277	97443309	1592033	*	Amp	0.318861	0.279257	1.11604	0.157895	0	1	0.875795	RN7SKP254	15	96486582	96486891
9145	15	95851277	97443309	1592033	*	Amp	0.318861	0.279257	1.11604	0.157895	0	1	0.875795	SPATA8	15	96783389	96785615
56244	15	95851277	97443309	1592033	*	Amp	0.318861	0.279257	1.11604	0.157895	0	1	0.875795	RN7SKP181	15	96842069	96842384
63382	15	95851277	97443309	1592033	*	Amp	0.318861	0.279257	1.11604	0.157895	0	1	0.875795	RN7SL677P	15	97353497	97353815
39163.2	1	54625856	54654522	28667	*	Amp	0.318861	0.279195	1.26482	0.140351	0	1	0.875601	ACOT11	1	54542257	54639192
39445	1	54625856	54654522	28667	*	Amp	0.318861	0.279195	1.26482	0.140351	0	1	0.875601	MROH7	1	54641754	54710266
9429.1	15	97774306	97793048	18743	*	Amp	0.318861	0.279118	1.12246	0.157895	0	1	0.875359	LINC00923	15	97572185	97874550
10357.1	6	36442105	36623124	181020	*	Amp	0.318861	0.278282	0.786116	0.368421	0	1	0.872738	PXT1	6	36390551	36442889
10306	6	36442105	36623124	181020	*	Amp	0.318861	0.278282	0.786116	0.368421	0	1	0.872738	KCTD20	6	36442767	36491143
57565	6	36442105	36623124	181020	*	Amp	0.318861	0.278282	0.786116	0.368421	0	1	0.872738	RN7SL502P	6	36450912	36451201
11935	6	36442105	36623124	181020	*	Amp	0.318861	0.278282	0.786116	0.368421	0	1	0.872738	STK38	6	36493892	36547470
59885	6	36442105	36623124	181020	*	Amp	0.318861	0.278282	0.786116	0.368421	0	1	0.872738	RN7SL748P	6	36522191	36522501
11986	6	36442105	36623124	181020	*	Amp	0.318861	0.278282	0.786116	0.368421	0	1	0.872738	SRSF3	6	36594353	36605600
62205	6	36442105	36623124	181020	*	Amp	0.318861	0.278282	0.786116	0.368421	0	1	0.872738	MIR3925	6	36622436	36622512
19018	6	37209466	37590155	380690	*	Amp	0.318861	0.278282	0.774867	0.385965	0	1	0.872738	TMEM217	6	37212180	37258155
19038	6	37209466	37590155	380690	*	Amp	0.318861	0.278282	0.774867	0.385965	0	1	0.872738	TBC1D22B	6	37257772	37332970
19789	6	37209466	37590155	380690	*	Amp	0.318861	0.278282	0.774867	0.385965	0	1	0.872738	RNF8	6	37353972	37394738
59404	6	37209466	37590155	380690	*	Amp	0.318861	0.278282	0.774867	0.385965	0	1	0.872738	RN7SL273P	6	37361185	37361483
21300	6	37209466	37590155	380690	*	Amp	0.318861	0.278282	0.774867	0.385965	0	1	0.872738	CCDC167	6	37482920	37499922
61322	6	37209466	37590155	380690	*	Amp	0.318861	0.278282	0.774867	0.385965	0	1	0.872738	MIR4462	6	37555365	37555422
21929	6	37690920	38013738	322819	*	Amp	0.318861	0.278282	0.775995	0.385965	0	1	0.872738	ZFAND3	6	37819499	38154624
63365	6	37690920	38013738	322819	*	Amp	0.318861	0.278282	0.775995	0.385965	0	1	0.872738	RN7SL285P	6	37832922	37833185
11284.1	17	61901058	62018773	117716	*	Amp	0.318861	0.277965	0.775297	0.192982	0	1	0.871743	INTS2	17	61865367	61928016
12725	17	61901058	62018773	117716	*	Amp	0.318861	0.277965	0.775297	0.192982	0	1	0.871743	MED13	17	61942605	62065282
62599	17	61901058	62018773	117716	*	Amp	0.318861	0.277965	0.775297	0.192982	0	1	0.871743	RN7SL800P	17	62005737	62006016
30531.1	6	39401132	40245483	844352	*	Amp	0.308266	0.276844	0.940577	0.385965	0	1	0.898069	KIF6	6	39329990	39725405
31286	6	39401132	40245483	844352	*	Amp	0.308266	0.276844	0.940577	0.385965	0	1	0.898069	DAAM2	6	39792298	39904877
31434	6	39401132	40245483	844352	*	Amp	0.308266	0.276844	0.940577	0.385965	0	1	0.898069	MOCS1	6	39899578	39934551
10811.1	4	68002866	68068355	65490	*	Amp	0.308266	0.276347	0.766322	0.175439	0	1	0.896456	TMPRSS11GP	4	67991684	68015768
10822	4	68002866	68068355	65490	*	Amp	0.308266	0.276347	0.766322	0.175439	0	1	0.896456	TMPRSS11F	4	68053198	68129880
8237	17	61507294	61703942	196649	*	Amp	0.308266	0.276251	0.749913	0.192982	0	1	0.896145	BRIP1	17	61681266	61863521
43915	1	218038479	218573741	535263	*	Amp	0.308266	0.275758	0.934167	0.491228	0	1	0.894546	RRP15	1	218285287	218337983
43941	1	218038479	218573741	535263	*	Amp	0.308266	0.275758	0.934167	0.491228	0	1	0.894546	TGFB2	1	218346235	218444619
43991	1	218038479	218573741	535263	*	Amp	0.308266	0.275758	0.934167	0.491228	0	1	0.894546	C1orf143	1	218510096	218525978
24750.1	6	41053692	41202196	148505	*	Amp	0.296336	0.275686	1.06021	0.368421	0	1	0.930316	OARD1	6	41033627	41097787
25012	6	41053692	41202196	148505	*	Amp	0.296336	0.275686	1.06021	0.368421	0	1	0.930316	APOBEC2	6	41053304	41064511
24960	6	41053692	41202196	148505	*	Amp	0.296336	0.275686	1.06021	0.368421	0	1	0.930316	NFYA	6	41072945	41099976
24727	6	41053692	41202196	148505	*	Amp	0.296336	0.275686	1.06021	0.368421	0	1	0.930316	ADCY10P1	6	41101022	41140835
27650	6	41053692	41202196	148505	*	Amp	0.296336	0.275686	1.06021	0.368421	0	1	0.930316	TREML1	6	41149342	41154337
27816	6	41053692	41202196	148505	*	Amp	0.296336	0.275686	1.06021	0.368421	0	1	0.930316	TREM2	6	41158506	41163186
27930	6	41053692	41202196	148505	*	Amp	0.296336	0.275686	1.06021	0.368421	0	1	0.930316	TREML2	6	41190277	41201194
43565	1	43446606	43511645	65040	*	Amp	0.296336	0.274064	1.09806	0.157895	0	1	0.924842	HYI	1	43451003	43453989
30756.2	6	46335169	46375821	40653	*	Amp	0.296336	0.273819	0.943839	0.298246	0	1	0.924015	RCAN2	6	46220736	46491972
23452	6	38414387	38988999	574613	*	Amp	0.284815	0.273488	0.791425	0.368421	0	1	0.96023	GLO1	6	38675925	38703141
25679	6	38414387	38988999	574613	*	Amp	0.284815	0.273488	0.791425	0.368421	0	1	0.96023	DNAH8	6	38715341	39030529
57759	6	38414387	38988999	574613	*	Amp	0.284815	0.273488	0.791425	0.368421	0	1	0.96023	RN7SL465P	6	38744086	38744386
38298	4	77112471	77695067	582597	*	Amp	0.284815	0.272411	0.779412	0.192982	0	1	0.956449	CCNG2	4	77157151	77433388
38625	4	77112471	77695067	582597	*	Amp	0.284815	0.272411	0.779412	0.192982	0	1	0.956449	CXCL13	4	77511753	77611834
32581	1	42306388	42898671	592284	*	Amp	0.272286	0.271245	1.09044	0.175439	0	1	0.996177	RIMKLA	1	42380795	42422578
32613	1	42306388	42898671	592284	*	Amp	0.272286	0.271245	1.09044	0.175439	0	1	0.996177	ZMYND12	1	42430329	42456267
32658	1	42306388	42898671	592284	*	Amp	0.272286	0.271245	1.09044	0.175439	0	1	0.996177	PPCS	1	42456117	42473385
32622	1	42306388	42898671	592284	*	Amp	0.272286	0.271245	1.09044	0.175439	0	1	0.996177	CCDC30	1	42463330	42654664
34114	1	42306388	42898671	592284	*	Amp	0.272286	0.271245	1.09044	0.175439	0	1	0.996177	PPIH	1	42658425	42676758
34568	1	42306388	42898671	592284	*	Amp	0.272286	0.271245	1.09044	0.175439	0	1	0.996177	YBX1	1	42682427	42702349
34673	1	42306388	42898671	592284	*	Amp	0.272286	0.271245	1.09044	0.175439	0	1	0.996177	CLDN19	1	42733093	42740254
35513	1	42306388	42898671	592284	*	Amp	0.272286	0.271245	1.09044	0.175439	0	1	0.996177	C1orf50	1	42767269	42779488
35441	1	42306388	42898671	592284	*	Amp	0.272286	0.271245	1.09044	0.175439	0	1	0.996177	ERMAP	1	42817088	42844993
36083	1	42306388	42898671	592284	*	Amp	0.272286	0.271245	1.09044	0.175439	0	1	0.996177	ZNF691	1	42846573	42852477
14381	17	66075887	66253871	177985	*	Amp	0.272286	0.271128	0.806517	0.192982	0	1	0.995747	APOH	17	66212033	66256525
3941.1	15	100052068	100507247	455180	*	Amp	0.272286	0.269395	1.22473	0.140351	0	1	0.989382	ADAMTS17	15	99971589	100342005
57059	15	100052068	100507247	455180	*	Amp	0.272286	0.269395	1.22473	0.140351	0	1	0.989382	RNA5SP402	15	100074081	100074190
5957	15	100052068	100507247	455180	*	Amp	0.272286	0.269395	1.22473	0.140351	0	1	0.989382	SPATA41	15	100344047	100349822
5970	15	100052068	100507247	455180	*	Amp	0.272286	0.269395	1.22473	0.140351	0	1	0.989382	CERS3	15	100400395	100544995
27946	6	41234399	41392564	158166	*	Amp	0.260509	0.268713	0.99964	0.385965	0	1	1.03149	TREML4	6	41228324	41238882
58890	6	41234399	41392564	158166	*	Amp	0.260509	0.268713	0.99964	0.385965	0	1	1.03149	RNA5SP207	6	41239520	41239626
28268	6	41234399	41392564	158166	*	Amp	0.260509	0.268713	0.99964	0.385965	0	1	1.03149	TREM1	6	41267926	41286719
28432	6	41234399	41392564	158166	*	Amp	0.260509	0.268713	0.99964	0.385965	0	1	1.03149	NCR2	6	41335655	41350887
46408	4	74319894	74558187	238294	*	Amp	0.260509	0.267219	0.772082	0.192982	0	1	1.02576	EREG	4	74365143	74388751
48337	4	74319894	74558187	238294	*	Amp	0.260509	0.267219	0.772082	0.192982	0	1	1.02576	AREG	4	74445134	74455009
17526.1	9	4024539	4034589	10051	*	Amp	0.260509	0.267123	0.9638	0.298246	0	1	1.02539	GLIS3	9	3824127	4348392
61961	17	67187166	67692362	505197	*	Amp	0.251552	0.266478	0.730524	0.210526	0	1	1.05934	RNA5SP447	17	67268110	67268228
17551	17	67187166	67692362	505197	*	Amp	0.251552	0.266478	0.730524	0.210526	0	1	1.05934	PSMD12	17	67337916	67366627
62813	17	67187166	67692362	505197	*	Amp	0.251552	0.266478	0.730524	0.210526	0	1	1.05934	RN7SL756P	17	67457023	67457290
58834	17	67187166	67692362	505197	*	Amp	0.251552	0.266478	0.730524	0.210526	0	1	1.05934	MIR548D2	17	67471489	67471585
11994.1	9	7062834	7252480	189647	*	Amp	0.251552	0.266429	1.02683	0.315789	0	1	1.05914	KDM4C	9	6720863	7175648
996	9	7773114	8644711	871598	*	Amp	0.251552	0.266429	1.02683	0.315789	0	1	1.05914	PTPRD	9	8314246	10612723
42673	1	43387302	43437798	50497	*	Amp	0.251552	0.265394	1.16238	0.157895	0	1	1.05503	MED8	1	43383917	43389808
3800	22	46265333	46341262	75930	*	Amp	0.251552	0.264932	1.07204	0.140351	0	1	1.05319	TTC38	22	46267961	46294008
4142	22	46265333	46341262	75930	*	Amp	0.251552	0.264932	1.07204	0.140351	0	1	1.05319	GTSE1	22	46296741	46330810
3406	9	12637846	12749215	111370	*	Amp	0.251552	0.264724	1.06309	0.333333	0	1	1.05236	TYRP1	9	12685439	12710290
31129.1	18	23283425	23314620	31196	*	Amp	0.240697	0.264233	1.43127	0.192982	0	1	1.09778	TMEM241	18	23197144	23437961
10309.1	15	100963755	101189481	225727	*	Amp	0.240697	0.264163	1.43894	0.105263	0	1	1.09749	LRRK1	15	100919215	101078254
3583	15	101214182	101884307	670126	*	Amp	0.240697	0.264163	1.43894	0.105263	0	1	1.09749	SNRPA1	15	101281510	101295282
5224	15	101214182	101884307	670126	*	Amp	0.240697	0.264163	1.43894	0.105263	0	1	1.09749	PCSK6	15	101297142	101525202
11413	15	101214182	101884307	670126	*	Amp	0.240697	0.264163	1.43894	0.105263	0	1	1.09749	TM2D3	15	101621444	101652391
13246	15	101214182	101884307	670126	*	Amp	0.240697	0.264163	1.43894	0.105263	0	1	1.09749	TARSL2	15	101653598	101724604
14226	15	101214182	101884307	670126	*	Amp	0.240697	0.264163	1.43894	0.105263	0	1	1.09749	DNM1P47	15	101751032	101794302
61006	15	101214182	101884307	670126	*	Amp	0.240697	0.264163	1.43894	0.105263	0	1	1.09749	RN7SL209P	15	101773238	101773513
14262	15	101214182	101884307	670126	*	Amp	0.240697	0.264163	1.43894	0.105263	0	1	1.09749	OR4F6	15	101803509	101806887
14266	15	101214182	101884307	670126	*	Amp	0.240697	0.264163	1.43894	0.105263	0	1	1.09749	OR4F15	15	101812202	101820197
14315	15	101214182	101884307	670126	*	Amp	0.240697	0.264163	1.43894	0.105263	0	1	1.09749	OR4F13P	15	101842119	101850324
35179.1	6	41915519	41997926	82408	*	Amp	0.240697	0.264005	0.970711	0.385965	0	1	1.09684	MED20	6	41905354	41921139
35995	6	41915519	41997926	82408	*	Amp	0.240697	0.264005	0.970711	0.385965	0	1	1.09684	BYSL	6	41921188	41933046
36872	6	41915519	41997926	82408	*	Amp	0.240697	0.264005	0.970711	0.385965	0	1	1.09684	CCND3	6	41934933	42050357
39353	1	54696347	54787409	91063	*	Amp	0.240697	0.263323	1.18705	0.140351	0	1	1.094	TTC4	1	54715822	54742657
30012	1	54696347	54787409	91063	*	Amp	0.240697	0.263323	1.18705	0.140351	0	1	1.094	PARS2	1	54756898	54764514
30019	1	54696347	54787409	91063	*	Amp	0.240697	0.263323	1.18705	0.140351	0	1	1.094	TTC22	1	54779712	54801267
60524	1	87916293	88570377	654085	*	Amp	0.240697	0.26282	0.972449	0.175439	0	1	1.09191	RN7SL583P	1	88477828	88478114
39593	1	43297808	43329389	31582	*	Amp	0.227843	0.260856	1.06867	0.175439	0	1	1.14489	TIE1	1	43300993	43323108
33378	1	39531714	39630871	99158	*	Amp	0.227843	0.260771	0.93974	0.22807	0	1	1.14452	PABPC4	1	39560816	39576790
56263	1	39531714	39630871	99158	*	Amp	0.227843	0.260771	0.93974	0.22807	0	1	1.14452	SNORA55	1	39567374	39567508
35290	1	39531714	39630871	99158	*	Amp	0.227843	0.260771	0.93974	0.22807	0	1	1.14452	HEYL	1	39624153	39639945
34683.1	1	84392872	84483976	91105	*	Amp	0.217747	0.260215	1.02144	0.157895	0	1	1.19503	UOX	1	84363706	84397831
34745	1	84392872	84483976	91105	*	Amp	0.217747	0.260215	1.02144	0.157895	0	1	1.19503	DNASE2B	1	84398532	84415018
34966	1	84392872	84483976	91105	*	Amp	0.217747	0.260215	1.02144	0.157895	0	1	1.19503	RPF1	1	84479259	84497790
44325	6	51196786	52455626	1258841	*	Amp	0.217747	0.26006	0.889801	0.280702	0	1	1.19432	PKHD1	6	51615300	52087625
57303	6	51196786	52455626	1258841	*	Amp	0.217747	0.26006	0.889801	0.280702	0	1	1.19432	RN7SL580P	6	51975673	51975959
57784	6	51196786	52455626	1258841	*	Amp	0.217747	0.26006	0.889801	0.280702	0	1	1.19432	MIR206	6	52144349	52144434
60976	6	51196786	52455626	1258841	*	Amp	0.217747	0.26006	0.889801	0.280702	0	1	1.19432	MIR133B	6	52148923	52149041
46219	6	51196786	52455626	1258841	*	Amp	0.217747	0.26006	0.889801	0.280702	0	1	1.19432	IL17A	6	52186375	52190638
46242	6	51196786	52455626	1258841	*	Amp	0.217747	0.26006	0.889801	0.280702	0	1	1.19432	IL17F	6	52236681	52244537
20371	6	51196786	52455626	1258841	*	Amp	0.217747	0.26006	0.889801	0.280702	0	1	1.19432	MCM3	6	52264009	52284881
21600	6	51196786	52455626	1258841	*	Amp	0.217747	0.26006	0.889801	0.280702	0	1	1.19432	PAQR8	6	52361421	52407777
21611	6	51196786	52455626	1258841	*	Amp	0.217747	0.26006	0.889801	0.280702	0	1	1.19432	EFHC1	6	52362123	52529886
29967	6	45852004	45933157	81154	*	Amp	0.217747	0.259093	0.814801	0.333333	0	1	1.18988	CLIC5	6	45880827	46080348
10937	10	79333941	79641175	307235	*	Amp	0.217747	0.258388	1.22029	0.122807	0	1	1.18664	PPIF	10	79347469	79355337
11588	10	79333941	79641175	307235	*	Amp	0.217747	0.258388	1.22029	0.122807	0	1	1.18664	ZCCHC24	10	79382325	79445627
11708	10	79333941	79641175	307235	*	Amp	0.217747	0.258388	1.22029	0.122807	0	1	1.18664	EIF5AL1	10	79512601	79516440
11730	10	79333941	79641175	307235	*	Amp	0.217747	0.258388	1.22029	0.122807	0	1	1.18664	SFTPA2	10	79555852	79560402
12299	10	79333941	79641175	307235	*	Amp	0.217747	0.258388	1.22029	0.122807	0	1	1.18664	SFTPA1	10	79610939	79615455
40753	1	61668661	61883670	215010	*	Amp	0.217747	0.258325	1.02243	0.157895	0	1	1.18635	TM2D1	1	61681046	61725423
42534	1	62095387	62419935	324549	*	Amp	0.217747	0.258325	1.02243	0.157895	0	1	1.18635	L1TD1	1	62194831	62212328
42969	1	62095387	62419935	324549	*	Amp	0.217747	0.258325	1.02243	0.157895	0	1	1.18635	KANK4	1	62236979	62319414
55324.1	1	78089235	78380261	291027	*	Amp	0.203553	0.257606	1.05546	0.157895	0	1	1.26555	GIPC2	1	77979542	78138449
59094	1	78089235	78380261	291027	*	Amp	0.203553	0.257606	1.05546	0.157895	0	1	1.26555	RNA5SP22	1	78094807	78094915
26714	1	78089235	78380261	291027	*	Amp	0.203553	0.257606	1.05546	0.157895	0	1	1.26555	PTGFR	1	78303884	78539749
60311	1	78089235	78380261	291027	*	Amp	0.203553	0.257606	1.05546	0.157895	0	1	1.26555	RNA5SP23	1	78375164	78375268
55104.3	1	77196677	77273064	76388	*	Amp	0.203553	0.256806	0.927546	0.175439	0	1	1.26162	PIGK	1	77088990	77219430
12027	18	23979992	24401876	421885	*	Amp	0.203553	0.256352	1.36888	0.192982	0	1	1.25939	TTC39C	18	23992773	24135610
15225	18	23979992	24401876	421885	*	Amp	0.203553	0.256352	1.36888	0.192982	0	1	1.25939	CABYR	18	24138956	24161603
15031	18	23979992	24401876	421885	*	Amp	0.203553	0.256352	1.36888	0.192982	0	1	1.25939	OSBPL1A	18	24162044	24397880
58719	18	23979992	24401876	421885	*	Amp	0.203553	0.256352	1.36888	0.192982	0	1	1.25939	RNA5SP452	18	24170505	24170623
59410	18	23979992	24401876	421885	*	Amp	0.203553	0.256352	1.36888	0.192982	0	1	1.25939	MIR320C2	18	24321686	24321735
24980.2	1	66628829	66662299	33471	*	Amp	0.203553	0.256236	0.999218	0.175439	0	1	1.25882	SGIP1	1	66533383	66748299
43059	6	44776369	45044542	268174	*	Amp	0.195513	0.255541	0.858099	0.315789	0	1	1.30703	SUPT3H	6	44809317	45377953
49545	9	2565488	2920872	355385	*	Amp	0.195513	0.255388	1.06351	0.298246	0	1	1.30625	VLDLR	9	2621834	2660053
13127	9	2565488	2920872	355385	*	Amp	0.195513	0.255388	1.06351	0.298246	0	1	1.30625	KCNV2	9	2717502	2730037
34896.2	1	84542389	84605329	62941	*	Amp	0.195513	0.254988	1.04229	0.157895	0	1	1.3042	SPATA1	1	84506300	84566194
34932	1	84542389	84605329	62941	*	Amp	0.195513	0.254988	1.04229	0.157895	0	1	1.3042	CTBS	1	84549606	84574480
45410	4	52698757	53761245	1062489	*	Amp	0.186128	0.253224	0.791408	0.157895	0	1	1.36048	DANCR	4	52712404	52720351
58039	4	52698757	53761245	1062489	*	Amp	0.186128	0.253224	0.791408	0.157895	0	1	1.36048	MIR4449	4	52712682	52712747
45574	4	52698757	53761245	1062489	*	Amp	0.186128	0.253224	0.791408	0.157895	0	1	1.36048	RASL11B	4	52862290	52866835
45809	4	52698757	53761245	1062489	*	Amp	0.186128	0.253224	0.791408	0.157895	0	1	1.36048	SCFD2	4	52872982	53366075
26819	4	52698757	53761245	1062489	*	Amp	0.186128	0.253224	0.791408	0.157895	0	1	1.36048	FIP1L1	4	53377643	53460861
26679	4	52698757	53761245	1062489	*	Amp	0.186128	0.253224	0.791408	0.157895	0	1	1.36048	LNX1	4	53459301	53701405
54951	6	134733745	135017829	284085	*	Amp	0.186128	0.252968	1.36864	0.140351	0	1	1.35911	ALDH8A1	6	134917390	134950122
39327.2	1	85911290	86121096	209807	*	Amp	0.186128	0.251574	1.18009	0.140351	0	1	1.35162	COL24A1	1	85729233	86156943
29128	6	38990709	39293929	303221	*	Amp	0.17461	0.250938	0.807213	0.368421	0	1	1.43713	GLP1R	6	39048798	39087743
29822	6	38990709	39293929	303221	*	Amp	0.17461	0.250938	0.807213	0.368421	0	1	1.43713	SAYSD1	6	39104064	39115189
29837	6	38990709	39293929	303221	*	Amp	0.17461	0.250938	0.807213	0.368421	0	1	1.43713	KCNK5	6	39188973	39229450
5562.1	6	36203666	36437412	233747	*	Amp	0.17461	0.250534	0.755324	0.368421	0	1	1.43482	BRPF3	6	36196744	36232790
6790	6	36203666	36437412	233747	*	Amp	0.17461	0.250534	0.755324	0.368421	0	1	1.43482	PNPLA1	6	36243203	36312229
7035	6	36203666	36437412	233747	*	Amp	0.17461	0.250534	0.755324	0.368421	0	1	1.43482	C6orf222	6	36315757	36336885
10363	6	36203666	36437412	233747	*	Amp	0.17461	0.250534	0.755324	0.368421	0	1	1.43482	ETV7	6	36354091	36387800
30315.1	6	39319535	39399659	80125	*	Amp	0.17461	0.250076	0.942332	0.368421	0	1	1.4322	KCNK16	6	39314698	39322968
184.1	9	4848297	4885437	37141	*	Amp	0.17461	0.249576	1.03815	0.298246	0	1	1.42933	RCL1	9	4792869	4885917
38825.5	6	54179431	54591543	412113	*	Amp	0.165395	0.248604	1.09194	0.192982	0	1	1.50309	MLIP	6	53929982	54266280
39469	6	54179431	54591543	412113	*	Amp	0.165395	0.248604	1.09194	0.192982	0	1	1.50309	TINAG	6	54307859	54390152
13455	17	62019596	62460996	441401	*	Amp	0.141384	0.24323	0.730234	0.175439	0	1	1.72035	TBC1D3P2	17	62264705	62275655
13781	17	62019596	62460996	441401	*	Amp	0.141384	0.24323	0.730234	0.175439	0	1	1.72035	EFCAB3	17	62343941	62416479
14818	17	62019596	62460996	441401	*	Amp	0.141384	0.24323	0.730234	0.175439	0	1	1.72035	METTL2A	17	62423867	62450822
55925	17	62834899	63008483	173585	*	Amp	0.141384	0.24323	0.730234	0.175439	0	1	1.72035	MIR633	17	62944215	62944312
23005	17	63177691	64083137	905447	*	Amp	0.141384	0.24323	0.730234	0.175439	0	1	1.72035	CYB561	17	63432304	63446378
25022	17	63177691	64083137	905447	*	Amp	0.141384	0.24323	0.730234	0.175439	0	1	1.72035	ACE	17	63477061	63498380
21353	17	63177691	64083137	905447	*	Amp	0.141384	0.24323	0.730234	0.175439	0	1	1.72035	KCNH6	17	63523334	63548977
21676	17	63177691	64083137	905447	*	Amp	0.141384	0.24323	0.730234	0.175439	0	1	1.72035	DCAF7	17	63550461	63594266
22203	17	63177691	64083137	905447	*	Amp	0.141384	0.24323	0.730234	0.175439	0	1	1.72035	TACO1	17	63600872	63608365
24342	17	63177691	64083137	905447	*	Amp	0.141384	0.24323	0.730234	0.175439	0	1	1.72035	MAP3K3	17	63622415	63696303
24623	17	63177691	64083137	905447	*	Amp	0.141384	0.24323	0.730234	0.175439	0	1	1.72035	STRADA	17	63682336	63741986
25904	17	63177691	64083137	905447	*	Amp	0.141384	0.24323	0.730234	0.175439	0	1	1.72035	LIMD2	17	63695902	63701172
24563	17	63177691	64083137	905447	*	Amp	0.141384	0.24323	0.730234	0.175439	0	1	1.72035	CCDC47	17	63745250	63776351
24248	17	63177691	64083137	905447	*	Amp	0.141384	0.24323	0.730234	0.175439	0	1	1.72035	DDX42	17	63773603	63819317
6495	17	63177691	64083137	905447	*	Amp	0.141384	0.24323	0.730234	0.175439	0	1	1.72035	FTSJ3	17	63819433	63830012
6610	17	63177691	64083137	905447	*	Amp	0.141384	0.24323	0.730234	0.175439	0	1	1.72035	PSMC5	17	63827152	63832026
9196	17	63177691	64083137	905447	*	Amp	0.141384	0.24323	0.730234	0.175439	0	1	1.72035	SMARCD2	17	63832081	63843065
10180	17	63177691	64083137	905447	*	Amp	0.141384	0.24323	0.730234	0.175439	0	1	1.72035	TCAM1P	17	63849292	63864379
10500	17	63177691	64083137	905447	*	Amp	0.141384	0.24323	0.730234	0.175439	0	1	1.72035	CSH2	17	63872012	63873766
11362	17	63177691	64083137	905447	*	Amp	0.141384	0.24323	0.730234	0.175439	0	1	1.72035	GH2	17	63880215	63881935
11678	17	63177691	64083137	905447	*	Amp	0.141384	0.24323	0.730234	0.175439	0	1	1.72035	CSH1	17	63894909	63896661
11977	17	63177691	64083137	905447	*	Amp	0.141384	0.24323	0.730234	0.175439	0	1	1.72035	CSHL1	17	63909597	63918838
12101	17	63177691	64083137	905447	*	Amp	0.141384	0.24323	0.730234	0.175439	0	1	1.72035	GH1	17	63917200	63918838
12026	17	63177691	64083137	905447	*	Amp	0.141384	0.24323	0.730234	0.175439	0	1	1.72035	CD79B	17	63928740	63932354
14184	17	63177691	64083137	905447	*	Amp	0.141384	0.24323	0.730234	0.175439	0	1	1.72035	SCN4A	17	63938554	63972918
14394	17	63177691	64083137	905447	*	Amp	0.141384	0.24323	0.730234	0.175439	0	1	1.72035	ICAM2	17	64002594	64020634
50686	6	72093100	73751250	1658151	*	Amp	0.141384	0.243039	1.06114	0.175439	0	1	1.719	KCNQ5	6	72621792	73198851
61280	6	72093100	73751250	1658151	*	Amp	0.141384	0.243039	1.06114	0.175439	0	1	1.719	MIR4282	6	72967687	72967753
13284.2	9	13262789	13301956	39168	*	Amp	0.130783	0.242454	1.04609	0.315789	0	1	1.85386	MPDZ	9	13105704	13279590
23738	6	40248700	40712138	463439	*	Amp	0.130783	0.241729	0.933605	0.385965	0	1	1.84832	TDRG1	6	40334954	40379887
23737	6	40248700	40712138	463439	*	Amp	0.130783	0.241729	0.933605	0.385965	0	1	1.84832	LINC00951	6	40344344	40346151
24179	6	40248700	40712138	463439	*	Amp	0.130783	0.241729	0.933605	0.385965	0	1	1.84832	LRFN2	6	40391586	40587465
31626	1	41336195	41498308	162114	*	Amp	0.130783	0.240917	1.02988	0.175439	0	1	1.84211	FOXO6	1	41361922	41383590
55377	1	41336195	41498308	162114	*	Amp	0.130783	0.240917	1.02988	0.175439	0	1	1.84211	RNA5SP45	1	41466937	41467028
31665	1	41336195	41498308	162114	*	Amp	0.130783	0.240917	1.02988	0.175439	0	1	1.84211	EDN2	1	41478775	41484673
28340.1	1	39360730	39396070	35341	*	Amp	0.130783	0.240875	1.00607	0.192982	0	1	1.84179	MACF1	1	39081316	39487177
30708	1	54788928	55391268	602341	*	Amp	0.130783	0.240513	1.2531	0.122807	0	1	1.83902	DHCR24	1	54849627	54887271
31017	1	54788928	55391268	602341	*	Amp	0.130783	0.240513	1.2531	0.122807	0	1	1.83902	TMEM61	1	54980792	54992293
31023	1	54788928	55391268	602341	*	Amp	0.130783	0.240513	1.2531	0.122807	0	1	1.83902	BSND	1	54998193	55011784
31191	1	54788928	55391268	602341	*	Amp	0.130783	0.240513	1.2531	0.122807	0	1	1.83902	PCSK9	1	55039548	55064852
31272	1	54788928	55391268	602341	*	Amp	0.130783	0.240513	1.2531	0.122807	0	1	1.83902	USP24	1	55066359	55215113
55849	1	54788928	55391268	602341	*	Amp	0.130783	0.240513	1.2531	0.122807	0	1	1.83902	MIR4422	1	55225641	55225723
58473	1	54788928	55391268	602341	*	Amp	0.130783	0.240513	1.2531	0.122807	0	1	1.83902	RN7SKP291	1	55376526	55376852
22345	4	70855135	71170524	315390	*	Amp	0.130783	0.240479	0.739785	0.175439	0	1	1.83876	MOB1B	4	70902326	71022449
22384	4	70855135	71170524	315390	*	Amp	0.130783	0.240479	0.739785	0.175439	0	1	1.83876	DCK	4	70992538	71030914
30165	4	70855135	71170524	315390	*	Amp	0.130783	0.240479	0.739785	0.175439	0	1	1.83876	SLC4A4	4	71062667	71572087
41099	1	43512213	43809085	296873	*	Amp	0.129617	0.240117	1.01256	0.157895	0	1	1.85251	PTPRF	1	43525187	43623666
45103	1	43512213	43809085	296873	*	Amp	0.129617	0.240117	1.01256	0.157895	0	1	1.85251	KDM4A	1	43650158	43705515
42709	1	43512213	43809085	296873	*	Amp	0.129617	0.240117	1.01256	0.157895	0	1	1.85251	ST3GAL3	1	43705824	43931165
17959	10	80065669	80123674	58006	*	Amp	0.129617	0.23952	1.41508	0.105263	0	1	1.84791	TMEM254	10	80078646	80092557
42307.3	1	51503344	51539280	35937	*	Amp	0.129617	0.239519	0.892735	0.175439	0	1	1.8479	EPS15	1	51354263	51519328
3696	4	63816023	64481639	665617	*	Amp	0.129617	0.239312	0.748992	0.157895	0	1	1.8463	TECRL	4	64275257	64409468
5944	4	64820976	67999101	3178126	*	Amp	0.129617	0.239312	0.748992	0.157895	0	1	1.8463	EPHA5	4	65319563	65670495
59663	4	64820976	67999101	3178126	*	Amp	0.129617	0.239312	0.748992	0.157895	0	1	1.8463	MIR1269A	4	66276824	66276928
7185	4	64820976	67999101	3178126	*	Amp	0.129617	0.239312	0.748992	0.157895	0	1	1.8463	CENPC	4	67468748	67545606
8938	4	64820976	67999101	3178126	*	Amp	0.129617	0.239312	0.748992	0.157895	0	1	1.8463	STAP1	4	67558728	67607337
10073	4	64820976	67999101	3178126	*	Amp	0.129617	0.239312	0.748992	0.157895	0	1	1.8463	UBA6	4	67612652	67701179
10904	4	64820976	67999101	3178126	*	Amp	0.129617	0.239312	0.748992	0.157895	0	1	1.8463	GNRHR	4	67739328	67754360
10831	4	64820976	67999101	3178126	*	Amp	0.129617	0.239312	0.748992	0.157895	0	1	1.8463	TMPRSS11D	4	67820876	67884032
10881	4	64820976	67999101	3178126	*	Amp	0.129617	0.239312	0.748992	0.157895	0	1	1.8463	TMPRSS11A	4	67909385	67964140
13370	4	68069022	69204926	1135905	*	Amp	0.129617	0.239312	0.748992	0.157895	0	1	1.8463	FTLP10	4	68182292	68212470
13373	4	68069022	69204926	1135905	*	Amp	0.129617	0.239312	0.748992	0.157895	0	1	1.8463	TMPRSS11BNL	4	68184081	68218080
13861	4	68069022	69204926	1135905	*	Amp	0.129617	0.239312	0.748992	0.157895	0	1	1.8463	TMPRSS11B	4	68226653	68245720
17172	4	68069022	69204926	1135905	*	Amp	0.129617	0.239312	0.748992	0.157895	0	1	1.8463	YTHDC1	4	68310387	68350089
18662	4	68069022	69204926	1135905	*	Amp	0.129617	0.239312	0.748992	0.157895	0	1	1.8463	TMPRSS11E	4	68447449	68497604
18918	4	68069022	69204926	1135905	*	Amp	0.129617	0.239312	0.748992	0.157895	0	1	1.8463	UGT2B17	4	68537184	68568527
18973	4	68069022	69204926	1135905	*	Amp	0.129617	0.239312	0.748992	0.157895	0	1	1.8463	UGT2B15	4	68646630	68670628
19292	4	68069022	69204926	1135905	*	Amp	0.129617	0.239312	0.748992	0.157895	0	1	1.8463	UGT2B10	4	68815993	68831196
20336	4	68069022	69204926	1135905	*	Amp	0.129617	0.239312	0.748992	0.157895	0	1	1.8463	UGT2A3	4	68928463	68951791
21095	4	68069022	69204926	1135905	*	Amp	0.129617	0.239312	0.748992	0.157895	0	1	1.8463	UGT2B7	4	69051363	69112987
21143	4	68069022	69204926	1135905	*	Amp	0.129617	0.239312	0.748992	0.157895	0	1	1.8463	UGT2B11	4	69199951	69214731
32361.1	4	73254936	74099232	844297	*	Amp	0.129617	0.239244	0.813257	0.157895	0	1	1.84578	ANKRD17	4	73073376	73258798
36553	4	73254936	74099232	844297	*	Amp	0.129617	0.239244	0.813257	0.157895	0	1	1.84578	ALB	4	73397114	73421412
38496	4	73254936	74099232	844297	*	Amp	0.129617	0.239244	0.813257	0.157895	0	1	1.84578	AFP	4	73431138	73456174
38801	4	73254936	74099232	844297	*	Amp	0.129617	0.239244	0.813257	0.157895	0	1	1.84578	AFM	4	73481683	73504001
40702	4	73254936	74099232	844297	*	Amp	0.129617	0.239244	0.813257	0.157895	0	1	1.84578	RASSF6	4	73571550	73620631
41251	4	73254936	74099232	844297	*	Amp	0.129617	0.239244	0.813257	0.157895	0	1	1.84578	CXCL6	4	73836497	73849064
41361	4	73254936	74099232	844297	*	Amp	0.129617	0.239244	0.813257	0.157895	0	1	1.84578	PF4V1	4	73853189	73854155
41367	4	73254936	74099232	844297	*	Amp	0.129617	0.239244	0.813257	0.157895	0	1	1.84578	CXCL1	4	73869393	73871242
41389	4	73254936	74099232	844297	*	Amp	0.129617	0.239244	0.813257	0.157895	0	1	1.84578	PF4	4	73981077	73982124
41400	4	73254936	74099232	844297	*	Amp	0.129617	0.239244	0.813257	0.157895	0	1	1.84578	PPBP	4	73987038	73988197
41709	4	73254936	74099232	844297	*	Amp	0.129617	0.239244	0.813257	0.157895	0	1	1.84578	CXCL5	4	73995642	73998779
56685	4	73254936	74099232	844297	*	Amp	0.129617	0.239244	0.813257	0.157895	0	1	1.84578	RN7SL218P	4	74011578	74011876
41717	4	73254936	74099232	844297	*	Amp	0.129617	0.239244	0.813257	0.157895	0	1	1.84578	CXCL3	4	74036589	74038807
41863	4	73254936	74099232	844297	*	Amp	0.129617	0.239244	0.813257	0.157895	0	1	1.84578	PPBPP2	4	74054038	74055399
42691	4	73254936	74099232	844297	*	Amp	0.129617	0.239244	0.813257	0.157895	0	1	1.84578	CXCL2	4	74097035	74099293
48708	4	74558465	77110365	2551901	*	Amp	0.129617	0.239244	0.782168	0.175439	0	1	1.84578	BTC	4	74744759	74794686
48763	4	74558465	77110365	2551901	*	Amp	0.129617	0.239244	0.782168	0.175439	0	1	1.84578	PARM1	4	74933095	75050115
49564	4	74558465	77110365	2551901	*	Amp	0.129617	0.239244	0.782168	0.175439	0	1	1.84578	RCHY1	4	75479037	75514764
49556	4	74558465	77110365	2551901	*	Amp	0.129617	0.239244	0.782168	0.175439	0	1	1.84578	THAP6	4	75513946	75550473
2619	4	74558465	77110365	2551901	*	Amp	0.129617	0.239244	0.782168	0.175439	0	1	1.84578	CDKL2	4	75578005	75630716
4439	4	74558465	77110365	2551901	*	Amp	0.129617	0.239244	0.782168	0.175439	0	1	1.84578	G3BP2	4	75642782	75724525
5821	4	74558465	77110365	2551901	*	Amp	0.129617	0.239244	0.782168	0.175439	0	1	1.84578	USO1	4	75724593	75814286
7072	4	74558465	77110365	2551901	*	Amp	0.129617	0.239244	0.782168	0.175439	0	1	1.84578	PPEF2	4	75859864	75902571
7640	4	74558465	77110365	2551901	*	Amp	0.129617	0.239244	0.782168	0.175439	0	1	1.84578	NAAA	4	75913657	75941051
7466	4	74558465	77110365	2551901	*	Amp	0.129617	0.239244	0.782168	0.175439	0	1	1.84578	SDAD1	4	75940950	75990962
7454	4	74558465	77110365	2551901	*	Amp	0.129617	0.239244	0.782168	0.175439	0	1	1.84578	CXCL9	4	76001275	76007488
13028	4	74558465	77110365	2551901	*	Amp	0.129617	0.239244	0.782168	0.175439	0	1	1.84578	ART3	4	76011184	76112802
13291	4	74558465	77110365	2551901	*	Amp	0.129617	0.239244	0.782168	0.175439	0	1	1.84578	CXCL10	4	76021117	76023497
12999	4	74558465	77110365	2551901	*	Amp	0.129617	0.239244	0.782168	0.175439	0	1	1.84578	CXCL11	4	76033682	76041415
14634	4	74558465	77110365	2551901	*	Amp	0.129617	0.239244	0.782168	0.175439	0	1	1.84578	NUP54	4	76114659	76148515
18935	4	74558465	77110365	2551901	*	Amp	0.129617	0.239244	0.782168	0.175439	0	1	1.84578	SCARB2	4	76158733	76234536
19205	4	74558465	77110365	2551901	*	Amp	0.129617	0.239244	0.782168	0.175439	0	1	1.84578	FAM47E	4	76214040	76283780
33118	4	74558465	77110365	2551901	*	Amp	0.129617	0.239244	0.782168	0.175439	0	1	1.84578	CCDC158	4	76312997	76421868
34124	4	74558465	77110365	2551901	*	Amp	0.129617	0.239244	0.782168	0.175439	0	1	1.84578	SHROOM3	4	76435100	76783253
57015	4	74558465	77110365	2551901	*	Amp	0.129617	0.239244	0.782168	0.175439	0	1	1.84578	MIR4450	4	76573568	76573632
55638	4	74558465	77110365	2551901	*	Amp	0.129617	0.239244	0.782168	0.175439	0	1	1.84578	MIR548AH	4	76575551	76575626
34634	4	74558465	77110365	2551901	*	Amp	0.129617	0.239244	0.782168	0.175439	0	1	1.84578	SOWAHB	4	76894928	76898147
35383	4	74558465	77110365	2551901	*	Amp	0.129617	0.239244	0.782168	0.175439	0	1	1.84578	2020-09-11	4	76949703	77040384
38211	4	74558465	77110365	2551901	*	Amp	0.129617	0.239244	0.782168	0.175439	0	1	1.84578	CCNI	4	77047158	77076005
39620	6	41998975	42139876	140902	*	Amp	0.129617	0.239146	0.913868	0.385965	0	1	1.84502	TAF8	6	42050513	42087461
40232	6	41998975	42139876	140902	*	Amp	0.129617	0.239146	0.913868	0.385965	0	1	1.84502	C6orf132	6	42101118	42142619
29199	6	41480183	41613521	133339	*	Amp	0.129617	0.23826	1.00385	0.368421	0	1	1.83818	FOXP4	6	41546426	41602384
59887	6	41480183	41613521	133339	*	Amp	0.129617	0.23826	1.00385	0.368421	0	1	1.83818	MIR4641	6	41598723	41598788
34716	6	41780755	41915143	134389	*	Amp	0.129617	0.23826	0.986575	0.368421	0	1	1.83818	PRICKLE4	6	41780762	41787372
34752	6	41780755	41915143	134389	*	Amp	0.129617	0.23826	0.986575	0.368421	0	1	1.83818	TOMM6	6	41787662	41789898
34729	6	41780755	41915143	134389	*	Amp	0.129617	0.23826	0.986575	0.368421	0	1	1.83818	USP49	6	41789896	41895361
35661	6	53418823	53637717	218895	*	Amp	0.118347	0.238004	1.03512	0.22807	0	1	2.01107	GCLC	6	53497341	53616970
1821.1	9	5934967	7061314	1126348	*	Amp	0.118347	0.237518	1.02088	0.298246	0	1	2.00696	KIAA2026	9	5881596	6007901
55548	9	5934967	7061314	1126348	*	Amp	0.118347	0.237518	1.02088	0.298246	0	1	2.00696	MIR4665	9	6007826	6007904
5108	9	5934967	7061314	1126348	*	Amp	0.118347	0.237518	1.02088	0.298246	0	1	2.00696	RANBP6	9	6011043	6015625
6389	9	5934967	7061314	1126348	*	Amp	0.118347	0.237518	1.02088	0.298246	0	1	2.00696	IL33	9	6215786	6257983
6496	9	5934967	7061314	1126348	*	Amp	0.118347	0.237518	1.02088	0.298246	0	1	2.00696	TPD52L3	9	6328375	6331900
6716	9	5934967	7061314	1126348	*	Amp	0.118347	0.237518	1.02088	0.298246	0	1	2.00696	UHRF2	9	6413151	6507054
9379	9	5934967	7061314	1126348	*	Amp	0.118347	0.237518	1.02088	0.298246	0	1	2.00696	GLDC	9	6532464	6645783
56562	9	5934967	7061314	1126348	*	Amp	0.118347	0.237518	1.02088	0.298246	0	1	2.00696	RN7SL25P	9	6542094	6542353
60660	9	5934967	7061314	1126348	*	Amp	0.118347	0.237518	1.02088	0.298246	0	1	2.00696	RN7SL123P	9	6661651	6661942
21951	6	52455833	53111042	655210	*	Amp	0.118347	0.237461	0.909758	0.263158	0	1	2.00648	TRAM2	6	52497402	52576915
24763	6	52455833	53111042	655210	*	Amp	0.118347	0.237461	0.909758	0.263158	0	1	2.00648	TMEM14A	6	52671109	52686588
25238	6	52455833	53111042	655210	*	Amp	0.118347	0.237461	0.909758	0.263158	0	1	2.00648	GSTA2	6	52750089	52763569
25464	6	52455833	53111042	655210	*	Amp	0.118347	0.237461	0.909758	0.263158	0	1	2.00648	GSTA1	6	52791664	52803910
25661	6	52455833	53111042	655210	*	Amp	0.118347	0.237461	0.909758	0.263158	0	1	2.00648	GSTA5	6	52831655	52846095
26900	6	52455833	53111042	655210	*	Amp	0.118347	0.237461	0.909758	0.263158	0	1	2.00648	GSTA3	6	52896639	52909685
27219	6	52455833	53111042	655210	*	Amp	0.118347	0.237461	0.909758	0.263158	0	1	2.00648	GSTA4	6	52977948	52995378
27277	6	52455833	53111042	655210	*	Amp	0.118347	0.237461	0.909758	0.263158	0	1	2.00648	RN7SK	6	52995621	52995948
28459	6	52455833	53111042	655210	*	Amp	0.118347	0.237461	0.909758	0.263158	0	1	2.00648	ICK	6	53001279	53061802
28376	6	52455833	53111042	655210	*	Amp	0.118347	0.237461	0.909758	0.263158	0	1	2.00648	FBXO9	6	53051991	53100873
55831	6	52455833	53111042	655210	*	Amp	0.118347	0.237461	0.909758	0.263158	0	1	2.00648	RN7SL244P	6	53090961	53091257
30446	6	46112389	46304002	191614	*	Amp	0.118347	0.236977	0.830507	0.315789	0	1	2.00239	ENPP4	6	46129993	46146699
30496	6	46112389	46304002	191614	*	Amp	0.118347	0.236977	0.830507	0.315789	0	1	2.00239	ENPP5	6	46159187	46170971
42552	6	49909756	51195296	1285541	*	Amp	0.118347	0.236708	0.879573	0.263158	0	1	2.00012	DEFB133	6	49946021	49950265
42561	6	49909756	51195296	1285541	*	Amp	0.118347	0.236708	0.879573	0.263158	0	1	2.00012	DEFB114	6	49960249	49964105
42564	6	49909756	51195296	1285541	*	Amp	0.118347	0.236708	0.879573	0.263158	0	1	2.00012	DEFB113	6	49968677	49969625
42586	6	49909756	51195296	1285541	*	Amp	0.118347	0.236708	0.879573	0.263158	0	1	2.00012	DEFB110	6	50009138	50021981
43006	6	49909756	51195296	1285541	*	Amp	0.118347	0.236708	0.879573	0.263158	0	1	2.00012	DEFB112	6	50043575	50048651
43519	6	49909756	51195296	1285541	*	Amp	0.118347	0.236708	0.879573	0.263158	0	1	2.00012	TFAP2D	6	50713828	50772988
43539	6	49909756	51195296	1285541	*	Amp	0.118347	0.236708	0.879573	0.263158	0	1	2.00012	TFAP2B	6	50818723	50847613
24944	6	40814315	41049895	235581	*	Amp	0.118347	0.236317	0.974049	0.368421	0	1	1.99681	UNC5CL	6	41026911	41039217
25021	6	40814315	41049895	235581	*	Amp	0.118347	0.236317	0.974049	0.368421	0	1	1.99681	TSPO2	6	41042554	41044337
27936	6	41205586	41224099	18514	*	Amp	0.118347	0.236317	1.00192	0.368421	0	1	1.99681	TREML3P	6	41208713	41217947
55161	1	77275194	77385342	110149	*	Amp	0.107231	0.234706	0.974941	0.157895	0	1	2.18879	AK5	1	77282051	77559969
11412.1	22	46820284	46853864	33581	*	Amp	0.107231	0.233816	0.868899	0.157895	0	1	2.18049	TBC1D22A	22	46762617	47175699
43890.1	1	217760803	218031051	270249	*	Amp	0.100383	0.233134	0.912945	0.473684	0	1	2.32245	SPATA17	1	217631324	217871696
43907	1	217760803	218031051	270249	*	Amp	0.100383	0.233134	0.912945	0.473684	0	1	2.32245	LINC00210	1	217892900	217920804
29774.1	1	91902351	92144727	242377	*	Amp	0.100383	0.232761	1.07672	0.140351	0	1	2.31873	TGFBR3	1	91680343	91906335
30425	1	91902351	92144727	242377	*	Amp	0.100383	0.232761	1.07672	0.140351	0	1	2.31873	BRDT	1	91949371	92014426
31433	1	91902351	92144727	242377	*	Amp	0.100383	0.232761	1.07672	0.140351	0	1	2.31873	EPHX4	1	92029982	92063536
31666	1	91902351	92144727	242377	*	Amp	0.100383	0.232761	1.07672	0.140351	0	1	2.31873	BTBD8	1	92080305	92184725
56809	6	45044580	45850579	806000	*	Amp	0.100383	0.232636	0.829254	0.315789	0	1	2.31748	MIR586	6	45197674	45197770
42948	6	45044580	45850579	806000	*	Amp	0.100383	0.232636	0.829254	0.315789	0	1	2.31748	RUNX2	6	45328157	45664349
55095.1	1	77053542	77113084	59543	*	Amp	0.100383	0.232616	0.971865	0.157895	0	1	2.31728	ST6GALNAC5	1	76867441	77065711
36584	6	47753306	48657946	904641	*	Amp	0.100383	0.231727	0.885487	0.298246	0	1	2.30843	OPN5	6	47781982	47832780
37248	6	47753306	48657946	904641	*	Amp	0.100383	0.231727	0.885487	0.298246	0	1	2.30843	PTCHD4	6	47878028	48068689
58948	15	92792322	92965421	173100	*	Amp	0.09169	0.231564	0.937569	0.175439	0	1	2.52551	MIR3175	15	92904399	92904475
2489	15	92978492	93622678	644187	*	Amp	0.09169	0.231564	0.936681	0.175439	0	1	2.52551	RGMA	15	93035273	93089204
55669	15	97447567	97763089	315523	*	Amp	0.09169	0.231564	1.00129	0.157895	0	1	2.52551	RNA5SP401	15	97472126	97472252
10084	15	97793688	99464454	1670767	*	Amp	0.09169	0.231564	1.00268	0.157895	0	1	2.52551	ARRDC4	15	97960698	97973838
15884	15	97793688	99464454	1670767	*	Amp	0.09169	0.231564	1.00268	0.157895	0	1	2.52551	FAM169B	15	98437162	98547728
16348	15	97793688	99464454	1670767	*	Amp	0.09169	0.231564	1.00268	0.157895	0	1	2.52551	IGF1R	15	98648539	98964530
55757	15	97793688	99464454	1670767	*	Amp	0.09169	0.231564	1.00268	0.157895	0	1	2.52551	MIR4714	15	98784426	98784502
16556	15	97793688	99464454	1670767	*	Amp	0.09169	0.231564	1.00268	0.157895	0	1	2.52551	PGPEP1L	15	98968230	99007795
16579	15	97793688	99464454	1670767	*	Amp	0.09169	0.231564	1.00268	0.157895	0	1	2.52551	SYNM	15	99098217	99135593
19839	15	97793688	99464454	1670767	*	Amp	0.09169	0.231564	1.00268	0.157895	0	1	2.52551	TTC23	15	99136323	99251223
508	15	97793688	99464454	1670767	*	Amp	0.09169	0.231564	1.00268	0.157895	0	1	2.52551	LRRC28	15	99251362	99390729
2768	15	99477911	99816804	338894	*	Amp	0.09169	0.231564	0.993361	0.157895	0	1	2.52551	MEF2A	15	99565417	99716466
2901	15	99477911	99816804	338894	*	Amp	0.09169	0.231564	0.993361	0.157895	0	1	2.52551	LYSMD4	15	99715697	99733561
3736	15	99477911	99816804	338894	*	Amp	0.09169	0.231564	0.993361	0.157895	0	1	2.52551	DNM1P46	15	99790156	99806927
63199	15	99477911	99816804	338894	*	Amp	0.09169	0.231564	0.993361	0.157895	0	1	2.52551	RN7SL484P	15	99791209	99791410
7286.2	18	32750569	32808388	57820	*	Amp	0.09169	0.23152	1.08727	0.175439	0	1	2.52503	KLHL14	18	32672671	32773062
31756	1	39447322	39531273	83952	*	Amp	0.09169	0.231188	0.932955	0.210526	0	1	2.52141	BMP8A	1	39491646	39525935
35303	1	39638525	39754533	116009	*	Amp	0.09169	0.231188	0.932955	0.210526	0	1	2.52141	NT5C1A	1	39659121	39672038
35313	1	39638525	39754533	116009	*	Amp	0.09169	0.231188	0.932955	0.210526	0	1	2.52141	HPCAL4	1	39678648	39691689
35501	1	39638525	39754533	116009	*	Amp	0.09169	0.231188	0.932955	0.210526	0	1	2.52141	PPIE	1	39692182	39763914
41393.1	6	106207093	106214535	7443	*	Amp	0.09169	0.231018	1.09192	0.157895	0	1	2.51956	ATG5	6	106045423	106325791
10424	15	100745034	100963175	218142	*	Amp	0.078174	0.227144	1.29908	0.105263	0	1	2.90562	ALDH1A3	15	100877714	100916626
19818	9	13817464	14152773	335310	*	Amp	0.078174	0.226834	0.965625	0.333333	0	1	2.90166	LINC00583	9	13927971	13945610
40915	9	13817464	14152773	335310	*	Amp	0.078174	0.226834	0.965625	0.333333	0	1	2.90166	NFIB	9	14081843	14398983
17418	18	24404056	24682569	278514	*	Amp	0.078174	0.22675	1.43866	0.175439	0	1	2.90058	IMPACT	18	24426616	24453535
19536	18	24404056	24682569	278514	*	Amp	0.078174	0.22675	1.43866	0.175439	0	1	2.90058	HRH4	18	24460629	24479957
41066	1	86260148	87748588	1488441	*	Amp	0.078174	0.225041	0.978237	0.157895	0	1	2.87872	ODF2L	1	86346824	86396342
41496	1	86260148	87748588	1488441	*	Amp	0.078174	0.225041	0.978237	0.157895	0	1	2.87872	CLCA2	1	86424086	86456558
41931	1	86260148	87748588	1488441	*	Amp	0.078174	0.225041	0.978237	0.157895	0	1	2.87872	CLCA1	1	86468368	86500289
42038	1	86260148	87748588	1488441	*	Amp	0.078174	0.225041	0.978237	0.157895	0	1	2.87872	CLCA4	1	86547078	86580754
42069	1	86260148	87748588	1488441	*	Amp	0.078174	0.225041	0.978237	0.157895	0	1	2.87872	CLCA3P	1	86634273	86655376
43344	1	86260148	87748588	1488441	*	Amp	0.078174	0.225041	0.978237	0.157895	0	1	2.87872	SH3GLB1	1	86704570	86748184
43677	1	86260148	87748588	1488441	*	Amp	0.078174	0.225041	0.978237	0.157895	0	1	2.87872	HS2ST1	1	86914648	87109998
20740	1	86260148	87748588	1488441	*	Amp	0.078174	0.225041	0.978237	0.157895	0	1	2.87872	LMO4	1	87328468	87348923
59032	1	86260148	87748588	1488441	*	Amp	0.078174	0.225041	0.978237	0.157895	0	1	2.87872	RNA5SP52	1	87453240	87453373
20815	1	88570483	89979180	1408698	*	Amp	0.078174	0.225041	0.985343	0.157895	0	1	2.87872	PKN2	1	88684222	88836255
23072	1	88570483	89979180	1408698	*	Amp	0.078174	0.225041	0.985343	0.157895	0	1	2.87872	GTF2B	1	88852932	88891944
23224	1	88570483	89979180	1408698	*	Amp	0.078174	0.225041	0.985343	0.157895	0	1	2.87872	RBMXL1	1	88979456	88992960
23580	1	88570483	89979180	1408698	*	Amp	0.078174	0.225041	0.985343	0.157895	0	1	2.87872	GBP3	1	89006666	89022894
23842	1	88570483	89979180	1408698	*	Amp	0.078174	0.225041	0.985343	0.157895	0	1	2.87872	GBP1	1	89052319	89065360
23924	1	88570483	89979180	1408698	*	Amp	0.078174	0.225041	0.985343	0.157895	0	1	2.87872	GBP2	1	89106132	89150456
23917	1	88570483	89979180	1408698	*	Amp	0.078174	0.225041	0.985343	0.157895	0	1	2.87872	GBP7	1	89131751	89176040
23971	1	88570483	89979180	1408698	*	Amp	0.078174	0.225041	0.985343	0.157895	0	1	2.87872	GBP4	1	89181148	89198932
24159	1	88570483	89979180	1408698	*	Amp	0.078174	0.225041	0.985343	0.157895	0	1	2.87872	GBP5	1	89258950	89272804
24294	1	88570483	89979180	1408698	*	Amp	0.078174	0.225041	0.985343	0.157895	0	1	2.87872	GBP6	1	89364058	89386461
24406	1	88570483	89979180	1408698	*	Amp	0.078174	0.225041	0.985343	0.157895	0	1	2.87872	GBP1P1	1	89407679	89426243
24882	1	88570483	89979180	1408698	*	Amp	0.078174	0.225041	0.985343	0.157895	0	1	2.87872	LRRC8B	1	89524836	89597864
24839	1	88570483	89979180	1408698	*	Amp	0.078174	0.225041	0.985343	0.157895	0	1	2.87872	LRRC8C	1	89633072	89769903
24864	1	88570483	89979180	1408698	*	Amp	0.078174	0.225041	0.985343	0.157895	0	1	2.87872	LRRC8D	1	89821014	89936611
44312	9	14592321	14648130	55810	*	Amp	0.069579	0.224864	1.00576	0.315789	0	1	3.23178	ZDHHC21	9	14611071	14693471
48328	6	35207894	35431932	224039	*	Amp	0.069579	0.223931	0.724934	0.350877	0	1	3.21837	SCUBE3	6	35214419	35253079
48924	6	35207894	35431932	224039	*	Amp	0.069579	0.223931	0.724934	0.350877	0	1	3.21837	ZNF76	6	35258909	35295985
49401	6	35207894	35431932	224039	*	Amp	0.069579	0.223931	0.724934	0.350877	0	1	3.21837	DEF6	6	35297852	35321771
49560	6	35207894	35431932	224039	*	Amp	0.069579	0.223931	0.724934	0.350877	0	1	3.21837	PPARD	6	35342558	35428191
30286	6	39296978	39315001	18024	*	Amp	0.049308	0.219805	0.941521	0.350877	0	1	4.4578	KCNK17	6	39299001	39314553
45855	6	35106567	35202791	96225	*	Amp	0.049308	0.219596	0.757917	0.333333	0	1	4.45356	TCP11	6	35118071	35148610
4036	6	36025303	36202561	177259	*	Amp	0.049308	0.219401	0.744185	0.350877	0	1	4.4496	MAPK14	6	36027677	36111236
5375	6	36025303	36202561	177259	*	Amp	0.049308	0.219401	0.744185	0.350877	0	1	4.4496	MAPK13	6	36127809	36144524
57244	9	8646021	12637450	3991430	*	Amp	0.049308	0.219315	1.0244	0.298246	0	1	4.44786	RN7SL5P	9	9442060	9442380
37003	1	84609358	84732457	123100	*	Amp	0.039323	0.217444	1.06619	0.140351	0	1	5.52969	SSX2IP	1	84643707	84690803
38680	1	94124657	94159695	35039	*	Amp	0.039323	0.216434	1.34383	0.105263	0	1	5.50401	ARHGAP29	1	94148988	94275068
55705	1	94124657	94159695	35039	*	Amp	0.039323	0.216434	1.34383	0.105263	0	1	5.50401	RN7SL440P	1	94150738	94151080
38824	4	77702971	79182772	1479802	*	Amp	0.029699	0.21561	0.801328	0.157895	0	1	7.25984	CNOT6L	4	77713387	77819615
40714	4	77702971	79182772	1479802	*	Amp	0.029699	0.21561	0.801328	0.157895	0	1	7.25984	MRPL1	4	77862520	77952790
42191	4	77702971	79182772	1479802	*	Amp	0.029699	0.21561	0.801328	0.157895	0	1	7.25984	FRAS1	4	78057570	78544269
57353	18	25461690	25882568	420879	*	Amp	0.029699	0.215251	1.36106	0.192982	0	1	7.24775	RN7SL97P	18	25818234	25818532
37216	15	91687220	92570450	883231	*	Amp	0.029699	0.215242	0.844272	0.175439	0	1	7.24745	SLCO3A1	15	91853695	92172435
38484	15	91687220	92570450	883231	*	Amp	0.029699	0.215242	0.844272	0.175439	0	1	7.24745	ST8SIA2	15	92393828	92468728
39629	15	91687220	92570450	883231	*	Amp	0.029699	0.215242	0.844272	0.175439	0	1	7.24745	C15orf32	15	92471654	92501117
39677	15	91687220	92570450	883231	*	Amp	0.029699	0.215242	0.844272	0.175439	0	1	7.24745	LINC00930	15	92567818	92572042
33876	6	53112973	53416053	303081	*	Amp	0.029699	0.215117	0.960995	0.22807	0	1	7.24324	GCM1	6	53126964	53148829
34498	6	53112973	53416053	303081	*	Amp	0.029699	0.215117	0.960995	0.22807	0	1	7.24324	ELOVL5	6	53267398	53349179
62362	6	53112973	53416053	303081	*	Amp	0.029699	0.215117	0.960995	0.22807	0	1	7.24324	MIR5685	6	53276993	53277071
58700	6	53112973	53416053	303081	*	Amp	0.029699	0.215117	0.960995	0.22807	0	1	7.24324	RN7SKP256	6	53415294	53415607
62823	1	85857916	85907625	49710	*	Amp	0.029699	0.214927	1.19752	0.122807	0	1	7.23684	RNA5SP51	1	85883680	85883798
37500	6	53644998	53730821	85824	*	Amp	0.029699	0.214651	1.01833	0.210526	0	1	7.22755	KLHL31	6	53647901	53665708
39788	1	43335137	43381065	45929	*	Amp	0.029699	0.214054	1.03307	0.157895	0	1	7.20745	MPL	1	43337849	43352772
39874	1	43335137	43381065	45929	*	Amp	0.029699	0.214054	1.03307	0.157895	0	1	7.20745	CDC20	1	43358955	43363203
40255	1	43335137	43381065	45929	*	Amp	0.029699	0.214054	1.03307	0.157895	0	1	7.20745	ELOVL1	1	43363397	43368074
12326	4	70319480	70849567	530088	*	Amp	0.020982	0.213577	0.763763	0.140351	0	1	10.1791	CABS1	4	70334966	70337116
12345	4	70319480	70849567	530088	*	Amp	0.020982	0.213577	0.763763	0.140351	0	1	10.1791	SMR3A	4	70360761	70367158
12690	4	70319480	70849567	530088	*	Amp	0.020982	0.213577	0.763763	0.140351	0	1	10.1791	SMR3B	4	70370093	70390244
12879	4	70319480	70849567	530088	*	Amp	0.020982	0.213577	0.763763	0.140351	0	1	10.1791	MUC7	4	70430492	70482997
13467	4	70319480	70849567	530088	*	Amp	0.020982	0.213577	0.763763	0.140351	0	1	10.1791	AMTN	4	70518540	70532742
13977	4	70319480	70849567	530088	*	Amp	0.020982	0.213577	0.763763	0.140351	0	1	10.1791	AMBN	4	70592256	70607288
14839	4	70319480	70849567	530088	*	Amp	0.020982	0.213577	0.763763	0.140351	0	1	10.1791	ENAM	4	70628744	70686816
15672	4	70319480	70849567	530088	*	Amp	0.020982	0.213577	0.763763	0.140351	0	1	10.1791	UTP3	4	70688479	70690551
15702	4	70319480	70849567	530088	*	Amp	0.020982	0.213577	0.763763	0.140351	0	1	10.1791	RUFY3	4	70704204	70807315
20250	4	70319480	70849567	530088	*	Amp	0.020982	0.213577	0.763763	0.140351	0	1	10.1791	GRSF1	4	70815782	70839945
28512	4	71170765	73254646	2083882	*	Amp	0.020982	0.213577	0.745028	0.157895	0	1	10.1791	GC	4	71741693	71804041
58350	4	71170765	73254646	2083882	*	Amp	0.020982	0.213577	0.745028	0.157895	0	1	10.1791	RNA5SP163	4	71759518	71759616
28864	4	71170765	73254646	2083882	*	Amp	0.020982	0.213577	0.745028	0.157895	0	1	10.1791	NPFFR2	4	72031804	72148067
29209	4	71170765	73254646	2083882	*	Amp	0.020982	0.213577	0.745028	0.157895	0	1	10.1791	ADAMTS3	4	72280969	72569386
56344	4	71170765	73254646	2083882	*	Amp	0.020982	0.213577	0.745028	0.157895	0	1	10.1791	RNU4ATAC9P	4	72965178	72965303
57741	4	71170765	73254646	2083882	*	Amp	0.020982	0.213577	0.745028	0.157895	0	1	10.1791	RNU6ATAC5P	4	73026748	73026873
30713	4	71170765	73254646	2083882	*	Amp	0.020982	0.213577	0.745028	0.157895	0	1	10.1791	COX18	4	73052362	73069755
19807	9	4442476	4846754	404279	*	Amp	0.020982	0.213303	0.964166	0.280702	0	1	10.166	SLC1A1	9	4490444	4587469
19876	9	4442476	4846754	404279	*	Amp	0.020982	0.213303	0.964166	0.280702	0	1	10.166	SPATA6L	9	4553386	4666674
23721	9	4442476	4846754	404279	*	Amp	0.020982	0.213303	0.964166	0.280702	0	1	10.166	CDC37L1	9	4679559	4708398
25318	9	4442476	4846754	404279	*	Amp	0.020982	0.213303	0.964166	0.280702	0	1	10.166	AK3	9	4709559	4742043
1649	9	4885782	5932713	1046932	*	Amp	0.020982	0.213303	0.988591	0.298246	0	1	10.166	JAK2	9	4984390	5128183
1849	9	4885782	5932713	1046932	*	Amp	0.020982	0.213303	0.988591	0.298246	0	1	10.166	INSL6	9	5123880	5185668
3519	9	4885782	5932713	1046932	*	Amp	0.020982	0.213303	0.988591	0.298246	0	1	10.166	INSL4	9	5231419	5235304
3538	9	4885782	5932713	1046932	*	Amp	0.020982	0.213303	0.988591	0.298246	0	1	10.166	RLN2	9	5299868	5304969
3654	9	4885782	5932713	1046932	*	Amp	0.020982	0.213303	0.988591	0.298246	0	1	10.166	RLN1	9	5334969	5339873
3764	9	4885782	5932713	1046932	*	Amp	0.020982	0.213303	0.988591	0.298246	0	1	10.166	PLGRKT	9	5357973	5437878
4437	9	4885782	5932713	1046932	*	Amp	0.020982	0.213303	0.988591	0.298246	0	1	10.166	CD274	9	5450503	5470566
4559	9	4885782	5932713	1046932	*	Amp	0.020982	0.213303	0.988591	0.298246	0	1	10.166	PDCD1LG2	9	5510570	5571254
6709	9	4885782	5932713	1046932	*	Amp	0.020982	0.213303	0.988591	0.298246	0	1	10.166	ERMP1	9	5765076	5833117
1856	9	4885782	5932713	1046932	*	Amp	0.020982	0.213303	0.988591	0.298246	0	1	10.166	MLANA	9	5890802	5910606
32369.1	15	90166382	90361164	194783	*	Amp	0.020982	0.213242	0.901718	0.157895	0	1	10.1631	SEMA4B	15	90160604	90229679
56275	15	90166382	90361164	194783	*	Amp	0.020982	0.213242	0.901718	0.157895	0	1	10.1631	RN7SL346P	15	90166233	90166526
34391	15	90166382	90361164	194783	*	Amp	0.020982	0.213242	0.901718	0.157895	0	1	10.1631	CIB1	15	90229975	90234047
34379	15	90166382	90361164	194783	*	Amp	0.020982	0.213242	0.901718	0.157895	0	1	10.1631	GDPGP1	15	90233808	90245811
34364	15	90166382	90361164	194783	*	Amp	0.020982	0.213242	0.901718	0.157895	0	1	10.1631	NGRN	15	90265659	90278141
56556	15	90166382	90361164	194783	*	Amp	0.020982	0.213242	0.901718	0.157895	0	1	10.1631	RN7SL736P	15	90293939	90294207
36908	15	90166382	90361164	194783	*	Amp	0.020982	0.213242	0.901718	0.157895	0	1	10.1631	GABARAPL3	15	90348844	90349197
36964	15	90166382	90361164	194783	*	Amp	0.020982	0.213242	0.901718	0.157895	0	1	10.1631	ZNF774	15	90352245	90369146
41334	6	70996590	71352929	356340	*	Amp	0.020982	0.212962	1.10329	0.157895	0	1	10.1497	OGFRL1	6	71288803	71308950
31492	6	46376414	46768049	391636	*	Amp	0.010393	0.21052	0.859433	0.298246	0	1	20.2559	CYP39A1	6	46549580	46652830
31899	6	46376414	46768049	391636	*	Amp	0.010393	0.21052	0.859433	0.298246	0	1	20.2559	SLC25A27	6	46652915	46678193
31984	6	46376414	46768049	391636	*	Amp	0.010393	0.21052	0.859433	0.298246	0	1	20.2559	TDRD6	6	46687875	46704319
32001	6	46376414	46768049	391636	*	Amp	0.010393	0.21052	0.859433	0.298246	0	1	20.2559	PLA2G7	6	46704201	46735693
33566	6	46376414	46768049	391636	*	Amp	0.010393	0.21052	0.859433	0.298246	0	1	20.2559	ANKRD66	6	46746917	46759506
55085.1	1	76346213	77053391	707179	*	Amp	0.010393	0.209862	1.01869	0.140351	0	1	20.1926	ST6GALNAC3	1	76074719	76634601
58898	1	77386153	78086070	699918	*	Amp	0.010393	0.209862	1.01869	0.140351	0	1	20.1926	RNA5SP20	1	77614869	77614952
59944	1	77386153	78086070	699918	*	Amp	0.010393	0.209862	1.01869	0.140351	0	1	20.1926	RN7SL370P	1	77645324	77645618
55207	1	77386153	78086070	699918	*	Amp	0.010393	0.209862	1.01869	0.140351	0	1	20.1926	USP33	1	77695987	77759852
61404	1	77386153	78086070	699918	*	Amp	0.010393	0.209862	1.01869	0.140351	0	1	20.1926	RNA5SP21	1	77779904	77779999
55247	1	77386153	78086070	699918	*	Amp	0.010393	0.209862	1.01869	0.140351	0	1	20.1926	NEXN	1	77888513	77943895
55281	1	77386153	78086070	699918	*	Amp	0.010393	0.209862	1.01869	0.140351	0	1	20.1926	FUBP1	1	77944055	77979110
55322	1	77386153	78086070	699918	*	Amp	0.010393	0.209862	1.01869	0.140351	0	1	20.1926	DNAJB4	1	77979175	78017964
38757	1	51233372	51394094	160723	*	Amp	0.003635	0.208651	0.877953	0.157895	0	1	57.4006	RNF11	1	51236271	51273455
40016	1	51233372	51394094	160723	*	Amp	0.003635	0.208651	0.877953	0.157895	0	1	57.4006	TTC39A	1	51287258	51345116
43868	1	216650304	217759877	1109574	*	Amp	0.003635	0.207861	0.911482	0.45614	0	1	57.1832	GPATCH2	1	217426992	217631082
15279	18	33483663	33732699	249037	*	Amp	0.003635	0.207414	1.14722	0.175439	0	1	57.0602	ASXL3	18	33578233	33751192
61524	1	44037124	44803847	766724	*	Amp	0	0.207336	0.854185	0.192982	0	1	#NAME?	RN7SL479P	1	44117098	44117397
54313	1	44037124	44803847	766724	*	Amp	0	0.207336	0.854185	0.192982	0	1	#NAME?	KLF17	1	44118850	44135140
54713	1	44037124	44803847	766724	*	Amp	0	0.207336	0.854185	0.192982	0	1	#NAME?	DMAP1	1	44213455	44220681
34034	1	44037124	44803847	766724	*	Amp	0	0.207336	0.854185	0.192982	0	1	#NAME?	ERI3	1	44221070	44355260
35769	1	44037124	44803847	766724	*	Amp	0	0.207336	0.854185	0.192982	0	1	#NAME?	RNF220	1	44405194	44651724
62180	1	44037124	44803847	766724	*	Amp	0	0.207336	0.854185	0.192982	0	1	#NAME?	MIR5584	1	44545493	44545552
35747	1	44037124	44803847	766724	*	Amp	0	0.207336	0.854185	0.192982	0	1	#NAME?	TMEM53	1	44635238	44674555
37960	1	44037124	44803847	766724	*	Amp	0	0.207336	0.854185	0.192982	0	1	#NAME?	KIF2C	1	44739818	44767767
38152	1	44037124	44803847	766724	*	Amp	0	0.207336	0.854185	0.192982	0	1	#NAME?	RPS8	1	44775251	44778779
61423	1	44037124	44803847	766724	*	Amp	0	0.207336	0.854185	0.192982	0	1	#NAME?	SNORD55	1	44775864	44775943
60008	1	44037124	44803847	766724	*	Amp	0	0.207336	0.854185	0.192982	0	1	#NAME?	SNORD38A	1	44777843	44777912
59770	1	44037124	44803847	766724	*	Amp	0	0.207336	0.854185	0.192982	0	1	#NAME?	SNORD38B	1	44778390	44778456
38986	1	44037124	44803847	766724	*	Amp	0	0.207336	0.854185	0.192982	0	1	#NAME?	BEST4	1	44783585	44787705
39341	1	44037124	44803847	766724	*	Amp	0	0.207336	0.854185	0.192982	0	1	#NAME?	PLK3	1	44800225	44805990
40507	6	42147620	43045462	897843	*	Amp	0	0.20675	0.913361	0.368421	0	1	#NAME?	GUCA1A	6	42155406	42180056
41346	6	42147620	43045462	897843	*	Amp	0	0.20675	0.913361	0.368421	0	1	#NAME?	GUCA1B	6	42184401	42194916
41360	6	42147620	43045462	897843	*	Amp	0	0.20675	0.913361	0.368421	0	1	#NAME?	MRPS10	6	42206801	42217865
41449	6	42147620	43045462	897843	*	Amp	0	0.20675	0.913361	0.368421	0	1	#NAME?	TRERF1	6	42224931	42452051
42242	6	42147620	43045462	897843	*	Amp	0	0.20675	0.913361	0.368421	0	1	#NAME?	UBR2	6	42564062	42693504
42784	6	42147620	43045462	897843	*	Amp	0	0.20675	0.913361	0.368421	0	1	#NAME?	PRPH2	6	42696600	42722574
43283	6	42147620	43045462	897843	*	Amp	0	0.20675	0.913361	0.368421	0	1	#NAME?	TBCC	6	42744481	42746096
43499	6	42147620	43045462	897843	*	Amp	0	0.20675	0.913361	0.368421	0	1	#NAME?	RPL7L1	6	42879618	42889925
43581	6	42147620	43045462	897843	*	Amp	0	0.20675	0.913361	0.368421	0	1	#NAME?	C6orf226	6	42890265	42890816
43592	6	42147620	43045462	897843	*	Amp	0	0.20675	0.913361	0.368421	0	1	#NAME?	PTCRA	6	42915989	42925835
43636	6	42147620	43045462	897843	*	Amp	0	0.20675	0.913361	0.368421	0	1	#NAME?	CNPY3	6	42929192	42939287
44174	6	42147620	43045462	897843	*	Amp	0	0.20675	0.913361	0.368421	0	1	#NAME?	GNMT	6	42960758	42963880
44142	6	42147620	43045462	897843	*	Amp	0	0.20675	0.913361	0.368421	0	1	#NAME?	PEX6	6	42963870	42979220
46244	6	42147620	43045462	897843	*	Amp	0	0.20675	0.913361	0.368421	0	1	#NAME?	PPP2R5D	6	42984499	43012342
46492	6	42147620	43045462	897843	*	Amp	0	0.20675	0.913361	0.368421	0	1	#NAME?	MEA1	6	43011143	43016868
46511	6	42147620	43045462	897843	*	Amp	0	0.20675	0.913361	0.368421	0	1	#NAME?	KLHDC3	6	43014103	43021298
43359	6	42147620	43045462	897843	*	Amp	0	0.20675	0.913361	0.368421	0	1	#NAME?	RRP36	6	43021645	43034156
61031	6	42147620	43045462	897843	*	Amp	0	0.20675	0.913361	0.368421	0	1	#NAME?	RN7SL403P	6	43036196	43036500
43794	6	42147620	43045462	897843	*	Amp	0	0.20675	0.913361	0.368421	0	1	#NAME?	CUL7	6	43037617	43053945
3229.1	22	46229719	46265245	35527	*	Amp	0	0.206141	0.905459	0.140351	0	1	#NAME?	PPARA	22	46150521	46243756
3288	22	46229719	46265245	35527	*	Amp	0	0.206141	0.905459	0.140351	0	1	#NAME?	CDPF1	22	46244011	46250679
3452	22	46229719	46265245	35527	*	Amp	0	0.206141	0.905459	0.140351	0	1	#NAME?	PKDREJ	22	46255663	46263355
9584	22	46482948	46815805	332858	*	Amp	0	0.206141	0.894429	0.140351	0	1	#NAME?	GRAMD4	22	46576012	46679790
10157	22	46482948	46815805	332858	*	Amp	0	0.206141	0.894429	0.140351	0	1	#NAME?	CERK	22	46684411	46738261
36028	18	27189669	27951989	762321	*	Amp	0	0.205965	1.20963	0.210526	0	1	#NAME?	CDH2	18	27950966	28177446
37759	6	49286827	49534288	247462	*	Amp	0	0.203549	0.802868	0.280702	0	1	#NAME?	MUT	6	49430360	49463191
39459	6	49286827	49534288	247462	*	Amp	0	0.203549	0.802868	0.280702	0	1	#NAME?	CENPQ	6	49463378	49493107
39603	6	49286827	49534288	247462	*	Amp	0	0.203549	0.802868	0.280702	0	1	#NAME?	GLYATL3	6	49499958	49527047
39004.1	1	60058706	60752894	694189	*	Amp	0	0.203181	0.883452	0.157895	0	1	#NAME?	C1orf87	1	59987269	60073770
13454	18	32820181	33214421	394241	*	Amp	0	0.202492	1.1215	0.157895	0	1	#NAME?	CCDC178	18	32937402	33441101
49995.4	1	68167491	68351381	183891	*	Amp	0	0.200795	0.901995	0.157895	0	1	#NAME?	WLS	1	68098473	68233120
57981	1	68167491	68351381	183891	*	Amp	0	0.200795	0.901995	0.157895	0	1	#NAME?	MIR1262	1	68183518	68183610
49840.1	1	37938341	38330054	391714	*	Amp	0	0.199681	1.07549	0.157895	0	1	#NAME?	INPP5B	1	37860697	37947057
50587	1	37938341	38330054	391714	*	Amp	0	0.199681	1.07549	0.157895	0	1	#NAME?	SF3A3	1	37956975	37990921
50839	1	37938341	38330054	391714	*	Amp	0	0.199681	1.07549	0.157895	0	1	#NAME?	FHL3	1	37996770	38005606
51130	1	37938341	38330054	391714	*	Amp	0	0.199681	1.07549	0.157895	0	1	#NAME?	POU3F1	1	38044611	38046794
56475	1	37938341	38330054	391714	*	Amp	0	0.199681	1.07549	0.157895	0	1	#NAME?	MIR3659	1	38089231	38089329
8763	22	43773877	45540891	1767015	*	Amp	0	0.197771	1.00525	0.105263	0	1	#NAME?	SULT4A1	22	43824509	43862503
9564	22	43773877	45540891	1767015	*	Amp	0	0.197771	1.00525	0.105263	0	1	#NAME?	PNPLA5	22	43879678	43892013
11238	22	43773877	45540891	1767015	*	Amp	0	0.197771	1.00525	0.105263	0	1	#NAME?	PNPLA3	22	43923739	43964488
10901	22	43773877	45540891	1767015	*	Amp	0	0.197771	1.00525	0.105263	0	1	#NAME?	SAMM50	22	43955421	44010531
11054	22	43773877	45540891	1767015	*	Amp	0	0.197771	1.00525	0.105263	0	1	#NAME?	PARVB	22	43999211	44172949
21240	22	43773877	45540891	1767015	*	Amp	0	0.197771	1.00525	0.105263	0	1	#NAME?	PARVG	22	44172956	44219533
22567	22	43773877	45540891	1767015	*	Amp	0	0.197771	1.00525	0.105263	0	1	#NAME?	LINC00207	22	44569339	44572341
22576	22	43773877	45540891	1767015	*	Amp	0	0.197771	1.00525	0.105263	0	1	#NAME?	LINC00229	22	44606939	44625419
24128	22	43773877	45540891	1767015	*	Amp	0	0.197771	1.00525	0.105263	0	1	#NAME?	PRR5	22	44668547	44737681
24302	22	43773877	45540891	1767015	*	Amp	0	0.197771	1.00525	0.105263	0	1	#NAME?	ARHGAP8	22	44752558	44862788
27047	22	43773877	45540891	1767015	*	Amp	0	0.197771	1.00525	0.105263	0	1	#NAME?	PHF21B	22	44881162	45009999
27732	22	43773877	45540891	1767015	*	Amp	0	0.197771	1.00525	0.105263	0	1	#NAME?	NUP50	22	45163841	45188015
28928	22	43773877	45540891	1767015	*	Amp	0	0.197771	1.00525	0.105263	0	1	#NAME?	KIAA0930	22	45190338	45240769
60904	22	43773877	45540891	1767015	*	Amp	0	0.197771	1.00525	0.105263	0	1	#NAME?	MIR1249	22	45200954	45201019
29351	22	43773877	45540891	1767015	*	Amp	0	0.197771	1.00525	0.105263	0	1	#NAME?	UPK3A	22	45284982	45295874
29684	22	43773877	45540891	1767015	*	Amp	0	0.197771	1.00525	0.105263	0	1	#NAME?	FAM118A	22	45308968	45341955
29903	22	43773877	45540891	1767015	*	Amp	0	0.197771	1.00525	0.105263	0	1	#NAME?	SMC1B	22	45344063	45413619
30148	22	43773877	45540891	1767015	*	Amp	0	0.197771	1.00525	0.105263	0	1	#NAME?	RIBC2	22	45413691	45432496
32468	22	43773877	45540891	1767015	*	Amp	0	0.197771	1.00525	0.105263	0	1	#NAME?	FBLN1	22	45502238	45601135
42869	6	34700776	35100493	399718	*	Amp	0	0.196953	0.727545	0.333333	0	1	#NAME?	SNRPC	6	34757406	34773794
42932	6	34700776	35100493	399718	*	Amp	0	0.196953	0.727545	0.333333	0	1	#NAME?	UHRF1BP1	6	34792015	34883138
42977	6	34700776	35100493	399718	*	Amp	0	0.196953	0.727545	0.333333	0	1	#NAME?	TAF11	6	34877462	34888089
43762	6	34700776	35100493	399718	*	Amp	0	0.196953	0.727545	0.333333	0	1	#NAME?	ANKS1A	6	34889265	35091413
50055	6	35434273	36024634	590362	*	Amp	0	0.196953	0.730902	0.333333	0	1	#NAME?	FANCE	6	35452356	35467103
50100	6	35434273	36024634	590362	*	Amp	0	0.196953	0.730902	0.333333	0	1	#NAME?	RPL10A	6	35468408	35470785
50331	6	35434273	36024634	590362	*	Amp	0	0.196953	0.730902	0.333333	0	1	#NAME?	TEAD3	6	35473597	35497076
50558	6	35434273	36024634	590362	*	Amp	0	0.196953	0.730902	0.333333	0	1	#NAME?	TULP1	6	35497874	35512938
51188	6	35434273	36024634	590362	*	Amp	0	0.196953	0.730902	0.333333	0	1	#NAME?	FKBP5	6	35573585	35728583
57554	6	35434273	36024634	590362	*	Amp	0	0.196953	0.730902	0.333333	0	1	#NAME?	MIR5690	6	35664717	35664789
51326	6	35434273	36024634	590362	*	Amp	0	0.196953	0.730902	0.333333	0	1	#NAME?	ARMC12	6	35737032	35749079
51868	6	35434273	36024634	590362	*	Amp	0	0.196953	0.730902	0.333333	0	1	#NAME?	CLPSL2	6	35776594	35779552
51931	6	35434273	36024634	590362	*	Amp	0	0.196953	0.730902	0.333333	0	1	#NAME?	CLPSL1	6	35781017	35793675
51941	6	35434273	36024634	590362	*	Amp	0	0.196953	0.730902	0.333333	0	1	#NAME?	CLPS	6	35794982	35797344
52180	6	35434273	36024634	590362	*	Amp	0	0.196953	0.730902	0.333333	0	1	#NAME?	LHFPL5	6	35805293	35833874
52095	6	35434273	36024634	590362	*	Amp	0	0.196953	0.730902	0.333333	0	1	#NAME?	SRPK1	6	35832966	35921342
873	6	35434273	36024634	590362	*	Amp	0	0.196953	0.730902	0.333333	0	1	#NAME?	SLC26A8	6	35943514	36024868
26120	1	66920432	66925984	5553	*	Amp	0	0.196608	1.03098	0.140351	0	1	#NAME?	MIER1	1	66924895	66988619
58549	6	106215748	106741280	525533	*	Amp	0	0.196003	1.12919	0.140351	0	1	#NAME?	RNA5SP211	6	106449381	106449497
42092	6	106215748	106741280	525533	*	Amp	0	0.196003	1.12919	0.140351	0	1	#NAME?	RTN4IP1	6	106571971	106629487
43595	6	106215748	106741280	525533	*	Amp	0	0.196003	1.12919	0.140351	0	1	#NAME?	QRSL1	6	106629578	106668417
45134	9	14649566	14945267	295702	*	Amp	0	0.195965	0.965625	0.315789	0	1	#NAME?	CER1	9	14719724	14722717
45578	9	14649566	14945267	295702	*	Amp	0	0.195965	0.965625	0.315789	0	1	#NAME?	FREM1	9	14734666	14910995
39779	10	59795776	60587623	791848	*	Amp	0	0.19583	1.45789	0.087719	0	1	#NAME?	ANK3	10	60026298	60733490
13632	22	47553037	47628706	75670	*	Amp	0	0.19554	0.993207	0.122807	0	1	#NAME?	LINC00898	22	47621043	47631569
56208	1	39080101	39359806	279706	*	Amp	0	0.194705	0.999409	0.175439	0	1	#NAME?	RNA5SP44	1	39154164	39154296
23490.1	15	89278379	89345947	67569	*	Amp	0	0.193202	0.886414	0.157895	0	1	#NAME?	FANCI	15	89243949	89317261
23930	15	89278379	89345947	67569	*	Amp	0	0.193202	0.886414	0.157895	0	1	#NAME?	POLG	15	89305198	89334861
59147	6	47659318	47746982	87665	*	Amp	0	0.192743	0.833504	0.298246	0	1	#NAME?	RN7SKP116	6	47715283	47715601
37517	6	53731461	53961077	229617	*	Amp	0	0.191764	0.936393	0.210526	0	1	#NAME?	LRRC1	6	53794497	53924121
54929	1	62651786	62798669	146884	*	Amp	0	0.19036	0.777108	0.175439	0	1	#NAME?	ATG4C	1	62784135	62865513
36748	1	54117985	54625292	507308	*	Amp	0	0.189361	1.08223	0.122807	0	1	#NAME?	CDCP2	1	54132968	54153770
36713	1	54117985	54625292	507308	*	Amp	0	0.189361	1.08223	0.122807	0	1	#NAME?	CYB5RL	1	54169651	54200036
36474	1	54117985	54625292	507308	*	Amp	0	0.189361	1.08223	0.122807	0	1	#NAME?	MRPL37	1	54184041	54225464
36510	1	54117985	54625292	507308	*	Amp	0	0.189361	1.08223	0.122807	0	1	#NAME?	SSBP3	1	54225432	54413479
39150	1	54117985	54625292	507308	*	Amp	0	0.189361	1.08223	0.122807	0	1	#NAME?	FAM151A	1	54609182	54623556
37534	1	84732529	85036784	304256	*	Amp	0	0.187477	0.979994	0.140351	0	1	#NAME?	LPAR3	1	84811602	84893213
37550	1	84732529	85036784	304256	*	Amp	0	0.187477	0.979994	0.140351	0	1	#NAME?	MCOLN2	1	84925583	84997113
37981	1	84732529	85036784	304256	*	Amp	0	0.187477	0.979994	0.140351	0	1	#NAME?	WDR63	1	84999147	85133138
37912	1	84732529	85036784	304256	*	Amp	0	0.187477	0.979994	0.140351	0	1	#NAME?	MCOLN3	1	85018082	85048499
35476	1	39759920	39886995	127076	*	Amp	0	0.185018	0.924431	0.175439	0	1	#NAME?	BMP8B	1	39757182	39788861
35497	1	39759920	39886995	127076	*	Amp	0	0.185018	0.924431	0.175439	0	1	#NAME?	OXCT2	1	39769523	39771348
36400	1	39759920	39886995	127076	*	Amp	0	0.185018	0.924431	0.175439	0	1	#NAME?	TRIT1	1	39838110	39883511
9454	22	42474453	42579547	105095	*	Amp	0	0.18453	1.1318	0.087719	0	1	#NAME?	SERHL	22	42500579	42512560
9502	22	42474453	42579547	105095	*	Amp	0	0.18453	1.1318	0.087719	0	1	#NAME?	RRP7A	22	42509968	42519802
10931	22	42474453	42579547	105095	*	Amp	0	0.18453	1.1318	0.087719	0	1	#NAME?	SERHL2	22	42553617	42574382
56938	22	42474453	42579547	105095	*	Amp	0	0.18453	1.1318	0.087719	0	1	#NAME?	RN7SKP80	22	42565048	42565330
35617	6	47415907	47487020	71114	*	Amp	0	0.184036	0.814916	0.298246	0	1	#NAME?	CD2AP	6	47477789	47627263
33133	1	56977142	57094901	117760	*	Amp	0	0.183114	0.857707	0.140351	0	1	#NAME?	DAB1	1	56994778	58546734
62947	1	89984363	90400242	415880	*	Amp	0	0.182971	0.944914	0.140351	0	1	#NAME?	RN7SKP272	1	89987713	89987944
25107	1	89984363	90400242	415880	*	Amp	0	0.182971	0.944914	0.140351	0	1	#NAME?	ZNF326	1	89995112	90035531
30166.1	1	41216199	41293489	77291	*	Amp	0	0.180105	0.878871	0.175439	0	1	#NAME?	SCMH1	1	41027200	41242154
29484.1	15	89890182	90163339	273158	*	Amp	0	0.179437	0.816572	0.157895	0	1	#NAME?	AP3S2	15	89830599	89894638
31559	15	89890182	90163339	273158	*	Amp	0	0.179437	0.816572	0.157895	0	1	#NAME?	ZNF710	15	90001392	90082206
56693	15	89890182	90163339	273158	*	Amp	0	0.179437	0.816572	0.157895	0	1	#NAME?	MIR3174	15	90006755	90006841
31748	15	89890182	90163339	273158	*	Amp	0	0.179437	0.816572	0.157895	0	1	#NAME?	IDH2	15	90083045	90102504
39152	15	90370911	91687159	1316249	*	Amp	0	0.179437	0.802737	0.157895	0	1	#NAME?	IQGAP1	15	90388218	90502243
41093	15	90370911	91687159	1316249	*	Amp	0	0.179437	0.802737	0.157895	0	1	#NAME?	CRTC3	15	90529925	90645345
45348	15	90370911	91687159	1316249	*	Amp	0	0.179437	0.802737	0.157895	0	1	#NAME?	BLM	15	90717327	90816165
58114	15	90370911	91687159	1316249	*	Amp	0	0.179437	0.802737	0.157895	0	1	#NAME?	RN7SL363P	15	90855935	90856207
47215	15	90370911	91687159	1316249	*	Amp	0	0.179437	0.802737	0.157895	0	1	#NAME?	FURIN	15	90868592	90883458
48856	15	90370911	91687159	1316249	*	Amp	0	0.179437	0.802737	0.157895	0	1	#NAME?	FES	15	90883695	90895776
50160	15	90370911	91687159	1316249	*	Amp	0	0.179437	0.802737	0.157895	0	1	#NAME?	MAN2A2	15	90902218	90922584
27675	15	90370911	91687159	1316249	*	Amp	0	0.179437	0.802737	0.157895	0	1	#NAME?	HDDC3	15	90929964	90935196
27463	15	90370911	91687159	1316249	*	Amp	0	0.179437	0.802737	0.157895	0	1	#NAME?	UNC45A	15	90930180	90954093
27420	15	90370911	91687159	1316249	*	Amp	0	0.179437	0.802737	0.157895	0	1	#NAME?	RCCD1	15	90954870	90963125
33056	15	90370911	91687159	1316249	*	Amp	0	0.179437	0.802737	0.157895	0	1	#NAME?	PRC1	15	90966038	90995629
32826	15	90370911	91687159	1316249	*	Amp	0	0.179437	0.802737	0.157895	0	1	#NAME?	VPS33B	15	90998416	91022603
36588	15	90370911	91687159	1316249	*	Amp	0	0.179437	0.802737	0.157895	0	1	#NAME?	SV2B	15	91099950	91301309
7688	15	77535785	77850146	314362	*	Amp	0	0.179018	1.0631	0.105263	0	1	#NAME?	LINGO1	15	77613027	77820900
54657.1	1	75789440	76045964	256525	*	Amp	0	0.177739	0.961083	0.140351	0	1	#NAME?	RABGGTB	1	75786197	75795079
59957	1	75789440	76045964	256525	*	Amp	0	0.177739	0.961083	0.140351	0	1	#NAME?	SNORD45B	1	75789477	75789548
55052	1	75789440	76045964	256525	*	Amp	0	0.177739	0.961083	0.140351	0	1	#NAME?	MSH4	1	75796882	75913238
55053	1	75789440	76045964	256525	*	Amp	0	0.177739	0.961083	0.140351	0	1	#NAME?	ASB17	1	75918873	75932431
11571.1	9	18211283	18253533	42251	*	Amp	0	0.17769	1.05334	0.263158	0	1	#NAME?	ADAMTSL1	9	17906563	18910950
20782	18	41824742	42449305	624564	*	Amp	0	0.177374	0.988218	0.157895	0	1	#NAME?	PIK3C3	18	41955206	42087830
24008	18	41824742	42449305	624564	*	Amp	0	0.177374	0.988218	0.157895	0	1	#NAME?	LINC00907	18	42159283	42691422
57266	18	41824742	42449305	624564	*	Amp	0	0.177374	0.988218	0.157895	0	1	#NAME?	RNA5SP454	18	42270589	42270715
26776	18	24889117	25459340	570224	*	Amp	0	0.177192	1.43084	0.157895	0	1	#NAME?	ZNF521	18	25061926	25352190
28712	18	25883933	26092639	208707	*	Amp	0	0.177192	1.28263	0.192982	0	1	#NAME?	SS18	18	26016253	26091217
43222	1	51545048	51724796	179749	*	Amp	0	0.177151	0.751356	0.175439	0	1	#NAME?	OSBPL9	1	51577179	51798427
37585.1	1	94055890	94124495	68606	*	Amp	0	0.177112	1.19527	0.105263	0	1	#NAME?	ABCA4	1	93992835	94121132
36314.1	1	93590668	93683543	92876	*	Amp	0	0.176854	1.0113	0.122807	0	1	#NAME?	BCAR3	1	93561786	93847150
26825	1	78569310	79174955	605646	*	Amp	0	0.175624	0.921067	0.157895	0	1	#NAME?	IFI44L	1	78619922	78646145
27372	1	78569310	79174955	605646	*	Amp	0	0.175624	0.921067	0.157895	0	1	#NAME?	IFI44	1	78649796	78664078
53072	1	43827190	43958905	131716	*	Amp	0	0.175106	0.848812	0.157895	0	1	#NAME?	ARTN	1	43933320	43937241
53238	1	43827190	43958905	131716	*	Amp	0	0.175106	0.848812	0.157895	0	1	#NAME?	IPO13	1	43946939	43968022
19429	18	33767749	33884570	116822	*	Amp	0	0.174959	0.941418	0.192982	0	1	#NAME?	NOL4	18	33851100	34224952
20265.1	22	43051951	43374191	322241	*	Amp	0	0.174332	1.0175	0.087719	0	1	#NAME?	TTLL1	22	43039644	43089428
22038	22	43051951	43374191	322241	*	Amp	0	0.174332	1.0175	0.087719	0	1	#NAME?	BIK	22	43110748	43129712
22655	22	43051951	43374191	322241	*	Amp	0	0.174332	1.0175	0.087719	0	1	#NAME?	MCAT	22	43132206	43143394
22805	22	43051951	43374191	322241	*	Amp	0	0.174332	1.0175	0.087719	0	1	#NAME?	TSPO	22	43151514	43163242
23647	22	43051951	43374191	322241	*	Amp	0	0.174332	1.0175	0.087719	0	1	#NAME?	TTLL12	22	43166622	43187133
24231	22	43051951	43374191	322241	*	Amp	0	0.174332	1.0175	0.087719	0	1	#NAME?	SCUBE1	22	43197283	43343388
34642	1	84267412	84390526	123115	*	Amp	0	0.173291	0.90281	0.140351	0	1	#NAME?	SAMD13	1	84298366	84389957
34878	1	84485512	84516043	30532	*	Amp	0	0.173291	0.90281	0.140351	0	1	#NAME?	GNG5	1	84498325	84506565
62695	9	12757058	12866220	109163	*	Amp	0	0.173262	1.00697	0.315789	0	1	#NAME?	RN7SL849P	9	12764761	12765055
3397	9	12757058	12866220	109163	*	Amp	0	0.173262	1.00697	0.315789	0	1	#NAME?	LURAP1L	9	12775021	12822131
47908	9	14960217	15353410	393194	*	Amp	0	0.173262	0.987811	0.298246	0	1	#NAME?	TTC39B	9	15163622	15307360
32938	22	45541450	45983901	442452	*	Amp	0	0.172873	0.978004	0.105263	0	1	#NAME?	ATXN10	22	45671798	45845307
62297	22	45541450	45983901	442452	*	Amp	0	0.172873	0.978004	0.105263	0	1	#NAME?	MIR4762	22	45760524	45760598
118	22	45541450	45983901	442452	*	Amp	0	0.172873	0.978004	0.105263	0	1	#NAME?	WNT7B	22	45920362	45977129
352	22	46036694	46221291	184598	*	Amp	0	0.172873	0.914471	0.122807	0	1	#NAME?	LINC00899	22	46039907	46044853
58889	22	46036694	46221291	184598	*	Amp	0	0.172873	0.914471	0.122807	0	1	#NAME?	MIR3619	22	46091044	46091126
62175	22	46036694	46221291	184598	*	Amp	0	0.172873	0.914471	0.122807	0	1	#NAME?	MIRLET7A3	22	46112749	46112822
58958	22	46036694	46221291	184598	*	Amp	0	0.172873	0.914471	0.122807	0	1	#NAME?	MIR4763	22	46113566	46113657
57716	22	46036694	46221291	184598	*	Amp	0	0.172873	0.914471	0.122807	0	1	#NAME?	MIRLET7B	22	46113686	46113768
55625	22	47910993	49122861	1211869	*	Amp	0	0.172873	0.978004	0.105263	0	1	#NAME?	MIR3201	22	48274364	48274415
14357	22	47910993	49122861	1211869	*	Amp	0	0.172873	0.978004	0.105263	0	1	#NAME?	FAM19A5	22	48489460	48850912
48630.1	9	15433876	15546932	113057	*	Amp	0	0.171374	1.00652	0.280702	0	1	#NAME?	SNAPC3	9	15422704	15465953
48537	9	15433876	15546932	113057	*	Amp	0	0.171374	1.00652	0.280702	0	1	#NAME?	PSIP1	9	15464066	15511019
56910	9	15433876	15546932	113057	*	Amp	0	0.171374	1.00652	0.280702	0	1	#NAME?	RN7SL98P	9	15525782	15526081
54477.1	1	75317239	75612536	295298	*	Amp	0	0.170137	0.939541	0.140351	0	1	#NAME?	SLC44A5	1	75202131	75611116
20817.1	1	64577482	64968816	391335	*	Amp	0	0.169229	0.85289	0.157895	0	1	#NAME?	CACHD1	1	64470792	64693058
62114	1	64577482	64968816	391335	*	Amp	0	0.169229	0.85289	0.157895	0	1	#NAME?	MIR4794	1	64579847	64579923
20974	1	64577482	64968816	391335	*	Amp	0	0.169229	0.85289	0.157895	0	1	#NAME?	RAVER2	1	64745095	64833232
21014	1	64577482	64968816	391335	*	Amp	0	0.169229	0.85289	0.157895	0	1	#NAME?	JAK1	1	64833229	64966504
32711	1	56568111	56670460	102350	*	Amp	0	0.167881	1.0179	0.122807	0	1	#NAME?	PRKAA2	1	56645322	56715335
28646.1	18	22911924	23027844	115921	*	Amp	0	0.166768	1.30182	0.175439	0	1	#NAME?	RBBP8	18	22798261	23026488
57499	18	22911924	23027844	115921	*	Amp	0	0.166768	1.30182	0.175439	0	1	#NAME?	MIR4741	18	22933349	22933438
61817	18	22911924	23027844	115921	*	Amp	0	0.166768	1.30182	0.175439	0	1	#NAME?	RN7SL745P	18	23004564	23004862
33202	18	26753790	27184411	430622	*	Amp	0	0.166318	1.13474	0.210526	0	1	#NAME?	AQP4	18	26852038	26865818
33318	18	26753790	27184411	430622	*	Amp	0	0.166318	1.13474	0.210526	0	1	#NAME?	CHST9	18	26906481	27185317
39645	6	49534329	49908754	374426	*	Amp	0	0.165043	0.771271	0.263158	0	1	#NAME?	C6orf141	6	49550646	49561907
40551	6	49534329	49908754	374426	*	Amp	0	0.165043	0.771271	0.263158	0	1	#NAME?	RHAG	6	49605158	49636884
40868	6	49534329	49908754	374426	*	Amp	0	0.165043	0.771271	0.263158	0	1	#NAME?	CRISP2	6	49692358	49713590
41712	6	49534329	49908754	374426	*	Amp	0	0.165043	0.771271	0.263158	0	1	#NAME?	CRISP3	6	49727384	49744437
42182	6	49534329	49908754	374426	*	Amp	0	0.165043	0.771271	0.263158	0	1	#NAME?	PGK2	6	49785651	49787307
42498	6	49534329	49908754	374426	*	Amp	0	0.165043	0.771271	0.263158	0	1	#NAME?	CRISP1	6	49834257	49877096
62841	1	80259371	82119119	1859749	*	Amp	0	0.163289	0.886722	0.140351	0	1	#NAME?	RN7SKP247	1	81251789	81252096
50902.1	1	45677263	45873931	196669	*	Amp	0	0.158632	0.725587	0.175439	0	1	#NAME?	GPBP1L1	1	45627304	45688113
50894	1	45677263	45873931	196669	*	Amp	0	0.158632	0.725587	0.175439	0	1	#NAME?	TMEM69	1	45687214	45694443
50881	1	45677263	45873931	196669	*	Amp	0	0.158632	0.725587	0.175439	0	1	#NAME?	IPP	1	45694324	45750650
51533	1	45677263	45873931	196669	*	Amp	0	0.158632	0.725587	0.175439	0	1	#NAME?	MAST2	1	45786987	46036124
38449	1	39887947	40205887	317941	*	Amp	0	0.157988	0.829691	0.175439	0	1	#NAME?	MYCL	1	39895426	39902256
38893	1	39887947	40205887	317941	*	Amp	0	0.157988	0.829691	0.175439	0	1	#NAME?	MFSD2A	1	39955112	39969968
40928	1	39887947	40205887	317941	*	Amp	0	0.157988	0.829691	0.175439	0	1	#NAME?	CAP1	1	40040233	40072649
40689	1	39887947	40205887	317941	*	Amp	0	0.157988	0.829691	0.175439	0	1	#NAME?	PPT1	1	40071461	40097727
43910	1	39887947	40205887	317941	*	Amp	0	0.157988	0.829691	0.175439	0	1	#NAME?	RLF	1	40161373	40240921
43958.1	1	40251354	40317970	66617	*	Amp	0	0.157625	0.91217	0.157895	0	1	#NAME?	TMCO2	1	40245947	40251691
44095	1	40251354	40317970	66617	*	Amp	0	0.157625	0.91217	0.157895	0	1	#NAME?	ZMPSTE24	1	40258107	40294184
44939	1	40251354	40317970	66617	*	Amp	0	0.157625	0.91217	0.157895	0	1	#NAME?	COL9A2	1	40300487	40317813
36752	18	30164167	32684202	2520036	*	Amp	0	0.154389	0.99004	0.175439	0	1	#NAME?	DSC3	18	30990008	31042815
314	18	30164167	32684202	2520036	*	Amp	0	0.154389	0.99004	0.175439	0	1	#NAME?	DSC2	18	31058840	31102522
554	18	30164167	32684202	2520036	*	Amp	0	0.154389	0.99004	0.175439	0	1	#NAME?	DSC1	18	31129236	31162856
2021	18	30164167	32684202	2520036	*	Amp	0	0.154389	0.99004	0.175439	0	1	#NAME?	DSG1	18	31318089	31357029
1991	18	30164167	32684202	2520036	*	Amp	0	0.154389	0.99004	0.175439	0	1	#NAME?	DSG4	18	31376777	31414912
3330	18	30164167	32684202	2520036	*	Amp	0	0.154389	0.99004	0.175439	0	1	#NAME?	DSG3	18	31447795	31478702
3851	18	30164167	32684202	2520036	*	Amp	0	0.154389	0.99004	0.175439	0	1	#NAME?	DSG2	18	31498043	31549008
4302	18	30164167	32684202	2520036	*	Amp	0	0.154389	0.99004	0.175439	0	1	#NAME?	TTR	18	31557010	31599021
4781	18	30164167	32684202	2520036	*	Amp	0	0.154389	0.99004	0.175439	0	1	#NAME?	B4GALT6	18	31622247	31685836
57391	18	30164167	32684202	2520036	*	Amp	0	0.154389	0.99004	0.175439	0	1	#NAME?	RN7SKP44	18	31718893	31719208
4891	18	30164167	32684202	2520036	*	Amp	0	0.154389	0.99004	0.175439	0	1	#NAME?	LRRC37A7P	18	31724198	31726956
4896	18	30164167	32684202	2520036	*	Amp	0	0.154389	0.99004	0.175439	0	1	#NAME?	SLC25A52	18	31759562	31760880
6101	18	30164167	32684202	2520036	*	Amp	0	0.154389	0.99004	0.175439	0	1	#NAME?	TRAPPC8	18	31829173	31953136
7270	18	30164167	32684202	2520036	*	Amp	0	0.154389	0.99004	0.175439	0	1	#NAME?	RNF125	18	32018372	32073213
7248	18	30164167	32684202	2520036	*	Amp	0	0.154389	0.99004	0.175439	0	1	#NAME?	RNF138	18	32091855	32131561
58725	18	30164167	32684202	2520036	*	Amp	0	0.154389	0.99004	0.175439	0	1	#NAME?	RNA5SP453	18	32176050	32176168
7306	18	30164167	32684202	2520036	*	Amp	0	0.154389	0.99004	0.175439	0	1	#NAME?	MEP1B	18	32185069	32220404
7236	18	30164167	32684202	2520036	*	Amp	0	0.154389	0.99004	0.175439	0	1	#NAME?	WBP11P1	18	32511663	32514634
33668	6	46772154	47415264	643111	*	Amp	0	0.154237	0.805797	0.280702	0	1	#NAME?	MEP1A	6	46793390	46839782
34891	6	46772154	47415264	643111	*	Amp	0	0.154237	0.805797	0.280702	0	1	#NAME?	TNFRSF21	6	47231532	47309905
60832	1	93686391	94049928	363538	*	Amp	0	0.153682	1.07092	0.105263	0	1	#NAME?	MIR760	1	93846832	93846911
36990	1	93686391	94049928	363538	*	Amp	0	0.153682	1.07092	0.105263	0	1	#NAME?	DNTTIP2	1	93866283	93879918
37007	1	93686391	94049928	363538	*	Amp	0	0.153682	1.07092	0.105263	0	1	#NAME?	GCLM	1	93885205	93909456
59351	1	85038958	85857574	818617	*	Amp	0	0.153575	0.998836	0.122807	0	1	#NAME?	MIR4423	1	85133794	85133873
38337	1	85038958	85857574	818617	*	Amp	0	0.153575	0.998836	0.122807	0	1	#NAME?	SYDE2	1	85156873	85201046
38342	1	85038958	85857574	818617	*	Amp	0	0.153575	0.998836	0.122807	0	1	#NAME?	C1orf52	1	85249953	85259672
38600	1	85038958	85857574	818617	*	Amp	0	0.153575	0.998836	0.122807	0	1	#NAME?	BCL10	1	85265776	85276904
38622	1	85038958	85857574	818617	*	Amp	0	0.153575	0.998836	0.122807	0	1	#NAME?	DDAH1	1	85318481	85578363
38891	1	85038958	85857574	818617	*	Amp	0	0.153575	0.998836	0.122807	0	1	#NAME?	CYR61	1	85580761	85583962
39182	1	85038958	85857574	818617	*	Amp	0	0.153575	0.998836	0.122807	0	1	#NAME?	ZNHIT6	1	85649423	85708433
9812.1	15	88029679	89276221	1246543	*	Amp	0	0.153509	0.82961	0.140351	0	1	#NAME?	NTRK3	15	87859751	88256768
11178	15	88029679	89276221	1246543	*	Amp	0	0.153509	0.82961	0.140351	0	1	#NAME?	MRPL46	15	88459476	88467419
11128	15	88029679	89276221	1246543	*	Amp	0	0.153509	0.82961	0.140351	0	1	#NAME?	MRPS11	15	88467453	88480773
11189	15	88029679	89276221	1246543	*	Amp	0	0.153509	0.82961	0.140351	0	1	#NAME?	DET1	15	88494440	88546675
56017	15	88029679	89276221	1246543	*	Amp	0	0.153509	0.82961	0.140351	0	1	#NAME?	MIR1179	15	88608107	88608197
13440	15	88029679	89276221	1246543	*	Amp	0	0.153509	0.82961	0.140351	0	1	#NAME?	AEN	15	88621296	88632282
15136	15	88029679	89276221	1246543	*	Amp	0	0.153509	0.82961	0.140351	0	1	#NAME?	ISG20	15	88636153	88656483
16098	15	88029679	89276221	1246543	*	Amp	0	0.153509	0.82961	0.140351	0	1	#NAME?	ACAN	15	88803442	88875354
16910	15	88029679	89276221	1246543	*	Amp	0	0.153509	0.82961	0.140351	0	1	#NAME?	HAPLN3	15	88877288	88895626
17938	15	88029679	89276221	1246543	*	Amp	0	0.153509	0.82961	0.140351	0	1	#NAME?	MFGE8	15	88898683	88913411
19116	15	88029679	89276221	1246543	*	Amp	0	0.153509	0.82961	0.140351	0	1	#NAME?	ABHD2	15	89087459	89202360
20317	15	88029679	89276221	1246543	*	Amp	0	0.153509	0.82961	0.140351	0	1	#NAME?	RLBP1	15	89209869	89221751
29951	15	89349326	89884934	535609	*	Amp	0	0.153509	0.82961	0.140351	0	1	#NAME?	RHCG	15	89471398	89496613
30168	15	89349326	89884934	535609	*	Amp	0	0.153509	0.82961	0.140351	0	1	#NAME?	LINC00928	15	89505277	89524034
30173	15	89349326	89884934	535609	*	Amp	0	0.153509	0.82961	0.140351	0	1	#NAME?	TICRR	15	89575482	89631056
30200	15	89349326	89884934	535609	*	Amp	0	0.153509	0.82961	0.140351	0	1	#NAME?	KIF7	15	89608789	89655451
35936	15	89349326	89884934	535609	*	Amp	0	0.153509	0.82961	0.140351	0	1	#NAME?	PLIN1	15	89664365	89679427
35969	15	89349326	89884934	535609	*	Amp	0	0.153509	0.82961	0.140351	0	1	#NAME?	PEX11A	15	89677764	89690783
37655	15	89349326	89884934	535609	*	Amp	0	0.153509	0.82961	0.140351	0	1	#NAME?	WDR93	15	89690797	89743638
38264	15	89349326	89884934	535609	*	Amp	0	0.153509	0.82961	0.140351	0	1	#NAME?	MESP1	15	89748661	89751310
38324	15	89349326	89884934	535609	*	Amp	0	0.153509	0.82961	0.140351	0	1	#NAME?	MESP2	15	89760591	89778754
38630	15	89349326	89884934	535609	*	Amp	0	0.153509	0.82961	0.140351	0	1	#NAME?	ANPEP	15	89784889	89815401
58942	15	89349326	89884934	535609	*	Amp	0	0.153509	0.82961	0.140351	0	1	#NAME?	MIR5094	15	89850637	89850721
57654	15	89349326	89884934	535609	*	Amp	0	0.153509	0.82961	0.140351	0	1	#NAME?	MIR5009	15	89883931	89884030
20220.1	1	63810383	63865240	54858	*	Amp	0	0.153349	0.767126	0.157895	0	1	#NAME?	ROR1	1	63774022	64181498
50770.1	9	16522260	18208852	1686593	*	Amp	0	0.153201	1.03234	0.280702	0	1	#NAME?	BNC2	9	16409503	16870843
57318	9	16522260	18208852	1686593	*	Amp	0	0.153201	1.03234	0.280702	0	1	#NAME?	RN7SL720P	9	17053901	17054204
7422	9	16522260	18208852	1686593	*	Amp	0	0.153201	1.03234	0.280702	0	1	#NAME?	CNTLN	9	17134982	17503923
7785	9	16522260	18208852	1686593	*	Amp	0	0.153201	1.03234	0.280702	0	1	#NAME?	SH3GL2	9	17579082	17797129
38004.1	1	59653630	59992075	338446	*	Amp	0	0.152737	0.756397	0.157895	0	1	#NAME?	FGGY	1	59296638	59810647
62222	1	59653630	59992075	338446	*	Amp	0	0.152737	0.756397	0.157895	0	1	#NAME?	MIR4711	1	59733227	59733296
38519	1	59653630	59992075	338446	*	Amp	0	0.152737	0.756397	0.157895	0	1	#NAME?	HOOK1	1	59814786	59876378
38731	1	59653630	59992075	338446	*	Amp	0	0.152737	0.756397	0.157895	0	1	#NAME?	CYP2J2	1	59893308	59926790
57576	1	59653630	59992075	338446	*	Amp	0	0.152737	0.756397	0.157895	0	1	#NAME?	RN7SL475P	1	59974757	59975054
7788	15	83198331	83442067	243737	*	Amp	0	0.152108	0.874566	0.105263	0	1	#NAME?	BNC1	15	83255903	83284714
53294	1	43960530	44030707	70178	*	Amp	0	0.151383	0.859446	0.157895	0	1	#NAME?	DPH2	1	43970000	43973369
53313	1	43960530	44030707	70178	*	Amp	0	0.151383	0.859446	0.157895	0	1	#NAME?	ATP6V0B	1	43974487	43978295
54017	1	43960530	44030707	70178	*	Amp	0	0.151383	0.859446	0.157895	0	1	#NAME?	B4GALT2	1	43978943	43991170
54101	1	43960530	44030707	70178	*	Amp	0	0.151383	0.859446	0.157895	0	1	#NAME?	CCDC24	1	43991359	43996528
54031	1	43960530	44030707	70178	*	Amp	0	0.151383	0.859446	0.157895	0	1	#NAME?	SLC6A9	1	43991500	44031467
10355.3	10	79231928	79324594	92667	*	Amp	0	0.150937	1.01544	0.105263	0	1	#NAME?	ZMIZ1	10	79069035	79316528
13498	10	79679689	80063450	383762	*	Amp	0	0.150937	1.01544	0.105263	0	1	#NAME?	NUTM2B	10	79703227	79714681
14516	10	79679689	80063450	383762	*	Amp	0	0.150937	1.01544	0.105263	0	1	#NAME?	NUTM2E	10	79841358	79850878
16546	10	79679689	80063450	383762	*	Amp	0	0.150937	1.01544	0.105263	0	1	#NAME?	MBL1P	10	79920178	79923119
16570	10	79679689	80063450	383762	*	Amp	0	0.150937	1.01544	0.105263	0	1	#NAME?	SFTPD	10	79937740	79982614
13304	22	42592239	43051017	458779	*	Amp	0	0.150483	1.11772	0.070175	0	1	#NAME?	POLDIP3	22	42583721	42614962
60834	22	42592239	43051017	458779	*	Amp	0	0.150483	1.11772	0.070175	0	1	#NAME?	RNU12	22	42615244	42615393
14067	22	42592239	43051017	458779	*	Amp	0	0.150483	1.11772	0.070175	0	1	#NAME?	CYB5R3	22	42617840	42649568
15659	22	42592239	43051017	458779	*	Amp	0	0.150483	1.11772	0.070175	0	1	#NAME?	A4GALT	22	42692112	42721298
16310	22	42592239	43051017	458779	*	Amp	0	0.150483	1.11772	0.070175	0	1	#NAME?	ARFGAP3	22	42796502	42858106
16094	22	42592239	43051017	458779	*	Amp	0	0.150483	1.11772	0.070175	0	1	#NAME?	PACSIN2	22	42835412	43015145
52723	1	70682550	70935870	253321	*	Amp	0	0.149894	0.876019	0.140351	0	1	#NAME?	PTGER3	1	70852353	71047808
38735	1	51087465	51223213	135749	*	Amp	0	0.149814	0.729718	0.157895	0	1	#NAME?	C1orf185	1	51102221	51148086
15008.1	9	19122707	19131878	9172	*	Amp	0	0.14948	0.990282	0.263158	0	1	#NAME?	PLIN2	9	19108375	19149290
50658	9	15549601	15897038	347438	*	Amp	0	0.148236	1.03435	0.263158	0	1	#NAME?	CCDC171	9	15553086	16061663
25574	1	90504655	91900608	1395954	*	Amp	0	0.148152	0.95801	0.122807	0	1	#NAME?	BARHL2	1	90711539	90717237
25763	1	90504655	91900608	1395954	*	Amp	0	0.148152	0.95801	0.122807	0	1	#NAME?	ZNF644	1	90915298	91022272
25997	1	90504655	91900608	1395954	*	Amp	0	0.148152	0.95801	0.122807	0	1	#NAME?	HFM1	1	91260766	91404869
27354	1	90504655	91900608	1395954	*	Amp	0	0.148152	0.95801	0.122807	0	1	#NAME?	CDC7	1	91500893	91525764
55760	1	90504655	91900608	1395954	*	Amp	0	0.148152	0.95801	0.122807	0	1	#NAME?	RN7SL653P	1	91829774	91830066
31758	1	92210961	93515977	1305017	*	Amp	0	0.148152	0.956547	0.122807	0	1	#NAME?	C1orf146	1	92217940	92245813
31757	1	92210961	93515977	1305017	*	Amp	0	0.148152	0.956547	0.122807	0	1	#NAME?	ACTBP12	1	92229018	92229435
32348	1	92210961	93515977	1305017	*	Amp	0	0.148152	0.956547	0.122807	0	1	#NAME?	GLMN	1	92246402	92298987
32450	1	92210961	93515977	1305017	*	Amp	0	0.148152	0.956547	0.122807	0	1	#NAME?	RPAP2	1	92298965	92402056
61387	1	92210961	93515977	1305017	*	Amp	0	0.148152	0.956547	0.122807	0	1	#NAME?	RN7SL824P	1	92402389	92402685
33038	1	92210961	93515977	1305017	*	Amp	0	0.148152	0.956547	0.122807	0	1	#NAME?	GFI1	1	92474762	92486876
33521	1	92210961	93515977	1305017	*	Amp	0	0.148152	0.956547	0.122807	0	1	#NAME?	EVI5	1	92508696	92792404
33615	1	92210961	93515977	1305017	*	Amp	0	0.148152	0.956547	0.122807	0	1	#NAME?	RPL5	1	92831983	92841924
33700	1	92210961	93515977	1305017	*	Amp	0	0.148152	0.956547	0.122807	0	1	#NAME?	FAM69A	1	92832737	92961522
60042	1	92210961	93515977	1305017	*	Amp	0	0.148152	0.956547	0.122807	0	1	#NAME?	SNORD21	1	92837289	92837383
60332	1	92210961	93515977	1305017	*	Amp	0	0.148152	0.956547	0.122807	0	1	#NAME?	RN7SL692P	1	92974827	92975114
60692	1	92210961	93515977	1305017	*	Amp	0	0.148152	0.956547	0.122807	0	1	#NAME?	RN7SKP123	1	93026252	93026542
33868	1	92210961	93515977	1305017	*	Amp	0	0.148152	0.956547	0.122807	0	1	#NAME?	MTF2	1	93079235	93139081
34309	1	92210961	93515977	1305017	*	Amp	0	0.148152	0.956547	0.122807	0	1	#NAME?	TMED5	1	93149742	93180728
34459	1	92210961	93515977	1305017	*	Amp	0	0.148152	0.956547	0.122807	0	1	#NAME?	CCDC18	1	93179919	93278730
34552	1	92210961	93515977	1305017	*	Amp	0	0.148152	0.956547	0.122807	0	1	#NAME?	DR1	1	93345888	93369498
36068	1	92210961	93515977	1305017	*	Amp	0	0.148152	0.956547	0.122807	0	1	#NAME?	FNBP1L	1	93448131	93554661
56821	1	92210961	93515977	1305017	*	Amp	0	0.148152	0.956547	0.122807	0	1	#NAME?	RNA5SP53	1	93488333	93488452
29514.1	1	40993655	41216154	222500	*	Amp	0	0.147325	0.883994	0.157895	0	1	#NAME?	CTPS1	1	40979335	41012565
30273	1	40993655	41216154	222500	*	Amp	0	0.147325	0.883994	0.157895	0	1	#NAME?	SLFNL1	1	41015597	41023237
39773	6	54594179	55611722	1017544	*	Amp	0	0.145944	0.880382	0.192982	0	1	#NAME?	FAM83B	6	54846771	54942022
40037	6	54594179	55611722	1017544	*	Amp	0	0.145944	0.880382	0.192982	0	1	#NAME?	HCRTR2	6	55106460	55282620
40138	6	54594179	55611722	1017544	*	Amp	0	0.145944	0.880382	0.192982	0	1	#NAME?	GFRAL	6	55327469	55402493
40754	6	54594179	55611722	1017544	*	Amp	0	0.145944	0.880382	0.192982	0	1	#NAME?	HMGCLL1	6	55434369	55579214
36825.2	1	49707901	50129642	421742	*	Amp	0	0.145182	0.849049	0.140351	0	1	#NAME?	AGBL4	1	48532855	50023913
37581	1	49707901	50129642	421742	*	Amp	0	0.145182	0.849049	0.140351	0	1	#NAME?	ELAVL4	1	50048014	50203786
32985.1	1	56897857	56974816	76960	*	Amp	0	0.145064	0.857016	0.122807	0	1	#NAME?	C8A	1	56854806	56918221
33113	1	56897857	56974816	76960	*	Amp	0	0.145064	0.857016	0.122807	0	1	#NAME?	C8B	1	56929210	56966140
18893	15	82176429	82581439	405011	*	Amp	0	0.144779	0.80398	0.122807	0	1	#NAME?	UBE2Q2P2	15	82355142	82420075
21399	15	82176429	82581439	405011	*	Amp	0	0.144779	0.80398	0.122807	0	1	#NAME?	RPS17	15	82536750	82540564
21176	15	82176429	82581439	405011	*	Amp	0	0.144779	0.80398	0.122807	0	1	#NAME?	CPEB1	15	82543201	82648861
13125.1	15	83931147	84049465	118319	*	Amp	0	0.14387	0.796183	0.122807	0	1	#NAME?	ADAMTSL3	15	83654086	84039842
23851.1	1	66170394	66342007	171614	*	Amp	0	0.143717	0.815067	0.140351	0	1	#NAME?	PDE4B	1	65792514	66374579
38366.1	1	50635359	50697381	62023	*	Amp	0	0.143076	0.809458	0.157895	0	1	#NAME?	FAF1	1	50437028	50960263
49990	1	67903817	68109096	205280	*	Amp	0	0.138004	0.75629	0.140351	0	1	#NAME?	DIRAS3	1	68045896	68051631
51484	1	68355614	70561291	2205678	*	Amp	0	0.137129	0.778045	0.140351	0	1	#NAME?	RPE65	1	68428822	68449959
51537	1	68355614	70561291	2205678	*	Amp	0	0.137129	0.778045	0.140351	0	1	#NAME?	DEPDC1	1	68474152	68497221
51771	1	68355614	70561291	2205678	*	Amp	0	0.137129	0.778045	0.140351	0	1	#NAME?	LRRC7	1	69568398	70151945
58407	1	68355614	70561291	2205678	*	Amp	0	0.137129	0.778045	0.140351	0	1	#NAME?	RN7SL538P	1	69879592	69879895
51809	1	68355614	70561291	2205678	*	Amp	0	0.137129	0.778045	0.140351	0	1	#NAME?	PIN1P1	1	69919322	69920317
51763	1	68355614	70561291	2205678	*	Amp	0	0.137129	0.778045	0.140351	0	1	#NAME?	LRRC40	1	70144805	70205620
60462	1	68355614	70561291	2205678	*	Amp	0	0.137129	0.778045	0.140351	0	1	#NAME?	RN7SL242P	1	70180144	70180440
51918	1	68355614	70561291	2205678	*	Amp	0	0.137129	0.778045	0.140351	0	1	#NAME?	SRSF11	1	70205682	70253052
52145	1	68355614	70561291	2205678	*	Amp	0	0.137129	0.778045	0.140351	0	1	#NAME?	ANKRD13C	1	70260588	70354734
52164	1	68355614	70561291	2205678	*	Amp	0	0.137129	0.778045	0.140351	0	1	#NAME?	HHLA3	1	70354805	70385339
52216	1	68355614	70561291	2205678	*	Amp	0	0.137129	0.778045	0.140351	0	1	#NAME?	CTH	1	70411218	70439851
33489.1	1	84163358	84266274	102917	*	Amp	0	0.135747	0.910202	0.122807	0	1	#NAME?	PRKACB	1	84078062	84238498
24371	18	33887509	35129043	1241535	*	Amp	0	0.134849	0.928866	0.175439	0	1	#NAME?	DTNA	18	34493290	34891844
30853	18	33887509	35129043	1241535	*	Amp	0	0.134849	0.928866	0.175439	0	1	#NAME?	MAPRE2	18	34976928	35143470
25072	18	42452588	43439272	986685	*	Amp	0	0.134834	0.991206	0.140351	0	1	#NAME?	RIT2	18	42743227	43115691
25180	18	42452588	43439272	986685	*	Amp	0	0.134834	0.991206	0.140351	0	1	#NAME?	SYT4	18	43267878	43277650
31372	18	26101084	26442388	341305	*	Amp	0	0.132987	1.18741	0.192982	0	1	#NAME?	PSMA8	18	26133852	26193355
32392	18	26101084	26442388	341305	*	Amp	0	0.132987	1.18741	0.192982	0	1	#NAME?	TAF4B	18	26225936	26391685
26882	1	66928382	67221271	292890	*	Amp	0	0.132967	0.850651	0.140351	0	1	#NAME?	SLC35D1	1	66999332	67054099
27007	1	66928382	67221271	292890	*	Amp	0	0.132967	0.850651	0.140351	0	1	#NAME?	C1orf141	1	67092165	67231853
27080	1	66928382	67221271	292890	*	Amp	0	0.132967	0.850651	0.140351	0	1	#NAME?	IL23R	1	67138907	67259979
28277.1	1	52787775	52819848	32074	*	Amp	0	0.131967	0.868197	0.140351	0	1	#NAME?	ZYG11B	1	52726467	52827342
45504	10	60587874	61440207	852334	*	Amp	0	0.130987	1.1639	0.087719	0	1	#NAME?	CDK1	10	60778331	60794852
39417	1	44804480	45668734	864255	*	Amp	0	0.129355	0.694186	0.157895	0	1	#NAME?	TCTEX1D4	1	44805913	44806675
40482	1	44804480	45668734	864255	*	Amp	0	0.129355	0.694186	0.157895	0	1	#NAME?	BTBD19	1	44808482	44815585
41182	1	44804480	45668734	864255	*	Amp	0	0.129355	0.694186	0.157895	0	1	#NAME?	PTCH2	1	44819844	44843063
41253	1	44804480	45668734	864255	*	Amp	0	0.129355	0.694186	0.157895	0	1	#NAME?	EIF2B3	1	44850522	44986722
60382	1	44804480	45668734	864255	*	Amp	0	0.129355	0.694186	0.157895	0	1	#NAME?	RNA5SP47	1	44932323	44932431
41818	1	44804480	45668734	864255	*	Amp	0	0.129355	0.694186	0.157895	0	1	#NAME?	HECTD3	1	45002540	45011329
42228	1	44804480	45668734	864255	*	Amp	0	0.129355	0.694186	0.157895	0	1	#NAME?	UROD	1	45012147	45015575
43632	1	44804480	45668734	864255	*	Amp	0	0.129355	0.694186	0.157895	0	1	#NAME?	ZSWIM5	1	45016399	45306209
43906	1	44804480	45668734	864255	*	Amp	0	0.129355	0.694186	0.157895	0	1	#NAME?	HPDL	1	45326905	45328533
45411	1	44804480	45668734	864255	*	Amp	0	0.129355	0.694186	0.157895	0	1	#NAME?	MUTYH	1	45329163	45340470
45358	1	44804480	45668734	864255	*	Amp	0	0.129355	0.694186	0.157895	0	1	#NAME?	TOE1	1	45339670	45343975
46082	1	44804480	45668734	864255	*	Amp	0	0.129355	0.694186	0.157895	0	1	#NAME?	TESK2	1	45343883	45491166
47893	1	44804480	45668734	864255	*	Amp	0	0.129355	0.694186	0.157895	0	1	#NAME?	MMACHC	1	45500053	45513382
47870	1	44804480	45668734	864255	*	Amp	0	0.129355	0.694186	0.157895	0	1	#NAME?	PRDX1	1	45511036	45523047
48710	1	44804480	45668734	864255	*	Amp	0	0.129355	0.694186	0.157895	0	1	#NAME?	AKR1A1	1	45550543	45570049
49332	1	44804480	45668734	864255	*	Amp	0	0.129355	0.694186	0.157895	0	1	#NAME?	NASP	1	45583846	45618904
50278	1	44804480	45668734	864255	*	Amp	0	0.129355	0.694186	0.157895	0	1	#NAME?	CCDC17	1	45620044	45624057
54978	1	63151749	63808230	656482	*	Amp	0	0.128829	0.7833	0.140351	0	1	#NAME?	LINC00466	1	63159087	63317274
57809	1	63151749	63808230	656482	*	Amp	0	0.128829	0.7833	0.140351	0	1	#NAME?	RNA5SP49	1	63186336	63186450
54980	1	63151749	63808230	656482	*	Amp	0	0.128829	0.7833	0.140351	0	1	#NAME?	FOXD3	1	63323041	63325126
55023	1	63151749	63808230	656482	*	Amp	0	0.128829	0.7833	0.140351	0	1	#NAME?	ALG6	1	63367575	63438562
55101	1	63151749	63808230	656482	*	Amp	0	0.128829	0.7833	0.140351	0	1	#NAME?	ITGB3BP	1	63440770	63593721
55111	1	63151749	63808230	656482	*	Amp	0	0.128829	0.7833	0.140351	0	1	#NAME?	EFCAB7	1	63523372	63572693
60010	1	63151749	63808230	656482	*	Amp	0	0.128829	0.7833	0.140351	0	1	#NAME?	RN7SL488P	1	63529613	63529898
55110	1	63151749	63808230	656482	*	Amp	0	0.128829	0.7833	0.140351	0	1	#NAME?	DLEU2L	1	63547082	63550636
55107	1	63151749	63808230	656482	*	Amp	0	0.128829	0.7833	0.140351	0	1	#NAME?	PGM1	1	63593276	63660245
60507	1	63151749	63808230	656482	*	Amp	0	0.128829	0.7833	0.140351	0	1	#NAME?	RN7SL130P	1	63655743	63656047
20763	1	63866143	64573553	707411	*	Amp	0	0.128829	0.7833	0.140351	0	1	#NAME?	UBE2U	1	64203627	64267368
62118	1	64972402	65390423	418022	*	Amp	0	0.128829	0.845024	0.140351	0	1	#NAME?	MIR3671	1	65057755	65057842
22148	1	64972402	65390423	418022	*	Amp	0	0.128829	0.845024	0.140351	0	1	#NAME?	AK4	1	65147549	65232145
22274	1	64972402	65390423	418022	*	Amp	0	0.128829	0.845024	0.140351	0	1	#NAME?	DNAJC6	1	65248219	65415869
63442	1	73164898	75316488	2151591	*	Amp	0	0.12788	0.89873	0.122807	0	1	#NAME?	RN7SKP19	1	73191604	73191855
63282	1	73164898	75316488	2151591	*	Amp	0	0.12788	0.89873	0.122807	0	1	#NAME?	RNA5SP50	1	73749517	73749623
61866	1	73164898	75316488	2151591	*	Amp	0	0.12788	0.89873	0.122807	0	1	#NAME?	RNU4ATAC8P	1	73883714	73883822
53192	1	73164898	75316488	2151591	*	Amp	0	0.12788	0.89873	0.122807	0	1	#NAME?	LRRIQ3	1	74026015	74198187
53321	1	73164898	75316488	2151591	*	Amp	0	0.12788	0.89873	0.122807	0	1	#NAME?	FPGT	1	74198212	74234086
53348	1	73164898	75316488	2151591	*	Amp	0	0.12788	0.89873	0.122807	0	1	#NAME?	TNNI3K	1	74235401	74544428
53343	1	73164898	75316488	2151591	*	Amp	0	0.12788	0.89873	0.122807	0	1	#NAME?	LRRC53	1	74469878	74512614
54121	1	73164898	75316488	2151591	*	Amp	0	0.12788	0.89873	0.122807	0	1	#NAME?	CRYZ	1	74705482	74733408
54142	1	73164898	75316488	2151591	*	Amp	0	0.12788	0.89873	0.122807	0	1	#NAME?	TYW3	1	74733152	74766678
54163	1	73164898	75316488	2151591	*	Amp	0	0.12788	0.89873	0.122807	0	1	#NAME?	LHX8	1	75128434	75161533
54687	1	75613097	75788588	175492	*	Amp	0	0.12788	0.89873	0.122807	0	1	#NAME?	ACADM	1	75724347	75787575
63427	1	75613097	75788588	175492	*	Amp	0	0.12788	0.89873	0.122807	0	1	#NAME?	SNORD45C	1	75787072	75787150
59118	1	75613097	75788588	175492	*	Amp	0	0.12788	0.89873	0.122807	0	1	#NAME?	SNORD45A	1	75787889	75787972
6269.1	15	77470012	77534650	64639	*	Amp	0	0.127418	0.848914	0.105263	0	1	#NAME?	HMG20A	15	77420412	77485607
5655.1	15	77244142	77395371	151230	*	Amp	0	0.12682	0.902753	0.105263	0	1	#NAME?	PEAK1	15	77100656	77420144
40240	6	67802497	70987976	3185480	*	Amp	0	0.12677	0.886199	0.157895	0	1	#NAME?	COL9A1	6	70215061	70303083
35148	6	67802497	70987976	3185480	*	Amp	0	0.12677	0.886199	0.157895	0	1	#NAME?	FAM135A	6	70412941	70561174
39362	6	67802497	70987976	3185480	*	Amp	0	0.12677	0.886199	0.157895	0	1	#NAME?	SMAP1	6	70667776	70862015
39343	6	67802497	70987976	3185480	*	Amp	0	0.12677	0.886199	0.157895	0	1	#NAME?	B3GAT2	6	70856679	70957038
55834	9	18456798	19116543	659746	*	Amp	0	0.126178	1.01014	0.245614	0	1	#NAME?	MIR3152	9	18573306	18573379
62247	9	18456798	19116543	659746	*	Amp	0	0.126178	1.01014	0.245614	0	1	#NAME?	RN7SKP258	9	18651147	18651450
13049	9	18456798	19116543	659746	*	Amp	0	0.126178	1.01014	0.245614	0	1	#NAME?	RRAGA	9	19049395	19050983
13832	9	18456798	19116543	659746	*	Amp	0	0.126178	1.01014	0.245614	0	1	#NAME?	HAUS6	9	19053143	19103119
60060	9	18456798	19116543	659746	*	Amp	0	0.126178	1.01014	0.245614	0	1	#NAME?	SCARNA8	9	19063656	19063786
16144	9	19131934	20855321	1723388	*	Amp	0	0.126178	1.01014	0.245614	0	1	#NAME?	DENND4C	9	19230435	19373545
18810	9	19131934	20855321	1723388	*	Amp	0	0.126178	1.01014	0.245614	0	1	#NAME?	RPS6	9	19375715	19380254
19312	9	19131934	20855321	1723388	*	Amp	0	0.126178	1.01014	0.245614	0	1	#NAME?	ACER2	9	19409059	19452020
20742	9	19131934	20855321	1723388	*	Amp	0	0.126178	1.01014	0.245614	0	1	#NAME?	SLC24A2	9	19507452	19786928
21286	9	19131934	20855321	1723388	*	Amp	0	0.126178	1.01014	0.245614	0	1	#NAME?	MLLT3	9	20341665	20622543
56279	9	19131934	20855321	1723388	*	Amp	0	0.126178	1.01014	0.245614	0	1	#NAME?	MIR4473	9	20411148	20411238
59571	9	19131934	20855321	1723388	*	Amp	0	0.126178	1.01014	0.245614	0	1	#NAME?	MIR4474	9	20502265	20502342
23374	9	19131934	20855321	1723388	*	Amp	0	0.126178	1.01014	0.245614	0	1	#NAME?	FOCAD	9	20658309	20995955
55670	9	19131934	20855321	1723388	*	Amp	0	0.126178	1.01014	0.245614	0	1	#NAME?	MIR491	9	20716105	20716188
7670	15	87148693	88026584	877892	*	Amp	0	0.124945	0.852131	0.122807	0	1	#NAME?	LINC00052	15	87576929	87579866
50811.1	9	16245716	16522027	276312	*	Amp	0	0.123857	1.02004	0.263158	0	1	#NAME?	C9orf92	9	16203935	16410990
33940.1	1	47378234	47686595	308362	*	Amp	0	0.121662	0.66396	0.157895	0	1	#NAME?	CMPK1	1	47333797	47378839
34102	1	47378234	47686595	308362	*	Amp	0	0.121662	0.66396	0.157895	0	1	#NAME?	FOXE3	1	47416072	47418052
34112	1	47378234	47686595	308362	*	Amp	0	0.121662	0.66396	0.157895	0	1	#NAME?	FOXD2	1	47436017	47440691
52414	1	46017592	46063054	45463	*	Amp	0	0.121544	0.67582	0.157895	0	1	#NAME?	PIK3R3	1	46040140	46133036
38334	1	50132665	50633769	501105	*	Amp	0	0.119713	0.741866	0.140351	0	1	#NAME?	DMRTA2	1	50417550	50423500
38656	1	50699438	51086337	386900	*	Amp	0	0.119713	0.745078	0.157895	0	1	#NAME?	CDKN2C	1	50960745	50974633
55843	1	50699438	51086337	386900	*	Amp	0	0.119713	0.745078	0.157895	0	1	#NAME?	MIR4421	1	51059837	51059905
51557	15	79281224	82169227	2888004	*	Amp	0	0.118628	0.825767	0.105263	0	1	#NAME?	ANKRD34C	15	79293285	79298235
51602	15	79281224	82169227	2888004	*	Amp	0	0.118628	0.825767	0.105263	0	1	#NAME?	TMED3	15	79311062	79427432
51752	15	79281224	82169227	2888004	*	Amp	0	0.118628	0.825767	0.105263	0	1	#NAME?	KIAA1024	15	79432516	79472290
51804	15	79281224	82169227	2888004	*	Amp	0	0.118628	0.825767	0.105263	0	1	#NAME?	MTHFS	15	79833585	79897379
51801	15	79281224	82169227	2888004	*	Amp	0	0.118628	0.825767	0.105263	0	1	#NAME?	ST20	15	79898840	79923702
52007	15	79281224	82169227	2888004	*	Amp	0	0.118628	0.825767	0.105263	0	1	#NAME?	BCL2A1	15	79960889	79971446
53199	15	79281224	82169227	2888004	*	Amp	0	0.118628	0.825767	0.105263	0	1	#NAME?	ZFAND6	15	80059568	80138393
1616	15	79281224	82169227	2888004	*	Amp	0	0.118628	0.825767	0.105263	0	1	#NAME?	FAH	15	80152490	80186946
3161	15	79281224	82169227	2888004	*	Amp	0	0.118628	0.825767	0.105263	0	1	#NAME?	LINC00927	15	80263068	80341805
4164	15	79281224	82169227	2888004	*	Amp	0	0.118628	0.825767	0.105263	0	1	#NAME?	ARNT2	15	80404350	80597937
5346	15	79281224	82169227	2888004	*	Amp	0	0.118628	0.825767	0.105263	0	1	#NAME?	ABHD17C	15	80679684	80755621
56632	15	79281224	82169227	2888004	*	Amp	0	0.118628	0.825767	0.105263	0	1	#NAME?	MIR4514	15	80997417	80997473
11240	15	79281224	82169227	2888004	*	Amp	0	0.118628	0.825767	0.105263	0	1	#NAME?	IL16	15	81159575	81314058
11429	15	79281224	82169227	2888004	*	Amp	0	0.118628	0.825767	0.105263	0	1	#NAME?	STARD5	15	81309053	81324183
13937	15	79281224	82169227	2888004	*	Amp	0	0.118628	0.825767	0.105263	0	1	#NAME?	TMC3	15	81331217	81374213
14759	15	79281224	82169227	2888004	*	Amp	0	0.118628	0.825767	0.105263	0	1	#NAME?	MEX3B	15	82041778	82046141
8840	15	83447501	83867787	420287	*	Amp	0	0.118628	0.889368	0.087719	0	1	#NAME?	SH3GL3	15	83447228	83618743
58119	15	84058592	85311062	1252471	*	Amp	0	0.118628	0.820624	0.122807	0	1	#NAME?	RN7SL331P	15	84205454	84205700
17454	15	84058592	85311062	1252471	*	Amp	0	0.118628	0.820624	0.122807	0	1	#NAME?	GOLGA6L4	15	84235773	84245368
59794	15	84058592	85311062	1252471	*	Amp	0	0.118628	0.820624	0.122807	0	1	#NAME?	RN7SL417P	15	84394072	84394336
17661	15	84058592	85311062	1252471	*	Amp	0	0.118628	0.820624	0.122807	0	1	#NAME?	CSPG4P5	15	84401807	84408005
17833	15	84058592	85311062	1252471	*	Amp	0	0.118628	0.820624	0.122807	0	1	#NAME?	UBE2Q2P1	15	84526781	84571216
17871	15	84058592	85311062	1252471	*	Amp	0	0.118628	0.820624	0.122807	0	1	#NAME?	LINC00933	15	84570649	84580175
37467	15	84058592	85311062	1252471	*	Amp	0	0.118628	0.820624	0.122807	0	1	#NAME?	ZSCAN2	15	84600986	84627796
37408	15	84058592	85311062	1252471	*	Amp	0	0.118628	0.820624	0.122807	0	1	#NAME?	SCAND2P	15	84631451	84647478
37556	15	84058592	85311062	1252471	*	Amp	0	0.118628	0.820624	0.122807	0	1	#NAME?	WDR73	15	84639281	84654343
41178	15	84058592	85311062	1252471	*	Amp	0	0.118628	0.820624	0.122807	0	1	#NAME?	NMB	15	84655129	84658563
42234	15	84058592	85311062	1252471	*	Amp	0	0.118628	0.820624	0.122807	0	1	#NAME?	SEC11A	15	84669538	84716716
42939	15	84058592	85311062	1252471	*	Amp	0	0.118628	0.820624	0.122807	0	1	#NAME?	ZNF592	15	84748635	84806432
43177	15	84058592	85311062	1252471	*	Amp	0	0.118628	0.820624	0.122807	0	1	#NAME?	ALPK3	15	84816680	84873482
43703	15	84058592	85311062	1252471	*	Amp	0	0.118628	0.820624	0.122807	0	1	#NAME?	SLC28A1	15	84884654	84945796
47126	15	84058592	85311062	1252471	*	Amp	0	0.118628	0.820624	0.122807	0	1	#NAME?	PDE8A	15	84980440	85139145
48432	15	84058592	85311062	1252471	*	Amp	0	0.118628	0.820624	0.122807	0	1	#NAME?	CSPG4P12	15	85191438	85213905
59140	15	84058592	85311062	1252471	*	Amp	0	0.118628	0.820624	0.122807	0	1	#NAME?	RN7SL428P	15	85210053	85210299
2479	15	85337253	87146148	1808896	*	Amp	0	0.118628	0.840298	0.122807	0	1	#NAME?	AKAP13	15	85380571	85749358
6535	15	85337253	87146148	1808896	*	Amp	0	0.118628	0.840298	0.122807	0	1	#NAME?	KLHL25	15	85759323	85795030
57898	15	85337253	87146148	1808896	*	Amp	0	0.118628	0.840298	0.122807	0	1	#NAME?	MIR1276	15	85770496	85770578
62108	15	85337253	87146148	1808896	*	Amp	0	0.118628	0.840298	0.122807	0	1	#NAME?	MIR548AP	15	85825635	85825730
6712	15	85337253	87146148	1808896	*	Amp	0	0.118628	0.840298	0.122807	0	1	#NAME?	AGBL1	15	86079973	87029052
59815	15	85337253	87146148	1808896	*	Amp	0	0.118628	0.840298	0.122807	0	1	#NAME?	RNA5SP400	15	86138269	86138379
38760	1	94402263	94763207	360945	*	Amp	0	0.116464	1.17259	0.087719	0	1	#NAME?	ABCD3	1	94418455	94518666
33259	1	58111045	58811763	700719	*	Amp	0	0.116133	0.684039	0.140351	0	1	#NAME?	OMA1	1	58415384	58546802
59199	1	58111045	58811763	700719	*	Amp	0	0.116133	0.684039	0.140351	0	1	#NAME?	RN7SL713P	1	58565631	58565932
36507	1	58111045	58811763	700719	*	Amp	0	0.116133	0.684039	0.140351	0	1	#NAME?	TACSTD2	1	58575423	58577773
36581	1	58111045	58811763	700719	*	Amp	0	0.116133	0.684039	0.140351	0	1	#NAME?	MYSM1	1	58654739	58700092
36684	1	58111045	58811763	700719	*	Amp	0	0.116133	0.684039	0.140351	0	1	#NAME?	JUN	1	58780788	58784327
31799	18	35135183	35546554	411372	*	Amp	0	0.111464	0.999152	0.140351	0	1	#NAME?	ZNF397	18	35241030	35267133
31837	18	35135183	35546554	411372	*	Amp	0	0.111464	0.999152	0.140351	0	1	#NAME?	ZSCAN30	18	35251058	35290245
33403	18	35135183	35546554	411372	*	Amp	0	0.111464	0.999152	0.140351	0	1	#NAME?	ZNF24	18	35332212	35345482
33664	18	35135183	35546554	411372	*	Amp	0	0.111464	0.999152	0.140351	0	1	#NAME?	ZNF396	18	35366697	35377337
33692	18	35135183	35546554	411372	*	Amp	0	0.111464	0.999152	0.140351	0	1	#NAME?	INO80C	18	35452230	35497991
34455	18	35568870	40942177	5373308	*	Amp	0	0.111464	1.00364	0.140351	0	1	#NAME?	GALNT1	18	35581117	35711834
59540	18	35568870	40942177	5373308	*	Amp	0	0.111464	1.00364	0.140351	0	1	#NAME?	MIR187	18	35904818	35904926
60842	18	35568870	40942177	5373308	*	Amp	0	0.111464	1.00364	0.140351	0	1	#NAME?	MIR3929	18	35934088	35934142
35636	18	35568870	40942177	5373308	*	Amp	0	0.111464	1.00364	0.140351	0	1	#NAME?	C18orf21	18	35972083	35979286
37114	18	35568870	40942177	5373308	*	Amp	0	0.111464	1.00364	0.140351	0	1	#NAME?	RPRD1A	18	35984387	36067576
38161	18	35568870	40942177	5373308	*	Amp	0	0.111464	1.00364	0.140351	0	1	#NAME?	SLC39A6	18	36108532	36129385
37657	18	35568870	40942177	5373308	*	Amp	0	0.111464	1.00364	0.140351	0	1	#NAME?	ELP2	18	36129444	36180556
9385	18	35568870	40942177	5373308	*	Amp	0	0.111464	1.00364	0.140351	0	1	#NAME?	MOCOS	18	36187519	36272157
12323	18	35568870	40942177	5373308	*	Amp	0	0.111464	1.00364	0.140351	0	1	#NAME?	FHOD3	18	36297714	36780055
12560	18	35568870	40942177	5373308	*	Amp	0	0.111464	1.00364	0.140351	0	1	#NAME?	TPGS2	18	36777647	36829216
12264	18	35568870	40942177	5373308	*	Amp	0	0.111464	1.00364	0.140351	0	1	#NAME?	KIAA1328	18	36829106	37232172
17816	18	35568870	40942177	5373308	*	Amp	0	0.111464	1.00364	0.140351	0	1	#NAME?	CELF4	18	37243047	37566037
55443	18	35568870	40942177	5373308	*	Amp	0	0.111464	1.00364	0.140351	0	1	#NAME?	MIR4318	18	37657135	37657215
62505	18	35568870	40942177	5373308	*	Amp	0	0.111464	1.00364	0.140351	0	1	#NAME?	RN7SKP182	18	39016047	39016344
27193.1	1	67377824	67894896	517073	*	Amp	0	0.111093	0.769658	0.122807	0	1	#NAME?	IL12RB2	1	67307364	67397090
49860	1	67377824	67894896	517073	*	Amp	0	0.111093	0.769658	0.122807	0	1	#NAME?	SERBP1	1	67407810	67430415
62689	1	67377824	67894896	517073	*	Amp	0	0.111093	0.769658	0.122807	0	1	#NAME?	RN7SL392P	1	67656831	67657129
49967	1	67377824	67894896	517073	*	Amp	0	0.111093	0.769658	0.122807	0	1	#NAME?	GADD45A	1	67685061	67688338
50040	1	67377824	67894896	517073	*	Amp	0	0.111093	0.769658	0.122807	0	1	#NAME?	GNG12	1	67701466	67833467
33268	18	26450439	26752759	302321	*	Amp	0	0.109573	1.08672	0.192982	0	1	#NAME?	KCTD1	18	26454910	26657401
52757	1	70936180	72829347	1893168	*	Amp	0	0.108202	0.795521	0.122807	0	1	#NAME?	ZRANB2	1	71063291	71081297
58179	1	70936180	72829347	1893168	*	Amp	0	0.108202	0.795521	0.122807	0	1	#NAME?	MIR186	1	71067631	71067716
53037	1	70936180	72829347	1893168	*	Amp	0	0.108202	0.795521	0.122807	0	1	#NAME?	NEGR1	1	71395940	72282734
22504	1	65390503	66159905	769403	*	Amp	0	0.10633	0.813541	0.122807	0	1	#NAME?	LEPROT	1	65420587	65436007
22528	1	65390503	66159905	769403	*	Amp	0	0.10633	0.813541	0.122807	0	1	#NAME?	LEPR	1	65420652	65641559
57372	1	65390503	66159905	769403	*	Amp	0	0.10633	0.813541	0.122807	0	1	#NAME?	RN7SL854P	1	65761058	65761352
20697	4	47618442	48068826	450385	*	Amp	0	0.105816	0.718282	0.087719	0	1	#NAME?	TXK	4	48066393	48134256
34968	1	48048106	48353082	304977	*	Amp	0	0.102974	0.692167	0.140351	0	1	#NAME?	SLC5A9	1	48222685	48248644
35675	1	48048106	48353082	304977	*	Amp	0	0.102974	0.692167	0.140351	0	1	#NAME?	SPATA6	1	48295372	48472208
32096	1	82964864	84161015	1196152	*	Amp	0	0.101845	0.909059	0.105263	0	1	#NAME?	TTLL7	1	83865028	83999150
45936	1	40328692	40990270	661579	*	Amp	0	0.100523	0.820856	0.140351	0	1	#NAME?	SMAP2	1	40344850	40423326
46745	1	40328692	40990270	661579	*	Amp	0	0.100523	0.820856	0.140351	0	1	#NAME?	ZFP69B	1	40450102	40463718
46811	1	40328692	40990270	661579	*	Amp	0	0.100523	0.820856	0.140351	0	1	#NAME?	ZFP69	1	40477215	40496343
47956	1	40328692	40990270	661579	*	Amp	0	0.100523	0.820856	0.140351	0	1	#NAME?	EXO5	1	40508741	40516556
48165	1	40328692	40990270	661579	*	Amp	0	0.100523	0.820856	0.140351	0	1	#NAME?	ZNF684	1	40531561	40548169
25912	1	40328692	40990270	661579	*	Amp	0	0.100523	0.820856	0.140351	0	1	#NAME?	RIMS3	1	40620679	40665657
26112	1	40328692	40990270	661579	*	Amp	0	0.100523	0.820856	0.140351	0	1	#NAME?	NFYC	1	40691648	40771603
55419	1	40328692	40990270	661579	*	Amp	0	0.100523	0.820856	0.140351	0	1	#NAME?	MIR30E	1	40754355	40754446
60154	1	40328692	40990270	661579	*	Amp	0	0.100523	0.820856	0.140351	0	1	#NAME?	MIR30C1	1	40757284	40757372
28541	1	40328692	40990270	661579	*	Amp	0	0.100523	0.820856	0.140351	0	1	#NAME?	KCNQ4	1	40783814	40840452
59886	1	40328692	40990270	661579	*	Amp	0	0.100523	0.820856	0.140351	0	1	#NAME?	RN7SL326P	1	40804846	40805141
28750	1	40328692	40990270	661579	*	Amp	0	0.100523	0.820856	0.140351	0	1	#NAME?	CITED4	1	40861051	40862366
56952	18	43845780	44120193	274414	*	Amp	0	0.098551	0.829447	0.140351	0	1	#NAME?	RNA5SP455	18	44071583	44071701
33471.1	1	47265273	47375273	110001	*	Amp	0	0.0975	0.637022	0.140351	0	1	#NAME?	STIL	1	47250139	47314147
20905	9	20859044	21427674	568631	*	Amp	0	0.096834	0.994362	0.22807	0	1	#NAME?	IFNB1	9	21077105	21077963
20913	9	20859044	21427674	568631	*	Amp	0	0.096834	0.994362	0.22807	0	1	#NAME?	IFNW1	9	21140214	21142145
20920	9	20859044	21427674	568631	*	Amp	0	0.096834	0.994362	0.22807	0	1	#NAME?	IFNA21	9	21165637	21166660
20926	9	20859044	21427674	568631	*	Amp	0	0.096834	0.994362	0.22807	0	1	#NAME?	IFNA4	9	21186694	21187671
20999	9	20859044	21427674	568631	*	Amp	0	0.096834	0.994362	0.22807	0	1	#NAME?	IFNA7	9	21201469	21202205
20988	9	20859044	21427674	568631	*	Amp	0	0.096834	0.994362	0.22807	0	1	#NAME?	IFNA10	9	21206181	21207143
20991	9	20859044	21427674	568631	*	Amp	0	0.096834	0.994362	0.22807	0	1	#NAME?	IFNA16	9	21216373	21217311
20995	9	20859044	21427674	568631	*	Amp	0	0.096834	0.994362	0.22807	0	1	#NAME?	IFNA17	9	21227243	21228222
20981	9	20859044	21427674	568631	*	Amp	0	0.096834	0.994362	0.22807	0	1	#NAME?	IFNA14	9	21239002	21239991
21205	9	20859044	21427674	568631	*	Amp	0	0.096834	0.994362	0.22807	0	1	#NAME?	IFNA5	9	21304326	21305312
21337	9	20859044	21427674	568631	*	Amp	0	0.096834	0.994362	0.22807	0	1	#NAME?	KLHL9	9	21329671	21335380
21618	9	20859044	21427674	568631	*	Amp	0	0.096834	0.994362	0.22807	0	1	#NAME?	IFNA6	9	21349835	21351378
21623	9	20859044	21427674	568631	*	Amp	0	0.096834	0.994362	0.22807	0	1	#NAME?	IFNA13	9	21367424	21368962
21629	9	20859044	21427674	568631	*	Amp	0	0.096834	0.994362	0.22807	0	1	#NAME?	IFNA2	9	21384254	21385388
21643	9	20859044	21427674	568631	*	Amp	0	0.096834	0.994362	0.22807	0	1	#NAME?	IFNA8	9	21409147	21410185
52465	1	46066608	46273183	206576	*	Amp	0	0.096596	0.673138	0.140351	0	1	#NAME?	TSPAN1	1	46175073	46185958
52938	1	46066608	46273183	206576	*	Amp	0	0.096596	0.673138	0.140351	0	1	#NAME?	POMGNT1	1	46188682	46220305
52936	1	46066608	46273183	206576	*	Amp	0	0.096596	0.673138	0.140351	0	1	#NAME?	LURAP1	1	46203334	46221261
53681	1	46066608	46273183	206576	*	Amp	0	0.096596	0.673138	0.140351	0	1	#NAME?	RAD54L	1	46247688	46278473
53676	1	46066608	46273183	206576	*	Amp	0	0.096596	0.673138	0.140351	0	1	#NAME?	LRRC41	1	46261196	46303608
59833	1	51733763	52097580	363818	*	Amp	0	0.096391	0.710356	0.140351	0	1	#NAME?	MIR761	1	51836344	51836402
24474	1	51733763	52097580	363818	*	Amp	0	0.096391	0.710356	0.140351	0	1	#NAME?	RAB3B	1	51907956	51990764
63019	1	51733763	52097580	363818	*	Amp	0	0.096391	0.710356	0.140351	0	1	#NAME?	RNA5SP48	1	51973410	51973535
60301	1	51733763	52097580	363818	*	Amp	0	0.096391	0.710356	0.140351	0	1	#NAME?	RN7SL290P	1	51995740	51996039
25591	1	51733763	52097580	363818	*	Amp	0	0.096391	0.710356	0.140351	0	1	#NAME?	TXNDC12	1	52020131	52056171
25650	1	51733763	52097580	363818	*	Amp	0	0.096391	0.710356	0.140351	0	1	#NAME?	KTI12	1	52032103	52033816
25540	1	51733763	52097580	363818	*	Amp	0	0.096391	0.710356	0.140351	0	1	#NAME?	BTF3L4	1	52056125	52090716
34150	1	47687084	47966318	279235	*	Amp	0	0.0956	0.673104	0.140351	0	1	#NAME?	TRABD2B	1	47760528	47996895
18426.1	15	76620113	77243948	623836	*	Amp	0	0.094704	0.870383	0.087719	0	1	#NAME?	SCAPER	15	76347904	76905444
62025	15	76620113	77243948	623836	*	Amp	0	0.094704	0.870383	0.087719	0	1	#NAME?	RN7SKP217	15	76736641	76736980
221	15	76620113	77243948	623836	*	Amp	0	0.094704	0.870383	0.087719	0	1	#NAME?	RCN2	15	76931619	76954392
58266	15	76620113	77243948	623836	*	Amp	0	0.094704	0.870383	0.087719	0	1	#NAME?	RN7SL278P	15	76976915	76977210
1274	15	76620113	77243948	623836	*	Amp	0	0.094704	0.870383	0.087719	0	1	#NAME?	PSTPIP1	15	76993359	77037332
4125	15	76620113	77243948	623836	*	Amp	0	0.094704	0.870383	0.087719	0	1	#NAME?	TSPAN3	15	77041404	77083984
62452	15	77886864	79277896	1391033	*	Amp	0	0.094704	0.870383	0.087719	0	1	#NAME?	RN7SL214P	15	77916718	77916982
11136	15	77886864	79277896	1391033	*	Amp	0	0.094704	0.870383	0.087719	0	1	#NAME?	TBC1D2B	15	77984036	78077724
12069	15	77886864	79277896	1391033	*	Amp	0	0.094704	0.870383	0.087719	0	1	#NAME?	SH2D7	15	78077808	78104909
12263	15	77886864	79277896	1391033	*	Amp	0	0.094704	0.870383	0.087719	0	1	#NAME?	CIB2	15	78104606	78131544
12088	15	77886864	79277896	1391033	*	Amp	0	0.094704	0.870383	0.087719	0	1	#NAME?	IDH3A	15	78131498	78171949
12005	15	77886864	79277896	1391033	*	Amp	0	0.094704	0.870383	0.087719	0	1	#NAME?	ACSBG1	15	78167468	78245688
16519	15	77886864	79277896	1391033	*	Amp	0	0.094704	0.870383	0.087719	0	1	#NAME?	DNAJA4	15	78264086	78282196
16717	15	77886864	79277896	1391033	*	Amp	0	0.094704	0.870383	0.087719	0	1	#NAME?	WDR61	15	78277835	78299794
37318	15	77886864	79277896	1391033	*	Amp	0	0.094704	0.870383	0.087719	0	1	#NAME?	CRABP1	15	78340324	78348230
37848	15	77886864	79277896	1391033	*	Amp	0	0.094704	0.870383	0.087719	0	1	#NAME?	IREB2	15	78437431	78501456
39158	15	77886864	79277896	1391033	*	Amp	0	0.094704	0.870383	0.087719	0	1	#NAME?	HYKK	15	78507564	78537372
39728	15	77886864	79277896	1391033	*	Amp	0	0.094704	0.870383	0.087719	0	1	#NAME?	PSMA4	15	78540405	78552419
41010	15	77886864	79277896	1391033	*	Amp	0	0.094704	0.870383	0.087719	0	1	#NAME?	CHRNA5	15	78565520	78595269
40941	15	77886864	79277896	1391033	*	Amp	0	0.094704	0.870383	0.087719	0	1	#NAME?	CHRNA3	15	78593052	78621295
42560	15	77886864	79277896	1391033	*	Amp	0	0.094704	0.870383	0.087719	0	1	#NAME?	CHRNB4	15	78624119	78727754
43933	15	77886864	79277896	1391033	*	Amp	0	0.094704	0.870383	0.087719	0	1	#NAME?	ADAMTS7	15	78759203	78811431
43606	15	77886864	79277896	1391033	*	Amp	0	0.094704	0.870383	0.087719	0	1	#NAME?	MORF4L1	15	78810487	78898133
48675	15	77886864	79277896	1391033	*	Amp	0	0.094704	0.870383	0.087719	0	1	#NAME?	CTSH	15	78921058	78949574
50699	15	77886864	79277896	1391033	*	Amp	0	0.094704	0.870383	0.087719	0	1	#NAME?	RASGRF1	15	78959947	79090773
57895	15	77886864	79277896	1391033	*	Amp	0	0.094704	0.870383	0.087719	0	1	#NAME?	MIR184	15	79209788	79209871
59176	1	52648508	52786176	137669	*	Amp	0	0.093725	0.801242	0.122807	0	1	#NAME?	RN7SL62P	1	52714399	52714695
28296	1	52821700	53070365	248666	*	Amp	0	0.093725	0.801242	0.122807	0	1	#NAME?	ZYG11A	1	52842511	52894998
28502	1	52821700	53070365	248666	*	Amp	0	0.093725	0.801242	0.122807	0	1	#NAME?	ECHDC2	1	52895910	52927212
29773	1	52821700	53070365	248666	*	Amp	0	0.093725	0.801242	0.122807	0	1	#NAME?	SCP2	1	52927229	53051703
61141	1	52821700	53070365	248666	*	Amp	0	0.093725	0.801242	0.122807	0	1	#NAME?	MIR1273F	1	52928674	52928772
56555	1	52821700	53070365	248666	*	Amp	0	0.093725	0.801242	0.122807	0	1	#NAME?	MIR5095	1	52934930	52935017
57755	1	52821700	53070365	248666	*	Amp	0	0.093725	0.801242	0.122807	0	1	#NAME?	MIR1273G	1	52940314	52940413
30552	1	52821700	53070365	248666	*	Amp	0	0.093725	0.801242	0.122807	0	1	#NAME?	PODN	1	53062052	53085502
56774	1	67243758	67375208	131451	*	Amp	0	0.082167	0.788648	0.105263	0	1	#NAME?	RNU4ATAC4P	1	67267601	67267726
46271	22	41732756	42445766	713011	*	Amp	0	0.079683	0.664225	0.070175	0	1	#NAME?	NAGA	22	42058354	42070842
3557	22	41732756	42445766	713011	*	Amp	0	0.079683	0.664225	0.070175	0	1	#NAME?	SMDT1	22	42079691	42084284
3655	22	41732756	42445766	713011	*	Amp	0	0.079683	0.664225	0.070175	0	1	#NAME?	NDUFA6	22	42085525	42090955
3662	22	41732756	42445766	713011	*	Amp	0	0.079683	0.664225	0.070175	0	1	#NAME?	CYP2D6	22	42126499	42130906
8365	22	41732756	42445766	713011	*	Amp	0	0.079683	0.664225	0.070175	0	1	#NAME?	TCF20	22	42160013	42343616
8432	22	41732756	42445766	713011	*	Amp	0	0.079683	0.664225	0.070175	0	1	#NAME?	NFAM1	22	42380410	42432395
46053	1	37606556	37845240	238685	*	Amp	0	0.078644	0.805774	0.122807	0	1	#NAME?	RSPO1	1	37611350	37634923
46146	1	37606556	37845240	238685	*	Amp	0	0.078644	0.805774	0.122807	0	1	#NAME?	C1orf109	1	37681570	37692249
46508	1	37606556	37845240	238685	*	Amp	0	0.078644	0.805774	0.122807	0	1	#NAME?	CDCA8	1	37692418	37709719
47277	1	37606556	37845240	238685	*	Amp	0	0.078644	0.805774	0.122807	0	1	#NAME?	EPHA10	1	37713880	37765133
49093	1	37606556	37845240	238685	*	Amp	0	0.078644	0.805774	0.122807	0	1	#NAME?	MANEAL	1	37793802	37801137
49131	1	37606556	37845240	238685	*	Amp	0	0.078644	0.805774	0.122807	0	1	#NAME?	YRDC	1	37802944	37808185
49138	1	37606556	37845240	238685	*	Amp	0	0.078644	0.805774	0.122807	0	1	#NAME?	C1orf122	1	37806979	37809454
49661	1	37606556	37845240	238685	*	Amp	0	0.078644	0.805774	0.122807	0	1	#NAME?	MTF1	1	37809567	37859620
27660	18	44121301	47010121	2888821	*	Amp	0	0.072781	0.864487	0.122807	0	1	#NAME?	SETBP1	18	44680173	45068510
63201	18	44121301	47010121	2888821	*	Amp	0	0.072781	0.864487	0.122807	0	1	#NAME?	MIR4319	18	44970082	44970166
28356	18	44121301	47010121	2888821	*	Amp	0	0.072781	0.864487	0.122807	0	1	#NAME?	SLC14A2	18	45212995	45683686
28227	18	44121301	47010121	2888821	*	Amp	0	0.072781	0.864487	0.122807	0	1	#NAME?	SLC14A1	18	45687025	45752520
32429	18	44121301	47010121	2888821	*	Amp	0	0.072781	0.864487	0.122807	0	1	#NAME?	SIGLEC15	18	45825512	45844080
33776	18	44121301	47010121	2888821	*	Amp	0	0.072781	0.864487	0.122807	0	1	#NAME?	EPG5	18	45847609	45967339
9386	10	75733822	78752001	3018180	*	Amp	0	0.071065	0.89696	0.070175	0	1	#NAME?	LINC00595	10	78179185	78551355
9387	10	75733822	78752001	3018180	*	Amp	0	0.071065	0.89696	0.070175	0	1	#NAME?	LINC00856	10	78179185	78551355
25983	1	46277845	47264205	986361	*	Amp	0	0.070954	0.638874	0.122807	0	1	#NAME?	UQCRH	1	46303631	46316776
26172	1	46277845	47264205	986361	*	Amp	0	0.070954	0.638874	0.122807	0	1	#NAME?	NSUN4	1	46340177	46365152
26246	1	46277845	47264205	986361	*	Amp	0	0.070954	0.638874	0.122807	0	1	#NAME?	FAAH	1	46394265	46413848
26471	1	46277845	47264205	986361	*	Amp	0	0.070954	0.638874	0.122807	0	1	#NAME?	DMBX1	1	46506996	46514226
26546	1	46277845	47264205	986361	*	Amp	0	0.070954	0.638874	0.122807	0	1	#NAME?	KNCN	1	46545644	46551527
26566	1	46277845	47264205	986361	*	Amp	0	0.070954	0.638874	0.122807	0	1	#NAME?	MKNK1	1	46557408	46616843
26537	1	46277845	47264205	986361	*	Amp	0	0.070954	0.638874	0.122807	0	1	#NAME?	MOB3C	1	46607715	46616891
28528	1	46277845	47264205	986361	*	Amp	0	0.070954	0.638874	0.122807	0	1	#NAME?	ATPAF1	1	46632737	46673867
28654	1	46277845	47264205	986361	*	Amp	0	0.070954	0.638874	0.122807	0	1	#NAME?	TEX38	1	46668855	46673594
28827	1	46277845	47264205	986361	*	Amp	0	0.070954	0.638874	0.122807	0	1	#NAME?	EFCAB14	1	46675159	46719064
29143	1	46277845	47264205	986361	*	Amp	0	0.070954	0.638874	0.122807	0	1	#NAME?	CYP4B1	1	46757838	46819413
29683	1	46277845	47264205	986361	*	Amp	0	0.070954	0.638874	0.122807	0	1	#NAME?	CYP4Z2P	1	46843095	46900437
30473	1	46277845	47264205	986361	*	Amp	0	0.070954	0.638874	0.122807	0	1	#NAME?	CYP4A11	1	46929177	46941484
31121	1	46277845	47264205	986361	*	Amp	0	0.070954	0.638874	0.122807	0	1	#NAME?	CYP4X1	1	47023568	47050751
32714	1	46277845	47264205	986361	*	Amp	0	0.070954	0.638874	0.122807	0	1	#NAME?	CYP4Z1	1	47067488	47118319
32723	1	46277845	47264205	986361	*	Amp	0	0.070954	0.638874	0.122807	0	1	#NAME?	CYP4A22	1	47137435	47149741
[truncated: 39 more rows]

## Sheet: C-BL1_Del
	seqnames	start	end	width	strand	Type	X.log10.q.value.	score	average.amplitude	frequency	Aberration.Kind	Aberration.Kind.1	Ratio	GeneSymbol	Chr	Start	End
63309	8	2113554	4985361	2871808	*	Del	12.7539	0.457752	0.715053	0.368421	0	-1	0.035891	RNA5SP251	8	3700492	3700628
22861	7	151825555	152135594	310040	*	Del	4.32127	0.27921	0.685998	0.140351	0	-1	0.064613	KMT2C	7	152134922	152436005
23447	9	21997723	22432666	434944	*	Del	3.03361	0.237423	0.941348	0.175439	0	-1	0.0782642	CDKN2B	9	22002903	22009363
59805	5	105883943	107066277	1182335	*	Del	2.50102	0.205134	0.670088	0.333333	0	-1	0.0820201	RNA5SP189	5	105922994	105923108
17947.2	1	8568618	8574972	6355	*	Del	2.50102	0.201335	0.599858	0.175439	0	-1	0.0805011	RERE	1	8352397	8817643
43460	1	8882187	9094498	212312	*	Del	2.50102	0.201335	0.599858	0.175439	0	-1	0.0805011	CA6	1	8945867	8975092
62983	1	8882187	9094498	212312	*	Del	2.50102	0.201335	0.599858	0.175439	0	-1	0.0805011	RN7SL451P	1	8979576	8979874
43966	1	8882187	9094498	212312	*	Del	2.50102	0.201335	0.599858	0.175439	0	-1	0.0805011	SLC2A7	1	9003300	9026345
49799	1	8882187	9094498	212312	*	Del	2.50102	0.201335	0.599858	0.175439	0	-1	0.0805011	SLC2A5	1	9035107	9088478
58137	1	9151325	9794305	642981	*	Del	2.50102	0.201335	0.598658	0.175439	0	-1	0.0805011	MIR34A	1	9151668	9151777
50168	1	9151325	9794305	642981	*	Del	2.50102	0.201335	0.598658	0.175439	0	-1	0.0805011	H6PD	1	9234775	9271337
50568	1	9151325	9794305	642981	*	Del	2.50102	0.201335	0.598658	0.175439	0	-1	0.0805011	SPSB1	1	9292880	9369532
62683	1	9151325	9794305	642981	*	Del	2.50102	0.201335	0.598658	0.175439	0	-1	0.0805011	RNA5SP40	1	9437669	9437778
51476	1	9151325	9794305	642981	*	Del	2.50102	0.201335	0.598658	0.175439	0	-1	0.0805011	SLC25A33	1	9539482	9585179
52213	1	9151325	9794305	642981	*	Del	2.50102	0.201335	0.598658	0.175439	0	-1	0.0805011	TMEM201	1	9588922	9614873
52860	1	9151325	9794305	642981	*	Del	2.50102	0.201335	0.598658	0.175439	0	-1	0.0805011	PIK3CD	1	9651732	9729114
52967	1	9151325	9794305	642981	*	Del	2.50102	0.201335	0.598658	0.175439	0	-1	0.0805011	CLSTN1	1	9729026	9824526
54935.1	1	9973928	10083585	109658	*	Del	2.50102	0.201335	0.598658	0.175439	0	-1	0.0805011	NMNAT1	1	9943428	9985501
55174	1	9973928	10083585	109658	*	Del	2.50102	0.201335	0.598658	0.175439	0	-1	0.0805011	RBP7	1	9997206	10016020
55215	1	9973928	10083585	109658	*	Del	2.50102	0.201335	0.598658	0.175439	0	-1	0.0805011	UBE4B	1	10032832	10181239
844.2	1	10285244	10288797	3554	*	Del	2.50102	0.201335	0.598658	0.175439	0	-1	0.0805011	KIF1B	1	10210805	10381603
4533	1	10447792	10532981	85190	*	Del	2.50102	0.201335	0.607034	0.157895	0	-1	0.0805011	CORT	1	10449719	10451902
5647	1	10447792	10532981	85190	*	Del	2.50102	0.201335	0.607034	0.157895	0	-1	0.0805011	DFFA	1	10456522	10472526
5674	1	10447792	10532981	85190	*	Del	2.50102	0.201335	0.607034	0.157895	0	-1	0.0805011	PEX14	1	10472288	10630758
7953.1	1	10666465	10686863	20399	*	Del	2.50102	0.201335	0.598751	0.175439	0	-1	0.0805011	CASZ1	1	10636604	10796650
8623	1	10869545	11165401	295857	*	Del	2.50102	0.201335	0.598751	0.175439	0	-1	0.0805011	C1orf127	1	10946471	10982037
11286	1	10869545	11165401	295857	*	Del	2.50102	0.201335	0.598751	0.175439	0	-1	0.0805011	TARDBP	1	11012344	11026420
11250	1	10869545	11165401	295857	*	Del	2.50102	0.201335	0.598751	0.175439	0	-1	0.0805011	MASP2	1	11026523	11047233
15961	1	10869545	11165401	295857	*	Del	2.50102	0.201335	0.598751	0.175439	0	-1	0.0805011	SRM	1	11054584	11060024
26402	1	10869545	11165401	295857	*	Del	2.50102	0.201335	0.598751	0.175439	0	-1	0.0805011	EXOSC10	1	11066618	11099881
29184	1	10869545	11165401	295857	*	Del	2.50102	0.201335	0.598751	0.175439	0	-1	0.0805011	MTOR	1	11106535	11262507
50107	1	9094531	9140078	45548	*	Del	2.49368	0.199436	0.598658	0.175439	0	-1	0.0799765	GPR157	1	9100305	9129170
54656	1	9796577	9971788	175212	*	Del	2.49368	0.199436	0.598658	0.175439	0	-1	0.0799765	CTNNBIP1	1	9848276	9910336
54941	1	9796577	9971788	175212	*	Del	2.49368	0.199436	0.598658	0.175439	0	-1	0.0799765	LZIC	1	9922113	9943407
59183	1	9796577	9971788	175212	*	Del	2.49368	0.199436	0.598658	0.175439	0	-1	0.0799765	RN7SKP269	1	9947318	9947636
59866	1	9796577	9971788	175212	*	Del	2.49368	0.199436	0.598658	0.175439	0	-1	0.0799765	MIR5697	1	9967381	9967458
60521	1	10090725	10263147	172423	*	Del	2.43237	0.197536	0.598658	0.175439	0	-1	0.0812113	MIR1273D	1	10227718	10227803
62994	1	10537090	10663553	126464	*	Del	2.41104	0.197536	0.607034	0.157895	0	-1	0.0819298	RN7SL614P	1	10616836	10617115
29352	1	11166175	11227044	60870	*	Del	2.41104	0.197536	0.598751	0.175439	0	-1	0.0819298	ANGPTL7	1	11189341	11195981
32972	1	11269796	11323617	53822	*	Del	2.41104	0.197536	0.598751	0.175439	0	-1	0.0819298	UBIAD1	1	11273206	11296049
20359.2	15	38779926	38987152	207227	*	Del	2.41104	0.197536	0.657059	0.263158	0	-1	0.0819298	C15orf53	15	38628005	39180499
61987	1	10289501	10365263	75763	*	Del	2.36531	0.195637	0.598658	0.175439	0	-1	0.0827108	RN7SL731P	1	10306465	10306757
3827	1	10381788	10445934	64147	*	Del	2.36531	0.195637	0.598658	0.175439	0	-1	0.0827108	PGD	1	10398592	10420144
7638	8	18261027	19168810	907784	*	Del	2.32509	0.193737	0.661708	0.315789	0	-1	0.0833247	NAT2	8	18391245	18401218
10381	8	18261027	19168810	907784	*	Del	2.32509	0.193737	0.661708	0.315789	0	-1	0.0833247	PSD3	8	18527301	19084730
25097.1	1	3821871	5619359	1797489	*	Del	2.32509	0.189939	0.583764	0.157895	0	-1	0.0816912	CEP104	1	3812081	3857214
27297	1	3821871	5619359	1797489	*	Del	2.32509	0.189939	0.583764	0.157895	0	-1	0.0816912	DFFB	1	3857267	3885429
27834	1	3821871	5619359	1797489	*	Del	2.32509	0.189939	0.583764	0.157895	0	-1	0.0816912	C1orf174	1	3889125	3900293
31724	1	3821871	5619359	1797489	*	Del	2.32509	0.189939	0.583764	0.157895	0	-1	0.0816912	AJAP1	1	4654732	4792534
61055	1	3821871	5619359	1797489	*	Del	2.32509	0.189939	0.583764	0.157895	0	-1	0.0816912	MIR4417	1	5564071	5564143
42349	1	8581015	8880273	299259	*	Del	2.32509	0.189939	0.599858	0.175439	0	-1	0.0816912	ENO1	1	8861000	8879250
17010.1	3	57094162	57110240	16079	*	Del	2.32509	0.189939	0.689509	0.210526	0	-1	0.0816912	IL17RD	3	57089982	57170306
19264.1	3	57208075	57263394	55320	*	Del	2.32509	0.189939	0.69975	0.192982	0	-1	0.0816912	HESX1	3	57197838	57227606
19736	3	57208075	57263394	55320	*	Del	2.32509	0.189939	0.69975	0.192982	0	-1	0.0816912	APPL1	3	57227726	57278105
25799	3	62369535	62934392	564858	*	Del	2.32509	0.189939	0.648036	0.192982	0	-1	0.0816912	FEZF2	3	62369681	62374324
26542	3	62369535	62934392	564858	*	Del	2.32509	0.189939	0.648036	0.192982	0	-1	0.0816912	CADPS	3	62398346	62875389
60948	3	62369535	62934392	564858	*	Del	2.32509	0.189939	0.648036	0.192982	0	-1	0.0816912	RN7SL863P	3	62796124	62796419
52156	6	167555155	168263019	707865	*	Del	2.32509	0.189939	0.725227	0.157895	0	-1	0.0816912	KIF25	6	167996241	168045089
52579	6	167555155	168263019	707865	*	Del	2.32509	0.189939	0.725227	0.157895	0	-1	0.0816912	FRMD1	6	168053166	168101511
22349	6	168270238	168862574	592337	*	Del	2.32509	0.188039	0.80117	0.157895	0	-1	0.080874	DACT2	6	168292830	168319754
22452	6	168270238	168862574	592337	*	Del	2.32509	0.188039	0.80117	0.157895	0	-1	0.080874	SMOC2	6	168441151	168673445
23577.1	1	19077825	19195481	117657	*	Del	2.32509	0.18424	0.590791	0.157895	0	-1	0.0792401	UBR4	1	19074506	19210276
29861	18	64277410	66338557	2061148	*	Del	2.32509	0.180442	0.726961	0.140351	0	-1	0.0776066	CDH7	18	65750252	65890341
28362	18	67874942	71739621	3864680	*	Del	2.32509	0.180442	0.754788	0.157895	0	-1	0.0776066	TMX3	18	68673688	68715298
28344	18	67874942	71739621	3864680	*	Del	2.32509	0.180442	0.754788	0.157895	0	-1	0.0776066	CCDC102B	18	68715209	69055189
30303	18	67874942	71739621	3864680	*	Del	2.32509	0.180442	0.754788	0.157895	0	-1	0.0776066	DOK6	18	69401055	69849087
30271	18	67874942	71739621	3864680	*	Del	2.32509	0.180442	0.754788	0.157895	0	-1	0.0776066	CD226	18	69831158	69961803
33393	18	67874942	71739621	3864680	*	Del	2.32509	0.180442	0.754788	0.157895	0	-1	0.0776066	RTTN	18	70003031	70205945
35333	18	67874942	71739621	3864680	*	Del	2.32509	0.180442	0.754788	0.157895	0	-1	0.0776066	SOCS6	18	70288901	70330200
59239	18	67874942	71739621	3864680	*	Del	2.32509	0.180442	0.754788	0.157895	0	-1	0.0776066	RN7SL795P	18	70512727	70513008
35397	18	67874942	71739621	3864680	*	Del	2.32509	0.180442	0.754788	0.157895	0	-1	0.0776066	GTSCR1	18	70630534	70650744
37159.1	18	72778216	72922740	144525	*	Del	2.32509	0.180442	0.746737	0.175439	0	-1	0.0776066	NETO1	18	72742314	72868146
59471	18	72778216	72922740	144525	*	Del	2.32509	0.180442	0.746737	0.175439	0	-1	0.0776066	MIR548AV	18	72853321	72853382
59868	18	73005275	74066688	1061414	*	Del	2.32509	0.180442	0.746737	0.175439	0	-1	0.0776066	RN7SL401P	18	73744935	73745232
39494	18	74326105	74531093	204989	*	Del	2.32509	0.180442	0.741849	0.175439	0	-1	0.0776066	C18orf63	18	74315813	74359187
40681	18	74326105	74531093	204989	*	Del	2.32509	0.180442	0.741849	0.175439	0	-1	0.0776066	FAM69C	18	74434099	74457944
42479	18	74326105	74531093	204989	*	Del	2.32509	0.180442	0.741849	0.175439	0	-1	0.0776066	CNDP2	18	74495816	74523454
48731.1	18	74850000	76823008	1973009	*	Del	2.32509	0.180442	0.741849	0.175439	0	-1	0.0776066	ZNF407	18	74597870	75065671
49276	18	74850000	76823008	1973009	*	Del	2.32509	0.180442	0.741849	0.175439	0	-1	0.0776066	ZADH2	18	75195108	75209348
49359	18	74850000	76823008	1973009	*	Del	2.32509	0.180442	0.741849	0.175439	0	-1	0.0776066	TSHZ1	18	75210755	75289950
49521	18	74850000	76823008	1973009	*	Del	2.32509	0.180442	0.741849	0.175439	0	-1	0.0776066	SMIM21	18	75409476	75427703
1834	18	74850000	76823008	1973009	*	Del	2.32509	0.180442	0.741849	0.175439	0	-1	0.0776066	ZNF516	18	76358190	76495190
2069	18	74850000	76823008	1973009	*	Del	2.32509	0.180442	0.741849	0.175439	0	-1	0.0776066	LINC00908	18	76528655	76610968
2216	18	74850000	76823008	1973009	*	Del	2.32509	0.180442	0.741849	0.175439	0	-1	0.0776066	LINC00683	18	76615212	76625940
3882	18	74850000	76823008	1973009	*	Del	2.32509	0.180442	0.741849	0.175439	0	-1	0.0776066	ZNF236	18	76822607	76970727
5234.1	18	77109240	77109240	1	*	Del	2.32509	0.180442	0.726622	0.175439	0	-1	0.0776066	MBP	18	76978827	77133683
33660	1	11534542	12108791	574250	*	Del	2.32509	0.178542	0.600322	0.157895	0	-1	0.0767894	FBXO2	1	11637018	11655785
33699	1	11534542	12108791	574250	*	Del	2.32509	0.178542	0.600322	0.157895	0	-1	0.0767894	FBXO44	1	11654375	11663327
42628	1	11534542	12108791	574250	*	Del	2.32509	0.178542	0.600322	0.157895	0	-1	0.0767894	FBXO6	1	11664124	11674354
44962	1	11534542	12108791	574250	*	Del	2.32509	0.178542	0.600322	0.157895	0	-1	0.0767894	MAD2L2	1	11674480	11691650
47175	1	11534542	12108791	574250	*	Del	2.32509	0.178542	0.600322	0.157895	0	-1	0.0767894	DRAXIN	1	11691729	11725857
47954	1	11534542	12108791	574250	*	Del	2.32509	0.178542	0.600322	0.157895	0	-1	0.0767894	AGTRAP	1	11736084	11754802
48663	1	11534542	12108791	574250	*	Del	2.32509	0.178542	0.600322	0.157895	0	-1	0.0767894	C1orf167	1	11761787	11789585
48691	1	11534542	12108791	574250	*	Del	2.32509	0.178542	0.600322	0.157895	0	-1	0.0767894	MTHFR	1	11785723	11806920
48810	1	11534542	12108791	574250	*	Del	2.32509	0.178542	0.600322	0.157895	0	-1	0.0767894	CLCN6	1	11806096	11848079
48652	1	11534542	12108791	574250	*	Del	2.32509	0.178542	0.600322	0.157895	0	-1	0.0767894	NPPA	1	11845709	11848345
4831	1	11534542	12108791	574250	*	Del	2.32509	0.178542	0.600322	0.157895	0	-1	0.0767894	NPPB	1	11857464	11858931
4948	1	11534542	12108791	574250	*	Del	2.32509	0.178542	0.600322	0.157895	0	-1	0.0767894	KIAA2013	1	11919591	11926428
5411	1	11534542	12108791	574250	*	Del	2.32509	0.178542	0.600322	0.157895	0	-1	0.0767894	PLOD1	1	11934205	11975538
7958	1	11534542	12108791	574250	*	Del	2.32509	0.178542	0.600322	0.157895	0	-1	0.0767894	MFN2	1	11980181	12013514
9309	1	11534542	12108791	574250	*	Del	2.32509	0.178542	0.600322	0.157895	0	-1	0.0767894	MIIP	1	12019466	12032045
57172	1	11534542	12108791	574250	*	Del	2.32509	0.178542	0.600322	0.157895	0	-1	0.0767894	RN7SL649P	1	12036740	12037014
10558	1	11534542	12108791	574250	*	Del	2.32509	0.178542	0.600322	0.157895	0	-1	0.0767894	TNFRSF8	1	12063377	12144207
13825.1	1	12251047	12256946	5900	*	Del	2.32509	0.178542	0.599421	0.157895	0	-1	0.0767894	VPS13D	1	12230030	12512047
15499	1	12565259	12569021	3763	*	Del	2.32509	0.178542	0.599421	0.157895	0	-1	0.0767894	DHRS3	1	12567910	12617731
15531	1	12574847	13906554	1331708	*	Del	2.32509	0.178542	0.599421	0.157895	0	-1	0.0767894	AADACL4	1	12644547	12667086
15729	1	12574847	13906554	1331708	*	Del	2.32509	0.178542	0.599421	0.157895	0	-1	0.0767894	AADACL3	1	12716115	12728759
15745	1	12574847	13906554	1331708	*	Del	2.32509	0.178542	0.599421	0.157895	0	-1	0.0767894	C1orf158	1	12746215	12763699
16528	1	12574847	13906554	1331708	*	Del	2.32509	0.178542	0.599421	0.157895	0	-1	0.0767894	PRAMEF12	1	12774841	12777906
16562	1	12574847	13906554	1331708	*	Del	2.32509	0.178542	0.599421	0.157895	0	-1	0.0767894	PRAMEF1	1	12791397	12796628
16594	1	12574847	13906554	1331708	*	Del	2.32509	0.178542	0.599421	0.157895	0	-1	0.0767894	PRAMEF11	1	12824605	12831410
16761	1	12574847	13906554	1331708	*	Del	2.32509	0.178542	0.599421	0.157895	0	-1	0.0767894	HNRNPCL1	1	12847408	12848725
16768	1	12574847	13906554	1331708	*	Del	2.32509	0.178542	0.599421	0.157895	0	-1	0.0767894	PRAMEF2	1	12857086	12861909
16780	1	12574847	13906554	1331708	*	Del	2.32509	0.178542	0.599421	0.157895	0	-1	0.0767894	PRAMEF4	1	12879224	12886201
16804	1	12574847	13906554	1331708	*	Del	2.32509	0.178542	0.599421	0.157895	0	-1	0.0767894	PRAMEF10	1	12892896	12898270
16785	1	12574847	13906554	1331708	*	Del	2.32509	0.178542	0.599421	0.157895	0	-1	0.0767894	PRAMEF7	1	12916610	12920482
16790	1	12574847	13906554	1331708	*	Del	2.32509	0.178542	0.599421	0.157895	0	-1	0.0767894	PRAMEF6	1	12938472	12947580
18622	1	12574847	13906554	1331708	*	Del	2.32509	0.178542	0.599421	0.157895	0	-1	0.0767894	PRAMEF9	1	13172455	13179464
18649	1	12574847	13906554	1331708	*	Del	2.32509	0.178542	0.599421	0.157895	0	-1	0.0767894	PRAMEF13	1	13196330	13201409
18717	1	12574847	13906554	1331708	*	Del	2.32509	0.178542	0.599421	0.157895	0	-1	0.0767894	PRAMEF18	1	13222705	13226106
18726	1	12574847	13906554	1331708	*	Del	2.32509	0.178542	0.599421	0.157895	0	-1	0.0767894	PRAMEF5	1	13254212	13263314
19620	1	12574847	13906554	1331708	*	Del	2.32509	0.178542	0.599421	0.157895	0	-1	0.0767894	PRAMEF8	1	13281035	13285174
19632	1	12574847	13906554	1331708	*	Del	2.32509	0.178542	0.599421	0.157895	0	-1	0.0767894	PRAMEF15	1	13315581	13322598
19650	1	12574847	13906554	1331708	*	Del	2.32509	0.178542	0.599421	0.157895	0	-1	0.0767894	PRAMEF14	1	13342034	13347134
19848	1	12574847	13906554	1331708	*	Del	2.32509	0.178542	0.599421	0.157895	0	-1	0.0767894	PRAMEF19	1	13369067	13371900
19880	1	12574847	13906554	1331708	*	Del	2.32509	0.178542	0.599421	0.157895	0	-1	0.0767894	PRAMEF17	1	13389632	13392629
19895	1	12574847	13906554	1331708	*	Del	2.32509	0.178542	0.599421	0.157895	0	-1	0.0767894	PRAMEF20	1	13410450	13421328
19921	1	12574847	13906554	1331708	*	Del	2.32509	0.178542	0.599421	0.157895	0	-1	0.0767894	LRRC38	1	13474977	13514048
41018	1	12574847	13906554	1331708	*	Del	2.32509	0.178542	0.599421	0.157895	0	-1	0.0767894	PDPN	1	13583465	13617957
59728	1	12574847	13906554	1331708	*	Del	2.32509	0.178542	0.599421	0.157895	0	-1	0.0767894	RNA5SP41	1	13623184	13623284
42048	1	12574847	13906554	1331708	*	Del	2.32509	0.178542	0.599421	0.157895	0	-1	0.0767894	PRDM2	1	13700198	13825079
42419	1	12574847	13906554	1331708	*	Del	2.32509	0.178542	0.599421	0.157895	0	-1	0.0767894	KAZN	1	13892792	15118043
45367.1	1	15484465	15500102	15638	*	Del	2.32509	0.178542	0.599421	0.157895	0	-1	0.0767894	CELA2B	1	15465909	15491400
45228	1	15484465	15500102	15638	*	Del	2.32509	0.178542	0.599421	0.157895	0	-1	0.0767894	CASP9	1	15490832	15526534
53668.1	1	15728139	15854254	126116	*	Del	2.32509	0.178542	0.599421	0.157895	0	-1	0.0767894	PLEKHM2	1	15684332	15734769
53666	1	15728139	15854254	126116	*	Del	2.32509	0.178542	0.599421	0.157895	0	-1	0.0767894	SLC25A34	1	15736405	15741396
53664	1	15728139	15854254	126116	*	Del	2.32509	0.178542	0.599421	0.157895	0	-1	0.0767894	TMEM82	1	15742422	15747982
54021	1	15728139	15854254	126116	*	Del	2.32509	0.178542	0.599421	0.157895	0	-1	0.0767894	FBLIM1	1	15756607	15786594
54202	1	15728139	15854254	126116	*	Del	2.32509	0.178542	0.599421	0.157895	0	-1	0.0767894	SPEN	1	15847864	15940460
54282	1	15921855	16138095	216241	*	Del	2.32509	0.178542	0.622531	0.157895	0	-1	0.0767894	ZBTB17	1	15941869	15976132
54478	1	15921855	16138095	216241	*	Del	2.32509	0.178542	0.622531	0.157895	0	-1	0.0767894	HSPB7	1	16014028	16019594
54498	1	15921855	16138095	216241	*	Del	2.32509	0.178542	0.622531	0.157895	0	-1	0.0767894	CLCNKA	1	16018875	16034050
54876	1	15921855	16138095	216241	*	Del	2.32509	0.178542	0.622531	0.157895	0	-1	0.0767894	CLCNKB	1	16043736	16057308
54920	1	15921855	16138095	216241	*	Del	2.32509	0.178542	0.622531	0.157895	0	-1	0.0767894	FAM131C	1	16057769	16073632
80	1	15921855	16138095	216241	*	Del	2.32509	0.178542	0.622531	0.157895	0	-1	0.0767894	EPHA2	1	16124337	16156087
9715.1	1	16267147	16598229	331083	*	Del	2.32509	0.178542	0.597682	0.157895	0	-1	0.0767894	FBXO42	1	16246839	16352454
10535	1	16267147	16598229	331083	*	Del	2.32509	0.178542	0.597682	0.157895	0	-1	0.0767894	SZRD1	1	16352575	16398145
10580	1	16267147	16598229	331083	*	Del	2.32509	0.178542	0.597682	0.157895	0	-1	0.0767894	SPATA21	1	16387117	16437424
10922	1	16267147	16598229	331083	*	Del	2.32509	0.178542	0.597682	0.157895	0	-1	0.0767894	NECAP2	1	16440672	16460078
11533	1	16267147	16598229	331083	*	Del	2.32509	0.178542	0.597682	0.157895	0	-1	0.0767894	CROCCP3	1	16467436	16499257
11738	1	16267147	16598229	331083	*	Del	2.32509	0.178542	0.597682	0.157895	0	-1	0.0767894	NBPF1	1	16562319	16613562
12384	1	16674593	17342924	668332	*	Del	2.32509	0.178542	0.597682	0.157895	0	-1	0.0767894	ESPNP	1	16687339	16720157
12498	1	16674593	17342924	668332	*	Del	2.32509	0.178542	0.597682	0.157895	0	-1	0.0767894	CROCC	1	16740273	16972979
12455	1	16674593	17342924	668332	*	Del	2.32509	0.178542	0.597682	0.157895	0	-1	0.0767894	MST1L	1	16754910	16770237
60694	1	16674593	17342924	668332	*	Del	2.32509	0.178542	0.597682	0.157895	0	-1	0.0767894	MIR3675	1	16858949	16859021
14434	1	16674593	17342924	668332	*	Del	2.32509	0.178542	0.597682	0.157895	0	-1	0.0767894	MFAP2	1	16974502	16980835
14218	1	16674593	17342924	668332	*	Del	2.32509	0.178542	0.597682	0.157895	0	-1	0.0767894	ATP13A2	1	16985958	17011928
16365	1	16674593	17342924	668332	*	Del	2.32509	0.178542	0.597682	0.157895	0	-1	0.0767894	SDHB	1	17018722	17054170
16458	1	16674593	17342924	668332	*	Del	2.32509	0.178542	0.597682	0.157895	0	-1	0.0767894	PADI2	1	17066761	17119435
16626	1	16674593	17342924	668332	*	Del	2.32509	0.178542	0.597682	0.157895	0	-1	0.0767894	PADI1	1	17205126	17246005
16876	1	16674593	17342924	668332	*	Del	2.32509	0.178542	0.597682	0.157895	0	-1	0.0767894	PADI3	1	17249098	17284233
62986	1	16674593	17342924	668332	*	Del	2.32509	0.178542	0.597682	0.157895	0	-1	0.0767894	MIR3972	1	17277889	17277975
17237	1	16674593	17342924	668332	*	Del	2.32509	0.178542	0.597682	0.157895	0	-1	0.0767894	PADI4	1	17308195	17364004
30978	18	67486837	67662839	176003	*	Del	2.32509	0.178542	0.754788	0.157895	0	-1	0.0767894	DSEL	18	67506582	67516980
58676	18	74208766	74302093	93328	*	Del	2.32509	0.178542	0.746737	0.175439	0	-1	0.0767894	RN7SL551P	18	74227506	74227803
38904	18	74208766	74302093	93328	*	Del	2.32509	0.178542	0.746737	0.175439	0	-1	0.0767894	CYB5A	18	74250847	74292016
10677	1	12109295	12250979	141685	*	Del	2.32509	0.176643	0.599421	0.157895	0	-1	0.0759727	TNFRSF1B	1	12167003	12209228
55338	1	12109295	12250979	141685	*	Del	2.32509	0.176643	0.599421	0.157895	0	-1	0.0759727	MIR4632	1	12191713	12191773
45091.1	1	15447594	15482054	34461	*	Del	2.32509	0.176643	0.599421	0.157895	0	-1	0.0759727	CTRC	1	15438439	15449242
45336	1	15447594	15482054	34461	*	Del	2.32509	0.176643	0.599421	0.157895	0	-1	0.0759727	CELA2A	1	15456728	15472091
48842	1	15500332	15569712	69381	*	Del	2.32509	0.176643	0.599421	0.157895	0	-1	0.0759727	DNAJC16	1	15526813	15592379
625	1	16142960	16234059	91100	*	Del	2.32509	0.176643	0.597682	0.157895	0	-1	0.0759727	ARHGEF19	1	16197854	16212609
11925	1	16599164	16669754	70591	*	Del	2.32509	0.176643	0.597682	0.157895	0	-1	0.0759727	CROCCP2	1	16618253	16657232
12538	3	56728954	57093684	364731	*	Del	2.32509	0.176643	0.642851	0.210526	0	-1	0.0759727	ARHGEF3	3	56727418	57079329
12841	3	56728954	57093684	364731	*	Del	2.32509	0.176643	0.642851	0.210526	0	-1	0.0759727	SPATA12	3	57060441	57075432
38429	18	74067186	74208737	141552	*	Del	2.32509	0.176643	0.746737	0.175439	0	-1	0.0759727	FBXO15	18	74073353	74147865
38740	18	74067186	74208737	141552	*	Del	2.32509	0.176643	0.746737	0.175439	0	-1	0.0759727	TIMM21	18	74148511	74160530
46420	18	74531620	74849968	318349	*	Del	2.32509	0.176643	0.741849	0.175439	0	-1	0.0759727	CNDP1	18	74534440	74587212
48730	18	74531620	74849968	318349	*	Del	2.32509	0.176643	0.741849	0.175439	0	-1	0.0759727	LINC00909	18	74591774	74598508
7652	1	3218610	3218610	1	*	Del	2.32509	0.174744	0.583764	0.157895	0	-1	0.0751559	PRDM16	1	3069168	3438621
8363	1	3363435	3575833	212399	*	Del	2.32509	0.174744	0.583764	0.157895	0	-1	0.0751559	ARHGEF16	1	3454426	3481113
10847	1	3363435	3575833	212399	*	Del	2.32509	0.174744	0.583764	0.157895	0	-1	0.0751559	MEGF6	1	3489920	3611495
58127	1	3363435	3575833	212399	*	Del	2.32509	0.174744	0.583764	0.157895	0	-1	0.0751559	MIR551A	1	3560695	3560790
12249.1	1	3654595	3726326	71732	*	Del	2.32509	0.174744	0.583764	0.157895	0	-1	0.0751559	TP73	1	3652520	3736201
24178	1	3772359	3819336	46978	*	Del	2.32509	0.174744	0.583764	0.157895	0	-1	0.0751559	SMIM1	1	3772761	3775982
24208	1	3772359	3819336	46978	*	Del	2.32509	0.174744	0.583764	0.157895	0	-1	0.0751559	LRRC47	1	3778558	3796504
61911	1	3772359	3819336	46978	*	Del	2.32509	0.174744	0.583764	0.157895	0	-1	0.0751559	RN7SL574P	1	3782815	3783111
55337	1	5623620	5922821	299202	*	Del	2.32509	0.174744	0.583764	0.157895	0	-1	0.0751559	MIR4689	1	5862672	5862741
35825	1	5623620	5922821	299202	*	Del	2.32509	0.174744	0.583764	0.157895	0	-1	0.0751559	NPHP4	1	5862811	5992473
44778.1	1	6154741	6323965	169225	*	Del	2.31035	0.174744	0.581616	0.157895	0	-1	0.0756352	CHD5	1	6101793	6180123
44981	1	6154741	6323965	169225	*	Del	2.31035	0.174744	0.581616	0.157895	0	-1	0.0756352	RPL22	1	6185020	6209389
45064	1	6154741	6323965	169225	*	Del	2.31035	0.174744	0.581616	0.157895	0	-1	0.0756352	RNF207	1	6205475	6221299
45017	1	6154741	6323965	169225	*	Del	2.31035	0.174744	0.581616	0.157895	0	-1	0.0756352	ICMT	1	6221193	6235972
44766	1	6154741	6323965	169225	*	Del	2.31035	0.174744	0.581616	0.157895	0	-1	0.0756352	LINC00337	1	6234692	6239444
47770	1	6154741	6323965	169225	*	Del	2.31035	0.174744	0.581616	0.157895	0	-1	0.0756352	HES3	1	6244192	6245578
47910	1	6154741	6323965	169225	*	Del	2.31035	0.174744	0.581616	0.157895	0	-1	0.0756352	GPR153	1	6247346	6260975
51335	1	6154741	6323965	169225	*	Del	2.31035	0.174744	0.581616	0.157895	0	-1	0.0756352	ACOT7	1	6264269	6394391
526.1	1	6454594	6696878	242285	*	Del	2.32509	0.174744	0.581616	0.157895	0	-1	0.0751559	ESPN	1	6424776	6461367
1162	1	6454594	6696878	242285	*	Del	2.32509	0.174744	0.581616	0.157895	0	-1	0.0751559	TNFRSF25	1	6460786	6466195
632	1	6454594	6696878	242285	*	Del	2.32509	0.174744	0.581616	0.157895	0	-1	0.0751559	PLEKHG5	1	6466092	6520061
8328	1	6454594	6696878	242285	*	Del	2.32509	0.174744	0.581616	0.157895	0	-1	0.0751559	NOL9	1	6521347	6554535
8541	1	6454594	6696878	242285	*	Del	2.32509	0.174744	0.581616	0.157895	0	-1	0.0751559	TAS1R1	1	6555181	6579757
9007	1	6454594	6696878	242285	*	Del	2.32509	0.174744	0.581616	0.157895	0	-1	0.0751559	ZBTB48	1	6580001	6589280
9745	1	6454594	6696878	242285	*	Del	2.32509	0.174744	0.581616	0.157895	0	-1	0.0751559	KLHL21	1	6590724	6614607
9789	1	6454594	6696878	242285	*	Del	2.32509	0.174744	0.581616	0.157895	0	-1	0.0751559	PHF13	1	6613685	6624033
9956	1	6454594	6696878	242285	*	Del	2.32509	0.174744	0.581616	0.157895	0	-1	0.0751559	THAP3	1	6624866	6635586
10021	1	6454594	6696878	242285	*	Del	2.32509	0.174744	0.581616	0.157895	0	-1	0.0751559	DNAJC11	1	6634168	6701924
13795	1	6763137	6843834	80698	*	Del	2.32509	0.174744	0.581616	0.157895	0	-1	0.0751559	CAMTA1	1	6785324	7769706
15325.1	1	7829773	7846483	16711	*	Del	2.32509	0.174744	0.582529	0.157895	0	-1	0.0751559	PER3	1	7784320	7845177
15441	1	7829773	7846483	16711	*	Del	2.32509	0.174744	0.582529	0.157895	0	-1	0.0751559	UTS2	1	7843083	7853512
15994	1	7900069	8403014	502946	*	Del	2.32509	0.174744	0.582529	0.157895	0	-1	0.0751559	TNFRSF9	1	7915894	7943165
16286	1	7900069	8403014	502946	*	Del	2.32509	0.174744	0.582529	0.157895	0	-1	0.0751559	PARK7	1	7954291	7985505
16520	1	7900069	8403014	502946	*	Del	2.32509	0.174744	0.582529	0.157895	0	-1	0.0751559	ERRFI1	1	8004404	8026308
17276	1	7900069	8403014	502946	*	Del	2.32509	0.174744	0.582529	0.157895	0	-1	0.0751559	SLC45A1	1	8317826	8344167
53452	5	58155653	59818040	1662388	*	Del	2.32509	0.174744	0.654692	0.315789	0	-1	0.0751559	PLK2	5	58453982	58460260
14633	5	58155653	59818040	1662388	*	Del	2.32509	0.174744	0.654692	0.315789	0	-1	0.0751559	GAPT	5	58491435	58497090
57912	5	58155653	59818040	1662388	*	Del	2.32509	0.174744	0.654692	0.315789	0	-1	0.0751559	MIR548AE2	5	58530043	58530109
14695	5	58155653	59818040	1662388	*	Del	2.32509	0.174744	0.654692	0.315789	0	-1	0.0751559	RAB3C	5	58582221	58859394
16957	5	58155653	59818040	1662388	*	Del	2.32509	0.174744	0.654692	0.315789	0	-1	0.0751559	PDE4D	5	58969038	60522120
58309	5	58155653	59818040	1662388	*	Del	2.32509	0.174744	0.654692	0.315789	0	-1	0.0751559	MIR582	5	59703606	59703703
11471	1	3575929	3654549	78621	*	Del	2.26122	0.172844	0.583764	0.157895	0	-1	0.0764384	TPRG1L	1	3625002	3630127
12733	1	3575929	3654549	78621	*	Del	2.26122	0.172844	0.583764	0.157895	0	-1	0.0764384	WRAP73	1	3630767	3652761
12237	1	3726401	3771403	45003	*	Del	2.27946	0.172844	0.583764	0.157895	0	-1	0.0758269	CCDC27	1	3746460	3771645
35999.1	1	6011905	6154446	142542	*	Del	2.25622	0.172844	0.581616	0.157895	0	-1	0.0766078	KCNAB2	1	5991466	6101193
52513	1	6324390	6454459	130070	*	Del	2.26296	0.172844	0.581616	0.157895	0	-1	0.0763797	HES2	1	6412418	6424670
59127	1	6324390	6454459	130070	*	Del	2.26296	0.172844	0.581616	0.157895	0	-1	0.0763797	MIR4252	1	6429834	6429896
15252	1	6843928	7829433	985506	*	Del	2.25229	0.172844	0.581616	0.157895	0	-1	0.0767413	VAMP3	1	7771269	7781432
63331	1	12289181	12564565	275385	*	Del	2.26122	0.172844	0.599421	0.157895	0	-1	0.0764384	SNORA59A	1	12507246	12507397
48933	1	15572133	15728027	155895	*	Del	2.28654	0.172844	0.599421	0.157895	0	-1	0.0755921	AGMAT	1	15572353	15585110
49459	1	15572133	15728027	155895	*	Del	2.28654	0.172844	0.599421	0.157895	0	-1	0.0755921	DDI2	1	15617500	15669044
49454	1	15572133	15728027	155895	*	Del	2.28654	0.172844	0.599421	0.157895	0	-1	0.0755921	RSC1A1	1	15659869	15661722
30830	18	66383464	67063410	679947	*	Del	2.17656	0.169045	0.708904	0.157895	0	-1	0.0776662	CDH19	18	66501083	66604138
36469	18	72266470	72777697	511228	*	Del	2.09821	0.167146	0.765228	0.157895	0	-1	0.0796613	CBLN2	18	72536680	72638521
61599	18	72266470	72777697	511228	*	Del	2.09821	0.167146	0.765228	0.157895	0	-1	0.0796613	RNA5SP460	18	72751952	72752051
60923	18	67064094	67486690	422597	*	Del	1.99879	0.165247	0.754788	0.157895	0	-1	0.0826734	MIR5011	18	67081584	67081686
11622.1	11	132208801	133707936	1499136	*	Del	1.9774	0.163347	0.658233	0.22807	0	-1	0.0826071	NTM	11	131370478	132336822
20151	11	132208801	133707936	1499136	*	Del	1.9774	0.163347	0.658233	0.22807	0	-1	0.0826071	OPCML	11	132414977	133532519
18962	20	659428	813315	153888	*	Del	1.97439	0.163347	0.68648	0.192982	0	-1	0.0827331	SCRT2	20	661596	676179
19311	20	659428	813315	153888	*	Del	1.97439	0.163347	0.68648	0.192982	0	-1	0.0827331	SLC52A3	20	760080	776015
42366	1	14923720	15447498	523779	*	Del	1.84852	0.159548	0.599421	0.157895	0	-1	0.0863111	TMEM51	1	15152532	15220480
42364	1	14923720	15447498	523779	*	Del	1.84852	0.159548	0.599421	0.157895	0	-1	0.0863111	C1orf195	1	15164344	15171317
43807	1	14923720	15447498	523779	*	Del	1.84852	0.159548	0.599421	0.157895	0	-1	0.0863111	FHAD1	1	15247272	15400283
44852	1	14923720	15447498	523779	*	Del	1.84852	0.159548	0.599421	0.157895	0	-1	0.0863111	EFHD2	1	15409895	15430343
18993.1	18	61820252	64165361	2345110	*	Del	1.87045	0.159548	0.703166	0.122807	0	-1	0.0852991	RNF152	18	61808063	61894247
1437	18	61820252	64165361	2345110	*	Del	1.87045	0.159548	0.703166	0.122807	0	-1	0.0852991	PIGN	18	61905255	62187118
12136	18	61820252	64165361	2345110	*	Del	1.87045	0.159548	0.703166	0.122807	0	-1	0.0852991	TNFRSF11A	18	62325287	62391292
12584	18	61820252	64165361	2345110	*	Del	1.87045	0.159548	0.703166	0.122807	0	-1	0.0852991	ZCCHC2	18	62523007	62587709
62329	18	61820252	64165361	2345110	*	Del	1.87045	0.159548	0.703166	0.122807	0	-1	0.0852991	RN7SL705P	18	62650308	62650601
13002	18	61820252	64165361	2345110	*	Del	1.87045	0.159548	0.703166	0.122807	0	-1	0.0852991	PHLPP1	18	62715450	62980433
14062	18	61820252	64165361	2345110	*	Del	1.87045	0.159548	0.703166	0.122807	0	-1	0.0852991	BCL2	18	63123346	63320128
15199	18	61820252	64165361	2345110	*	Del	1.87045	0.159548	0.703166	0.122807	0	-1	0.0852991	KDSR	18	63327726	63367510
15957	18	61820252	64165361	2345110	*	Del	1.87045	0.159548	0.703166	0.122807	0	-1	0.0852991	VPS4B	18	63389190	63422483
17131	18	61820252	64165361	2345110	*	Del	1.87045	0.159548	0.703166	0.122807	0	-1	0.0852991	SERPINB5	18	63476761	63505085
17847	18	61820252	64165361	2345110	*	Del	1.87045	0.159548	0.703166	0.122807	0	-1	0.0852991	SERPINB12	18	63556160	63567011
18481	18	61820252	64165361	2345110	*	Del	1.87045	0.159548	0.703166	0.122807	0	-1	0.0852991	SERPINB13	18	63586989	63604639
18584	18	61820252	64165361	2345110	*	Del	1.87045	0.159548	0.703166	0.122807	0	-1	0.0852991	SERPINB4	18	63637259	63644298
18945	18	61820252	64165361	2345110	*	Del	1.87045	0.159548	0.703166	0.122807	0	-1	0.0852991	SERPINB11	18	63647579	63726432
18854	18	61820252	64165361	2345110	*	Del	1.87045	0.159548	0.703166	0.122807	0	-1	0.0852991	SERPINB3	18	63655197	63661963
20163	18	61820252	64165361	2345110	*	Del	1.87045	0.159548	0.703166	0.122807	0	-1	0.0852991	SERPINB7	18	63752935	63805376
20531	18	61820252	64165361	2345110	*	Del	1.87045	0.159548	0.703166	0.122807	0	-1	0.0852991	SERPINB2	18	63871692	63903890
20599	18	61820252	64165361	2345110	*	Del	1.87045	0.159548	0.703166	0.122807	0	-1	0.0852991	SERPINB10	18	63897174	63936111
21547	18	61820252	64165361	2345110	*	Del	1.87045	0.159548	0.703166	0.122807	0	-1	0.0852991	HMSD	18	63949301	63981774
21491	18	61820252	64165361	2345110	*	Del	1.87045	0.159548	0.703166	0.122807	0	-1	0.0852991	SERPINB8	18	63969925	64019779
22947	18	61820252	64165361	2345110	*	Del	1.87045	0.159548	0.703166	0.122807	0	-1	0.0852991	LINC00305	18	64080009	64149030
7179	15	23877607	24801722	924116	*	Del	1.84212	0.157649	0.686939	0.245614	0	-1	0.0855803	PWRN2	15	24162754	24169948
8585	15	23877607	24801722	924116	*	Del	1.84212	0.157649	0.686939	0.245614	0	-1	0.0855803	PWRN1	15	24493137	24652130
9666	15	23877607	24801722	924116	*	Del	1.84212	0.157649	0.686939	0.245614	0	-1	0.0855803	NPAP1	15	24675868	24683393
17553	1	17345083	17392352	47270	*	Del	1.75655	0.15575	0.59835	0.140351	0	-1	0.0886681	PADI6	1	17372196	17401699
19286	1	17455703	17633522	177820	*	Del	1.75655	0.15575	0.59835	0.140351	0	-1	0.0886681	ARHGEF10L	1	17539835	17697874
20305	1	17691727	17861405	169679	*	Del	1.75655	0.15575	0.590791	0.157895	0	-1	0.0886681	ACTL8	1	17755313	17827063
20521.1	1	18705500	18952112	246613	*	Del	1.77377	0.15575	0.590791	0.157895	0	-1	0.0878075	PAX7	1	18631006	18748866
20794	1	18705500	18952112	246613	*	Del	1.77377	0.15575	0.590791	0.157895	0	-1	0.0878075	TAS1R2	1	18839599	18859682
20671	1	18705500	18952112	246613	*	Del	1.77377	0.15575	0.590791	0.157895	0	-1	0.0878075	ALDH4A1	1	18871430	18902781
56793	1	18705500	18952112	246613	*	Del	1.77377	0.15575	0.590791	0.157895	0	-1	0.0878075	MIR4695	1	18883202	18883275
55417	1	18705500	18952112	246613	*	Del	1.77377	0.15575	0.590791	0.157895	0	-1	0.0878075	MIR1290	1	18897071	18897148
20774	1	18705500	18952112	246613	*	Del	1.77377	0.15575	0.590791	0.157895	0	-1	0.0878075	IFFO2	1	18904281	18956686
42386	1	19196225	19400626	204402	*	Del	1.75802	0.15575	0.590791	0.157895	0	-1	0.0885938	EMC1	1	19215664	19251552
42345	1	19196225	19400626	204402	*	Del	1.75802	0.15575	0.590791	0.157895	0	-1	0.0885938	MRTO4	1	19251539	19260128
43987	1	19196225	19400626	204402	*	Del	1.75802	0.15575	0.590791	0.157895	0	-1	0.0885938	AKR7L	1	19265982	19274194
44006	1	19196225	19400626	204402	*	Del	1.75802	0.15575	0.590791	0.157895	0	-1	0.0885938	AKR7A3	1	19282558	19289250
44611	1	19196225	19400626	204402	*	Del	1.75802	0.15575	0.590791	0.157895	0	-1	0.0885938	AKR7A2	1	19303965	19312146
45461	1	19196225	19400626	204402	*	Del	1.75802	0.15575	0.590791	0.157895	0	-1	0.0885938	PQLC2	1	19312326	19329300
46836	1	19196225	19400626	204402	*	Del	1.75802	0.15575	0.590791	0.157895	0	-1	0.0885938	CAPZB	1	19338776	19485539
47045.1	1	19526363	19582338	55976	*	Del	1.75655	0.15575	0.586549	0.157895	0	-1	0.0886681	MINOS1	1	19484403	19629821
61493	7	20815572	21253080	437509	*	Del	1.78399	0.15575	0.686852	0.140351	0	-1	0.0873042	RN7SL542P	7	21215537	21215830
13126	15	24821845	24919452	97608	*	Del	1.77377	0.15575	0.695408	0.22807	0	-1	0.0878075	SNRPN	15	24823637	24978723
17578	1	17392980	17449105	56126	*	Del	1.75647	0.15385	0.59835	0.140351	0	-1	0.0875906	RCC2	1	17406760	17439724
20328	1	18026004	18431501	405498	*	Del	1.75655	0.15385	0.590791	0.157895	0	-1	0.0875865	IGSF21	1	18107746	18378483
41351.1	2	240878440	240885050	6611	*	Del	1.75655	0.15385	0.642401	0.210526	0	-1	0.0875865	AGXT	2	240868479	240880502
43468	2	240967916	241416047	448132	*	Del	1.75655	0.15385	0.642401	0.210526	0	-1	0.0875865	SNED1	2	240998838	241095568
45912	2	240967916	241416047	448132	*	Del	1.75655	0.15385	0.642401	0.210526	0	-1	0.0875865	PASK	2	241106099	241150264
45520	2	240967916	241416047	448132	*	Del	1.75655	0.15385	0.642401	0.210526	0	-1	0.0875865	PPP1R7	2	241149576	241183652
50557	2	240967916	241416047	448132	*	Del	1.75655	0.15385	0.642401	0.210526	0	-1	0.0875865	ANO7	2	241188509	241225377
52472	2	240967916	241416047	448132	*	Del	1.75655	0.15385	0.642401	0.210526	0	-1	0.0875865	HDLBP	2	241227264	241317061
52014	2	240967916	241416047	448132	*	Del	1.75655	0.15385	0.642401	0.210526	0	-1	0.0875865	2020-09-02	2	241315100	241354027
34399	2	240967916	241416047	448132	*	Del	1.75655	0.15385	0.642401	0.210526	0	-1	0.0875865	FARP2	2	241356243	241494841
34044.1	2	241496767	241936268	439502	*	Del	1.75655	0.15385	0.636597	0.210526	0	-1	0.0875865	STK25	2	241492674	241509730
38307	2	241496767	241936268	439502	*	Del	1.75655	0.15385	0.636597	0.210526	0	-1	0.0875865	BOK	2	241551424	241574138
38778	2	241496767	241936268	439502	*	Del	1.75655	0.15385	0.636597	0.210526	0	-1	0.0875865	THAP4	2	241584405	241637449
59051	2	241496767	241936268	439502	*	Del	1.75655	0.15385	0.636597	0.210526	0	-1	0.0875865	RNA5SP122	2	241584968	241585075
38501	2	241496767	241936268	439502	*	Del	1.75655	0.15385	0.636597	0.210526	0	-1	0.0875865	ATG4B	2	241637213	241673857
43229	2	241496767	241936268	439502	*	Del	1.75655	0.15385	0.636597	0.210526	0	-1	0.0875865	DTYMK	2	241675742	241686991
43971	2	241496767	241936268	439502	*	Del	1.75655	0.15385	0.636597	0.210526	0	-1	0.0875865	ING5	2	241687085	241729478
44471	2	241496767	241936268	439502	*	Del	1.75655	0.15385	0.636597	0.210526	0	-1	0.0875865	D2HGDH	2	241734579	241768816
45139	2	241496767	241936268	439502	*	Del	1.75655	0.15385	0.636597	0.210526	0	-1	0.0875865	GAL3ST2	2	241776825	241804208
45046	2	241496767	241936268	439502	*	Del	1.75655	0.15385	0.636597	0.210526	0	-1	0.0875865	NEU4	2	241808825	241817413
45905	2	241496767	241936268	439502	*	Del	1.75655	0.15385	0.636597	0.210526	0	-1	0.0875865	PDCD1	2	241849881	241858908
32718.1	3	11594930	11823345	228416	*	Del	1.73169	0.15385	0.5735	0.087719	0	-1	0.0888437	VGLL4	3	11556070	11771350
36513	3	11594930	11823345	228416	*	Del	1.73169	0.15385	0.5735	0.087719	0	-1	0.0888437	TAMM41	3	11790442	11846919
4608	3	55115509	55540965	425457	*	Del	1.75655	0.15385	0.654675	0.210526	0	-1	0.0875865	WNT5A	3	55465715	55490539
5096	3	55115509	55540965	425457	*	Del	1.75655	0.15385	0.654675	0.210526	0	-1	0.0875865	ERC2	3	55508308	56468363
6756	3	56505087	56719303	214217	*	Del	1.74896	0.15385	0.642851	0.210526	0	-1	0.0879664	CCDC66	3	56557161	56621818
6587	3	56505087	56719303	214217	*	Del	1.74896	0.15385	0.642851	0.210526	0	-1	0.0879664	FAM208A	3	56620133	56683237
19718	3	57264314	57328867	64554	*	Del	1.75346	0.15385	0.650501	0.175439	0	-1	0.0877407	ASB14	3	57268347	57292682
21482	3	57264314	57328867	64554	*	Del	1.75346	0.15385	0.650501	0.175439	0	-1	0.0877407	DNAH12	3	57293699	57544344
22135	3	57532024	57738312	206289	*	Del	1.75655	0.15385	0.644172	0.192982	0	-1	0.0875865	PDE12	3	57556276	57566844
22219	3	57532024	57738312	206289	*	Del	1.75655	0.15385	0.644172	0.192982	0	-1	0.0875865	ARF4	3	57571363	57598220
58043	3	57532024	57738312	206289	*	Del	1.75655	0.15385	0.644172	0.192982	0	-1	0.0875865	RNU6ATAC26P	3	57619447	57619572
23027	3	57532024	57738312	206289	*	Del	1.75655	0.15385	0.644172	0.192982	0	-1	0.0875865	DENND6A	3	57625457	57693089
7748.1	3	58161774	58313435	151662	*	Del	1.74358	0.15385	0.644172	0.192982	0	-1	0.0882381	FLNB	3	58008400	58172251
14485	3	58161774	58313435	151662	*	Del	1.74358	0.15385	0.644172	0.192982	0	-1	0.0882381	DNASE1L3	3	58192257	58214697
14916	3	58161774	58313435	151662	*	Del	1.74358	0.15385	0.644172	0.192982	0	-1	0.0882381	ABHD6	3	58237506	58295693
14987	3	58161774	58313435	151662	*	Del	1.74358	0.15385	0.644172	0.192982	0	-1	0.0882381	RPP14	3	58306247	58324695
15502.1	3	58409126	58549424	140299	*	Del	1.75655	0.15385	0.644172	0.192982	0	-1	0.0875865	PXK	3	58332880	58426126
18936	3	58409126	58549424	140299	*	Del	1.75655	0.15385	0.644172	0.192982	0	-1	0.0875865	PDHB	3	58427630	58433857
20985	3	58409126	58549424	140299	*	Del	1.75655	0.15385	0.644172	0.192982	0	-1	0.0875865	KCTD6	3	58492114	58502360
21156	3	58409126	58549424	140299	*	Del	1.75655	0.15385	0.644172	0.192982	0	-1	0.0875865	ACOX2	3	58505136	58537319
22756.1	3	58614102	58701249	87148	*	Del	1.73026	0.15385	0.644172	0.192982	0	-1	0.0889175	FAM107A	3	58564117	58627610
22817	3	58614102	58701249	87148	*	Del	1.73026	0.15385	0.644172	0.192982	0	-1	0.0889175	FAM3D	3	58633946	58666848
25280.1	3	59045164	61026351	1981188	*	Del	1.75655	0.15385	0.644172	0.192982	0	-1	0.0875865	C3orf67	3	58717365	59050084
29476	3	59045164	61026351	1981188	*	Del	1.75655	0.15385	0.644172	0.192982	0	-1	0.0875865	FHIT	3	59749310	61251459
24169.1	3	62292888	62360371	67484	*	Del	1.75655	0.15385	0.648036	0.192982	0	-1	0.0875865	PTPRG	3	61561569	62297613
24268	3	62292888	62360371	67484	*	Del	1.75655	0.15385	0.648036	0.192982	0	-1	0.0875865	C3orf14	3	62318973	62336213
7552.1	11	130304109	130741415	437307	*	Del	1.75449	0.15385	0.655285	0.192982	0	-1	0.0876893	ZBTB44	11	130226677	130314908
8148	11	130304109	130741415	437307	*	Del	1.75449	0.15385	0.655285	0.192982	0	-1	0.0876893	ADAMTS8	11	130404925	130428993
8285	11	130304109	130741415	437307	*	Del	1.75449	0.15385	0.655285	0.192982	0	-1	0.0876893	ADAMTS15	11	130448974	130476641
8511	11	130304109	130741415	437307	*	Del	1.75449	0.15385	0.655285	0.192982	0	-1	0.0876893	C11orf44	11	130672956	130717352
9460	11	130791946	131239624	447679	*	Del	1.75655	0.15385	0.664418	0.210526	0	-1	0.0875865	SNX19	11	130875436	130916509
57428	11	130791946	131239624	447679	*	Del	1.75655	0.15385	0.664418	0.210526	0	-1	0.0875865	RN7SL167P	11	131004128	131004429
21255	11	133708065	134132624	424560	*	Del	1.75655	0.15385	0.657386	0.22807	0	-1	0.0875865	SPATA19	11	133840631	133845538
62210	11	133708065	134132624	424560	*	Del	1.75655	0.15385	0.657386	0.22807	0	-1	0.0875865	MIR4697	11	133898504	133898581
21281	11	133708065	134132624	424560	*	Del	1.75655	0.15385	0.657386	0.22807	0	-1	0.0875865	IGSF9B	11	133908564	133956985
22972	11	133708065	134132624	424560	*	Del	1.75655	0.15385	0.657386	0.22807	0	-1	0.0875865	JAM3	11	134068925	134152001
56466	1	19400691	19525585	124895	*	Del	1.72231	0.151951	0.570163	0.140351	0	-1	0.088225	RN7SL277P	1	19424384	19424671
58059	2	241417337	241495192	77856	*	Del	1.68851	0.151951	0.636597	0.210526	0	-1	0.0899914	MIR3133	2	241477905	241477982
59631	3	55542177	55883232	341056	*	Del	1.72688	0.151951	0.643764	0.210526	0	-1	0.0879916	MIR3938	3	55852492	55852594
58421	3	55887195	56105836	218642	*	Del	1.72688	0.151951	0.643806	0.192982	0	-1	0.0879916	RN7SKP45	3	56072104	56072407
59329	3	56109602	56218683	109082	*	Del	1.72688	0.151951	0.642851	0.210526	0	-1	0.0879916	RNA5SP133	3	56185104	56185222
2251	3	57741054	57986910	245857	*	Del	1.6893	0.151951	0.644172	0.192982	0	-1	0.0899489	SLMAP	3	57755450	57929168
18508	5	82880271	83228097	347827	*	Del	1.71055	0.151951	0.653598	0.315789	0	-1	0.0888318	TMEM167A	5	83052846	83077863
18529	5	82880271	83228097	347827	*	Del	1.71055	0.151951	0.653598	0.315789	0	-1	0.0888318	XRCC4	5	83077498	83353787
29539	7	20260877	20415826	154950	*	Del	1.72627	0.151951	0.617141	0.140351	0	-1	0.0880226	ITGB8	7	20330702	20415754
30409	7	20420170	20814925	394756	*	Del	1.72627	0.151951	0.686852	0.140351	0	-1	0.0880226	ABCB5	7	20615207	20777038
31651	7	20420170	20814925	394756	*	Del	1.72627	0.151951	0.686852	0.140351	0	-1	0.0880226	SP8	7	20782283	20786886
26898	2	240337580	240878346	540767	*	Del	1.61983	0.150051	0.642204	0.192982	0	-1	0.0926339	GPC1	2	240435671	240468078
56364	2	240337580	240878346	540767	*	Del	1.61983	0.150051	0.642204	0.192982	0	-1	0.0926339	MIR149	2	240456001	240456089
31248	2	240337580	240878346	540767	*	Del	1.61983	0.150051	0.642204	0.192982	0	-1	0.0926339	ANKMY1	2	240479422	240569209
31765	2	240337580	240878346	540767	*	Del	1.61983	0.150051	0.642204	0.192982	0	-1	0.0926339	DUSP28	2	240560054	240564014
31774	2	240337580	240878346	540767	*	Del	1.61983	0.150051	0.642204	0.192982	0	-1	0.0926339	RNPEPL1	2	240565804	240581372
34205	2	240337580	240878346	540767	*	Del	1.61983	0.150051	0.642204	0.192982	0	-1	0.0926339	CAPN10	2	240586716	240617705
34392	2	240337580	240878346	540767	*	Del	1.61983	0.150051	0.642204	0.192982	0	-1	0.0926339	GPR35	2	240605431	240631259
35240	2	240337580	240878346	540767	*	Del	1.61983	0.150051	0.642204	0.192982	0	-1	0.0926339	AQP12B	2	240676418	240682906
35578	2	240337580	240878346	540767	*	Del	1.61983	0.150051	0.642204	0.192982	0	-1	0.0926339	AQP12A	2	240691845	240698483
35795	2	240337580	240878346	540767	*	Del	1.61983	0.150051	0.642204	0.192982	0	-1	0.0926339	KIF1A	2	240713761	240821036
49675	4	186465361	186989370	524010	*	Del	1.64236	0.150051	0.674387	0.315789	0	-1	0.091363	MTNR1A	4	186533655	186555567
50096	4	186465361	186989370	524010	*	Del	1.64236	0.150051	0.674387	0.315789	0	-1	0.091363	FAT1	4	186587783	186726722
49859.3	8	15099005	15874680	775676	*	Del	1.67206	0.150051	0.663696	0.315789	0	-1	0.0897401	SGCZ	8	14089864	15238339
50733	8	15099005	15874680	775676	*	Del	1.67206	0.150051	0.663696	0.315789	0	-1	0.0897401	TUSC3	8	15417215	15766649
26694	4	187480926	188759306	1278381	*	Del	1.58152	0.148152	0.675568	0.315789	0	-1	0.0936769	ZFP42	4	187995771	188005050
26729	4	187480926	188759306	1278381	*	Del	1.58152	0.148152	0.675568	0.315789	0	-1	0.0936769	TRIML2	4	188091273	188109603
27805	4	187480926	188759306	1278381	*	Del	1.58152	0.148152	0.675568	0.315789	0	-1	0.0936769	TRIML1	4	188139419	188147743
23457.1	5	95422498	95859603	437106	*	Del	1.57476	0.148152	0.651002	0.315789	0	-1	0.0940793	FAM81B	5	95391344	95450454
24821	5	95422498	95859603	437106	*	Del	1.57476	0.148152	0.651002	0.315789	0	-1	0.0940793	TTC37	5	95461755	95555007
27369	5	95422498	95859603	437106	*	Del	1.57476	0.148152	0.651002	0.315789	0	-1	0.0940793	ARSK	5	95555074	95605064
27610	5	95422498	95859603	437106	*	Del	1.57476	0.148152	0.651002	0.315789	0	-1	0.0940793	GPR150	5	95620078	95622142
27889	5	95422498	95859603	437106	*	Del	1.57476	0.148152	0.651002	0.315789	0	-1	0.0940793	RFESD	5	95646754	95684773
27868	5	95422498	95859603	437106	*	Del	1.57476	0.148152	0.651002	0.315789	0	-1	0.0940793	SPATA9	5	95652181	95698711
31646	5	95422498	95859603	437106	*	Del	1.57476	0.148152	0.651002	0.315789	0	-1	0.0940793	RHOBTB3	5	95713522	95824383
31690	5	95422498	95859603	437106	*	Del	1.57476	0.148152	0.651002	0.315789	0	-1	0.0940793	GLRX	5	95751319	95823005
20506	1	18432024	18705471	273448	*	Del	1.52321	0.146253	0.590791	0.157895	0	-1	0.0960166	KLHDC7A	1	18480982	18486126
24198.2	2	239362112	240266959	904848	*	Del	1.49016	0.144353	0.654149	0.175439	0	-1	0.0968707	HDAC4	2	239048168	239401654
25422	2	239362112	240266959	904848	*	Del	1.49016	0.144353	0.654149	0.175439	0	-1	0.0968707	NDUFA10	2	239892450	240025402
60772	2	239362112	240266959	904848	*	Del	1.49016	0.144353	0.654149	0.175439	0	-1	0.0968707	MIR4786	2	239943015	239943094
26503	2	239362112	240266959	904848	*	Del	1.49016	0.144353	0.654149	0.175439	0	-1	0.0968707	OR6B2	2	240028965	240030456
26507	2	239362112	240266959	904848	*	Del	1.49016	0.144353	0.654149	0.175439	0	-1	0.0968707	OR6B3	2	240045077	240047027
26722	2	239362112	240266959	904848	*	Del	1.49016	0.144353	0.654149	0.175439	0	-1	0.0968707	OTOS	2	240139026	240144562
20354	15	38992561	39892032	899472	*	Del	1.46883	0.142454	0.658044	0.263158	0	-1	0.0969847	C15orf54	15	39250684	39254845
20779	15	38992561	39892032	899472	*	Del	1.46883	0.142454	0.658044	0.263158	0	-1	0.0969847	THBS1	15	39581079	39599466
20811	15	38992561	39892032	899472	*	Del	1.46883	0.142454	0.658044	0.263158	0	-1	0.0969847	FSIP1	15	39588357	39782830
20832	15	38992561	39892032	899472	*	Del	1.46883	0.142454	0.658044	0.263158	0	-1	0.0969847	GPR176	15	39799032	39920892
26718.1	15	40215931	40245779	29849	*	Del	1.46883	0.142454	0.641514	0.263158	0	-1	0.0969847	BUB1B	15	40161023	40221136
26584	15	40215931	40245779	29849	*	Del	1.46883	0.142454	0.641514	0.263158	0	-1	0.0969847	PAK6	15	40238759	40277487
60037	15	40327573	40986237	658665	*	Del	1.46873	0.142454	0.641514	0.263158	0	-1	0.0969915	RNA5SP392	15	40331537	40331648
31136	15	40327573	40986237	658665	*	Del	1.46873	0.142454	0.641514	0.263158	0	-1	0.0969915	PHGR1	15	40351033	40356434
31143	15	40327573	40986237	658665	*	Del	1.46873	0.142454	0.641514	0.263158	0	-1	0.0969915	DISP2	15	40358235	40378639
35173	15	40327573	40986237	658665	*	Del	1.46873	0.142454	0.641514	0.263158	0	-1	0.0969915	KNSTRN	15	40382721	40394246
36116	15	40327573	40986237	658665	*	Del	1.46873	0.142454	0.641514	0.263158	0	-1	0.0969915	IVD	15	40405795	40435947
36735	15	40327573	40986237	658665	*	Del	1.46873	0.142454	0.641514	0.263158	0	-1	0.0969915	BAHD1	15	40439721	40468242
37820	15	40327573	40986237	658665	*	Del	1.46873	0.142454	0.641514	0.263158	0	-1	0.0969915	CHST14	15	40470998	40474571
39154	15	40327573	40986237	658665	*	Del	1.46873	0.142454	0.641514	0.263158	0	-1	0.0969915	RPUSD2	15	40569300	40574943
56405	15	40327573	40986237	658665	*	Del	1.46873	0.142454	0.641514	0.263158	0	-1	0.0969915	RN7SL376P	15	40615665	40615928
40892	15	40327573	40986237	658665	*	Del	1.46873	0.142454	0.641514	0.263158	0	-1	0.0969915	RAD51	15	40694774	40732339
27026	15	40327573	40986237	658665	*	Del	1.46873	0.142454	0.641514	0.263158	0	-1	0.0969915	RMDN3	15	40735884	40755851
27534	15	40327573	40986237	658665	*	Del	1.46873	0.142454	0.641514	0.263158	0	-1	0.0969915	GCHFR	15	40764020	40767710
27692	15	40327573	40986237	658665	*	Del	1.46873	0.142454	0.641514	0.263158	0	-1	0.0969915	DNAJC17	15	40765155	40807478
27686	15	40327573	40986237	658665	*	Del	1.46873	0.142454	0.641514	0.263158	0	-1	0.0969915	C15orf62	15	40770080	40772449
27548	15	40327573	40986237	658665	*	Del	1.46873	0.142454	0.641514	0.263158	0	-1	0.0969915	ZFYVE19	15	40807086	40815084
29370	15	40327573	40986237	658665	*	Del	1.46873	0.142454	0.641514	0.263158	0	-1	0.0969915	PPP1R14D	15	40815445	40828709
29408	15	40327573	40986237	658665	*	Del	1.46873	0.142454	0.641514	0.263158	0	-1	0.0969915	SPINT1	15	40844018	40858207
30718	15	40327573	40986237	658665	*	Del	1.46873	0.142454	0.641514	0.263158	0	-1	0.0969915	RHOV	15	40872214	40874289
30907	15	40327573	40986237	658665	*	Del	1.46873	0.142454	0.641514	0.263158	0	-1	0.0969915	VPS18	15	40894430	40903975
31016	15	40327573	40986237	658665	*	Del	1.46873	0.142454	0.641514	0.263158	0	-1	0.0969915	DLL4	15	40929333	40939073
31686	15	40327573	40986237	658665	*	Del	1.46873	0.142454	0.641514	0.263158	0	-1	0.0969915	CHAC1	15	40952962	40956519
36778	15	40327573	40986237	658665	*	Del	1.46873	0.142454	0.641514	0.263158	0	-1	0.0969915	INO80	15	40978880	41116354
33452	5	95859616	96116940	257325	*	Del	1.38663	0.140555	0.673742	0.333333	0	-1	0.101365	ELL2	5	95885098	95962071
59011	5	95859616	96116940	257325	*	Del	1.38663	0.140555	0.673742	0.333333	0	-1	0.101365	MIR583	5	96079138	96079212
53579	5	107192230	108080439	888210	*	Del	1.4056	0.140555	0.664824	0.333333	0	-1	0.0999967	EFNA5	5	107376889	107670895
61836	5	107192230	108080439	888210	*	Del	1.4056	0.140555	0.664824	0.333333	0	-1	0.0999967	RN7SL782P	5	107734773	107735066
59823	5	107192230	108080439	888210	*	Del	1.4056	0.140555	0.664824	0.333333	0	-1	0.0999967	RN7SKP122	5	107810629	107810924
53772	5	107192230	108080439	888210	*	Del	1.4056	0.140555	0.664824	0.333333	0	-1	0.0999967	FBXL17	5	107859035	108382098
24745	15	40079622	40213396	133775	*	Del	1.37571	0.140555	0.641514	0.263158	0	-1	0.102169	BMF	15	40087890	40108892
26836	15	40245800	40327301	81502	*	Del	1.39851	0.140555	0.641514	0.263158	0	-1	0.100503	C15orf56	15	40250664	40252969
30186	15	40245800	40327301	81502	*	Del	1.39851	0.140555	0.641514	0.263158	0	-1	0.100503	PLCB2	15	40278176	40307935
30182	15	40245800	40327301	81502	*	Del	1.39851	0.140555	0.641514	0.263158	0	-1	0.100503	ANKRD63	15	40281444	40282586
36344.1	15	44491604	44823262	331659	*	Del	1.33948	0.138655	0.633868	0.245614	0	-1	0.103514	CTDSPL2	15	44427234	44529038
38188	15	44491604	44823262	331659	*	Del	1.33948	0.138655	0.633868	0.245614	0	-1	0.103514	EIF3J	15	44537057	44563029
37866	15	44491604	44823262	331659	*	Del	1.33948	0.138655	0.633868	0.245614	0	-1	0.103514	SPG11	15	44562696	44663678
45151	15	44491604	44823262	331659	*	Del	1.33948	0.138655	0.633868	0.245614	0	-1	0.103514	PATL2	15	44665732	44711316
45426	15	44491604	44823262	331659	*	Del	1.33948	0.138655	0.633868	0.245614	0	-1	0.103514	B2M	15	44711487	44718877
45980	15	44491604	44823262	331659	*	Del	1.33948	0.138655	0.633868	0.245614	0	-1	0.103514	TRIM69	15	44728988	44767829
12802.1	18	59223754	59707748	483995	*	Del	1.33948	0.138655	0.703166	0.122807	0	-1	0.103514	GRP	18	59220168	59230774
12852	18	59223754	59707748	483995	*	Del	1.33948	0.138655	0.703166	0.122807	0	-1	0.103514	RAX	18	59267035	59274086
13141	18	59223754	59707748	483995	*	Del	1.33948	0.138655	0.703166	0.122807	0	-1	0.103514	CPLX4	18	59275156	59318649
13164	18	59223754	59707748	483995	*	Del	1.33948	0.138655	0.703166	0.122807	0	-1	0.103514	LMAN1	18	59327823	59359962
13826	18	59223754	59707748	483995	*	Del	1.33948	0.138655	0.703166	0.122807	0	-1	0.103514	CCBE1	18	59430939	59697662
17313	18	60061069	60379947	318879	*	Del	1.33948	0.138655	0.703166	0.122807	0	-1	0.103514	MC4R	18	60371062	60372775
18619	18	60993515	61574600	581086	*	Del	1.34046	0.138655	0.703166	0.122807	0	-1	0.103438	CDH20	18	61333582	61555773
33893.1	2	237491937	238230591	738655	*	Del	1.33948	0.136756	0.621418	0.157895	0	-1	0.102096	MLPH	2	237485428	237555318
35810	2	237491937	238230591	738655	*	Del	1.33948	0.136756	0.621418	0.157895	0	-1	0.102096	PRLH	2	237566574	237567175
37047	2	237491937	238230591	738655	*	Del	1.33948	0.136756	0.621418	0.157895	0	-1	0.102096	RAB17	2	237574322	237601614
37708	2	237491937	238230591	738655	*	Del	1.33948	0.136756	0.621418	0.157895	0	-1	0.102096	LRRFIP1	2	237627576	237813682
37670	2	237491937	238230591	738655	*	Del	1.33948	0.136756	0.621418	0.157895	0	-1	0.102096	RBM44	2	237798389	237842808
39185	2	237491937	238230591	738655	*	Del	1.33948	0.136756	0.621418	0.157895	0	-1	0.102096	RAMP1	2	237858893	237912114
41790	2	237491937	238230591	738655	*	Del	1.33948	0.136756	0.621418	0.157895	0	-1	0.102096	UBE2F	2	237966827	238042782
41648	2	237491937	238230591	738655	*	Del	1.33948	0.136756	0.621418	0.157895	0	-1	0.102096	SCLY	2	238060889	238099413
45229	2	237491937	238230591	738655	*	Del	1.33948	0.136756	0.621418	0.157895	0	-1	0.102096	ESPNL	2	238100157	238133287
45388	2	237491937	238230591	738655	*	Del	1.33948	0.136756	0.621418	0.157895	0	-1	0.102096	KLHL30	2	238138722	238152947
46658	2	237491937	238230591	738655	*	Del	1.33948	0.136756	0.621418	0.157895	0	-1	0.102096	ILKAP	2	238170401	238203729
22049.1	2	238376228	238473986	97759	*	Del	1.33948	0.136756	0.623682	0.175439	0	-1	0.102096	TRAF3IP1	2	238320441	238400900
22529	2	238376228	238473986	97759	*	Del	1.33948	0.136756	0.623682	0.175439	0	-1	0.102096	ASB1	2	238426742	238452250
54048	5	108540180	109024477	484298	*	Del	1.33948	0.136756	0.644196	0.315789	0	-1	0.102096	FER	5	108747822	109196841
23176	15	39894495	40079327	184833	*	Del	1.33948	0.136756	0.641514	0.263158	0	-1	0.102096	EIF2AK4	15	39934146	40035591
24187	15	39894495	40079327	184833	*	Del	1.33948	0.136756	0.641514	0.263158	0	-1	0.102096	SRP14	15	40035739	40039188
17065	18	59710327	60060735	350409	*	Del	1.33948	0.136756	0.703166	0.122807	0	-1	0.102096	PMAIP1	18	59899948	59904306
56657	18	59710327	60060735	350409	*	Del	1.33948	0.136756	0.703166	0.122807	0	-1	0.102096	RN7SL342P	18	59972914	59973207
6431	20	456452	658378	201927	*	Del	1.33948	0.136756	0.698126	0.175439	0	-1	0.102096	TBC1D20	20	435480	462553
13609	20	456452	658378	201927	*	Del	1.33948	0.136756	0.698126	0.175439	0	-1	0.102096	CSNK2A1	20	472498	543835
18785	20	456452	658378	201927	*	Del	1.33948	0.136756	0.698126	0.175439	0	-1	0.102096	TCF15	20	603797	610398
18939	20	456452	658378	201927	*	Del	1.33948	0.136756	0.698126	0.175439	0	-1	0.102096	SRXN1	20	646615	653370
19380	20	813751	934297	120547	*	Del	1.33948	0.136756	0.693459	0.192982	0	-1	0.102096	FAM110A	20	833715	857463
20403	20	813751	934297	120547	*	Del	1.33948	0.136756	0.693459	0.192982	0	-1	0.102096	ANGPT4	20	869899	916317
46958	1	19583330	19660870	77541	*	Del	1.33948	0.134856	0.59419	0.140351	0	-1	0.100678	NBL1	1	19596979	19658456
48867.1	1	19749894	19753847	3954	*	Del	1.33948	0.134856	0.59419	0.140351	0	-1	0.100678	TMCO4	1	19682213	19799945
49135	1	19816643	20008880	192238	*	Del	1.33948	0.134856	0.59419	0.140351	0	-1	0.100678	OTUD3	1	19882513	19912945
49145	1	19816643	20008880	192238	*	Del	1.33948	0.134856	0.59419	0.140351	0	-1	0.100678	PLA2G2E	1	19920009	19923617
62618	1	19816643	20008880	192238	*	Del	1.33948	0.134856	0.59419	0.140351	0	-1	0.100678	RN7SL304P	1	19970969	19971269
49365	1	19816643	20008880	192238	*	Del	1.33948	0.134856	0.59419	0.140351	0	-1	0.100678	PLA2G2A	1	19975431	19980416
49987	1	20130548	20804389	673842	*	Del	1.33948	0.134856	0.59419	0.140351	0	-1	0.100678	PLA2G2F	1	20139326	20150386
50049	1	20130548	20804389	673842	*	Del	1.33948	0.134856	0.59419	0.140351	0	-1	0.100678	PLA2G2C	1	20161253	20177424
50051	1	20130548	20804389	673842	*	Del	1.33948	0.134856	0.59419	0.140351	0	-1	0.100678	UBXN10	1	20186085	20196048
50132	1	20130548	20804389	673842	*	Del	1.33948	0.134856	0.59419	0.140351	0	-1	0.100678	VWA5B1	1	20290919	20354894
50502	1	20130548	20804389	673842	*	Del	1.33948	0.134856	0.59419	0.140351	0	-1	0.100678	CAMK2N1	1	20482391	20486220
50518	1	20130548	20804389	673842	*	Del	1.33948	0.134856	0.59419	0.140351	0	-1	0.100678	MUL1	1	20499448	20508161
50535	1	20130548	20804389	673842	*	Del	1.33948	0.134856	0.59419	0.140351	0	-1	0.100678	FAM43B	1	20552439	20555010
50546	1	20130548	20804389	673842	*	Del	1.33948	0.134856	0.59419	0.140351	0	-1	0.100678	CDA	1	20588948	20618908
50682	1	20130548	20804389	673842	*	Del	1.33948	0.134856	0.59419	0.140351	0	-1	0.100678	PINK1	1	20633455	20651511
50688	1	20130548	20804389	673842	*	Del	1.33948	0.134856	0.59419	0.140351	0	-1	0.100678	DDOST	1	20651767	20661544
51888	1	20130548	20804389	673842	*	Del	1.33948	0.134856	0.59419	0.140351	0	-1	0.100678	KIF17	1	20664014	20718017
52276	1	20130548	20804389	673842	*	Del	1.33948	0.134856	0.59419	0.140351	0	-1	0.100678	SH2D5	1	20719732	20732837
52747	1	20130548	20804389	673842	*	Del	1.33948	0.134856	0.59419	0.140351	0	-1	0.100678	HP1BP3	1	20742661	20787323
47423	2	238230774	238376190	145417	*	Del	1.33948	0.134856	0.623682	0.175439	0	-1	0.100678	HES6	2	238238267	238240662
47405	2	238230774	238376190	145417	*	Del	1.33948	0.134856	0.623682	0.175439	0	-1	0.100678	PER2	2	238244038	238290102
47280.1	5	56151906	56153277	1372	*	Del	1.33948	0.134856	0.673017	0.315789	0	-1	0.100678	ANKRD55	5	56099678	56233359
59388	5	56197943	56774784	576842	*	Del	1.33948	0.134856	0.673017	0.315789	0	-1	0.100678	RNA5SP185	5	56260333	56260446
59896	5	56197943	56774784	576842	*	Del	1.33948	0.134856	0.673017	0.315789	0	-1	0.100678	RNU6ATAC2P	5	56297564	56297689
16942	5	60449826	60620980	171155	*	Del	1.33948	0.134856	0.644398	0.298246	0	-1	0.100678	PART1	5	60487713	60547657
23545	5	60449826	60620980	171155	*	Del	1.33948	0.134856	0.644398	0.298246	0	-1	0.100678	DEPDC1B	5	60596912	60700190
26165.1	5	61051418	61569169	517752	*	Del	1.33948	0.134856	0.638933	0.315789	0	-1	0.100678	NDUFAF2	5	60945129	61153037
26349	5	61051418	61569169	517752	*	Del	1.33948	0.134856	0.638933	0.315789	0	-1	0.100678	SMIM15	5	61157709	61162474
26456	5	61051418	61569169	517752	*	Del	1.33948	0.134856	0.638933	0.315789	0	-1	0.100678	ZSWIM6	5	61332273	61546170
27457.1	5	61682325	61703533	21209	*	Del	1.33948	0.134856	0.638933	0.315789	0	-1	0.100678	C5orf64	5	61637708	61751763
58947	5	61925726	63452489	1526764	*	Del	1.33948	0.134856	0.638933	0.315789	0	-1	0.100678	RN7SKP157	5	62146665	62146946
29271	5	61925726	63452489	1526764	*	Del	1.33948	0.134856	0.638933	0.315789	0	-1	0.100678	KIF2A	5	62306162	62537249
29216	5	61925726	63452489	1526764	*	Del	1.33948	0.134856	0.638933	0.315789	0	-1	0.100678	DIMT1	5	62387254	62403939
29416	5	61925726	63452489	1526764	*	Del	1.33948	0.134856	0.638933	0.315789	0	-1	0.100678	IPO11	5	62403972	62628582
29524	5	61925726	63452489	1526764	*	Del	1.33948	0.134856	0.638933	0.315789	0	-1	0.100678	LRRC70	5	62578735	62581448
32970	5	63910975	64075131	164157	*	Del	1.33948	0.134856	0.649614	0.333333	0	-1	0.100678	HTR1A	5	63960356	63962507
34669.1	5	64785676	65023563	237888	*	Del	1.33948	0.134856	0.649357	0.333333	0	-1	0.100678	CWC27	5	64768930	65018763
35588.1	5	65256283	65261699	5417	*	Del	1.33948	0.134856	0.648264	0.350877	0	-1	0.100678	ADAMTS6	5	65148736	65481920
1764	5	65379221	65889311	510091	*	Del	1.33948	0.134856	0.643573	0.333333	0	-1	0.100678	CENPK	5	65517766	65563171
3930	5	65379221	65889311	510091	*	Del	1.33948	0.134856	0.643573	0.333333	0	-1	0.100678	PPWD1	5	65563236	65587549
5033	5	65379221	65889311	510091	*	Del	1.33948	0.134856	0.643573	0.333333	0	-1	0.100678	TRIM23	5	65589680	65625975
4916	5	65379221	65889311	510091	*	Del	1.33948	0.134856	0.643573	0.333333	0	-1	0.100678	TRAPPC13	5	65624716	65666233
5111	5	65379221	65889311	510091	*	Del	1.33948	0.134856	0.643573	0.333333	0	-1	0.100678	SGTB	5	65665928	65723035
4862	5	65379221	65889311	510091	*	Del	1.33948	0.134856	0.643573	0.333333	0	-1	0.100678	NLN	5	65722196	65871725
24493	5	66468314	67499673	1031360	*	Del	1.33948	0.134856	0.642126	0.298246	0	-1	0.100678	MAST4	5	66596361	67169595
26057	5	66468314	67499673	1031360	*	Del	1.33948	0.134856	0.642126	0.298246	0	-1	0.100678	CD180	5	67179613	67196799
8288	5	67600357	70750597	3150241	*	Del	1.33948	0.134856	0.639681	0.315789	0	-1	0.100678	PIK3R1	5	68215720	68301821
9593	5	67600357	70750597	3150241	*	Del	1.33948	0.134856	0.639681	0.315789	0	-1	0.100678	SLC30A5	5	69093646	69131069
11881	5	67600357	70750597	3150241	*	Del	1.33948	0.134856	0.639681	0.315789	0	-1	0.100678	CCNB1	5	69167010	69178245
12304	5	67600357	70750597	3150241	*	Del	1.33948	0.134856	0.639681	0.315789	0	-1	0.100678	CENPH	5	69189548	69210357
12529	5	67600357	70750597	3150241	*	Del	1.33948	0.134856	0.639681	0.315789	0	-1	0.100678	MRPS36	5	69217760	69230129
12567	5	67600357	70750597	3150241	*	Del	1.33948	0.134856	0.639681	0.315789	0	-1	0.100678	CDK7	5	69234795	69277430
15353	5	67600357	70750597	3150241	*	Del	1.33948	0.134856	0.639681	0.315789	0	-1	0.100678	CCDC125	5	69280175	69332809
16020	5	67600357	70750597	3150241	*	Del	1.33948	0.134856	0.639681	0.315789	0	-1	0.100678	TAF9	5	69364743	69370013
15583	5	67600357	70750597	3150241	*	Del	1.33948	0.134856	0.639681	0.315789	0	-1	0.100678	RAD17	5	69369293	69414801
23357	5	67600357	70750597	3150241	*	Del	1.33948	0.134856	0.639681	0.315789	0	-1	0.100678	MARVELD2	5	69415065	69444330
61865	5	67600357	70750597	3150241	*	Del	1.33948	0.134856	0.639681	0.315789	0	-1	0.100678	RN7SL616P	5	69478997	69479265
24484	5	67600357	70750597	3150241	*	Del	1.33948	0.134856	0.639681	0.315789	0	-1	0.100678	OCLN	5	69492292	69558104
25154	5	67600357	70750597	3150241	*	Del	1.33948	0.134856	0.639681	0.315789	0	-1	0.100678	GTF2H2C	5	69560208	69594723
580	5	67600357	70750597	3150241	*	Del	1.33948	0.134856	0.639681	0.315789	0	-1	0.100678	GUSBP3	5	69639459	69679259
1425	5	67600357	70750597	3150241	*	Del	1.33948	0.134856	0.639681	0.315789	0	-1	0.100678	SERF1B	5	70025247	70043113
2499	5	67600357	70750597	3150241	*	Del	1.33948	0.134856	0.639681	0.315789	0	-1	0.100678	SMN2	5	70049612	70078522
6079	5	67600357	70750597	3150241	*	Del	1.33948	0.134856	0.639681	0.315789	0	-1	0.100678	GTF2H2B	5	70415352	70448015
7054	5	70867312	71398049	530738	*	Del	1.33948	0.134856	0.639681	0.315789	0	-1	0.100678	SERF1A	5	70900665	70918530
7935	5	70867312	71398049	530738	*	Del	1.33948	0.134856	0.639681	0.315789	0	-1	0.100678	SMN1	5	70925030	70953942
9653	5	70867312	71398049	530738	*	Del	1.33948	0.134856	0.639681	0.315789	0	-1	0.100678	NAIP	5	70968483	71025114
11411	5	70867312	71398049	530738	*	Del	1.33948	0.134856	0.639681	0.315789	0	-1	0.100678	GTF2H2	5	71032670	71067689
15324	5	70867312	71398049	530738	*	Del	1.33948	0.134856	0.639681	0.315789	0	-1	0.100678	PMCHL2	5	71375786	71385993
18123.1	5	71465171	71465734	564	*	Del	1.33948	0.134856	0.639681	0.315789	0	-1	0.100678	BDP1	5	71455615	71567820
20054	5	71507473	71735247	227775	*	Del	1.33948	0.134856	0.639681	0.315789	0	-1	0.100678	MCCC2	5	71587288	71658704
21443	5	71507473	71735247	227775	*	Del	1.33948	0.134856	0.639681	0.315789	0	-1	0.100678	CARTPT	5	71719163	71721048
21542	5	71805150	72241312	436163	*	Del	1.33948	0.134856	0.639681	0.315789	0	-1	0.100678	MAP1B	5	72107234	72209570
60927	5	71805150	72241312	436163	*	Del	1.33948	0.134856	0.639681	0.315789	0	-1	0.100678	MIR4803	5	72169467	72169540
21526	5	71805150	72241312	436163	*	Del	1.33948	0.134856	0.639681	0.315789	0	-1	0.100678	MRPS27	5	72219409	72320646
26928	5	72389618	72919578	529961	*	Del	1.33948	0.134856	0.639681	0.315789	0	-1	0.100678	ZNF366	5	72442652	72507727
27043	5	72389618	72919578	529961	*	Del	1.33948	0.134856	0.639681	0.315789	0	-1	0.100678	TNPO1	5	72816312	72916733
55530	5	72389618	72919578	529961	*	Del	1.33948	0.134856	0.639681	0.315789	0	-1	0.100678	MIR4804	5	72878591	72878663
31326	5	73240065	74361389	1121325	*	Del	1.33948	0.134856	0.639681	0.315789	0	-1	0.100678	FOXD1	5	73444827	73448527
31682	5	73240065	74361389	1121325	*	Del	1.33948	0.134856	0.639681	0.315789	0	-1	0.100678	BTF3	5	73498408	73505635
32657	5	73240065	74361389	1121325	*	Del	1.33948	0.134856	0.639681	0.315789	0	-1	0.100678	ANKRA2	5	73552335	73565686
32572	5	73240065	74361389	1121325	*	Del	1.33948	0.134856	0.639681	0.315789	0	-1	0.100678	UTP15	5	73565443	73583377
35153	5	73240065	74361389	1121325	*	Del	1.33948	0.134856	0.639681	0.315789	0	-1	0.100678	ARHGEF28	5	73626158	73941993
62875	5	73240065	74361389	1121325	*	Del	1.33948	0.134856	0.639681	0.315789	0	-1	0.100678	RN7SL814P	5	74317986	74318285
38108	5	74540074	74903537	363464	*	Del	1.33948	0.134856	0.639681	0.315789	0	-1	0.100678	ENC1	5	74627406	74641424
38304	5	74540074	74903537	363464	*	Del	1.33948	0.134856	0.639681	0.315789	0	-1	0.100678	HEXB	5	74640023	74722647
38144	5	74540074	74903537	363464	*	Del	1.33948	0.134856	0.639681	0.315789	0	-1	0.100678	GFM2	5	74721204	74767371
38290	5	74540074	74903537	363464	*	Del	1.33948	0.134856	0.639681	0.315789	0	-1	0.100678	NSA2	5	74766991	74780113
38416	5	74540074	74903537	363464	*	Del	1.33948	0.134856	0.639681	0.315789	0	-1	0.100678	FAM169A	5	74777574	74866951
22392	5	74969415	75377467	408053	*	Del	1.33948	0.134856	0.639681	0.315789	0	-1	0.100678	GCNT4	5	75025346	75030899
22920	5	74969415	75377467	408053	*	Del	1.33948	0.134856	0.639681	0.315789	0	-1	0.100678	ANKRD31	5	75068275	75236878
24255	5	74969415	75377467	408053	*	Del	1.33948	0.134856	0.639681	0.315789	0	-1	0.100678	HMGCR	5	75336329	75362104
23162	5	74969415	75377467	408053	*	Del	1.33948	0.134856	0.639681	0.315789	0	-1	0.100678	COL4A3BP	5	75356345	75512138
27108	5	76004328	76504323	499996	*	Del	1.33948	0.134856	0.649309	0.333333	0	-1	0.100678	SV2C	5	76083172	76353939
62895	5	76004328	76504323	499996	*	Del	1.33948	0.134856	0.649309	0.333333	0	-1	0.100678	RNA5SP186	5	76091708	76091801
29562	5	76004328	76504323	499996	*	Del	1.33948	0.134856	0.649309	0.333333	0	-1	0.100678	IQGAP2	5	76403249	76708132
31914.1	5	76919499	76984383	64885	*	Del	1.33948	0.134856	0.649121	0.333333	0	-1	0.100678	S100Z	5	76850001	76921650
57556	5	76919499	76984383	64885	*	Del	1.33948	0.134856	0.649121	0.333333	0	-1	0.100678	RNU6ATAC36P	5	76948791	76948870
32056	5	76919499	76984383	64885	*	Del	1.33948	0.134856	0.649121	0.333333	0	-1	0.100678	CRHBP	5	76952713	76981158
46583.1	5	78364807	78387041	22235	*	Del	1.33948	0.134856	0.647551	0.333333	0	-1	0.100678	SCAMP1	5	78360583	78479071
46816	5	78444348	78507380	63033	*	Del	1.33948	0.134856	0.647551	0.333333	0	-1	0.100678	LHFPL2	5	78485215	78770021
47299.1	5	78816979	78987841	170863	*	Del	1.33948	0.134856	0.647551	0.333333	0	-1	0.100678	ARSB	5	78777209	78986087
48444.1	5	79097087	79288959	191873	*	Del	1.33948	0.134856	0.647551	0.333333	0	-1	0.100678	DMGDH	5	78997606	79236038
48421	5	79097087	79288959	191873	*	Del	1.33948	0.134856	0.647551	0.333333	0	-1	0.100678	BHMT	5	79111779	79132290
58932	5	79097087	79288959	191873	*	Del	1.33948	0.134856	0.647551	0.333333	0	-1	0.100678	RNY3P1	5	79170234	79170335
53373	5	79097087	79288959	191873	*	Del	1.33948	0.134856	0.647551	0.333333	0	-1	0.100678	JMY	5	79236189	79327215
53877	5	79561005	79951984	390980	*	Del	1.33948	0.134856	0.647551	0.333333	0	-1	0.100678	CMYA5	5	79689877	79800240
2760.1	5	80527477	80707912	180436	*	Del	1.33948	0.134856	0.647551	0.333333	0	-1	0.100678	FAM151B	5	80487969	80542563
2812	5	80527477	80707912	180436	*	Del	1.33948	0.134856	0.647551	0.333333	0	-1	0.100678	ANKRD34B	5	80556755	80570488
4982	5	80527477	80707912	180436	*	Del	1.33948	0.134856	0.647551	0.333333	0	-1	0.100678	DHFR	5	80626228	80654983
5041	5	80527477	80707912	180436	*	Del	1.33948	0.134856	0.647551	0.333333	0	-1	0.100678	MTRNR2L2	5	80650000	80650086
4875	5	80527477	80707912	180436	*	Del	1.33948	0.134856	0.647551	0.333333	0	-1	0.100678	MSH3	5	80654648	80876460
10903.1	5	81372044	81375025	2982	*	Del	1.33948	0.134856	0.653191	0.315789	0	-1	0.100678	ACOT12	5	81330005	81394179
13956.1	5	81567905	81581185	13281	*	Del	1.33948	0.134856	0.653191	0.315789	0	-1	0.100678	SSBP2	5	81413021	81751797
16472	5	81732551	82373917	641367	*	Del	1.33948	0.134856	0.653191	0.315789	0	-1	0.100678	ATG10	5	81972025	82276857
63290	5	81732551	82373917	641367	*	Del	1.33948	0.134856	0.653191	0.315789	0	-1	0.100678	RN7SL378P	5	82078427	82078724
16410	5	81732551	82373917	641367	*	Del	1.33948	0.134856	0.653191	0.315789	0	-1	0.100678	RPS23	5	82273358	82278577
18292	5	81732551	82373917	641367	*	Del	1.33948	0.134856	0.653191	0.315789	0	-1	0.100678	ATP6AP1L	5	82279462	82386977
21082.1	5	83681213	86558320	2877108	*	Del	1.33948	0.134856	0.650065	0.333333	0	-1	0.100678	HAPLN1	5	83637805	83721613
61990	5	83681213	86558320	2877108	*	Del	1.33948	0.134856	0.650065	0.333333	0	-1	0.100678	RN7SKP295	5	83685866	83686018
21602	5	83681213	86558320	2877108	*	Del	1.33948	0.134856	0.650065	0.333333	0	-1	0.100678	EDIL3	5	83940554	84384793
21979	5	83681213	86558320	2877108	*	Del	1.33948	0.134856	0.650065	0.333333	0	-1	0.100678	NBPF22P	5	86282460	86296463
62715	5	86686947	87800881	1113935	*	Del	1.33948	0.134856	0.650065	0.333333	0	-1	0.100678	RN7SKP34	5	87102603	87102846
59682	5	86686947	87800881	1113935	*	Del	1.33948	0.134856	0.650065	0.333333	0	-1	0.100678	MIR4280	5	87114879	87114954
23235	5	86686947	87800881	1113935	*	Del	1.33948	0.134856	0.650065	0.333333	0	-1	0.100678	RASA1	5	87267888	87391931
62859	5	86686947	87800881	1113935	*	Del	1.33948	0.134856	0.650065	0.333333	0	-1	0.100678	RN7SL629P	5	87294189	87294473
23514	5	86686947	87800881	1113935	*	Del	1.33948	0.134856	0.650065	0.333333	0	-1	0.100678	CCNH	5	87318416	87413019
29772.1	5	88204457	89828258	1623802	*	Del	1.33948	0.134856	0.650065	0.333333	0	-1	0.100678	TMEM161B	5	88189633	88269476
59234	5	88204457	89828258	1623802	*	Del	1.33948	0.134856	0.650065	0.333333	0	-1	0.100678	RNA5SP187	5	88274258	88274376
31207	5	88204457	89828258	1623802	*	Del	1.33948	0.134856	0.650065	0.333333	0	-1	0.100678	LINC00461	5	88507546	88691041
31281	5	88204457	89828258	1623802	*	Del	1.33948	0.134856	0.650065	0.333333	0	-1	0.100678	MEF2C	5	88717117	88904257
9810	5	98270264	101702787	3432524	*	Del	1.33948	0.134856	0.651002	0.315789	0	-1	0.100678	RGMB	5	98768650	98798643
12428	5	98270264	101702787	3432524	*	Del	1.33948	0.134856	0.651002	0.315789	0	-1	0.100678	CHD1	5	98853985	98928957
15137	5	98270264	101702787	3432524	*	Del	1.33948	0.134856	0.651002	0.315789	0	-1	0.100678	FAM174A	5	100535305	100586741
55695	5	98270264	101702787	3432524	*	Del	1.33948	0.134856	0.651002	0.315789	0	-1	0.100678	RN7SKP62	5	100733058	100733386
15289	5	98270264	101702787	3432524	*	Del	1.33948	0.134856	0.651002	0.315789	0	-1	0.100678	ST8SIA4	5	100806935	100903266
57777	5	98270264	101702787	3432524	*	Del	1.33948	0.134856	0.651002	0.315789	0	-1	0.100678	MIR548P	5	100816482	100816565
59160	5	98270264	101702787	3432524	*	Del	1.33948	0.134856	0.651002	0.315789	0	-1	0.100678	RN7SL802P	5	101581830	101582128
15804	5	102400063	105883531	3483469	*	Del	1.33948	0.134856	0.670088	0.333333	0	-1	0.100678	SLCO6A1	5	102371782	102499016
16019	5	102400063	105883531	3483469	*	Del	1.33948	0.134856	0.670088	0.333333	0	-1	0.100678	LINC00492	5	102581368	102617589
16013	5	102400063	105883531	3483469	*	Del	1.33948	0.134856	0.670088	0.333333	0	-1	0.100678	LINC00491	5	102609156	102671559
41163	5	102400063	105883531	3483469	*	Del	1.33948	0.134856	0.670088	0.333333	0	-1	0.100678	PAM	5	102753981	103031105
43913	5	102400063	105883531	3483469	*	Del	1.33948	0.134856	0.670088	0.333333	0	-1	0.100678	GIN1	5	103086000	103120151
43633	5	102400063	105883531	3483469	*	Del	1.33948	0.134856	0.670088	0.333333	0	-1	0.100678	PPIP5K2	5	103120149	103212799
52461	5	102400063	105883531	3483469	*	Del	1.33948	0.134856	0.670088	0.333333	0	-1	0.100678	C5orf30	5	103258702	103278660
52727	5	102400063	105883531	3483469	*	Del	1.33948	0.134856	0.670088	0.333333	0	-1	0.100678	NUDT12	5	103548855	103562793
58101	5	102400063	105883531	3483469	*	Del	1.33948	0.134856	0.670088	0.333333	0	-1	0.100678	RN7SL255P	5	104260531	104260826
49551	1	20009032	20128945	119914	*	Del	1.30675	0.132957	0.59419	0.140351	0	-1	0.101746	PLA2G5	1	20028179	20091190
49844	1	20009032	20128945	119914	*	Del	1.30675	0.132957	0.59419	0.140351	0	-1	0.101746	PLA2G2D	1	20111939	20119566
59945	2	239314634	239361534	46901	*	Del	1.32926	0.132957	0.622113	0.157895	0	-1	0.100024	MIR2467	2	239351724	239351804
25048	4	183535152	185307010	1771859	*	Del	1.33948	0.132957	0.669579	0.333333	0	-1	0.0992599	RWDD4	4	183639635	183659225
26003	4	183535152	185307010	1771859	*	Del	1.33948	0.132957	0.669579	0.333333	0	-1	0.0992599	TRAPPC11	4	183659267	183713594
26389	4	183535152	185307010	1771859	*	Del	1.33948	0.132957	0.669579	0.333333	0	-1	0.0992599	STOX2	4	183797692	184023526
26885	4	183535152	185307010	1771859	*	Del	1.33948	0.132957	0.669579	0.333333	0	-1	0.0992599	ENPP6	4	184088706	184221230
57109	4	183535152	185307010	1771859	*	Del	1.33948	0.132957	0.669579	0.333333	0	-1	0.0992599	RN7SL28P	4	184278936	184279233
28234	4	183535152	185307010	1771859	*	Del	1.33948	0.132957	0.669579	0.333333	0	-1	0.0992599	IRF2	4	184387713	184474580
29173	4	183535152	185307010	1771859	*	Del	1.33948	0.132957	0.669579	0.333333	0	-1	0.0992599	CASP3	4	184627696	184649509
36324	4	183535152	185307010	1771859	*	Del	1.33948	0.132957	0.669579	0.333333	0	-1	0.0992599	ACSL1	4	184755595	184826818
63231	4	183535152	185307010	1771859	*	Del	1.33948	0.132957	0.669579	0.333333	0	-1	0.0992599	MIR3945	4	184851013	184851110
55463	4	183535152	185307010	1771859	*	Del	1.33948	0.132957	0.669579	0.333333	0	-1	0.0992599	MIR4455	4	184938383	184938440
38553	4	183535152	185307010	1771859	*	Del	1.33948	0.132957	0.669579	0.333333	0	-1	0.0992599	HELT	4	185018841	185020804
40093	4	183535152	185307010	1771859	*	Del	1.33948	0.132957	0.669579	0.333333	0	-1	0.0992599	SLC25A4	4	185143241	185150382
40171	4	183535152	185307010	1771859	*	Del	1.33948	0.132957	0.669579	0.333333	0	-1	0.0992599	SNX25	4	185204237	185370185
30575.1	4	185399898	186464325	1064428	*	Del	1.33948	0.132957	0.669579	0.333333	0	-1	0.0992599	ANKRD37	4	185396021	185400628
30590	4	185399898	186464325	1064428	*	Del	1.33948	0.132957	0.669579	0.333333	0	-1	0.0992599	UFSP2	4	185399540	185425985
31953	4	185399898	186464325	1064428	*	Del	1.33948	0.132957	0.669579	0.333333	0	-1	0.0992599	C4orf47	4	185426249	185449826
31833	4	185399898	186464325	1064428	*	Del	1.33948	0.132957	0.669579	0.333333	0	-1	0.0992599	CCDC110	4	185445182	185471759
34429	4	185399898	186464325	1064428	*	Del	1.33948	0.132957	0.669579	0.333333	0	-1	0.0992599	PDLIM3	4	185500660	185535612
37342	4	185399898	186464325	1064428	*	Del	1.33948	0.132957	0.669579	0.333333	0	-1	0.0992599	SORBS2	4	185585444	185956652
42494	4	185399898	186464325	1064428	*	Del	1.33948	0.132957	0.669579	0.333333	0	-1	0.0992599	TLR3	4	186069152	186088069
47327	4	185399898	186464325	1064428	*	Del	1.33948	0.132957	0.669579	0.333333	0	-1	0.0992599	FAM149A	4	186104419	186172667
48139	4	185399898	186464325	1064428	*	Del	1.33948	0.132957	0.669579	0.333333	0	-1	0.0992599	CYP4V2	4	186191520	186213456
48108	4	185399898	186464325	1064428	*	Del	1.33948	0.132957	0.669579	0.333333	0	-1	0.0992599	KLKB1	4	186208979	186258471
49635	4	185399898	186464325	1064428	*	Del	1.33948	0.132957	0.669579	0.333333	0	-1	0.0992599	F11	4	186265945	186288806
40765	5	55595606	56151744	556139	*	Del	1.33948	0.132957	0.679855	0.280702	0	-1	0.0992599	SLC38A9	5	55625845	55773194
40994	5	55595606	56151744	556139	*	Del	1.33948	0.132957	0.679855	0.280702	0	-1	0.0992599	DDX4	5	55738017	55817157
62978	5	55595606	56151744	556139	*	Del	1.33948	0.132957	0.679855	0.280702	0	-1	0.0992599	RNA5SP183	5	55777469	55777587
45683	5	55595606	56151744	556139	*	Del	1.33948	0.132957	0.679855	0.280702	0	-1	0.0992599	IL31RA	5	55851379	55922853
47312	5	55595606	56151744	556139	*	Del	1.33948	0.132957	0.679855	0.280702	0	-1	0.0992599	IL6ST	5	55935095	55994993
57240	5	55595606	56151744	556139	*	Del	1.33948	0.132957	0.679855	0.280702	0	-1	0.0992599	RNA5SP184	5	56146739	56146846
33115	5	64075153	64435972	360820	*	Del	1.30635	0.132957	0.649614	0.333333	0	-1	0.101777	RNF180	5	64165844	64372869
58253	5	72251460	72389055	137596	*	Del	1.33418	0.132957	0.639681	0.315789	0	-1	0.0996545	RN7SL153P	5	72314397	72314688
21323	5	72251460	72389055	137596	*	Del	1.33418	0.132957	0.639681	0.315789	0	-1	0.0996545	PTCD2	5	72320367	72368395
32868.1	5	77593795	77780451	186657	*	Del	1.32543	0.132957	0.649121	0.333333	0	-1	0.100312	WDR41	5	77425970	77620611
43590	5	77593795	77780451	186657	*	Del	1.32543	0.132957	0.649121	0.333333	0	-1	0.100312	OTP	5	77628712	77639688
44039	5	77593795	77780451	186657	*	Del	1.32543	0.132957	0.649121	0.333333	0	-1	0.100312	TBCA	5	77691166	77868780
44755.2	5	78284116	78364515	80400	*	Del	1.30635	0.132957	0.648957	0.333333	0	-1	0.101777	AP3B1	5	78000525	78294755
48468	5	78988742	79096937	108196	*	Del	1.33418	0.132957	0.647551	0.333333	0	-1	0.0996545	BHMT2	5	79069717	79089466
53454	5	79288995	79534161	245167	*	Del	1.33505	0.132957	0.647551	0.333333	0	-1	0.0995898	HOMER1	5	79372636	79514217
20695	5	86595454	86685854	90401	*	Del	1.33948	0.132957	0.650065	0.333333	0	-1	0.0992599	COX7C	5	86617904	86620962
53391	6	1513383	1621404	108022	*	Del	1.33948	0.132957	0.61142	0.140351	0	-1	0.0992599	FOXC1	6	1609972	1613897
13237.2	8	25995762	26230632	234871	*	Del	1.31134	0.132957	0.656715	0.333333	0	-1	0.10139	EBF2	8	25841730	26045397
60656	8	25995762	26230632	234871	*	Del	1.31134	0.132957	0.656715	0.333333	0	-1	0.10139	RNA5SP258	8	26136880	26136998
33898.1	15	27109851	27215316	105466	*	Del	1.31176	0.132957	0.661765	0.263158	0	-1	0.101357	GABRG3	15	26971282	27541991
36494.2	15	28099124	31290381	3191258	*	Del	1.33418	0.132957	0.659457	0.263158	0	-1	0.0996545	OCA2	15	27754875	28099358
38259	15	28099124	31290381	3191258	*	Del	1.33418	0.132957	0.659457	0.263158	0	-1	0.0996545	HERC2	15	28111040	28322152
540	15	28099124	31290381	3191258	*	Del	1.33418	0.132957	0.659457	0.263158	0	-1	0.0996545	GOLGA8F	15	28378621	28392018
61383	15	28099124	31290381	3191258	*	Del	1.33418	0.132957	0.659457	0.263158	0	-1	0.0996545	RN7SL238P	15	28387196	28387485
2766	15	28099124	31290381	3191258	*	Del	1.33418	0.132957	0.659457	0.263158	0	-1	0.0996545	GOLGA8G	15	28519611	28533014
5028	15	28099124	31290381	3191258	*	Del	1.33418	0.132957	0.659457	0.263158	0	-1	0.0996545	HERC2P9	15	28589492	28685264
6220	15	28099124	31290381	3191258	*	Del	1.33418	0.132957	0.659457	0.263158	0	-1	0.0996545	GOLGA8M	15	28701954	28738384
62638	15	28099124	31290381	3191258	*	Del	1.33418	0.132957	0.659457	0.263158	0	-1	0.0996545	RN7SL719P	15	28703554	28703790
6235	15	28099124	31290381	3191258	*	Del	1.33418	0.132957	0.659457	0.263158	0	-1	0.0996545	WHAMMP2	15	28737583	28759204
9437	15	28099124	31290381	3191258	*	Del	1.33418	0.132957	0.659457	0.263158	0	-1	0.0996545	APBA2	15	28884483	29118315
10102	15	28099124	31290381	3191258	*	Del	1.33418	0.132957	0.659457	0.263158	0	-1	0.0996545	FAM189A1	15	29120254	29570723
13636	15	28099124	31290381	3191258	*	Del	1.33418	0.132957	0.659457	0.263158	0	-1	0.0996545	TJP1	15	29699367	29968865
14587	15	28099124	31290381	3191258	*	Del	1.33418	0.132957	0.659457	0.263158	0	-1	0.0996545	GOLGA8J	15	30083053	30093499
57264	15	28099124	31290381	3191258	*	Del	1.33418	0.132957	0.659457	0.263158	0	-1	0.0996545	RN7SL673P	15	30091662	30091898
14952	15	28099124	31290381	3191258	*	Del	1.33418	0.132957	0.659457	0.263158	0	-1	0.0996545	ULK4P3	15	30103720	30131757
15761	15	28099124	31290381	3191258	*	Del	1.33418	0.132957	0.659457	0.263158	0	-1	0.0996545	GOLGA8T	15	30135149	30145567
58444	15	28099124	31290381	3191258	*	Del	1.33418	0.132957	0.659457	0.263158	0	-1	0.0996545	RN7SL469P	15	30143733	30143969
15954	15	28099124	31290381	3191258	*	Del	1.33418	0.132957	0.659457	0.263158	0	-1	0.0996545	CHRFAM7A	15	30357766	30393849
16650	15	28099124	31290381	3191258	*	Del	1.33418	0.132957	0.659457	0.263158	0	-1	0.0996545	GOLGA8R	15	30403740	30414162
60825	15	28099124	31290381	3191258	*	Del	1.33418	0.132957	0.659457	0.263158	0	-1	0.0996545	RN7SL196P	15	30405307	30405597
18122	15	28099124	31290381	3191258	*	Del	1.33418	0.132957	0.659457	0.263158	0	-1	0.0996545	GOLGA8Q	15	30552078	30562501
56069	15	28099124	31290381	3191258	*	Del	1.33418	0.132957	0.659457	0.263158	0	-1	0.0996545	RN7SL796P	15	30560644	30560934
18601	15	28099124	31290381	3191258	*	Del	1.33418	0.132957	0.659457	0.263158	0	-1	0.0996545	ULK4P2	15	30572738	30600647
18975	15	28099124	31290381	3191258	*	Del	1.33418	0.132957	0.659457	0.263158	0	-1	0.0996545	GOLGA8H	15	30604126	30614561
63411	15	28099124	31290381	3191258	*	Del	1.33418	0.132957	0.659457	0.263158	0	-1	0.0996545	RN7SL628P	15	30612724	30612960
18920	15	28099124	31290381	3191258	*	Del	1.33418	0.132957	0.659457	0.263158	0	-1	0.0996545	ARHGAP11B	15	30624494	30638805
61181	15	28099124	31290381	3191258	*	Del	1.33418	0.132957	0.659457	0.263158	0	-1	0.0996545	RN7SL82P	15	30800160	30800396
19780	15	28099124	31290381	3191258	*	Del	1.33418	0.132957	0.659457	0.263158	0	-1	0.0996545	FAN1	15	30903852	30943108
19680	15	28099124	31290381	3191258	*	Del	1.33418	0.132957	0.659457	0.263158	0	-1	0.0996545	MTMR10	15	30938941	30991607
26066	15	28099124	31290381	3191258	*	Del	1.33418	0.132957	0.659457	0.263158	0	-1	0.0996545	TRPM1	15	31001061	31161273
62286	15	28099124	31290381	3191258	*	Del	1.33418	0.132957	0.659457	0.263158	0	-1	0.0996545	MIR211	15	31065032	31065141
28174.1	15	31351455	31393474	42020	*	Del	1.33948	0.132957	0.6472	0.245614	0	-1	0.0992599	KLF13	15	31326855	31435665
30357.1	15	31956620	32932819	976200	*	Del	1.33948	0.132957	0.641957	0.245614	0	-1	0.0992599	CHRNA7	15	31923438	32173018
32559	15	31956620	32932819	976200	*	Del	1.33948	0.132957	0.641957	0.245614	0	-1	0.0992599	GOLGA8K	15	32392782	32403292
63366	15	31956620	32932819	976200	*	Del	1.33948	0.132957	0.641957	0.245614	0	-1	0.0992599	RN7SL185P	15	32394365	32394613
32555	15	31956620	32932819	976200	*	Del	1.33948	0.132957	0.641957	0.245614	0	-1	0.0992599	ULK4P1	15	32406597	32434992
34041	15	31956620	32932819	976200	*	Del	1.33948	0.132957	0.641957	0.245614	0	-1	0.0992599	GOLGA8O	15	32445106	32455634
56258	15	31956620	32932819	976200	*	Del	1.33948	0.132957	0.641957	0.245614	0	-1	0.0992599	RN7SL539P	15	32446674	32446964
34478	15	31956620	32932819	976200	*	Del	1.33948	0.132957	0.641957	0.245614	0	-1	0.0992599	GOLGA8N	15	32593456	32607310
63328	15	31956620	32932819	976200	*	Del	1.33948	0.132957	0.641957	0.245614	0	-1	0.0992599	RN7SL286P	15	32602121	32602411
34502	15	31956620	32932819	976200	*	Del	1.33948	0.132957	0.641957	0.245614	0	-1	0.0992599	ARHGAP11A	15	32615144	32639949
36697	15	31956620	32932819	976200	*	Del	1.33948	0.132957	0.641957	0.245614	0	-1	0.0992599	SCG5	15	32641676	32697098
37220	15	31956620	32932819	976200	*	Del	1.33948	0.132957	0.641957	0.245614	0	-1	0.0992599	GREM1	15	32717974	32745107
37690	15	31956620	32932819	976200	*	Del	1.33948	0.132957	0.641957	0.245614	0	-1	0.0992599	FMN1	15	32765545	33194733
7583.1	15	33490448	33601847	111400	*	Del	1.33418	0.132957	0.641957	0.245614	0	-1	0.0996545	RYR3	15	33310945	33866121
4537	15	34367781	34523230	155450	*	Del	1.3343	0.132957	0.638319	0.245614	0	-1	0.0996456	GOLGA8A	15	34379068	34437466
7746	15	34626807	35540411	913605	*	Del	1.33948	0.132957	0.638319	0.245614	0	-1	0.0992599	GJD2	15	34751032	34754965
7755	15	34626807	35540411	913605	*	Del	1.33948	0.132957	0.638319	0.245614	0	-1	0.0992599	ACTC1	15	34788095	34795726
10090	15	34626807	35540411	913605	*	Del	1.33948	0.132957	0.638319	0.245614	0	-1	0.0992599	AQR	15	34851782	34969839
10515	15	34626807	35540411	913605	*	Del	1.33948	0.132957	0.638319	0.245614	0	-1	0.0992599	ZNF770	15	34978341	34988287
11165	15	34626807	35540411	913605	*	Del	1.33948	0.132957	0.638319	0.245614	0	-1	0.0992599	ANP32AP1	15	35181799	35238197
11182	15	34626807	35540411	913605	*	Del	1.33948	0.132957	0.638319	0.245614	0	-1	0.0992599	DPH6	15	35217345	35546193
60199	15	34626807	35540411	913605	*	Del	1.33948	0.132957	0.638319	0.245614	0	-1	0.0992599	MIR3942	15	35372256	35372364
61105	15	35845348	36870194	1024847	*	Del	1.33948	0.132957	0.638319	0.245614	0	-1	0.0992599	MIR4510	15	35926856	35926923
17183	15	35845348	36870194	1024847	*	Del	1.33948	0.132957	0.638319	0.245614	0	-1	0.0992599	C15orf41	15	36579611	36810248
17351	15	35845348	36870194	1024847	*	Del	1.33948	0.132957	0.638319	0.245614	0	-1	0.0992599	CSNK1A1P1	15	36798596	36818459
22029.1	15	37090564	37177687	87124	*	Del	1.33663	0.132957	0.636939	0.245614	0	-1	0.099472	MEIS2	15	36889204	37101299
26229	15	37404249	38538825	1134577	*	Del	1.32516	0.132957	0.636939	0.245614	0	-1	0.100333	TMCO5A	15	37921939	37967724
26931	15	37404249	38538825	1134577	*	Del	1.32516	0.132957	0.636939	0.245614	0	-1	0.100333	SPRED1	15	38252326	38357249
27570	15	37404249	38538825	1134577	*	Del	1.32516	0.132957	0.636939	0.245614	0	-1	0.100333	FAM98B	15	38454127	38487710
18068	15	37404249	38538825	1134577	*	Del	1.32516	0.132957	0.636939	0.245614	0	-1	0.100333	RASGRP1	15	38488103	38565575
32398	18	58044181	59223443	1179263	*	Del	1.33707	0.132957	0.697184	0.105263	0	-1	0.0994394	NEDD4L	18	58044367	58401540
58254	18	58044181	59223443	1179263	*	Del	1.33707	0.132957	0.697184	0.105263	0	-1	0.0994394	MIR122	18	58451074	58451158
3599	18	58044181	59223443	1179263	*	Del	1.33707	0.132957	0.697184	0.105263	0	-1	0.0994394	ALPK2	18	58481247	58628957
3801	18	58044181	59223443	1179263	*	Del	1.33707	0.132957	0.697184	0.105263	0	-1	0.0994394	MALT1	18	58671386	58754477
9282	18	58044181	59223443	1179263	*	Del	1.33707	0.132957	0.697184	0.105263	0	-1	0.0994394	ZNF532	18	58862600	58986480
10652	18	58044181	59223443	1179263	*	Del	1.33707	0.132957	0.697184	0.105263	0	-1	0.0994394	OACYLP	18	58996734	59069338
12661	18	58044181	59223443	1179263	*	Del	1.33707	0.132957	0.697184	0.105263	0	-1	0.0994394	SEC11C	18	59139477	59158836
48720	1	19663083	19749850	86768	*	Del	1.2833	0.131058	0.59419	0.140351	0	-1	0.102126	HTR6	1	19665287	19679562
48997	1	19759835	19816603	56769	*	Del	1.2833	0.131058	0.59419	0.140351	0	-1	0.102126	RNF186	1	19814029	19815278
43341.1	3	46948526	47055853	107328	*	Del	1.26657	0.131058	0.588802	0.192982	0	-1	0.103474	CCDC12	3	46921726	46982010
43368	3	46948526	47055853	107328	*	Del	1.26657	0.131058	0.588802	0.192982	0	-1	0.103474	NBEAL2	3	46979683	47009703
45956	3	46948526	47055853	107328	*	Del	1.26657	0.131058	0.588802	0.192982	0	-1	0.103474	SETD2	3	47016429	47163967
19799.1	4	153186126	153537671	351546	*	Del	1.27681	0.131058	0.634662	0.210526	0	-1	0.102645	TRIM2	4	153152342	153339320
37425	4	153186126	153537671	351546	*	Del	1.27681	0.131058	0.634662	0.210526	0	-1	0.102645	MND1	4	153344649	153415118
56535	4	153186126	153537671	351546	*	Del	1.27681	0.131058	0.634662	0.210526	0	-1	0.102645	RN7SL419P	4	153381729	153382015
40125	4	185354298	185396996	42699	*	Del	1.27412	0.131058	0.669579	0.333333	0	-1	0.102861	LRP2BP	4	185363879	185395899
23899	5	60621045	61050837	429793	*	Del	1.30534	0.131058	0.638933	0.315789	0	-1	0.100401	ELOVL7	5	60751791	60844389
24723	5	60621045	61050837	429793	*	Del	1.30534	0.131058	0.638933	0.315789	0	-1	0.100401	ERCC8	5	60873831	60945073
29821	5	76505396	76916999	411604	*	Del	1.27509	0.131058	0.649121	0.333333	0	-1	0.102783	F2RL2	5	76615482	76623434
29541	5	76505396	76916999	411604	*	Del	1.27509	0.131058	0.649121	0.333333	0	-1	0.102783	F2R	5	76716043	76735781
31888	5	76505396	76916999	411604	*	Del	1.27509	0.131058	0.649121	0.333333	0	-1	0.102783	F2RL1	5	76818933	76835315
59763	5	76505396	76916999	411604	*	Del	1.27509	0.131058	0.649121	0.333333	0	-1	0.102783	RN7SL208P	5	76836900	76837195
33584	5	76984549	77592924	608376	*	Del	1.28256	0.131058	0.649121	0.333333	0	-1	0.102184	AGGF1	5	77029251	77065234
32848	5	76984549	77592924	608376	*	Del	1.28256	0.131058	0.649121	0.333333	0	-1	0.102184	ZBED3	5	77072072	77087323
61844	5	76984549	77592924	608376	*	Del	1.28256	0.131058	0.649121	0.333333	0	-1	0.102184	SNORA47	5	77080434	77080571
33272	5	76984549	77592924	608376	*	Del	1.28256	0.131058	0.649121	0.333333	0	-1	0.102184	PDE8B	5	77210449	77429807
53974	5	79952034	80251379	299346	*	Del	1.28672	0.131058	0.647551	0.333333	0	-1	0.101855	MTX3	5	79976731	79991265
54097	5	79952034	80251379	299346	*	Del	1.28672	0.131058	0.647551	0.333333	0	-1	0.101855	THBS4	5	79991311	80083287
54352	5	79952034	80251379	299346	*	Del	1.28672	0.131058	0.647551	0.333333	0	-1	0.101855	SERINC5	5	80111651	80256079
6705.1	5	81054187	81371912	317726	*	Del	1.2894	0.131058	0.647551	0.333333	0	-1	0.101643	RASGRF2	5	80960672	81230156
6532	5	81054187	81371912	317726	*	Del	1.2894	0.131058	0.647551	0.333333	0	-1	0.101643	CKMT2	5	81233285	81266397
10787	5	81054187	81371912	317726	*	Del	1.2894	0.131058	0.647551	0.333333	0	-1	0.101643	ZCCHC9	5	81301590	81313297
61623	5	102089179	102368255	279077	*	Del	1.27509	0.131058	0.670088	0.333333	0	-1	0.102783	RNA5SP188	5	102131007	102131135
15519	5	102089179	102368255	279077	*	Del	1.27509	0.131058	0.670088	0.333333	0	-1	0.102783	SLCO4C1	5	102233986	102296549
63226	5	102089179	102368255	279077	*	Del	1.27509	0.131058	0.670088	0.333333	0	-1	0.102783	RN7SKP68	5	102302504	102302810
28188	15	31453879	31772434	318556	*	Del	1.29489	0.131058	0.6472	0.245614	0	-1	0.101212	OTUD7A	15	31475398	31870789
19237.1	15	34260170	34359190	99021	*	Del	1.30635	0.131058	0.641957	0.245614	0	-1	0.100324	SLC12A6	15	34229996	34338060
3663	15	34260170	34359190	99021	*	Del	1.30635	0.131058	0.641957	0.245614	0	-1	0.100324	NOP10	15	34341713	34343177
3698	15	34260170	34359190	99021	*	Del	1.30635	0.131058	0.641957	0.245614	0	-1	0.100324	NUTM1	15	34343315	34357737
3745	15	34260170	34359190	99021	*	Del	1.30635	0.131058	0.641957	0.245614	0	-1	0.100324	LPCAT4	15	34358618	34367278
7094	15	34524995	34625266	100272	*	Del	1.27522	0.131058	0.638319	0.245614	0	-1	0.102773	GOLGA8B	15	34525207	34588503
33646	5	64436251	64785208	348958	*	Del	1.23399	0.129158	0.649357	0.333333	0	-1	0.104667	RGS7BP	5	64506257	64612312
62725	5	64436251	64785208	348958	*	Del	1.23399	0.129158	0.649357	0.333333	0	-1	0.104667	RN7SL169P	5	64539504	64539792
33682	5	64436251	64785208	348958	*	Del	1.23399	0.129158	0.649357	0.333333	0	-1	0.104667	SREK1IP1	5	64718144	64768685
24674.1	5	75657811	75826154	168344	*	Del	1.23112	0.129158	0.649309	0.333333	0	-1	0.104911	ANKDD1B	5	75611459	75671846
25230	5	75657811	75826154	168344	*	Del	1.23112	0.129158	0.649309	0.333333	0	-1	0.104911	POC5	5	75674124	75717481
19154	5	83231753	83681037	449285	*	Del	1.20872	0.129158	0.653598	0.315789	0	-1	0.106855	VCAN	5	83471465	83582303
15227.1	15	34154169	34260110	105942	*	Del	1.21887	0.129158	0.641957	0.245614	0	-1	0.105965	KATNBL1	15	34140674	34210096
20551	15	34154169	34260110	105942	*	Del	1.21887	0.129158	0.641957	0.245614	0	-1	0.105965	EMC4	15	34224999	34230156
52229	3	53932804	55115481	1182678	*	Del	1.19887	0.127259	0.591572	0.210526	0	-1	0.106149	CACNA2D3	3	54122547	55074557
52325	3	53932804	55115481	1182678	*	Del	1.19887	0.127259	0.591572	0.210526	0	-1	0.106149	ESRG	3	54632122	54639857
52318	3	53932804	55115481	1182678	*	Del	1.19887	0.127259	0.591572	0.210526	0	-1	0.106149	LRTM1	3	54918237	54967088
61988	4	170649634	170978194	328561	*	Del	1.18819	0.127259	0.684561	0.298246	0	-1	0.107103	RNU6ATAC13P	4	170891467	170891597
29746	5	72919697	73239696	320000	*	Del	1.19035	0.127259	0.639681	0.315789	0	-1	0.106909	FCHO2	5	72955981	73090522
29982	5	72919697	73239696	320000	*	Del	1.19035	0.127259	0.639681	0.315789	0	-1	0.106909	TMEM171	5	73120292	73131817
31229	5	72919697	73239696	320000	*	Del	1.19035	0.127259	0.639681	0.315789	0	-1	0.106909	TMEM174	5	73173195	73175143
23931	5	75388834	75651786	262953	*	Del	1.19306	0.127259	0.647958	0.333333	0	-1	0.106666	POLK	5	75511756	75601144
54772	5	80251677	80524149	272473	*	Del	1.18973	0.127259	0.647551	0.333333	0	-1	0.106965	SPZ1	5	80319625	80321842
54873	5	80251677	80524149	272473	*	Del	1.18973	0.127259	0.647551	0.333333	0	-1	0.106965	ZFYVE16	5	80408013	80479350
52089.1	8	16425735	17010298	584564	*	Del	1.2065	0.127259	0.663696	0.315789	0	-1	0.105478	MSR1	8	16107878	16567490
61054	8	16425735	17010298	584564	*	Del	1.2065	0.127259	0.663696	0.315789	0	-1	0.105478	RN7SL474P	8	16863196	16863496
817	8	16425735	17010298	584564	*	Del	1.2065	0.127259	0.663696	0.315789	0	-1	0.105478	FGF20	8	16992169	17002181
1476.1	8	17083896	17160168	76273	*	Del	1.19306	0.127259	0.656543	0.333333	0	-1	0.106666	MICU3	8	17027238	17122644
4685	8	17083896	17160168	76273	*	Del	1.19306	0.127259	0.656543	0.333333	0	-1	0.106666	ZDHHC2	8	17156029	17224799
59861	11	131256396	132208428	952033	*	Del	1.17579	0.127259	0.664418	0.210526	0	-1	0.108233	RNU6ATAC12P	11	131385249	131385363
47372	4	170532808	170646043	113236	*	Del	1.13212	0.125359	0.684561	0.298246	0	-1	0.110729	HSP90AA6P	4	170581470	170605450
32087	15	26379867	27109051	729185	*	Del	1.15134	0.125359	0.667114	0.245614	0	-1	0.108881	GABRB3	15	26543546	26939539
31997	15	26379867	27109051	729185	*	Del	1.15134	0.125359	0.667114	0.245614	0	-1	0.108881	GABRA5	15	26866363	26949207
5253	8	17160759	17428276	267518	*	Del	1.08701	0.12346	0.656543	0.333333	0	-1	0.113577	CNOT7	8	17224964	17246878
5376	8	17160759	17428276	267518	*	Del	1.08701	0.12346	0.656543	0.333333	0	-1	0.113577	VPS37A	8	17246571	17302427
5333	8	17160759	17428276	267518	*	Del	1.08701	0.12346	0.656543	0.333333	0	-1	0.113577	MTMR7	8	17298030	17413528
54761.1	11	125305230	125824450	519221	*	Del	1.09526	0.12346	0.636105	0.192982	0	-1	0.112722	PKNOX2	11	125164687	125433389
55014	11	125305230	125824450	519221	*	Del	1.09526	0.12346	0.636105	0.192982	0	-1	0.112722	FEZ1	11	125442881	125592568
54992	11	125305230	125824450	519221	*	Del	1.09526	0.12346	0.636105	0.192982	0	-1	0.112722	EI24	11	125569216	125584687
55021	11	125305230	125824450	519221	*	Del	1.09526	0.12346	0.636105	0.192982	0	-1	0.112722	STT3A	11	125591712	125625215
54958	11	125305230	125824450	519221	*	Del	1.09526	0.12346	0.636105	0.192982	0	-1	0.112722	CHEK1	11	125625136	125676255
54984	11	125305230	125824450	519221	*	Del	1.09526	0.12346	0.636105	0.192982	0	-1	0.112722	ACRV1	11	125671522	125681123
10884	11	125305230	125824450	519221	*	Del	1.09526	0.12346	0.636105	0.192982	0	-1	0.112722	PATE1	11	125746293	125749867
11263	11	125305230	125824450	519221	*	Del	1.09526	0.12346	0.636105	0.192982	0	-1	0.112722	PATE2	11	125776113	125778819
11478	11	125305230	125824450	519221	*	Del	1.09526	0.12346	0.636105	0.192982	0	-1	0.112722	PATE3	11	125788111	125791600
12229.1	11	125936836	126220061	283226	*	Del	1.10678	0.12346	0.636105	0.192982	0	-1	0.111549	DDX25	11	125903348	125943702
14927	11	125936836	126220061	283226	*	Del	1.10678	0.12346	0.636105	0.192982	0	-1	0.111549	CDON	11	125955796	126063335
18222	11	125936836	126220061	283226	*	Del	1.10678	0.12346	0.636105	0.192982	0	-1	0.111549	RPUSD4	11	126202094	126211692
18127	11	125936836	126220061	283226	*	Del	1.10678	0.12346	0.636105	0.192982	0	-1	0.111549	FAM118B	11	126211414	126262986
28335.1	11	126858203	126859157	955	*	Del	1.11795	0.12346	0.645848	0.210526	0	-1	0.110434	KIRREL3	11	126423359	127003460
55804	11	126876166	128326463	1450298	*	Del	1.11795	0.12346	0.645848	0.210526	0	-1	0.110434	MIR3167	11	126988458	126988542
60612	11	126876166	128326463	1450298	*	Del	1.11795	0.12346	0.645848	0.210526	0	-1	0.110434	RN7SKP121	11	127406028	127406332
55399	11	126876166	128326463	1450298	*	Del	1.11795	0.12346	0.645848	0.210526	0	-1	0.110434	RN7SKP279	11	127407851	127408148
35050	11	128683914	128829748	145835	*	Del	1.09853	0.12346	0.658238	0.192982	0	-1	0.112387	FLI1	11	128686535	128813267
39292	11	129322250	129769926	447677	*	Del	1.09244	0.12346	0.66704	0.175439	0	-1	0.113013	BARX2	11	129375940	129452279
41696	11	129866653	129932720	66068	*	Del	1.11795	0.12346	0.655285	0.192982	0	-1	0.110434	NFRKB	11	129863636	129895590
45180	11	129866653	129932720	66068	*	Del	1.11795	0.12346	0.655285	0.192982	0	-1	0.110434	PRDM10	11	129899706	130002835
1249	11	130015002	130090904	75903	*	Del	1.08803	0.12346	0.655285	0.192982	0	-1	0.113471	APLP2	11	130068147	130144811
4873.1	11	130190621	130303587	112967	*	Del	1.10846	0.12346	0.655285	0.192982	0	-1	0.11138	ST14	11	130159562	130210376
63145	5	89828775	90589760	760986	*	Del	1.04125	0.121561	0.650065	0.333333	0	-1	0.116746	MIR3660	5	90016621	90016720
45537	5	89828775	90589760	760986	*	Del	1.04125	0.121561	0.650065	0.333333	0	-1	0.116746	CETN3	5	90392261	90409786
45738	5	89828775	90589760	760986	*	Del	1.04125	0.121561	0.650065	0.333333	0	-1	0.116746	MBLAC2	5	90458203	90474768
45688	5	89828775	90589760	760986	*	Del	1.04125	0.121561	0.650065	0.333333	0	-1	0.116746	POLR3G	5	90471748	90514553
46174	5	89828775	90589760	760986	*	Del	1.04125	0.121561	0.650065	0.333333	0	-1	0.116746	LYSMD3	5	90515611	90529584
56386	11	126224031	126315024	90994	*	Del	1.07851	0.121561	0.636105	0.192982	0	-1	0.112712	RN7SL351P	11	126245035	126245282
18026	11	126224031	126315024	90994	*	Del	1.07851	0.121561	0.636105	0.192982	0	-1	0.112712	FOXRED1	11	126269055	126278131
22033	11	126224031	126315024	90994	*	Del	1.07851	0.121561	0.636105	0.192982	0	-1	0.112712	TIRAP	11	126283065	126298845
22002	11	126224031	126315024	90994	*	Del	1.07851	0.121561	0.636105	0.192982	0	-1	0.112712	DCPS	11	126303752	126345754
38467.1	11	129150118	129322212	172095	*	Del	1.05648	0.121561	0.658238	0.192982	0	-1	0.115062	ARHGAP32	11	128965060	129279324
40181	11	129770023	129862307	92285	*	Del	1.06875	0.121561	0.663881	0.175439	0	-1	0.113742	TMEM45B	11	129815819	129860003
45458	11	129933231	130014957	81727	*	Del	1.07302	0.121561	0.655285	0.192982	0	-1	0.113288	LINC00167	11	130002938	130004356
18401.1	4	182757246	183087330	330085	*	Del	1.02466	0.119661	0.655342	0.315789	0	-1	0.116782	TENM3	4	182143987	182803024
19656	4	182757246	183087330	330085	*	Del	1.02466	0.119661	0.655342	0.315789	0	-1	0.116782	DCTD	4	182890060	182917936
20396	4	182757246	183087330	330085	*	Del	1.02466	0.119661	0.655342	0.315789	0	-1	0.116782	FAM92A1P2	4	183037665	183040119
21551	4	183091270	183534655	443386	*	Del	1.02466	0.119661	0.669579	0.333333	0	-1	0.116782	WWC2	4	183099293	183320777
21685	4	183091270	183534655	443386	*	Del	1.02466	0.119661	0.669579	0.333333	0	-1	0.116782	CLDN22	4	183318194	183320774
24119	4	183091270	183534655	443386	*	Del	1.02466	0.119661	0.669579	0.333333	0	-1	0.116782	CLDN24	4	183321764	183322426
24190	4	183091270	183534655	443386	*	Del	1.02466	0.119661	0.669579	0.333333	0	-1	0.116782	CDKN2AIP	4	183444591	183448198
24427	4	183091270	183534655	443386	*	Del	1.02466	0.119661	0.669579	0.333333	0	-1	0.116782	ING2	4	183504994	183511096
21017	5	65891542	66466279	574738	*	Del	1.00778	0.119661	0.632081	0.298246	0	-1	0.118737	SREK1	5	66139971	66183615
11611	11	125825224	125936109	110886	*	Del	1.0328	0.119661	0.636105	0.192982	0	-1	0.11586	PATE4	11	125833316	125840069
12150	11	125825224	125936109	110886	*	Del	1.0328	0.119661	0.636105	0.192982	0	-1	0.11586	HYLS1	11	125883614	125900648
12145	11	125825224	125936109	110886	*	Del	1.0328	0.119661	0.636105	0.192982	0	-1	0.11586	PUS3	11	125893485	125903221
33292.1	11	128463797	128683240	219444	*	Del	1.00778	0.119661	0.658238	0.192982	0	-1	0.118737	ETS1	11	128458761	128587558
56131	15	27215662	27522360	306699	*	Del	1.00778	0.119661	0.661765	0.263158	0	-1	0.118737	RNA5SP391	15	27280318	27280436
39371	15	33194615	33262685	68071	*	Del	1.01382	0.119661	0.641957	0.245614	0	-1	0.118029	TMCO5B	15	33235552	33247621
3352.1	3	52566914	52613334	46421	*	Del	1.00268	0.117762	0.592389	0.22807	0	-1	0.117447	SMIM4	3	52534013	52579237
2284.1	3	52566914	52613334	46421	*	Del	1.00268	0.117762	0.592389	0.22807	0	-1	0.117447	PBRM1	3	52545352	52685917
24601.1	3	66372916	66376133	3218	*	Del	1.00778	0.117762	0.610932	0.22807	0	-1	0.116852	SLC25A26	3	66133610	66388116
26404	3	66558036	67405809	847774	*	Del	1.00778	0.117762	0.610932	0.22807	0	-1	0.116852	KBTBD8	3	66998307	67011210
26670	3	66558036	67405809	847774	*	Del	1.00778	0.117762	0.610932	0.22807	0	-1	0.116852	SUCLG2	3	67360460	67654614
27956.1	3	68932082	68934434	2353	*	Del	1.00778	0.117762	0.610932	0.22807	0	-1	0.116852	FAM19A4	3	68731766	68953297
28914.1	3	68984776	69217757	232982	*	Del	1.00151	0.117762	0.610932	0.22807	0	-1	0.117584	EOGT	3	68975214	69013961
28736	3	68984776	69217757	232982	*	Del	1.00151	0.117762	0.610932	0.22807	0	-1	0.117584	TMF1	3	69019827	69052339
59489	3	68984776	69217757	232982	*	Del	1.00151	0.117762	0.610932	0.22807	0	-1	0.117584	MIR3136	3	69048958	69049035
28795	3	68984776	69217757	232982	*	Del	1.00151	0.117762	0.610932	0.22807	0	-1	0.117584	UBA3	3	69054730	69080408
33025	3	68984776	69217757	232982	*	Del	1.00151	0.117762	0.610932	0.22807	0	-1	0.117584	ARL6IP5	3	69084944	69106066
33368	3	68984776	69217757	232982	*	Del	1.00151	0.117762	0.610932	0.22807	0	-1	0.117584	LMOD3	3	69106872	69123032
33458	3	68984776	69217757	232982	*	Del	1.00151	0.117762	0.610932	0.22807	0	-1	0.117584	FRMD4B	3	69169990	69542583
2397.1	3	69817993	69821390	3398	*	Del	1.00778	0.117762	0.608903	0.210526	0	-1	0.116852	MITF	3	69739435	69968337
53701	6	1622846	2620774	997929	*	Del	1.00778	0.117762	0.622182	0.157895	0	-1	0.116852	GMDS	6	1623806	2245692
35731	11	128832776	129150067	317292	*	Del	1.0065	0.117762	0.658238	0.192982	0	-1	0.117001	KCNJ1	11	128836315	128867373
35942	11	128832776	129150067	317292	*	Del	1.0065	0.117762	0.658238	0.192982	0	-1	0.117001	KCNJ5	11	128891356	128921035
35961	11	128832776	129150067	317292	*	Del	1.0065	0.117762	0.658238	0.192982	0	-1	0.117001	C11orf45	11	128899565	128906035
37245	11	128832776	129150067	317292	*	Del	1.0065	0.117762	0.658238	0.192982	0	-1	0.117001	TP53AIP1	11	128934731	128943399
38087	15	40986903	41270302	283400	*	Del	1.00508	0.117762	0.633868	0.245614	0	-1	0.117167	EXD1	15	41182725	41230743
56828	15	40986903	41270302	283400	*	Del	1.00508	0.117762	0.633868	0.245614	0	-1	0.117167	RN7SL497P	15	41191965	41192265
38511	15	40986903	41270302	283400	*	Del	1.00508	0.117762	0.633868	0.245614	0	-1	0.117167	CHP1	15	41230839	41281890
42247.1	15	41414974	41909793	494820	*	Del	1.00508	0.117762	0.633868	0.245614	0	-1	0.117167	RTF1	15	41408408	41483563
42378	15	41414974	41909793	494820	*	Del	1.00508	0.117762	0.633868	0.245614	0	-1	0.117167	ITPKA	15	41493393	41503551
42728	15	41414974	41909793	494820	*	Del	1.00508	0.117762	0.633868	0.245614	0	-1	0.117167	LTK	15	41503638	41513887
44650	15	41414974	41909793	494820	*	Del	1.00508	0.117762	0.633868	0.245614	0	-1	0.117167	RPAP1	15	41517176	41544269
47418	15	41414974	41909793	494820	*	Del	1.00508	0.117762	0.633868	0.245614	0	-1	0.117167	TYRO3	15	41557675	41583586
48931	15	41414974	41909793	494820	*	Del	1.00508	0.117762	0.633868	0.245614	0	-1	0.117167	MGA	15	41621224	41773081
57878	15	41414974	41909793	494820	*	Del	1.00508	0.117762	0.633868	0.245614	0	-1	0.117167	MIR626	15	41691585	41691678
50574	15	41414974	41909793	494820	*	Del	1.00508	0.117762	0.633868	0.245614	0	-1	0.117167	MAPKBP1	15	41774434	41827855
22036	15	41414974	41909793	494820	*	Del	1.00508	0.117762	0.633868	0.245614	0	-1	0.117167	JMJD7	15	41828085	41837581
21963	15	41414974	41909793	494820	*	Del	1.00508	0.117762	0.633868	0.245614	0	-1	0.117167	PLA2G4B	15	41837775	41848147
21987	15	41414974	41909793	494820	*	Del	1.00508	0.117762	0.633868	0.245614	0	-1	0.117167	SPTBN5	15	41848144	41894077
60174	15	41414974	41909793	494820	*	Del	1.00508	0.117762	0.633868	0.245614	0	-1	0.117167	RNA5SP393	15	41851913	41852029
58180	15	41414974	41909793	494820	*	Del	1.00508	0.117762	0.633868	0.245614	0	-1	0.117167	MIR4310	15	41866495	41866551
22075	15	41414974	41909793	494820	*	Del	1.00508	0.117762	0.633868	0.245614	0	-1	0.117167	EHD4	15	41895939	41972578
24959	15	41978403	41984723	6321	*	Del	1.00778	0.117762	0.633868	0.245614	0	-1	0.116852	PLA2G4E	15	41981582	42051190
25234	15	42064165	42268472	204308	*	Del	0.996987	0.117762	0.633868	0.245614	0	-1	0.118118	PLA2G4D	15	42067009	42094554
26040	15	42064165	42268472	204308	*	Del	0.996987	0.117762	0.633868	0.245614	0	-1	0.118118	PLA2G4F	15	42139034	42156636
27793	15	42064165	42268472	204308	*	Del	0.996987	0.117762	0.633868	0.245614	0	-1	0.118118	VPS39	15	42158701	42208316
57639	15	42064165	42268472	204308	*	Del	0.996987	0.117762	0.633868	0.245614	0	-1	0.118118	MIR627	15	42199570	42199666
29586	15	42064165	42268472	204308	*	Del	0.996987	0.117762	0.633868	0.245614	0	-1	0.118118	TMEM87A	15	42210452	42273663
29479.1	15	42350013	42567242	217230	*	Del	1.00778	0.117762	0.633868	0.245614	0	-1	0.116852	GANC	15	42273233	42356935
28775	15	42350013	42567242	217230	*	Del	1.00778	0.117762	0.633868	0.245614	0	-1	0.116852	CAPN3	15	42359500	42412318
7371	15	42350013	42567242	217230	*	Del	1.00778	0.117762	0.633868	0.245614	0	-1	0.116852	ZNF106	15	42412823	42491141
10351	15	42350013	42567242	217230	*	Del	1.00778	0.117762	0.633868	0.245614	0	-1	0.116852	SNAP23	15	42491233	42545356
10340	15	42350013	42567242	217230	*	Del	1.00778	0.117762	0.633868	0.245614	0	-1	0.116852	LRRC57	15	42537820	42548802
13042	15	42350013	42567242	217230	*	Del	1.00778	0.117762	0.633868	0.245614	0	-1	0.116852	HAUS2	15	42548810	42569994
13642.1	15	42639995	42862269	222275	*	Del	0.994387	0.117762	0.633868	0.245614	0	-1	0.118427	STARD9	15	42575659	42720981
16967	15	42639995	42862269	222275	*	Del	0.994387	0.117762	0.633868	0.245614	0	-1	0.118427	CDAN1	15	42723544	42737128
18503	15	42639995	42862269	222275	*	Del	0.994387	0.117762	0.633868	0.245614	0	-1	0.118427	TTBK2	15	42738734	42920809
19846.1	15	42999994	43001453	1460	*	Del	1.00778	0.117762	0.633868	0.245614	0	-1	0.116852	UBR1	15	42942897	43106113
4367.1	15	43397963	44160773	762811	*	Del	0.993249	0.117762	0.633868	0.245614	0	-1	0.118562	TUBGCP4	15	43369221	43409771
4501	15	43397963	44160773	762811	*	Del	0.993249	0.117762	0.633868	0.245614	0	-1	0.118562	TP53BP1	15	43403061	43510728
11784	15	43397963	44160773	762811	*	Del	0.993249	0.117762	0.633868	0.245614	0	-1	0.118562	MAP1A	15	43510958	43531620
14186	15	43397963	44160773	762811	*	Del	0.993249	0.117762	0.633868	0.245614	0	-1	0.118562	PPIP5K1	15	43533462	43590253
17372	15	43397963	44160773	762811	*	Del	0.993249	0.117762	0.633868	0.245614	0	-1	0.118562	CKMT1B	15	43593054	43604901
17453	15	43397963	44160773	762811	*	Del	0.993249	0.117762	0.633868	0.245614	0	-1	0.118562	STRC	15	43599563	43618800
17273	15	43397963	44160773	762811	*	Del	0.993249	0.117762	0.633868	0.245614	0	-1	0.118562	CATSPER2	15	43628503	43668118
22495	15	43397963	44160773	762811	*	Del	0.993249	0.117762	0.633868	0.245614	0	-1	0.118562	CKMT1A	15	43692886	43699222
25547	15	43397963	44160773	762811	*	Del	0.993249	0.117762	0.633868	0.245614	0	-1	0.118562	CATSPER2P1	15	43726918	43747094
25812	15	43397963	44160773	762811	*	Del	0.993249	0.117762	0.633868	0.245614	0	-1	0.118562	PDIA3	15	43746392	43773279
25565	15	43397963	44160773	762811	*	Del	0.993249	0.117762	0.633868	0.245614	0	-1	0.118562	ELL3	15	43772600	43777543
25731	15	43397963	44160773	762811	*	Del	0.993249	0.117762	0.633868	0.245614	0	-1	0.118562	SERF2	15	43777087	43802589
61350	15	43397963	44160773	762811	*	Del	0.993249	0.117762	0.633868	0.245614	0	-1	0.118562	MIR1282	15	43793659	43793759
25675	15	43397963	44160773	762811	*	Del	0.993249	0.117762	0.633868	0.245614	0	-1	0.118562	SERINC4	15	43794162	43800221
25640	15	43397963	44160773	762811	*	Del	0.993249	0.117762	0.633868	0.245614	0	-1	0.118562	HYPK	15	43796142	43803043
30763	15	43397963	44160773	762811	*	Del	0.993249	0.117762	0.633868	0.245614	0	-1	0.118562	MFAP1	15	43804492	43824802
31132	15	43397963	44160773	762811	*	Del	0.993249	0.117762	0.633868	0.245614	0	-1	0.118562	WDR76	15	43826963	43868419
33629	15	43397963	44160773	762811	*	Del	0.993249	0.117762	0.633868	0.245614	0	-1	0.118562	FRMD5	15	43870761	44195252
49241	15	44825700	46642529	1816830	*	Del	1.00778	0.117762	0.633868	0.245614	0	-1	0.116852	SORD	15	45023104	45077185
602	15	44825700	46642529	1816830	*	Del	1.00778	0.117762	0.633868	0.245614	0	-1	0.116852	DUOX2	15	45092650	45114344
1040	15	44825700	46642529	1816830	*	Del	1.00778	0.117762	0.633868	0.245614	0	-1	0.116852	DUOXA2	15	45114321	45118421
194	15	44825700	46642529	1816830	*	Del	1.00778	0.117762	0.633868	0.245614	0	-1	0.116852	DUOXA1	15	45117367	45129938
670	15	44825700	46642529	1816830	*	Del	1.00778	0.117762	0.633868	0.245614	0	-1	0.116852	DUOX1	15	45129933	45165576
1060	15	44825700	46642529	1816830	*	Del	1.00778	0.117762	0.633868	0.245614	0	-1	0.116852	SHF	15	45167214	45201175
11651	15	44825700	46642529	1816830	*	Del	1.00778	0.117762	0.633868	0.245614	0	-1	0.116852	SLC28A2	15	45252230	45277845
13411	15	44825700	46642529	1816830	*	Del	1.00778	0.117762	0.633868	0.245614	0	-1	0.116852	GATM	15	45361124	45402327
13468	15	44825700	46642529	1816830	*	Del	1.00778	0.117762	0.633868	0.245614	0	-1	0.116852	SPATA5L1	15	45402331	45421419
14585	15	44825700	46642529	1816830	*	Del	1.00778	0.117762	0.633868	0.245614	0	-1	0.116852	C15orf48	15	45430529	45448761
62302	15	44825700	46642529	1816830	*	Del	1.00778	0.117762	0.633868	0.245614	0	-1	0.116852	MIR147B	15	45433050	45433129
14623	15	44825700	46642529	1816830	*	Del	1.00778	0.117762	0.633868	0.245614	0	-1	0.116852	SLC30A4	15	45479611	45522807
14567	15	44825700	46642529	1816830	*	Del	1.00778	0.117762	0.633868	0.245614	0	-1	0.116852	HMGN2P46	15	45511136	45586290
16688	15	44825700	46642529	1816830	*	Del	1.00778	0.117762	0.633868	0.245614	0	-1	0.116852	BLOC1S6	15	45587123	45615999
20836	2	234929686	235399142	469457	*	Del	0.952398	0.115863	0.654556	0.157895	0	-1	0.121654	SH3BP4	2	234951973	235055714
3359	3	52614352	52726376	112025	*	Del	0.968163	0.115863	0.645704	0.210526	0	-1	0.119673	GNL3	3	52681156	52694492
63286	3	52614352	52726376	112025	*	Del	0.968163	0.115863	0.645704	0.210526	0	-1	0.119673	SNORD69	3	52692736	52692812
3105	3	52614352	52726376	112025	*	Del	0.968163	0.115863	0.645704	0.210526	0	-1	0.119673	GLT8D1	3	52694488	52706032
3342	3	52614352	52726376	112025	*	Del	0.968163	0.115863	0.645704	0.210526	0	-1	0.119673	SPCS1	3	52704955	52711146
2132	3	52614352	52726376	112025	*	Del	0.968163	0.115863	0.645704	0.210526	0	-1	0.119673	NEK4	3	52708449	52770949
56142	3	66048419	66372856	324438	*	Del	0.92798	0.115863	0.610932	0.22807	0	-1	0.124855	RN7SL482P	3	66323855	66324152
24690	3	66376506	66557322	180817	*	Del	0.92798	0.115863	0.610932	0.22807	0	-1	0.124855	LRIG1	3	66378797	66501263
53549.1	11	124997521	125304009	306489	*	Del	0.956107	0.115863	0.650595	0.192982	0	-1	0.121182	CCDC15	11	124954121	125041489
53824	11	124997521	125304009	306489	*	Del	0.956107	0.115863	0.650595	0.192982	0	-1	0.121182	SLC37A2	11	125063067	125090312
54110	11	124997521	125304009	306489	*	Del	0.956107	0.115863	0.650595	0.192982	0	-1	0.121182	TMEM218	11	125096545	125111763
54333	11	124997521	125304009	306489	*	Del	0.956107	0.115863	0.650595	0.192982	0	-1	0.121182	KRT18P59	11	125113161	125126781
11930	15	33601988	34152381	550394	*	Del	0.967818	0.115863	0.641957	0.245614	0	-1	0.119716	AVEN	15	33866227	34039176
11924	15	33601988	34152381	550394	*	Del	0.967818	0.115863	0.641957	0.245614	0	-1	0.119716	CHRM5	15	33968720	34067457
14292	15	33601988	34152381	550394	*	Del	0.967818	0.115863	0.641957	0.245614	0	-1	0.119716	EMC7	15	34084017	34101948
14635	15	33601988	34152381	550394	*	Del	0.967818	0.115863	0.641957	0.245614	0	-1	0.119716	PGBD4	15	34102073	34108684
39652	15	41270545	41412135	141591	*	Del	0.973057	0.115863	0.633868	0.245614	0	-1	0.119071	OIP5	15	41309268	41332621
39455	15	41270545	41412135	141591	*	Del	0.973057	0.115863	0.633868	0.245614	0	-1	0.119071	NUSAP1	15	41332694	41381050
42057	15	41270545	41412135	141591	*	Del	0.973057	0.115863	0.633868	0.245614	0	-1	0.119071	NDUFAF1	15	41387349	41402519
20651	15	43034981	43395847	360867	*	Del	0.962281	0.115863	0.633868	0.245614	0	-1	0.120405	TMEM62	15	43123279	43185146
20708	15	43034981	43395847	360867	*	Del	0.962281	0.115863	0.633868	0.245614	0	-1	0.120405	CCNDBP1	15	43185118	43197176
20525	15	43034981	43395847	360867	*	Del	0.962281	0.115863	0.633868	0.245614	0	-1	0.120405	EPB42	15	43197227	43221125
3421	15	43034981	43395847	360867	*	Del	0.962281	0.115863	0.633868	0.245614	0	-1	0.120405	TGM5	15	43232595	43266857
3603	15	43034981	43395847	360867	*	Del	0.962281	0.115863	0.633868	0.245614	0	-1	0.120405	TGM7	15	43276280	43302255
3608	15	43034981	43395847	360867	*	Del	0.962281	0.115863	0.633868	0.245614	0	-1	0.120405	LCMT2	15	43323649	43330605
3806	15	43034981	43395847	360867	*	Del	0.962281	0.115863	0.633868	0.245614	0	-1	0.120405	ADAL	15	43330657	43354555
4329	15	43034981	43395847	360867	*	Del	0.962281	0.115863	0.633868	0.245614	0	-1	0.120405	ZSCAN29	15	43358172	43371025
60388	15	43034981	43395847	360867	*	Del	0.962281	0.115863	0.633868	0.245614	0	-1	0.120405	RN7SL487P	15	43391384	43391727
2342	1	20806510	21132250	325741	*	Del	0.916107	0.113963	0.598623	0.122807	0	-1	0.124399	EIF4G3	1	20806292	21176888
55990	1	20806510	21132250	325741	*	Del	0.916107	0.113963	0.598623	0.122807	0	-1	0.124399	MIR1256	1	20988314	20988432
6241.1	1	21314298	21317349	3052	*	Del	0.916107	0.113963	0.610006	0.105263	0	-1	0.124399	ECE1	1	21217247	21345572
13121.1	1	21515819	21917234	401416	*	Del	0.876784	0.113963	0.610006	0.105263	0	-1	0.129978	ALPL	1	21509372	21578412
15292	1	21515819	21917234	401416	*	Del	0.876784	0.113963	0.610006	0.105263	0	-1	0.129978	RAP1GAP	1	21596215	21669363
63223	3	68596630	68931910	335281	*	Del	0.890795	0.113963	0.610932	0.22807	0	-1	0.127934	RNA5SP135	3	68882967	68883091
46034	5	90592901	92962330	2369430	*	Del	0.911907	0.113963	0.651002	0.315789	0	-1	0.124972	LUCAT1	5	91054834	91314547
8216	5	90592901	92962330	2369430	*	Del	0.911907	0.113963	0.651002	0.315789	0	-1	0.124972	ARRDC3	5	91368724	91383359
11506.1	5	93949206	94080919	131714	*	Del	0.873201	0.113963	0.651002	0.315789	0	-1	0.130512	FAM172A	5	93618069	94111699
13168	5	94627490	95044039	416550	*	Del	0.886747	0.113963	0.651002	0.315789	0	-1	0.128518	MCTP1	5	94703741	95284575
33547	5	96117300	98266341	2149042	*	Del	0.895653	0.113963	0.651002	0.315789	0	-1	0.12724	PCSK1	5	96390415	96434143
33616	5	96117300	98266341	2149042	*	Del	0.895653	0.113963	0.651002	0.315789	0	-1	0.12724	CAST	5	96525267	96779595
33472	5	96117300	98266341	2149042	*	Del	0.895653	0.113963	0.651002	0.315789	0	-1	0.12724	ERAP1	5	96760810	96808100
5611	5	96117300	98266341	2149042	*	Del	0.895653	0.113963	0.651002	0.315789	0	-1	0.12724	ERAP2	5	96875939	96919716
5486	5	96117300	98266341	2149042	*	Del	0.895653	0.113963	0.651002	0.315789	0	-1	0.12724	LNPEP	5	96935394	97037515
8302	5	96117300	98266341	2149042	*	Del	0.895653	0.113963	0.651002	0.315789	0	-1	0.12724	LIX1	5	97091867	97142872
8256	5	96117300	98266341	2149042	*	Del	0.895653	0.113963	0.651002	0.315789	0	-1	0.12724	RIOK2	5	97160867	97183260
54556.1	5	109847672	109850162	2491	*	Del	0.916107	0.113963	0.641307	0.298246	0	-1	0.124399	MAN2A1	5	109689366	109869625
54921	5	110073363	110558847	485485	*	Del	0.911181	0.113963	0.641307	0.298246	0	-1	0.125072	TMEM232	5	110289233	110738956
56154	5	110073363	110558847	485485	*	Del	0.911181	0.113963	0.641307	0.298246	0	-1	0.125072	MIR548F3	5	110513829	110513915
2016.2	5	111494258	111499732	5475	*	Del	0.916107	0.113963	0.641307	0.298246	0	-1	0.124399	CAMK4	5	111223653	111494886
3366	5	111494258	111499732	5475	*	Del	0.916107	0.113963	0.641307	0.298246	0	-1	0.124399	STARD4	5	111496033	111512590
3477.1	5	111748999	112039092	290094	*	Del	0.916107	0.113963	0.641307	0.298246	0	-1	0.124399	NREP	5	111662621	111997464
34380	15	44164005	44489546	325542	*	Del	0.907196	0.113963	0.633868	0.245614	0	-1	0.125621	CASC4	15	44288729	44415758
42177.1	19	42813590	42902060	88471	*	Del	0.915502	0.113963	0.637186	0.087719	0	-1	0.124481	PSG8	19	42752686	42855691
42169	19	42813590	42902060	88471	*	Del	0.915502	0.113963	0.637186	0.087719	0	-1	0.124481	PSG10P	19	42839368	42855718
43479	19	42813590	42902060	88471	*	Del	0.915502	0.113963	0.637186	0.087719	0	-1	0.124481	PSG1	19	42866464	42879822
33179.1	19	47292878	47518884	226007	*	Del	0.915502	0.113963	0.621889	0.105263	0	-1	0.124481	C5AR1	19	47290023	47322066
33212	19	47292878	47518884	226007	*	Del	0.915502	0.113963	0.621889	0.105263	0	-1	0.124481	C5AR2	19	47332147	47347327
33365	19	47292878	47518884	226007	*	Del	0.915502	0.113963	0.621889	0.105263	0	-1	0.124481	DHX34	19	47349281	47382704
33741	19	47292878	47518884	226007	*	Del	0.915502	0.113963	0.621889	0.105263	0	-1	0.124481	MEIS3	19	47403124	47419523
35130	19	47292878	47518884	226007	*	Del	0.915502	0.113963	0.621889	0.105263	0	-1	0.124481	SLC8A2	19	47428017	47472168
35272	19	47292878	47518884	226007	*	Del	0.915502	0.113963	0.621889	0.105263	0	-1	0.124481	KPTN	19	47475144	47484268
35425	19	47292878	47518884	226007	*	Del	0.915502	0.113963	0.621889	0.105263	0	-1	0.124481	NAPA	19	47487637	47515240
22859	2	238706128	239313278	607151	*	Del	0.857972	0.112064	0.622113	0.157895	0	-1	0.130615	TWIST2	2	238848032	238910543
60962	2	238706128	239313278	607151	*	Del	0.857972	0.112064	0.622113	0.157895	0	-1	0.130615	MIR4440	2	239068817	239068914
55453	2	238706128	239313278	607151	*	Del	0.857972	0.112064	0.622113	0.157895	0	-1	0.130615	MIR4441	2	239085827	239085926
56663	2	238706128	239313278	607151	*	Del	0.857972	0.112064	0.622113	0.157895	0	-1	0.130615	MIR4269	2	239305462	239305545
26946	3	67409308	68052539	643232	*	Del	0.870342	0.112064	0.610932	0.22807	0	-1	0.128759	FAM19A1	3	68004216	68545625
61306	3	69595701	69817805	222105	*	Del	0.833133	0.112064	0.608903	0.210526	0	-1	0.134509	RN7SL418P	3	69769487	69769773
12513	3	69823855	70999878	1176024	*	Del	0.833133	0.112064	0.608903	0.210526	0	-1	0.134509	FOXP1	3	70952817	71583993
47450.1	4	171823077	174062119	2239043	*	Del	0.866655	0.112064	0.656211	0.298246	0	-1	0.129306	GALNTL6	4	171812254	173041559
62655	4	171823077	174062119	2239043	*	Del	0.866655	0.112064	0.656211	0.298246	0	-1	0.129306	RN7SL253P	4	173141643	173141938
47552	4	171823077	174062119	2239043	*	Del	0.866655	0.112064	0.656211	0.298246	0	-1	0.129306	GALNT7	4	173168753	173323967
61244	4	171823077	174062119	2239043	*	Del	0.866655	0.112064	0.656211	0.298246	0	-1	0.129306	MIR548T	4	173268160	173268233
48674	4	171823077	174062119	2239043	*	Del	0.866655	0.112064	0.656211	0.298246	0	-1	0.129306	HMGB2	4	173331695	173335125
49111	4	171823077	174062119	2239043	*	Del	0.866655	0.112064	0.656211	0.298246	0	-1	0.129306	SAP30	4	173369969	173377532
49148	4	171823077	174062119	2239043	*	Del	0.866655	0.112064	0.656211	0.298246	0	-1	0.129306	SCRG1	4	173384701	173406380
84	4	171823077	174062119	2239043	*	Del	0.866655	0.112064	0.656211	0.298246	0	-1	0.129306	HAND2	4	173524969	173530229
54284	5	109039773	109623599	583827	*	Del	0.847941	0.112064	0.641307	0.298246	0	-1	0.13216	PJA2	5	109334709	109409994
12382	15	24919561	25058041	138481	*	Del	0.870276	0.112064	0.687924	0.210526	0	-1	0.128768	SNURF	15	24954986	24977850
12978	15	24919561	25058041	138481	*	Del	0.870276	0.112064	0.687924	0.210526	0	-1	0.128768	SNHG14	15	24978583	25419462
61756	15	24919561	25058041	138481	*	Del	0.870276	0.112064	0.687924	0.210526	0	-1	0.128768	SNORD108	15	24986925	24986995
57630	15	24919561	25058041	138481	*	Del	0.870276	0.112064	0.687924	0.210526	0	-1	0.128768	SNORD109A	15	25041974	25042040
12420.1	15	25402019	25409601	7583	*	Del	0.870551	0.112064	0.687924	0.210526	0	-1	0.128728	UBE3A	15	25333728	25439056
30291	15	25576978	25922137	345160	*	Del	0.838567	0.112064	0.687924	0.210526	0	-1	0.133638	ATP10A	15	25677273	25865172
60743	15	25576978	25922137	345160	*	Del	0.838567	0.112064	0.687924	0.210526	0	-1	0.133638	RNA5SP390	15	25738508	25738620
58323	15	25576978	25922137	345160	*	Del	0.838567	0.112064	0.687924	0.210526	0	-1	0.133638	MIR4715	15	25848747	25848825
31075	15	26116224	26379834	263611	*	Del	0.870551	0.112064	0.676854	0.22807	0	-1	0.128728	LINC00929	15	26115813	26133037
10875	1	21317408	21514770	197363	*	Del	0.792133	0.110164	0.610006	0.105263	0	-1	0.139073	NBPF3	1	21440128	21485005
6439.1	3	40250017	40251282	1266	*	Del	0.81619	0.110164	0.648618	0.175439	0	-1	0.134973	MYRIP	3	39808914	40260321
62182	3	71000305	71726543	726239	*	Del	0.786817	0.110164	0.608903	0.210526	0	-1	0.140012	MIR1284	3	71541970	71542089
12423	3	71000305	71726543	726239	*	Del	0.786817	0.110164	0.608903	0.210526	0	-1	0.140012	EIF4E3	3	71675416	71754773
54902	5	110558882	110829078	270197	*	Del	0.798384	0.110164	0.641307	0.298246	0	-1	0.137984	SLC25A46	5	110738136	110765161
55210	5	111056697	111476887	420191	*	Del	0.764139	0.110164	0.641307	0.298246	0	-1	0.144167	TSLP	5	111070062	111078024
55209	5	111056697	111476887	420191	*	Del	0.764139	0.110164	0.641307	0.298246	0	-1	0.144167	WDR36	5	111091716	111130502
28372	11	126315727	126858161	542435	*	Del	0.787917	0.110164	0.636105	0.192982	0	-1	0.139817	ST3GAL4	11	126355640	126440344
40179	4	153537983	153686278	148296	*	Del	0.731966	0.108265	0.70924	0.22807	0	-1	0.14791	TLR2	4	153684070	153705702
16060	4	168323780	169134541	810762	*	Del	0.764139	0.108265	0.670068	0.245614	0	-1	0.141682	DDX60L	4	168356735	168537786
16199	4	168323780	169134541	810762	*	Del	0.764139	0.108265	0.670068	0.245614	0	-1	0.141682	PALLD	4	168497066	168928457
16168	4	168323780	169134541	810762	*	Del	0.764139	0.108265	0.670068	0.245614	0	-1	0.141682	CBR4	4	168863770	169010275
62755	4	168323780	169134541	810762	*	Del	0.764139	0.108265	0.670068	0.245614	0	-1	0.141682	RNY4P17	4	169005249	169005344
37989	4	168323780	169134541	810762	*	Del	0.764139	0.108265	0.670068	0.245614	0	-1	0.141682	SH3RF1	4	169094256	169271105
39810	4	169391650	169392939	1290	*	Del	0.764139	0.108265	0.66466	0.280702	0	-1	0.141682	NEK1	4	169392857	169612629
7493.1	4	174247635	175555707	1308073	*	Del	0.764139	0.108265	0.656211	0.298246	0	-1	0.141682	FBXO8	4	174236658	174284264
7402	4	174247635	175555707	1308073	*	Del	0.764139	0.108265	0.656211	0.298246	0	-1	0.141682	CEP44	4	174283677	174333380
56942	4	174247635	175555707	1308073	*	Del	0.764139	0.108265	0.656211	0.298246	0	-1	0.141682	MIR4276	4	174423795	174423864
9599	4	174247635	175555707	1308073	*	Del	0.764139	0.108265	0.656211	0.298246	0	-1	0.141682	HPGD	4	174490177	174523154
10723	4	174247635	175555707	1308073	*	Del	0.764139	0.108265	0.656211	0.298246	0	-1	0.141682	GLRA3	4	174636914	174829314
11022	4	174247635	175555707	1308073	*	Del	0.764139	0.108265	0.656211	0.298246	0	-1	0.141682	ADAM29	4	174829668	174978180
57940	4	177103604	182757120	5653517	*	Del	0.753058	0.108265	0.656211	0.298246	0	-1	0.143767	RN7SKP136	4	177181442	177181741
16811	4	177103604	182757120	5653517	*	Del	0.753058	0.108265	0.656211	0.298246	0	-1	0.143767	NEIL3	4	177309836	177362943
16943	4	177103604	182757120	5653517	*	Del	0.753058	0.108265	0.656211	0.298246	0	-1	0.143767	AGA	4	177430770	177442503
61714	4	177103604	182757120	5653517	*	Del	0.753058	0.108265	0.656211	0.298246	0	-1	0.143767	RNA5SP172	4	177457111	177457228
62546	4	177103604	182757120	5653517	*	Del	0.753058	0.108265	0.656211	0.298246	0	-1	0.143767	RNA5SP173	4	178406695	178406830
17920	4	177103604	182757120	5653517	*	Del	0.753058	0.108265	0.656211	0.298246	0	-1	0.143767	LINC00290	4	181064089	181159149
55914	4	177103604	182757120	5653517	*	Del	0.753058	0.108265	0.656211	0.298246	0	-1	0.143767	RN7SKP13	4	181834865	181835108
56697	4	177103604	182757120	5653517	*	Del	0.753058	0.108265	0.656211	0.298246	0	-1	0.143767	MIR1305	4	182169293	182169378
57055	4	177103604	182757120	5653517	*	Del	0.753058	0.108265	0.656211	0.298246	0	-1	0.143767	RN7SKP67	4	182631454	182631688
9814	5	93485416	93948875	463460	*	Del	0.752658	0.108265	0.651002	0.315789	0	-1	0.143844	NR2F1	5	93583224	93594615
56462	5	93485416	93948875	463460	*	Del	0.752658	0.108265	0.651002	0.315789	0	-1	0.143844	MIR2277	5	93620696	93620788
11494	5	93485416	93948875	463460	*	Del	0.752658	0.108265	0.651002	0.315789	0	-1	0.143844	POU5F2	5	93733220	93741637
57294	5	109623678	109847344	223667	*	Del	0.764139	0.108265	0.641307	0.298246	0	-1	0.141682	RN7SKP230	5	109699500	109699834
60979	5	111501729	111748635	246907	*	Del	0.750636	0.108265	0.641307	0.298246	0	-1	0.144231	RN7SKP57	5	111719769	111720061
10671	5	112039625	112196158	156534	*	Del	0.76367	0.108265	0.641307	0.298246	0	-1	0.141769	EPB41L4A	5	112142441	112419316
62043	5	112039625	112196158	156534	*	Del	0.76367	0.108265	0.641307	0.298246	0	-1	0.141769	SNORA13	5	112161485	112161617
52398.1	16	78104021	79291949	1187929	*	Del	0.748438	0.108265	0.647926	0.140351	0	-1	0.144655	WWOX	16	78099413	79212667
55895	16	78104021	79291949	1187929	*	Del	0.748438	0.108265	0.647926	0.140351	0	-1	0.144655	RNA5SP431	16	79264454	79264573
43480	4	169934205	170193971	259767	*	Del	0.718941	0.106366	0.66466	0.280702	0	-1	0.147948	MFAP3L	4	169986597	170033031
45360	4	169934205	170193971	259767	*	Del	0.718941	0.106366	0.66466	0.280702	0	-1	0.147948	AADAT	4	170060222	170091699
12897.1	4	175749015	176499957	750943	*	Del	0.704297	0.106366	0.656211	0.298246	0	-1	0.151024	GPM6A	4	175632934	176002664
14966	4	175749015	176499957	750943	*	Del	0.704297	0.106366	0.656211	0.298246	0	-1	0.151024	WDR17	4	176065834	176182818
15489	4	175749015	176499957	750943	*	Del	0.704297	0.106366	0.656211	0.298246	0	-1	0.151024	SPATA4	4	176184638	176195671
15679	4	175749015	176499957	750943	*	Del	0.704297	0.106366	0.656211	0.298246	0	-1	0.151024	ASB5	4	176213673	176277571
15720	4	175749015	176499957	750943	*	Del	0.704297	0.106366	0.656211	0.298246	0	-1	0.151024	SPCS3	4	176319964	176332245
49259	5	56775623	57759862	984240	*	Del	0.723863	0.106366	0.659486	0.298246	0	-1	0.146942	MAP3K1	5	56815574	56896152
49427	5	56775623	57759862	984240	*	Del	0.723863	0.106366	0.659486	0.298246	0	-1	0.146942	SETD9	5	56909260	56925532
49452	5	56775623	57759862	984240	*	Del	0.723863	0.106366	0.659486	0.298246	0	-1	0.146942	MIER3	5	56919602	56971675
51924	5	56775623	57759862	984240	*	Del	0.723863	0.106366	0.659486	0.298246	0	-1	0.146942	GPBP1	5	57173948	57264679
53082	5	56775623	57759862	984240	*	Del	0.723863	0.106366	0.659486	0.298246	0	-1	0.146942	ACTBL2	5	57480016	57482809
53121	6	1014281	1510231	495951	*	Del	0.723863	0.106366	0.61142	0.140351	0	-1	0.146942	FOXQ1	6	1312440	1314748
53138	6	1014281	1510231	495951	*	Del	0.723863	0.106366	0.61142	0.140351	0	-1	0.146942	FOXF2	6	1389576	1395603
57608	6	1014281	1510231	495951	*	Del	0.723863	0.106366	0.61142	0.140351	0	-1	0.146942	RN7SL352P	6	1507322	1507598
8670.2	8	17538767	17540837	2071	*	Del	0.723863	0.106366	0.661708	0.315789	0	-1	0.146942	SLC7A2	8	17497088	17570573
9980.1	8	17605239	17607488	2250	*	Del	0.723863	0.106366	0.661708	0.315789	0	-1	0.146942	PDGFRL	8	17576433	17644071
10012.1	8	17662033	17777939	115907	*	Del	0.700086	0.106366	0.661708	0.315789	0	-1	0.151933	MTUS1	8	17643795	17800917
63242	8	17662033	17777939	115907	*	Del	0.700086	0.106366	0.661708	0.315789	0	-1	0.151933	MIR548V	8	17681578	17681657
60298	8	17662033	17777939	115907	*	Del	0.700086	0.106366	0.661708	0.315789	0	-1	0.151933	RNA5SP256	8	17748118	17748230
15191.1	8	17887342	18260013	372672	*	Del	0.703327	0.106366	0.661708	0.315789	0	-1	0.151233	FGL1	8	17864380	17910365
16589	8	17887342	18260013	372672	*	Del	0.703327	0.106366	0.661708	0.315789	0	-1	0.151233	PCM1	8	17922840	18029944
24137	8	17887342	18260013	372672	*	Del	0.703327	0.106366	0.661708	0.315789	0	-1	0.151233	ASAH1	8	18055992	18084998
7226	8	17887342	18260013	372672	*	Del	0.703327	0.106366	0.661708	0.315789	0	-1	0.151233	NAT1	8	18170477	18223689
14775.1	8	19621472	19997487	376016	*	Del	0.712856	0.106366	0.660585	0.315789	0	-1	0.149211	CSGALNACT1	8	19404161	19758029
15040	8	19621472	19997487	376016	*	Del	0.712856	0.106366	0.660585	0.315789	0	-1	0.149211	INTS10	8	19817140	19852083
15354	8	19621472	19997487	376016	*	Del	0.712856	0.106366	0.660585	0.315789	0	-1	0.149211	LPL	8	19901717	19967259
17544	8	20044455	21775423	1730969	*	Del	0.718859	0.106366	0.660585	0.315789	0	-1	0.147965	SLC18A1	8	20144855	20183206
19559	8	20044455	21775423	1730969	*	Del	0.718859	0.106366	0.660585	0.315789	0	-1	0.147965	ATP6V1B2	8	20197367	20226819
21056	8	20044455	21775423	1730969	*	Del	0.718859	0.106366	0.660585	0.315789	0	-1	0.147965	LZTS1	8	20246165	20303963
22476	8	20044455	21775423	1730969	*	Del	0.718859	0.106366	0.660585	0.315789	0	-1	0.147965	GFRA2	8	21690403	21812357
24569	8	21866933	22570362	703430	*	Del	0.723293	0.106366	0.659938	0.315789	0	-1	0.147058	DOK2	8	21908873	21913860
25404	8	21866933	22570362	703430	*	Del	0.723293	0.106366	0.659938	0.315789	0	-1	0.147058	XPO7	8	21919671	22006585
24026	8	21866933	22570362	703430	*	Del	0.723293	0.106366	0.659938	0.315789	0	-1	0.147058	NPM2	8	22024125	22036897
25016	8	21866933	22570362	703430	*	Del	0.723293	0.106366	0.659938	0.315789	0	-1	0.147058	FGF17	8	22042398	22048809
26026	8	21866933	22570362	703430	*	Del	0.723293	0.106366	0.659938	0.315789	0	-1	0.147058	DMTN	8	22048995	22082527
29194	8	21866933	22570362	703430	*	Del	0.723293	0.106366	0.659938	0.315789	0	-1	0.147058	FAM160B2	8	22089159	22104898
30318	8	21866933	22570362	703430	*	Del	0.723293	0.106366	0.659938	0.315789	0	-1	0.147058	NUDT18	8	22106872	22109419
30661	8	21866933	22570362	703430	*	Del	0.723293	0.106366	0.659938	0.315789	0	-1	0.147058	HR	8	22114415	22133384
33031	8	21866933	22570362	703430	*	Del	0.723293	0.106366	0.659938	0.315789	0	-1	0.147058	REEP4	8	22138020	22141951
35367	8	21866933	22570362	703430	*	Del	0.723293	0.106366	0.659938	0.315789	0	-1	0.147058	LGI3	8	22146825	22157084
35220	8	21866933	22570362	703430	*	Del	0.723293	0.106366	0.659938	0.315789	0	-1	0.147058	SFTPC	8	22156913	22164479
21913	8	21866933	22570362	703430	*	Del	0.723293	0.106366	0.659938	0.315789	0	-1	0.147058	BMP1	8	22164736	22212326
25146	8	21866933	22570362	703430	*	Del	0.723293	0.106366	0.659938	0.315789	0	-1	0.147058	PHYHIP	8	22219704	22232341
62212	8	21866933	22570362	703430	*	Del	0.723293	0.106366	0.659938	0.315789	0	-1	0.147058	MIR320A	8	22244962	22245043
25998	8	21866933	22570362	703430	*	Del	0.723293	0.106366	0.659938	0.315789	0	-1	0.147058	POLR3D	8	22245104	22254600
27991	8	21866933	22570362	703430	*	Del	0.723293	0.106366	0.659938	0.315789	0	-1	0.147058	PIWIL2	8	22275297	22357563
29202	8	21866933	22570362	703430	*	Del	0.723293	0.106366	0.659938	0.315789	0	-1	0.147058	SLC39A14	8	22367249	22434129
30817	8	21866933	22570362	703430	*	Del	0.723293	0.106366	0.659938	0.315789	0	-1	0.147058	PPP3CC	8	22440819	22541142
30656	8	21866933	22570362	703430	*	Del	0.723293	0.106366	0.659938	0.315789	0	-1	0.147058	SORBS3	8	22544986	22575788
11251.1	8	22834477	22836788	2312	*	Del	0.723863	0.106366	0.659938	0.315789	0	-1	0.146942	PEBP4	8	22713251	23000000
61629	8	22844211	23154131	309921	*	Del	0.716317	0.106366	0.659938	0.315789	0	-1	0.14849	RN7SL303P	8	22977877	22978127
11270	8	22844211	23154131	309921	*	Del	0.716317	0.106366	0.659938	0.315789	0	-1	0.14849	RHOBTB2	8	22987417	23020199
11347	8	22844211	23154131	309921	*	Del	0.716317	0.106366	0.659938	0.315789	0	-1	0.14849	TNFRSF10B	8	23020133	23069179
16233	8	22844211	23154131	309921	*	Del	0.716317	0.106366	0.659938	0.315789	0	-1	0.14849	TNFRSF10C	8	23102590	23117437
16661	8	22844211	23154131	309921	*	Del	0.716317	0.106366	0.659938	0.315789	0	-1	0.14849	TNFRSF10D	8	23135588	23164030
17875	8	23242026	24294220	1052195	*	Del	0.700086	0.106366	0.659938	0.315789	0	-1	0.151933	CHMP7	8	23243637	23262000
19406	8	23242026	24294220	1052195	*	Del	0.700086	0.106366	0.659938	0.315789	0	-1	0.151933	R3HCC1	8	23270120	23296279
20101	8	23242026	24294220	1052195	*	Del	0.700086	0.106366	0.659938	0.315789	0	-1	0.151933	LOXL2	8	23297189	23425328
19987	8	23242026	24294220	1052195	*	Del	0.700086	0.106366	0.659938	0.315789	0	-1	0.151933	ENTPD4	8	23385783	23457695
916	8	23242026	24294220	1052195	*	Del	0.700086	0.106366	0.659938	0.315789	0	-1	0.151933	SLC25A37	8	23528805	23575463
1247	8	23242026	24294220	1052195	*	Del	0.700086	0.106366	0.659938	0.315789	0	-1	0.151933	STC1	8	23841915	23854807
2333	8	23242026	24294220	1052195	*	Del	0.700086	0.106366	0.659938	0.315789	0	-1	0.151933	ADAM28	8	24294040	24359018
2485.1	8	24384822	25039701	654880	*	Del	0.723678	0.106366	0.659938	0.315789	0	-1	0.14698	ADAMDEC1	8	24384285	24406013
2260	8	24384822	25039701	654880	*	Del	0.723678	0.106366	0.659938	0.315789	0	-1	0.14698	ADAM7	8	24440930	24526970
6412	8	24384822	25039701	654880	*	Del	0.723678	0.106366	0.659938	0.315789	0	-1	0.14698	NEFM	8	24913012	24919098
6594	8	24384822	25039701	654880	*	Del	0.723678	0.106366	0.659938	0.315789	0	-1	0.14698	NEFL	8	24950955	24957110
8504.1	8	25272364	25698458	426095	*	Del	0.722141	0.106366	0.659938	0.315789	0	-1	0.147293	DOCK5	8	25184723	25418082
10507	8	25272364	25698458	426095	*	Del	0.722141	0.106366	0.659938	0.315789	0	-1	0.147293	GNRH1	8	25419260	25424654
11058	8	25272364	25698458	426095	*	Del	0.722141	0.106366	0.659938	0.315789	0	-1	0.147293	KCTD9	8	25427847	25458476
11698	8	25272364	25698458	426095	*	Del	0.722141	0.106366	0.659938	0.315789	0	-1	0.147293	CDCA2	8	25458997	25507920
14445.1	8	26360366	26374566	14201	*	Del	0.723863	0.106366	0.659938	0.315789	0	-1	0.146942	PPP2R2A	8	26291491	26372680
19649	8	26725909	27079648	353740	*	Del	0.723863	0.106366	0.659938	0.315789	0	-1	0.146942	ADRA1A	8	26748150	26867273
59518	8	26725909	27079648	353740	*	Del	0.723863	0.106366	0.659938	0.315789	0	-1	0.146942	MIR548H4	8	27048853	27048963
62832	15	25246727	25282984	36258	*	Del	0.712322	0.106366	0.687924	0.210526	0	-1	0.149323	SNORD109B	15	25278343	25278409
35505.1	3	64684702	66044682	1359981	*	Del	0.684495	0.104466	0.6061	0.192982	0	-1	0.152618	ADAMTS9	3	64515654	64688000
21314	3	64684702	66044682	1359981	*	Del	0.684495	0.104466	0.6061	0.192982	0	-1	0.152618	MAGI1	3	65353525	66038834
13100	5	94087184	94621783	534600	*	Del	0.700086	0.104466	0.651002	0.315789	0	-1	0.149219	KIAA0825	5	94152966	94618597
16755	8	23154600	23240650	86051	*	Del	0.676146	0.104466	0.659938	0.315789	0	-1	0.154502	TNFRSF10A	8	23190452	23225126
32984.1	11	121509408	122524645	1015238	*	Del	0.700086	0.104466	0.642235	0.175439	0	-1	0.149219	SORL1	11	121452203	121633693
58912	11	121509408	122524645	1015238	*	Del	0.700086	0.104466	0.642235	0.175439	0	-1	0.149219	MIR125B1	11	122099757	122099844
23205	11	121509408	122524645	1015238	*	Del	0.700086	0.104466	0.642235	0.175439	0	-1	0.149219	BLID	11	122115354	122116215
60710	11	121509408	122524645	1015238	*	Del	0.700086	0.104466	0.642235	0.175439	0	-1	0.149219	MIRLET7A2	11	122146522	122146593
57030	11	121509408	122524645	1015238	*	Del	0.700086	0.104466	0.642235	0.175439	0	-1	0.149219	MIR100	11	122152229	122152308
55637	11	121509408	122524645	1015238	*	Del	0.700086	0.104466	0.642235	0.175439	0	-1	0.149219	RNU4ATAC10P	11	122449210	122449331
60202	11	121509408	122524645	1015238	*	Del	0.700086	0.104466	0.642235	0.175439	0	-1	0.149219	RNU4ATAC5P	11	122451474	122451599
24988.1	11	122685969	122753047	67079	*	Del	0.689293	0.104466	0.658377	0.192982	0	-1	0.151555	UBASH3B	11	122655675	122814473
24963	11	122834036	122940032	105997	*	Del	0.700086	0.104466	0.658377	0.192982	0	-1	0.149219	CRTAM	11	122838500	122872639
30359	11	123071824	123395620	323797	*	Del	0.700086	0.104466	0.658377	0.192982	0	-1	0.149219	CLMP	11	123069865	123195281
34449	11	123071824	123395620	323797	*	Del	0.700086	0.104466	0.658377	0.192982	0	-1	0.149219	GRAMD1B	11	123358428	123627774
56765	11	123071824	123395620	323797	*	Del	0.700086	0.104466	0.658377	0.192982	0	-1	0.149219	MIR4493	11	123381440	123381512
36086	11	123497876	124997311	1499436	*	Del	0.692685	0.104466	0.658151	0.192982	0	-1	0.150813	SCN3B	11	123629187	123655244
37126	11	123497876	124997311	1499436	*	Del	0.692685	0.104466	0.658151	0.192982	0	-1	0.150813	ZNF202	11	123724177	123741675
37224	11	123497876	124997311	1499436	*	Del	0.692685	0.104466	0.658151	0.192982	0	-1	0.150813	OR6X1	11	123753488	123754545
37364	11	123497876	124997311	1499436	*	Del	0.692685	0.104466	0.658151	0.192982	0	-1	0.150813	OR6M1	11	123805335	123806387
37404	11	123497876	124997311	1499436	*	Del	0.692685	0.104466	0.658151	0.192982	0	-1	0.150813	TMEM225	11	123882926	123885642
37525	11	123497876	124997311	1499436	*	Del	0.692685	0.104466	0.658151	0.192982	0	-1	0.150813	OR8D4	11	123902167	123909229
38016	11	123497876	124997311	1499436	*	Del	0.692685	0.104466	0.658151	0.192982	0	-1	0.150813	OR4D5	11	123939543	123940637
38020	11	123497876	124997311	1499436	*	Del	0.692685	0.104466	0.658151	0.192982	0	-1	0.150813	OR6T1	11	123942785	123943873
38027	11	123497876	124997311	1499436	*	Del	0.692685	0.104466	0.658151	0.192982	0	-1	0.150813	OR10S1	11	123976661	123977781
38052	11	123497876	124997311	1499436	*	Del	0.692685	0.104466	0.658151	0.192982	0	-1	0.150813	OR10G4	11	124012997	124018732
38053	11	123497876	124997311	1499436	*	Del	0.692685	0.104466	0.658151	0.192982	0	-1	0.150813	OR10G9	11	124023013	124023948
38059	11	123497876	124997311	1499436	*	Del	0.692685	0.104466	0.658151	0.192982	0	-1	0.150813	OR10G8	11	124026798	124030634
38065	11	123497876	124997311	1499436	*	Del	0.692685	0.104466	0.658151	0.192982	0	-1	0.150813	OR10G7	11	124036013	124041325
38465	11	123497876	124997311	1499436	*	Del	0.692685	0.104466	0.658151	0.192982	0	-1	0.150813	VWA5A	11	124115362	124147721
39811	11	123497876	124997311	1499436	*	Del	0.692685	0.104466	0.658151	0.192982	0	-1	0.150813	OR10D3	11	124183345	124188780
39871	11	123497876	124997311	1499436	*	Del	0.692685	0.104466	0.658151	0.192982	0	-1	0.150813	OR8D1	11	124302831	124315099
39880	11	123497876	124997311	1499436	*	Del	0.692685	0.104466	0.658151	0.192982	0	-1	0.150813	OR8D2	11	124319238	124320288
40330	11	123497876	124997311	1499436	*	Del	0.692685	0.104466	0.658151	0.192982	0	-1	0.150813	OR8B2	11	124382394	124384462
40341	11	123497876	124997311	1499436	*	Del	0.692685	0.104466	0.658151	0.192982	0	-1	0.150813	OR8B3	11	124395534	124399024
40197	11	123497876	124997311	1499436	*	Del	0.692685	0.104466	0.658151	0.192982	0	-1	0.150813	OR8B4	11	124423904	124424893
40211	11	123497876	124997311	1499436	*	Del	0.692685	0.104466	0.658151	0.192982	0	-1	0.150813	OR8B8	11	124437445	124445696
40332	11	123497876	124997311	1499436	*	Del	0.692685	0.104466	0.658151	0.192982	0	-1	0.150813	OR8B12	11	124539635	124545333
40368	11	123497876	124997311	1499436	*	Del	0.692685	0.104466	0.658151	0.192982	0	-1	0.150813	OR8A1	11	124566660	124582942
40597	11	123497876	124997311	1499436	*	Del	0.692685	0.104466	0.658151	0.192982	0	-1	0.150813	PANX3	11	124611490	124620356
42269	11	123497876	124997311	1499436	*	Del	0.692685	0.104466	0.658151	0.192982	0	-1	0.150813	TBRG1	11	124622836	124635398
42391	11	123497876	124997311	1499436	*	Del	0.692685	0.104466	0.658151	0.192982	0	-1	0.150813	SIAE	11	124633113	124695707
56351	11	123497876	124997311	1499436	*	Del	0.692685	0.104466	0.658151	0.192982	0	-1	0.150813	RNA5SP352	11	124636459	124636592
42244	11	123497876	124997311	1499436	*	Del	0.692685	0.104466	0.658151	0.192982	0	-1	0.150813	SPA17	11	124673798	124697518
45615	11	123497876	124997311	1499436	*	Del	0.692685	0.104466	0.658151	0.192982	0	-1	0.150813	NRGN	11	124739846	124747210
45659	11	123497876	124997311	1499436	*	Del	0.692685	0.104466	0.658151	0.192982	0	-1	0.150813	VSIG2	11	124747472	124752238
45733	11	123497876	124997311	1499436	*	Del	0.692685	0.104466	0.658151	0.192982	0	-1	0.150813	ESAM	11	124752583	124762290
46447	11	123497876	124997311	1499436	*	Del	0.692685	0.104466	0.658151	0.192982	0	-1	0.150813	MSANTD2	11	124766498	124800673
47149	11	123497876	124997311	1499436	*	Del	0.692685	0.104466	0.658151	0.192982	0	-1	0.150813	ROBO3	11	124865386	124881470
52536	11	123497876	124997311	1499436	*	Del	0.692685	0.104466	0.658151	0.192982	0	-1	0.150813	ROBO4	11	124883691	124898500
53499	11	123497876	124997311	1499436	*	Del	0.692685	0.104466	0.658151	0.192982	0	-1	0.150813	HEPACAM	11	124919193	124936412
53503	11	123497876	124997311	1499436	*	Del	0.692685	0.104466	0.658151	0.192982	0	-1	0.150813	HEPN1	11	124919244	124920677
564	5	18979585	21339042	2359458	*	Del	0.669176	0.102567	0.80284	0.070175	0	-1	0.153274	CDH18	5	19472951	20575873
15556	8	26374902	26725568	350667	*	Del	0.657566	0.102567	0.659938	0.315789	0	-1	0.15598	SDAD1P1	8	26375913	26382953
15482	8	26374902	26725568	350667	*	Del	0.657566	0.102567	0.659938	0.315789	0	-1	0.15598	BNIP3L	8	26382898	26505636
15561	8	26374902	26725568	350667	*	Del	0.657566	0.102567	0.659938	0.315789	0	-1	0.15598	PNMA2	8	26504686	26514092
15591	8	26374902	26725568	350667	*	Del	0.657566	0.102567	0.659938	0.315789	0	-1	0.15598	DPYSL2	8	26514022	26658178
59630	3	39578258	40249022	670765	*	Del	0.636735	0.100667	0.568611	0.157895	0	-1	0.158099	RN7SL411P	3	40209005	40209304
6408	3	40283215	40349948	66734	*	Del	0.636735	0.100667	0.648618	0.175439	0	-1	0.158099	EIF1B	3	40309684	40312424
5680.1	3	129273281	129365492	92212	*	Del	0.620626	0.100667	0.654482	0.052632	0	-1	0.162202	COPG1	3	129249606	129277773
7890	3	129273281	129365492	92212	*	Del	0.620626	0.100667	0.654482	0.052632	0	-1	0.162202	H1FX	3	129314771	129316277
16206	4	176501711	176929044	427334	*	Del	0.636929	0.100667	0.656211	0.298246	0	-1	0.158051	VEGFC	4	176683538	176792727
48646	8	13434332	14708084	1273753	*	Del	0.620156	0.100667	0.651916	0.298246	0	-1	0.162325	C8orf48	8	13566843	13568287
62158	8	14713214	15096777	383564	*	Del	0.620156	0.100667	0.663696	0.315789	0	-1	0.162325	MIR383	8	14853438	14853510
27042	11	122941680	123066496	124817	*	Del	0.62636	0.100667	0.658377	0.192982	0	-1	0.160717	BSX	11	122977570	122981720
28969	11	122941680	123066496	124817	*	Del	0.62636	0.100667	0.658377	0.192982	0	-1	0.160717	HSPA8	11	123057489	123063230
61944	11	122941680	123066496	124817	*	Del	0.62636	0.100667	0.658377	0.192982	0	-1	0.160717	SNORD14E	11	123058077	123058161
58855	11	122941680	123066496	124817	*	Del	0.62636	0.100667	0.658377	0.192982	0	-1	0.160717	SNORD14D	11	123058909	123058995
63430	11	122941680	123066496	124817	*	Del	0.62636	0.100667	0.658377	0.192982	0	-1	0.160717	SNORD14C	11	123059335	123059422
8921	3	129366436	129686392	319957	*	Del	0.596125	0.098768	0.683842	0.070175	0	-1	0.165683	RPL32P3	3	129382922	129399655
59926	3	129366436	129686392	319957	*	Del	0.596125	0.098768	0.683842	0.070175	0	-1	0.165683	SNORA7B	3	129397210	129397348
9185	3	129366436	129686392	319957	*	Del	0.596125	0.098768	0.683842	0.070175	0	-1	0.165683	EFCAB12	3	129401321	129428651
11040	3	129366436	129686392	319957	*	Del	0.596125	0.098768	0.683842	0.070175	0	-1	0.165683	MBD4	3	129430944	129440179
9819	3	129366436	129686392	319957	*	Del	0.596125	0.098768	0.683842	0.070175	0	-1	0.165683	IFT122	3	129440036	129520507
38803	3	129366436	129686392	319957	*	Del	0.596125	0.098768	0.683842	0.070175	0	-1	0.165683	RHO	3	129528640	129535169
38828	3	129366436	129686392	319957	*	Del	0.596125	0.098768	0.683842	0.070175	0	-1	0.165683	H1FOO	3	129543214	129551467
39919	3	129366436	129686392	319957	*	Del	0.596125	0.098768	0.683842	0.070175	0	-1	0.165683	PLXND1	3	129555175	129606818
56390	3	129366436	129686392	319957	*	Del	0.596125	0.098768	0.683842	0.070175	0	-1	0.165683	RN7SL752P	3	129591349	129591635
40674	3	129366436	129686392	319957	*	Del	0.596125	0.098768	0.683842	0.070175	0	-1	0.165683	TMCC1	3	129647792	129893606
1671	8	22570608	22832846	262239	*	Del	0.59784	0.098768	0.659938	0.315789	0	-1	0.165208	PDLIM2	8	22578279	22598025
2017	8	22570608	22832846	262239	*	Del	0.59784	0.098768	0.659938	0.315789	0	-1	0.165208	C8orf58	8	22599601	22604150
6980	8	22570608	22832846	262239	*	Del	0.59784	0.098768	0.659938	0.315789	0	-1	0.165208	BIN3	8	22620418	22669148
11257	8	22570608	22832846	262239	*	Del	0.59784	0.098768	0.659938	0.315789	0	-1	0.165208	EGR3	8	22687659	22693302
38667.1	16	3770434	4002022	231589	*	Del	0.596125	0.098768	0.725823	0.122807	0	-1	0.165683	CREBBP	16	3725054	3880726
41440	16	3770434	4002022	231589	*	Del	0.596125	0.098768	0.725823	0.122807	0	-1	0.165683	ADCY9	16	3953387	4116185
14158	3	71727016	72083645	356630	*	Del	0.596125	0.096869	0.614628	0.175439	0	-1	0.162498	GPR27	3	71754050	71756496
957	3	71727016	72083645	356630	*	Del	0.596125	0.096869	0.614628	0.175439	0	-1	0.162498	PROK2	3	71771656	71785206
60120	3	71727016	72083645	356630	*	Del	0.596125	0.096869	0.614628	0.175439	0	-1	0.162498	RN7SL271P	3	71827177	71827471
992	3	71727016	72083645	356630	*	Del	0.596125	0.096869	0.614628	0.175439	0	-1	0.162498	LINC00877	3	72035300	72279503
1023.1	3	72199906	72227718	27813	*	Del	0.596125	0.096869	0.627156	0.157895	0	-1	0.162498	LINC00870	3	72151257	72207770
1487	3	72295456	72931408	635953	*	Del	0.596125	0.096869	0.627156	0.157895	0	-1	0.162498	RYBP	3	72371825	72446621
58391	3	72295456	72931408	635953	*	Del	0.596125	0.096869	0.627156	0.157895	0	-1	0.162498	RNA5SP136	3	72691705	72691811
2191	3	72295456	72931408	635953	*	Del	0.596125	0.096869	0.627156	0.157895	0	-1	0.162498	SHQ1	3	72749277	72861914
3634	3	72295456	72931408	635953	*	Del	0.596125	0.096869	0.627156	0.157895	0	-1	0.162498	GXYLT2	3	72888073	72998138
3651.1	3	73042699	73428773	386075	*	Del	0.596125	0.096869	0.639565	0.140351	0	-1	0.162498	PPP4R2	3	72996785	73069199
3649	3	73042699	73428773	386075	*	Del	0.596125	0.096869	0.639565	0.140351	0	-1	0.162498	EBLN2	3	73061659	73063337
5527	3	73042699	73428773	386075	*	Del	0.596125	0.096869	0.639565	0.140351	0	-1	0.162498	PDZRN3	3	73382433	73624940
59267	3	74571403	75930932	1359530	*	Del	0.596125	0.096869	0.639565	0.140351	0	-1	0.162498	RN7SL294P	3	75182754	75183048
6778	3	74571403	75930932	1359530	*	Del	0.596125	0.096869	0.639565	0.140351	0	-1	0.162498	FAM86DP	3	75421552	75435110
59284	3	74571403	75930932	1359530	*	Del	0.596125	0.096869	0.639565	0.140351	0	-1	0.162498	MIR1324	3	75630763	75630858
9273	3	74571403	75930932	1359530	*	Del	0.596125	0.096869	0.639565	0.140351	0	-1	0.162498	FRG2C	3	75664330	75667220
10382	3	74571403	75930932	1359530	*	Del	0.596125	0.096869	0.639565	0.140351	0	-1	0.162498	LINC00960	3	75672391	75679303
10383	3	74571403	75930932	1359530	*	Del	0.596125	0.096869	0.639565	0.140351	0	-1	0.162498	ZNF717	3	75678660	75785583
60977	3	74571403	75930932	1359530	*	Del	0.596125	0.096869	0.639565	0.140351	0	-1	0.162498	MIR4273	3	75738280	75738363
12371	3	74571403	75930932	1359530	*	Del	0.596125	0.096869	0.639565	0.140351	0	-1	0.162498	ROBO2	3	75906695	77649964
55972	3	77701070	78644876	943807	*	Del	0.596125	0.096869	0.64073	0.140351	0	-1	0.162498	RN7SL647P	3	78115158	78115457
60111	3	77701070	78644876	943807	*	Del	0.596125	0.096869	0.64073	0.140351	0	-1	0.162498	RN7SKP61	3	78161698	78161992
14630	3	77701070	78644876	943807	*	Del	0.596125	0.096869	0.64073	0.140351	0	-1	0.162498	ROBO1	3	78597240	79767815
42611	4	169461687	169784244	322558	*	Del	0.596125	0.096869	0.66466	0.280702	0	-1	0.162498	CLCN3	4	169612633	169723673
12124	8	19260394	19619192	358799	*	Del	0.596125	0.096869	0.660585	0.315789	0	-1	0.162498	SH2D4A	8	19313617	19396218
16380	3	79820110	85003952	5183843	*	Del	0.596125	0.094969	0.64073	0.140351	0	-1	0.159311	GBE1	3	81489699	81762161
18545	3	79820110	85003952	5183843	*	Del	0.596125	0.094969	0.64073	0.140351	0	-1	0.159311	LINC00971	3	84638406	84881679
18943	3	79820110	85003952	5183843	*	Del	0.596125	0.094969	0.64073	0.140351	0	-1	0.159311	CADM2	3	84958981	86074429
6035.1	3	136054982	136530755	475774	*	Del	0.596125	0.094969	0.679276	0.070175	0	-1	0.159311	PPP2R3A	3	135965673	136147891
6667	3	136054982	136530755	475774	*	Del	0.596125	0.094969	0.679276	0.070175	0	-1	0.159311	MSL2	3	136148922	136197241
10530	3	136054982	136530755	475774	*	Del	0.596125	0.094969	0.679276	0.070175	0	-1	0.159311	PCCB	3	136250306	136337896
10334	3	136054982	136530755	475774	*	Del	0.596125	0.094969	0.679276	0.070175	0	-1	0.159311	STAG1	3	136336233	136752403
18297	5	44827658	50617125	5789468	*	Del	0.596125	0.094969	0.627423	0.122807	0	-1	0.159311	HCN1	5	45254950	45696498
19973	5	44827658	50617125	5789468	*	Del	0.596125	0.094969	0.627423	0.122807	0	-1	0.159311	EMB	5	50396192	50443248
50923.1	6	167288250	167554560	266311	*	Del	0.596125	0.094969	0.640791	0.157895	0	-1	0.159311	UNC93A	6	167271169	167316019
51017	6	167288250	167554560	266311	*	Del	0.596125	0.094969	0.640791	0.157895	0	-1	0.159311	TTLL2	6	167325071	167359503
50986	6	167288250	167554560	266311	*	Del	0.596125	0.094969	0.640791	0.157895	0	-1	0.159311	TCP10	6	167357031	167384510
53017	19	41854086	42813005	958920	*	Del	0.596125	0.094969	0.596995	0.070175	0	-1	0.159311	RPS19	19	41859918	41872926
53053	19	41854086	42813005	958920	*	Del	0.596125	0.094969	0.596995	0.070175	0	-1	0.159311	CD79A	19	41877120	41881372
53414	19	41854086	42813005	958920	*	Del	0.596125	0.094969	0.596995	0.070175	0	-1	0.159311	ARHGEF1	19	41883161	41930150
54005	19	41854086	42813005	958920	*	Del	0.596125	0.094969	0.596995	0.070175	0	-1	0.159311	RABAC1	19	41956681	41959390
53930	19	41854086	42813005	958920	*	Del	0.596125	0.094969	0.596995	0.070175	0	-1	0.159311	ATP1A3	19	41966582	41997497
54682	19	41854086	42813005	958920	*	Del	0.596125	0.094969	0.596995	0.070175	0	-1	0.159311	GRIK5	19	41998321	42069498
54678	19	41854086	42813005	958920	*	Del	0.596125	0.094969	0.596995	0.070175	0	-1	0.159311	ZNF574	19	42068477	42081549
34969	19	41854086	42813005	958920	*	Del	0.596125	0.094969	0.596995	0.070175	0	-1	0.159311	POU2F2	19	42086110	42196585
57476	19	41854086	42813005	958920	*	Del	0.596125	0.094969	0.596995	0.070175	0	-1	0.159311	MIR4323	19	42133445	42133513
36534	19	41854086	42813005	958920	*	Del	0.596125	0.094969	0.596995	0.070175	0	-1	0.159311	DEDD2	19	42198598	42220140
36846	19	41854086	42813005	958920	*	Del	0.596125	0.094969	0.596995	0.070175	0	-1	0.159311	ZNF526	19	42220271	42228201
37110	19	41854086	42813005	958920	*	Del	0.596125	0.094969	0.596995	0.070175	0	-1	0.159311	GSK3A	19	42230186	42242625
37134	19	41854086	42813005	958920	*	Del	0.596125	0.094969	0.596995	0.070175	0	-1	0.159311	ERF	19	42247572	42255157
37797	19	41854086	42813005	958920	*	Del	0.596125	0.094969	0.596995	0.070175	0	-1	0.159311	CIC	19	42268537	42295797
37750	19	41854086	42813005	958920	*	Del	0.596125	0.094969	0.596995	0.070175	0	-1	0.159311	PAFAH1B3	19	42297033	42303546
37915	19	41854086	42813005	958920	*	Del	0.596125	0.094969	0.596995	0.070175	0	-1	0.159311	PRR19	19	42302098	42310821
38564	19	41854086	42813005	958920	*	Del	0.596125	0.094969	0.596995	0.070175	0	-1	0.159311	TMEM145	19	42313325	42325062
39028	19	41854086	42813005	958920	*	Del	0.596125	0.094969	0.596995	0.070175	0	-1	0.159311	MEGF8	19	42325609	42378769
39943	19	41854086	42813005	958920	*	Del	0.596125	0.094969	0.596995	0.070175	0	-1	0.159311	CNFN	19	42387019	42390287
40006	19	41854086	42813005	958920	*	Del	0.596125	0.094969	0.596995	0.070175	0	-1	0.159311	LIPE	19	42401507	42427426
40003	19	41854086	42813005	958920	*	Del	0.596125	0.094969	0.596995	0.070175	0	-1	0.159311	CXCL17	19	42428288	42443048
40084	19	41854086	42813005	958920	*	Del	0.596125	0.094969	0.596995	0.070175	0	-1	0.159311	CEACAM1	19	42507304	42561234
40060	19	41854086	42813005	958920	*	Del	0.596125	0.094969	0.596995	0.070175	0	-1	0.159311	CEACAM8	19	42580241	42595055
42013	19	41854086	42813005	958920	*	Del	0.596125	0.094969	0.596995	0.070175	0	-1	0.159311	PSG3	19	42721638	42740569
43750	19	42903292	44010382	1107091	*	Del	0.596125	0.094969	0.637186	0.087719	0	-1	0.159311	PSG6	19	42902079	42919563
43701	19	42903292	44010382	1107091	*	Del	0.596125	0.094969	0.637186	0.087719	0	-1	0.159311	PSG7	19	42924132	42937178
43719	19	42903292	44010382	1107091	*	Del	0.596125	0.094969	0.637186	0.087719	0	-1	0.159311	PSG11	19	43007656	43026512
43745	19	42903292	44010382	1107091	*	Del	0.596125	0.094969	0.637186	0.087719	0	-1	0.159311	PSG2	19	43064211	43083045
43771	19	42903292	44010382	1107091	*	Del	0.596125	0.094969	0.637186	0.087719	0	-1	0.159311	PSG5	19	43166256	43186536
43820	19	42903292	44010382	1107091	*	Del	0.596125	0.094969	0.637186	0.087719	0	-1	0.159311	PSG4	19	43192702	43207299
45153	19	42903292	44010382	1107091	*	Del	0.596125	0.094969	0.637186	0.087719	0	-1	0.159311	CEACAMP10	19	43211791	43248646
45160	19	42903292	44010382	1107091	*	Del	0.596125	0.094969	0.637186	0.087719	0	-1	0.159311	PSG9	19	43211791	43269530
47117	19	42903292	44010382	1107091	*	Del	0.596125	0.094969	0.637186	0.087719	0	-1	0.159311	CD177	19	43353659	43363172
47337	19	42903292	44010382	1107091	*	Del	0.596125	0.094969	0.637186	0.087719	0	-1	0.159311	TEX101	19	43401496	43418597
47422	19	42903292	44010382	1107091	*	Del	0.596125	0.094969	0.637186	0.087719	0	-1	0.159311	LYPD3	19	43460787	43465660
47479	19	42903292	44010382	1107091	*	Del	0.596125	0.094969	0.637186	0.087719	0	-1	0.159311	PHLDB3	19	43474954	43504935
47587	19	42903292	44010382	1107091	*	Del	0.596125	0.094969	0.637186	0.087719	0	-1	0.159311	ETHE1	19	43506719	43527244
47580	19	42903292	44010382	1107091	*	Del	0.596125	0.094969	0.637186	0.087719	0	-1	0.159311	ZNF575	19	43525497	43536130
47703	19	42903292	44010382	1107091	*	Del	0.596125	0.094969	0.637186	0.087719	0	-1	0.159311	XRCC1	19	43543040	43580473
47756	19	42903292	44010382	1107091	*	Del	0.596125	0.094969	0.637186	0.087719	0	-1	0.159311	PINLYP	19	43576800	43583964
47747	19	42903292	44010382	1107091	*	Del	0.596125	0.094969	0.637186	0.087719	0	-1	0.159311	IRGQ	19	43584369	43596135
47982	19	42903292	44010382	1107091	*	Del	0.596125	0.094969	0.637186	0.087719	0	-1	0.159311	ZNF576	19	43596392	43601157
47996	19	42903292	44010382	1107091	*	Del	0.596125	0.094969	0.637186	0.087719	0	-1	0.159311	SRRM5	19	43596617	43614497
47971	19	42903292	44010382	1107091	*	Del	0.596125	0.094969	0.637186	0.087719	0	-1	0.159311	ZNF428	19	43607219	43619874
48687	19	42903292	44010382	1107091	*	Del	0.596125	0.094969	0.637186	0.087719	0	-1	0.159311	CADM4	19	43622368	43639839
48814	19	42903292	44010382	1107091	*	Del	0.596125	0.094969	0.637186	0.087719	0	-1	0.159311	PLAUR	19	43646095	43670547
61087	19	42903292	44010382	1107091	*	Del	0.596125	0.094969	0.637186	0.087719	0	-1	0.159311	RN7SL368P	19	43660500	43660776
49263	19	42903292	44010382	1107091	*	Del	0.596125	0.094969	0.637186	0.087719	0	-1	0.159311	IRGC	19	43716010	43720021
49614	19	42903292	44010382	1107091	*	Del	0.596125	0.094969	0.637186	0.087719	0	-1	0.159311	SMG9	19	43727992	43754990
50118	19	42903292	44010382	1107091	*	Del	0.596125	0.094969	0.637186	0.087719	0	-1	0.159311	KCNN4	19	43766533	43781261
50804	19	42903292	44010382	1107091	*	Del	0.596125	0.094969	0.637186	0.087719	0	-1	0.159311	LYPD5	19	43795929	43827206
50842	19	42903292	44010382	1107091	*	Del	0.596125	0.094969	0.637186	0.087719	0	-1	0.159311	ZNF283	19	43827292	43852017
50949	19	42903292	44010382	1107091	*	Del	0.596125	0.094969	0.637186	0.087719	0	-1	0.159311	ZNF404	19	43872363	43901385
51018	19	42903292	44010382	1107091	*	Del	0.596125	0.094969	0.637186	0.087719	0	-1	0.159311	ZNF45	19	43912629	43935278
51151	19	42903292	44010382	1107091	*	Del	0.596125	0.094969	0.637186	0.087719	0	-1	0.159311	ZNF221	19	43951223	43967709
51427	19	42903292	44010382	1107091	*	Del	0.596125	0.094969	0.637186	0.087719	0	-1	0.159311	ZNF155	19	43967862	43998325
51460	19	42903292	44010382	1107091	*	Del	0.596125	0.094969	0.637186	0.087719	0	-1	0.159311	ZNF230	19	44002948	44013926
29696.1	19	45027965	45126353	98389	*	Del	0.596125	0.094969	0.664641	0.070175	0	-1	0.159311	RELB	19	45001430	45038198
30647	19	45027965	45126353	98389	*	Del	0.596125	0.094969	0.664641	0.070175	0	-1	0.159311	CLASRP	19	45039040	45070956
33069	19	45027965	45126353	98389	*	Del	0.596125	0.094969	0.664641	0.070175	0	-1	0.159311	ZNF296	19	45071500	45076588
33008	19	45027965	45126353	98389	*	Del	0.596125	0.094969	0.664641	0.070175	0	-1	0.159311	GEMIN7	19	45079195	45091524
32894	19	45027965	45126353	98389	*	Del	0.596125	0.094969	0.664641	0.070175	0	-1	0.159311	MARK4	19	45079288	45305283
33027	19	45027965	45126353	98389	*	Del	0.596125	0.094969	0.664641	0.070175	0	-1	0.159311	PPP1R37	19	45091396	45148077
45609.1	19	45808811	47292783	1483973	*	Del	0.596125	0.094969	0.639073	0.087719	0	-1	0.159311	RSPH6A	19	45795710	45815319
22496	19	45808811	47292783	1483973	*	Del	0.596125	0.094969	0.639073	0.087719	0	-1	0.159311	SYMPK	19	45815410	45863290
23087	19	45808811	47292783	1483973	*	Del	0.596125	0.094969	0.639073	0.087719	0	-1	0.159311	FOXA3	19	45863989	45873797
23094	19	45808811	47292783	1483973	*	Del	0.596125	0.094969	0.639073	0.087719	0	-1	0.159311	IRF2BP1	19	45883607	45886170
23100	19	45808811	47292783	1483973	*	Del	0.596125	0.094969	0.639073	0.087719	0	-1	0.159311	MYPOP	19	45890020	45902604
23108	19	45808811	47292783	1483973	*	Del	0.596125	0.094969	0.639073	0.087719	0	-1	0.159311	NANOS2	19	45913214	45914870
23138	19	45808811	47292783	1483973	*	Del	0.596125	0.094969	0.639073	0.087719	0	-1	0.159311	NOVA2	19	45933734	45973546
23234	19	45808811	47292783	1483973	*	Del	0.596125	0.094969	0.639073	0.087719	0	-1	0.159311	CCDC61	19	45995461	46021318
59071	19	45808811	47292783	1483973	*	Del	0.596125	0.094969	0.639073	0.087719	0	-1	0.159311	MIR769	19	46018932	46019049
23258	19	45808811	47292783	1483973	*	Del	0.596125	0.094969	0.639073	0.087719	0	-1	0.159311	PGLYRP1	19	46019153	46023065
23283	19	45808811	47292783	1483973	*	Del	0.596125	0.094969	0.639073	0.087719	0	-1	0.159311	IGFL4	19	46039748	46077118
23482	19	45808811	47292783	1483973	*	Del	0.596125	0.094969	0.639073	0.087719	0	-1	0.159311	IGFL3	19	46120071	46124674
23466	19	45808811	47292783	1483973	*	Del	0.596125	0.094969	0.639073	0.087719	0	-1	0.159311	IGFL2	19	46143106	46161299
24022	19	45808811	47292783	1483973	*	Del	0.596125	0.094969	0.639073	0.087719	0	-1	0.159311	IGFL1	19	46229752	46231243
25264	19	45808811	47292783	1483973	*	Del	0.596125	0.094969	0.639073	0.087719	0	-1	0.159311	HIF3A	19	46297046	46343433
26187	19	45808811	47292783	1483973	*	Del	0.596125	0.094969	0.639073	0.087719	0	-1	0.159311	PPP5C	19	46346994	46392981
26299	19	45808811	47292783	1483973	*	Del	0.596125	0.094969	0.639073	0.087719	0	-1	0.159311	CCDC8	19	46410329	46413662
26438	19	45808811	47292783	1483973	*	Del	0.596125	0.094969	0.639073	0.087719	0	-1	0.159311	PPP5D1	19	46480796	46601200
26363	19	45808811	47292783	1483973	*	Del	0.596125	0.094969	0.639073	0.087719	0	-1	0.159311	CALM3	19	46601074	46610793
27048	19	45808811	47292783	1483973	*	Del	0.596125	0.094969	0.639073	0.087719	0	-1	0.159311	PTGIR	19	46620468	46625118
27084	19	45808811	47292783	1483973	*	Del	0.596125	0.094969	0.639073	0.087719	0	-1	0.159311	GNG8	19	46634076	46634685
27649	19	45808811	47292783	1483973	*	Del	0.596125	0.094969	0.639073	0.087719	0	-1	0.159311	DACT3	19	46647612	46661138
27466	19	45808811	47292783	1483973	*	Del	0.596125	0.094969	0.639073	0.087719	0	-1	0.159311	PRKD2	19	46674275	46717127
61752	19	45808811	47292783	1483973	*	Del	0.596125	0.094969	0.639073	0.087719	0	-1	0.159311	RN7SL364P	19	46688797	46689068
59418	19	45808811	47292783	1483973	*	Del	0.596125	0.094969	0.639073	0.087719	0	-1	0.159311	MIR320E	19	46709293	46709345
28763	19	45808811	47292783	1483973	*	Del	0.596125	0.094969	0.639073	0.087719	0	-1	0.159311	STRN4	19	46719507	46746994
29070	19	45808811	47292783	1483973	*	Del	0.596125	0.094969	0.639073	0.087719	0	-1	0.159311	FKRP	19	46746046	46776988
28972	19	45808811	47292783	1483973	*	Del	0.596125	0.094969	0.639073	0.087719	0	-1	0.159311	SLC1A5	19	46774883	46788594
31312	19	45808811	47292783	1483973	*	Del	0.596125	0.094969	0.639073	0.087719	0	-1	0.159311	AP2S1	19	46838136	46850992
31427	19	45808811	47292783	1483973	*	Del	0.596125	0.094969	0.639073	0.087719	0	-1	0.159311	ARHGAP35	19	46918676	47005077
31936	19	45808811	47292783	1483973	*	Del	0.596125	0.094969	0.639073	0.087719	0	-1	0.159311	NPAS1	19	47019820	47045775
32047	19	45808811	47292783	1483973	*	Del	0.596125	0.094969	0.639073	0.087719	0	-1	0.159311	TMEM160	19	47045907	47048630
32089	19	45808811	47292783	1483973	*	Del	0.596125	0.094969	0.639073	0.087719	0	-1	0.159311	ZC3H4	19	47064187	47113752
32127	19	45808811	47292783	1483973	*	Del	0.596125	0.094969	0.639073	0.087719	0	-1	0.159311	SAE1	19	47113274	47210636
32991	19	45808811	47292783	1483973	*	Del	0.596125	0.094969	0.639073	0.087719	0	-1	0.159311	BBC3	19	47220822	47232766
58226	19	45808811	47292783	1483973	*	Del	0.596125	0.094969	0.639073	0.087719	0	-1	0.159311	MIR3191	19	47226944	47227019
33081	19	45808811	47292783	1483973	*	Del	0.596125	0.094969	0.639073	0.087719	0	-1	0.159311	CCDC9	19	47255980	47273701
35927	19	47519084	48497199	978116	*	Del	0.596125	0.094969	0.621889	0.105263	0	-1	0.159311	ZNF541	19	47520685	47555856
61615	19	47519084	48497199	978116	*	Del	0.596125	0.094969	0.621889	0.105263	0	-1	0.159311	RN7SL322P	19	47581023	47581321
36029	19	47519084	48497199	978116	*	Del	0.596125	0.094969	0.621889	0.105263	0	-1	0.159311	EHD2	19	47713343	47743134
37826	19	47519084	48497199	978116	*	Del	0.596125	0.094969	0.621889	0.105263	0	-1	0.159311	TPRX1	19	47801243	47819051
37844	19	47519084	48497199	978116	*	Del	0.596125	0.094969	0.621889	0.105263	0	-1	0.159311	CRX	19	47819779	47843330
37863	19	47519084	48497199	978116	*	Del	0.596125	0.094969	0.621889	0.105263	0	-1	0.159311	TPRX2P	19	47860113	47861512
37868	19	47519084	48497199	978116	*	Del	0.596125	0.094969	0.621889	0.105263	0	-1	0.159311	SULT2A1	19	47870466	47886397
37884	19	47519084	48497199	978116	*	Del	0.596125	0.094969	0.621889	0.105263	0	-1	0.159311	BSPH1	19	47968046	47992170
38922	19	47519084	48497199	978116	*	Del	0.596125	0.094969	0.621889	0.105263	0	-1	0.159311	ELSPBP1	19	47994651	48025153
38975	19	47519084	48497199	978116	*	Del	0.596125	0.094969	0.621889	0.105263	0	-1	0.159311	CABP5	19	48029953	48044053
39009	19	47519084	48497199	978116	*	Del	0.596125	0.094969	0.621889	0.105263	0	-1	0.159311	PLA2G4C	19	48047843	48110817
39784	19	47519084	48497199	978116	*	Del	0.596125	0.094969	0.621889	0.105263	0	-1	0.159311	LIG1	19	48115445	48170603
40443	19	47519084	48497199	978116	*	Del	0.596125	0.094969	0.621889	0.105263	0	-1	0.159311	CARD8	19	48180770	48255946
30862	19	47519084	48497199	978116	*	Del	0.596125	0.094969	0.621889	0.105263	0	-1	0.159311	ZNF114	19	48270102	48287608
30939	19	47519084	48497199	978116	*	Del	0.596125	0.094969	0.621889	0.105263	0	-1	0.159311	CCDC114	19	48296457	48321894
30895	19	47519084	48497199	978116	*	Del	0.596125	0.094969	0.621889	0.105263	0	-1	0.159311	EMP3	19	48321509	48330553
31219	19	47519084	48497199	978116	*	Del	0.596125	0.094969	0.621889	0.105263	0	-1	0.159311	TMEM143	19	48332356	48364237
31859	19	47519084	48497199	978116	*	Del	0.596125	0.094969	0.621889	0.105263	0	-1	0.159311	SYNGR4	19	48364395	48376376
31887	19	47519084	48497199	978116	*	Del	0.596125	0.094969	0.621889	0.105263	0	-1	0.159311	KDELR1	19	48382570	48391553
31931	19	47519084	48497199	978116	*	Del	0.596125	0.094969	0.621889	0.105263	0	-1	0.159311	GRIN2D	19	48394875	48444931
32012	19	47519084	48497199	978116	*	Del	0.596125	0.094969	0.621889	0.105263	0	-1	0.159311	GRWD1	19	48445773	48457022
32006	19	47519084	48497199	978116	*	Del	0.596125	0.094969	0.621889	0.105263	0	-1	0.159311	KCNJ14	19	48455509	48466980
32033	19	47519084	48497199	978116	*	Del	0.596125	0.094969	0.621889	0.105263	0	-1	0.159311	CYTH2	19	48469032	48482314
32735	19	47519084	48497199	978116	*	Del	0.596125	0.094969	0.621889	0.105263	0	-1	0.159311	LMTK3	19	48485271	48513935
24229	19	53195596	58878226	5682631	*	Del	0.596125	0.094969	0.630001	0.070175	0	-1	0.159311	ZNF677	19	53235381	53254898
24281	19	53195596	58878226	5682631	*	Del	0.596125	0.094969	0.630001	0.070175	0	-1	0.159311	VN1R2	19	53258292	53261837
24283	19	53195596	58878226	5682631	*	Del	0.596125	0.094969	0.630001	0.070175	0	-1	0.159311	VN1R4	19	53266676	53267723
24286	19	53195596	58878226	5682631	*	Del	0.596125	0.094969	0.630001	0.070175	0	-1	0.159311	FAM90A27P	19	53281559	53284944
24287	19	53195596	58878226	5682631	*	Del	0.596125	0.094969	0.630001	0.070175	0	-1	0.159311	BIRC8	19	53289601	53291626
24301	19	53195596	58878226	5682631	*	Del	0.596125	0.094969	0.630001	0.070175	0	-1	0.159311	FAM90A28P	19	53299051	53308644
24323	19	53195596	58878226	5682631	*	Del	0.596125	0.094969	0.630001	0.070175	0	-1	0.159311	ZNF845	19	53333746	53356906
24676	19	53195596	58878226	5682631	*	Del	0.596125	0.094969	0.630001	0.070175	0	-1	0.159311	ZNF525	19	53365693	53392217
24637	19	53195596	58878226	5682631	*	Del	0.596125	0.094969	0.630001	0.070175	0	-1	0.159311	ZNF765	19	53389793	53430413
24955	19	53195596	58878226	5682631	*	Del	0.596125	0.094969	0.630001	0.070175	0	-1	0.159311	TPM3P9	19	53431984	53444670
24948	19	53195596	58878226	5682631	*	Del	0.596125	0.094969	0.630001	0.070175	0	-1	0.159311	ZNF761	19	53431993	53458261
25069	19	53195596	58878226	5682631	*	Del	0.596125	0.094969	0.630001	0.070175	0	-1	0.159311	ZNF813	19	53467735	53496255
26336	19	53195596	58878226	5682631	*	Del	0.596125	0.094969	0.630001	0.070175	0	-1	0.159311	ZNF331	19	53519527	53580269
59027	19	53195596	58878226	5682631	*	Del	0.596125	0.094969	0.630001	0.070175	0	-1	0.159311	RN7SL317P	19	53629713	53630041
30070	19	53195596	58878226	5682631	*	Del	0.596125	0.094969	0.630001	0.070175	0	-1	0.159311	DPRX	19	53632056	53637009
55522	19	53195596	58878226	5682631	*	Del	0.596125	0.094969	0.630001	0.070175	0	-1	0.159311	MIR1323	19	53671968	53672040
56412	19	53195596	58878226	5682631	*	Del	0.596125	0.094969	0.630001	0.070175	0	-1	0.159311	MIR498	19	53674197	53674320
57848	19	53195596	58878226	5682631	*	Del	0.596125	0.094969	0.630001	0.070175	0	-1	0.159311	MIR520E	19	53675711	53675797
55455	19	53195596	58878226	5682631	*	Del	0.596125	0.094969	0.630001	0.070175	0	-1	0.159311	MIR519E	19	53679940	53680023
56557	19	53195596	58878226	5682631	*	Del	0.596125	0.094969	0.630001	0.070175	0	-1	0.159311	MIR520F	19	53682159	53682245
62326	19	53195596	58878226	5682631	*	Del	0.596125	0.094969	0.630001	0.070175	0	-1	0.159311	MIR519C	19	53686469	53686555
62085	19	53195596	58878226	5682631	*	Del	0.596125	0.094969	0.630001	0.070175	0	-1	0.159311	MIR520A	19	53690881	53690965
62250	19	53195596	58878226	5682631	*	Del	0.596125	0.094969	0.630001	0.070175	0	-1	0.159311	MIR526B	19	53694393	53694475
57854	19	53195596	58878226	5682631	*	Del	0.596125	0.094969	0.630001	0.070175	0	-1	0.159311	MIR519B	19	53695213	53695293
56764	19	53195596	58878226	5682631	*	Del	0.596125	0.094969	0.630001	0.070175	0	-1	0.159311	MIR525	19	53697533	53697617
62370	19	53195596	58878226	5682631	*	Del	0.596125	0.094969	0.630001	0.070175	0	-1	0.159311	MIR523	19	53698385	53698471
59187	19	53195596	58878226	5682631	*	Del	0.596125	0.094969	0.630001	0.070175	0	-1	0.159311	MIR518F	19	53700015	53700101
60928	19	53195596	58878226	5682631	*	Del	0.596125	0.094969	0.630001	0.070175	0	-1	0.159311	MIR520B	19	53701227	53701287
61426	19	53195596	58878226	5682631	*	Del	0.596125	0.094969	0.630001	0.070175	0	-1	0.159311	MIR518B	19	53702737	53702819
60588	19	53195596	58878226	5682631	*	Del	0.596125	0.094969	0.630001	0.070175	0	-1	0.159311	MIR526A1	19	53706252	53706336
58238	19	53195596	58878226	5682631	*	Del	0.596125	0.094969	0.630001	0.070175	0	-1	0.159311	MIR520C	19	53707453	53707539
60836	19	53195596	58878226	5682631	*	Del	0.596125	0.094969	0.630001	0.070175	0	-1	0.159311	MIR518C	19	53708735	53708835
59934	19	53195596	58878226	5682631	*	Del	0.596125	0.094969	0.630001	0.070175	0	-1	0.159311	MIR524	19	53711002	53711088
58971	19	53195596	58878226	5682631	*	Del	0.596125	0.094969	0.630001	0.070175	0	-1	0.159311	MIR517A	19	53712268	53712354
60227	19	53195596	58878226	5682631	*	Del	0.596125	0.094969	0.630001	0.070175	0	-1	0.159311	MIR519D	19	53713347	53713434
59847	19	53195596	58878226	5682631	*	Del	0.596125	0.094969	0.630001	0.070175	0	-1	0.159311	MIR520D	19	53720096	53720182
55901	19	53195596	58878226	5682631	*	Del	0.596125	0.094969	0.630001	0.070175	0	-1	0.159311	MIR517B	19	53721076	53721142
56383	19	53195596	58878226	5682631	*	Del	0.596125	0.094969	0.630001	0.070175	0	-1	0.159311	MIR520G	19	53722166	53722255
59589	19	53195596	58878226	5682631	*	Del	0.596125	0.094969	0.630001	0.070175	0	-1	0.159311	MIR516B2	19	53725442	53725526
55906	19	53195596	58878226	5682631	*	Del	0.596125	0.094969	0.630001	0.070175	0	-1	0.159311	MIR526A2	19	53726922	53726986
55600	19	53195596	58878226	5682631	*	Del	0.596125	0.094969	0.630001	0.070175	0	-1	0.159311	MIR518E	19	53729838	53729925
59425	19	53195596	58878226	5682631	*	Del	0.596125	0.094969	0.630001	0.070175	0	-1	0.159311	MIR518A1	19	53731006	53731090
57744	19	53195596	58878226	5682631	*	Del	0.596125	0.094969	0.630001	0.070175	0	-1	0.159311	MIR518D	19	53734877	53734963
57861	19	53195596	58878226	5682631	*	Del	0.596125	0.094969	0.630001	0.070175	0	-1	0.159311	MIR516B1	19	53736845	53736934
60847	19	53195596	58878226	5682631	*	Del	0.596125	0.094969	0.630001	0.070175	0	-1	0.159311	MIR518A2	19	53739333	53739419
58273	19	53195596	58878226	5682631	*	Del	0.596125	0.094969	0.630001	0.070175	0	-1	0.159311	MIR517C	19	53741313	53741407
61274	19	53195596	58878226	5682631	*	Del	0.596125	0.094969	0.630001	0.070175	0	-1	0.159311	MIR520H	19	53742512	53742599
55346	19	53195596	58878226	5682631	*	Del	0.596125	0.094969	0.630001	0.070175	0	-1	0.159311	MIR522	19	53751211	53751297
61436	19	53195596	58878226	5682631	*	Del	0.596125	0.094969	0.630001	0.070175	0	-1	0.159311	MIR519A1	19	53752397	53752481
56564	19	53195596	58878226	5682631	*	Del	0.596125	0.094969	0.630001	0.070175	0	-1	0.159311	MIR527	19	53754018	53754102
61133	19	53195596	58878226	5682631	*	Del	0.596125	0.094969	0.630001	0.070175	0	-1	0.159311	MIR516A1	19	53756741	53756830
60849	19	53195596	58878226	5682631	*	Del	0.596125	0.094969	0.630001	0.070175	0	-1	0.159311	MIR516A2	19	53761133	53761222
56082	19	53195596	58878226	5682631	*	Del	0.596125	0.094969	0.630001	0.070175	0	-1	0.159311	MIR519A2	19	53762344	53762430
59954	19	53195596	58878226	5682631	*	Del	0.596125	0.094969	0.630001	0.070175	0	-1	0.159311	MIR371A	19	53787675	53787741
62105	19	53195596	58878226	5682631	*	Del	0.596125	0.094969	0.630001	0.070175	0	-1	0.159311	MIR371B	19	53787677	53787742
57866	19	53195596	58878226	5682631	*	Del	0.596125	0.094969	0.630001	0.070175	0	-1	0.159311	MIR372	19	53787890	53787956
63205	19	53195596	58878226	5682631	*	Del	0.596125	0.094969	0.630001	0.070175	0	-1	0.159311	MIR373	19	53788705	53788773
30132	19	53195596	58878226	5682631	*	Del	0.596125	0.094969	0.630001	0.070175	0	-1	0.159311	NLRP12	19	53793603	53824394
30323	19	53195596	58878226	5682631	*	Del	0.596125	0.094969	0.630001	0.070175	0	-1	0.159311	MYADM	19	53866223	53876437
31338	19	53195596	58878226	5682631	*	Del	0.596125	0.094969	0.630001	0.070175	0	-1	0.159311	PRKCG	19	53879190	53907652
31611	19	53195596	58878226	5682631	*	Del	0.596125	0.094969	0.630001	0.070175	0	-1	0.159311	CACNG7	19	53909335	53943941
31704	19	53195596	58878226	5682631	*	Del	0.596125	0.094969	0.630001	0.070175	0	-1	0.159311	CACNG8	19	53963040	53990215
55931	19	53195596	58878226	5682631	*	Del	0.596125	0.094969	0.630001	0.070175	0	-1	0.159311	MIR935	19	53982307	53982397
31723	19	53195596	58878226	5682631	*	Del	0.596125	0.094969	0.630001	0.070175	0	-1	0.159311	CACNG6	19	53992288	54012669
31782	19	53195596	58878226	5682631	*	Del	0.596125	0.094969	0.630001	0.070175	0	-1	0.159311	VSTM1	19	54040825	54063953
31916	19	53195596	58878226	5682631	*	Del	0.596125	0.094969	0.630001	0.070175	0	-1	0.159311	TARM1	19	54069895	54081365
32212	19	53195596	58878226	5682631	*	Del	0.596125	0.094969	0.630001	0.070175	0	-1	0.159311	OSCAR	19	54094668	54102692
32633	19	53195596	58878226	5682631	*	Del	0.596125	0.094969	0.630001	0.070175	0	-1	0.159311	NDUFA3	19	54102728	54109257
32595	19	53195596	58878226	5682631	*	Del	0.596125	0.094969	0.630001	0.070175	0	-1	0.159311	TFPT	19	54107013	54115675
32684	19	53195596	58878226	5682631	*	Del	0.596125	0.094969	0.630001	0.070175	0	-1	0.159311	PRPF31	19	54115410	54131719
34082	19	53195596	58878226	5682631	*	Del	0.596125	0.094969	0.630001	0.070175	0	-1	0.159311	CNOT3	19	54137717	54155708
34073	19	53195596	58878226	5682631	*	Del	0.596125	0.094969	0.630001	0.070175	0	-1	0.159311	LENG1	19	54155161	54159882
34686	19	53195596	58878226	5682631	*	Del	0.596125	0.094969	0.630001	0.070175	0	-1	0.159311	TMC4	19	54160108	54173250
35684	19	53195596	58878226	5682631	*	Del	0.596125	0.094969	0.630001	0.070175	0	-1	0.159311	MBOAT7	19	54173412	54189882
35832	19	53195596	58878226	5682631	*	Del	0.596125	0.094969	0.630001	0.070175	0	-1	0.159311	TSEN34	19	54189938	54194536
36628	19	53195596	58878226	5682631	*	Del	0.596125	0.094969	0.630001	0.070175	0	-1	0.159311	RPS9	19	54200742	54249003
36871	19	53195596	58878226	5682631	*	Del	0.596125	0.094969	0.630001	0.070175	0	-1	0.159311	LILRB3	19	54216278	54223506
36808	19	53195596	58878226	5682631	*	Del	0.596125	0.094969	0.630001	0.070175	0	-1	0.159311	LILRA6	19	54236592	54242791
37107	19	53195596	58878226	5682631	*	Del	0.596125	0.094969	0.630001	0.070175	0	-1	0.159311	LILRB5	19	54249431	54257301
37719	19	53195596	58878226	5682631	*	Del	0.596125	0.094969	0.630001	0.070175	0	-1	0.159311	LILRB2	19	54273821	54281184
62127	19	53195596	58878226	5682631	*	Del	0.596125	0.094969	0.630001	0.070175	0	-1	0.159311	MIR4752	19	54282109	54282180
38627	19	53195596	58878226	5682631	*	Del	0.596125	0.094969	0.630001	0.070175	0	-1	0.159311	LILRA5	19	54307070	54313139
38646	19	53195596	58878226	5682631	*	Del	0.596125	0.094969	0.630001	0.070175	0	-1	0.159311	LILRA4	19	54333185	54339150
38955	19	53195596	58878226	5682631	*	Del	0.596125	0.094969	0.630001	0.070175	0	-1	0.159311	LAIR1	19	54351384	54370558
41596	19	53195596	58878226	5682631	*	Del	0.596125	0.094969	0.630001	0.070175	0	-1	0.159311	TTYH1	19	54415219	54436900
42882	19	53195596	58878226	5682631	*	Del	0.596125	0.094969	0.630001	0.070175	0	-1	0.159311	LENG8	19	54448887	54462037
42972	19	53195596	58878226	5682631	*	Del	0.596125	0.094969	0.630001	0.070175	0	-1	0.159311	LENG9	19	54461796	54463711
[truncated: 2,885 more rows]

## Sheet: D-BL2_Amp
	seqnames	start	end	width	strand	Type	X.log10.q.value.	score	average.amplitude	frequency	Aberration.Kind	Aberration.Kind.1	Ratio	GeneSymbol	Chr	Start	End
[truncated: 2,699 more rows]

[truncated: 7 more sheets: E-BL2_Del, F-LAR_Amp, G-LAR_Del, H-M_Amp, I-M_Del, J-TNBC_Amp, K-TNBC_Del]
