# Supplementary material for: Multi-omics analysis identifies therapeutic vulnerabilities in triple-negative breast cancer subtypes
Source: Nat Commun. 2021 Nov 1;12:6276. doi: 10.1038/s41467-021-26502-6 (PMC8560912; doi:10.1038/s41467-021-26502-6)
Supplement: Supplementary file 8 — Supplementary Data 5 [file 41467_2021_26502_MOESM8_ESM.xlsx]

## Sheet: Index
Supplementary Data 5. TNBC subtype-specific significant GE, methylation, RPPA, CPTAC protein and phosphoprotein results.
Table	Description
A- GE_BL1	Differntially espressed genes in BL1 subtype (LFC, average expression, p-value and FDR pvalue
B -GE_BL2	Differntially espressed genes in BL2 subtype (LFC, average expression, p-value and FDR pvalue
C - GE_M	Differntially espressed genes in M subtype (LFC, average expression, p-value and FDR pvalue
D - GE_LAR	Differntially espressed genes in LAR subtype (LFC, average expression, p-value and FDR pvalue
E - ME_BL1	Differntially espressed methylation probes in BL1 subtype (LFC, average expression, p-value and FDR pvalue
F - ME_BL2	Differntially espressed methylation probes in BL2 subtype (LFC, average expression, p-value and FDR pvalue
G - ME_M	Differntially espressed methylation probes in M subtype (LFC, average expression, p-value and FDR pvalue
H - ME_LAR	Differntially espressed methylation probes in LAR subtype (LFC, average expression, p-value and FDR pvalue
I - RPPA_BL1	Differntially espressed protein in BL1 subtype (LFC, average expression, p-value and FDR pvalue
J - RPPA_BL2	Differntially espressed protein in BL2 subtype (LFC, average expression, p-value and FDR pvalue
K - RPPA_M	Differntially espressed protein in M subtype (LFC, average expression, p-value and FDR pvalue
L - RPPA_LAR	Differntially espressed protein in LAR subtype (LFC, average expression, p-value and FDR pvalue
M - CPTAC_BL1	Differntially espressed protein in BL1 subtype (LFC, average expression, p-value and FDR pvalue
N - CPTAC_phospho_BL1
O - CPTAC_BL2	Differntially espressed protein in BL2 subtype (LFC, average expression, p-value and FDR pvalue
P - CPTAC_phospho_BL2
Q - CPTAC_LAR	Differntially espressed protein in LAR subtype (LFC, average expression, p-value and FDR pvalue
R - CPTAC_phospho_LAR
S - CPTAC_M	Differntially espressed protein in M subtype (LFC, average expression, p-value and FDR pvalue
T - CPTAC_phospho_M

## Sheet: A-GE_BL1
	logFC	AveExpr	t	P.Value	adj.P.Val	B
CNRIP1	-1.61302	2.44178	-20.1384	1.16041e-44	1.76626e-40	90.8983
COL5A1	-2.16435	8.06275	-17.664	1.33002e-38	7.45417e-35	77.2429
RAD21	1.7157	8.92428	17.6469	1.46919e-38	7.45417e-35	77.1443
HTRA1	-2.2041	6.87947	-16.9672	7.71256e-37	2.93482e-33	73.2011
ZCCHC24	-1.84952	4.25599	-16.8131	1.90753e-36	5.29146e-33	72.328
COL5A2	-2.00198	8.07193	-16.7979	2.08585e-36	5.29146e-33	72.2073
ZEB1	-1.60467	4.11303	-16.6841	4.07721e-36	8.86561e-33	71.5742
LRP1	-1.47445	7.9374	-16.4642	1.49484e-35	2.84411e-32	70.2439
MYBL1	3.23536	4.1706	16.3261	3.38988e-35	5.73304e-32	69.4717
TGFB3	-2.18617	4.73658	-16.273	4.64651e-35	7.07246e-32	69.1482
TSHZ3	-1.48555	3.06479	-16.1034	1.27425e-34	1.76321e-31	68.1505
LIMA1	-1.75807	5.96894	-15.9546	3.09441e-34	3.925e-31	67.2377
THY1	-1.70079	7.12039	-15.8905	4.53829e-34	5.31364e-31	66.8439
GNA14	-2.61231	0.258819	-15.8396	6.1546e-34	6.69137e-31	66.1648
FAM198B	-1.98638	5.59576	-15.8139	7.17731e-34	7.17352e-31	66.409
GNG11	-1.35954	3.973	-15.8056	7.54066e-34	7.17352e-31	66.3899
FBN1	-2.09886	7.16353	-15.7505	1.04909e-33	9.39308e-31	66.014
AR	-4.93444	-0.124231	-15.553	3.43146e-33	2.90168e-30	64.3846
CLCA2	-9.01564	0.435159	-15.5092	4.46546e-33	3.41836e-30	64.1207
PCDH7	-2.92095	3.25812	-15.5082	4.49164e-33	3.41836e-30	64.6198
CDH11	-1.77758	5.96436	-15.4748	5.4902e-33	3.97935e-30	64.3767
NOSTRIN	-2.77929	1.50405	-15.37	1.03192e-32	7.13951e-30	63.6878
GLT8D2	-1.85003	3.39303	-15.3579	1.10987e-32	7.34493e-30	63.7263
RGMA	2.72983	5.2684	15.1391	4.15888e-32	2.63759e-29	62.4066
GALNT10	-1.73447	5.07003	-15.0978	5.33992e-32	3.25116e-29	62.1305
MMP2	-1.98855	8.16308	-15.0818	5.88237e-32	3.44367e-29	61.9978
TRPS1	2.54664	7.97534	15.0632	6.58214e-32	3.71062e-29	61.8957
COL3A1	-2.36239	10.9861	-15.0436	7.41404e-32	4.00429e-29	61.7781
FZD4	-1.98146	4.8254	-15.0389	7.62923e-32	4.00429e-29	61.7796
PDGFRB	-1.55781	6.83892	-14.8913	1.86576e-31	9.46624e-29	60.85
SNED1	-1.93759	3.51479	-14.8725	2.09141e-31	1.02688e-28	60.8127
TMEM86A	-2.07104	3.57107	-14.854	2.33992e-31	1.113e-28	60.6987
COL6A3	-1.87773	9.22245	-14.8091	3.07355e-31	1.41765e-28	60.3541
FAM26E	-1.51211	2.16617	-14.7873	3.50803e-31	1.57046e-28	60.2781
COL1A1	-2.40367	11.5516	-14.7256	5.10438e-31	2.21982e-28	59.8589
SIDT1	-3.18009	1.84046	-14.6876	6.43112e-31	2.71911e-28	59.6678
CTSK	-1.95628	6.83658	-14.6762	6.89506e-31	2.83648e-28	59.5509
CROT	-2.44885	3.46778	-14.6544	7.87126e-31	3.15285e-28	59.5011
PCOLCE	-1.65827	6.08442	-14.3584	4.78221e-30	1.86641e-27	57.6263
PIP	-8.27378	-0.0733823	-14.3528	4.94807e-30	1.88287e-27	57.1943
TGFBR2	-1.48416	6.17649	-14.2607	8.68704e-30	3.22501e-27	57.0368
GABRP	6.29674	7.57535	14.223	1.09438e-29	3.8826e-27	56.8876
FOXA1	-4.74471	2.78912	-14.2226	1.09685e-29	3.8826e-27	56.8857
C8orf46	5.87036	1.59776	14.1728	1.48714e-29	5.14449e-27	56.4196
PRDM6	-2.31213	-0.294884	-14.1437	1.77726e-29	5.94334e-27	55.9412
MTBP	1.58838	3.55053	14.1398	1.82061e-29	5.94334e-27	56.3899
FAP	-1.65852	4.96487	-14.1385	1.83521e-29	5.94334e-27	56.3208
RAI2	-2.1032	2.22148	-13.9514	5.77515e-29	1.83132e-26	55.239
LHFP	-1.40885	4.31701	-13.9157	7.18911e-29	2.23317e-26	54.9826
COL1A2	-2.23297	11.1006	-13.9078	7.5462e-29	2.29721e-26	54.8815
P4HA3	-2.1312	2.21313	-13.8947	8.17443e-29	2.43967e-26	54.8968
EMILIN1	-1.46116	5.68209	-13.8491	1.08191e-28	3.16688e-26	54.5308
BNC2	-1.77482	2.76773	-13.8456	1.10505e-28	3.17357e-26	54.6049
VCAN	-1.98645	7.93977	-13.8422	1.12864e-28	3.18129e-26	54.4681
KCNE4	-2.27034	2.68763	-13.8072	1.39917e-28	3.81477e-26	54.3721
EBF1	-1.57162	2.50953	-13.8067	1.4035e-28	3.81477e-26	54.3684
RAB31	-1.30338	6.42467	-13.7324	2.21543e-28	5.91599e-26	53.8038
IQGAP2	-2.54225	4.14116	-13.7012	2.68321e-28	7.04159e-26	53.6932
RUNX1T1	-2.31761	-0.664659	-13.6806	3.04528e-28	7.80992e-26	53.1973
C2CD4A	-5.93557	-1.28114	-13.6789	3.07861e-28	7.80992e-26	52.7884
PTH1R	-2.36973	-0.687992	-13.624	4.31321e-28	1.07625e-25	52.7788
BMP1	-1.33021	5.40133	-13.6094	4.7203e-28	1.15883e-25	53.0754
TATDN1	1.34219	4.91382	13.5935	5.20511e-28	1.25757e-25	53.0023
MED30	1.50559	4.03697	13.59	5.31848e-28	1.26489e-25	53.0233
CYP4Z2P	-6.8854	-2.6098	-13.5504	6.78304e-28	1.58838e-25	51.6314
COL12A1	-2.01	8.0891	-13.4884	9.93821e-28	2.29196e-25	52.3027
ZNF423	-2.1349	1.7726	-13.4252	1.46678e-27	3.33222e-25	52.0305
ADAM12	-1.77647	5.77898	-13.4141	1.57028e-27	3.5149e-25	51.8664
SPARC	-1.62726	10.6191	-13.3946	1.77065e-27	3.90596e-25	51.737
PDE1A	-1.996	0.422291	-13.3884	1.84048e-27	4.002e-25	51.6494
INPP4B	-2.53093	1.89477	-13.3761	1.98451e-27	4.25439e-25	51.7417
IFFO1	-0.999533	2.76269	-13.342	2.44928e-27	5.17785e-25	51.5359
CHRD	-1.8626	1.44282	-13.2862	3.4553e-27	7.19593e-25	51.1695
PEAR1	-1.57979	1.76686	-13.2842	3.49845e-27	7.19593e-25	51.1728
SLC40A1	-2.69224	5.30026	-13.2504	4.30894e-27	8.74485e-25	50.8937
MFSD7	-2.03855	2.28103	-13.1797	6.66309e-27	1.33446e-24	50.55
HSD17B11	-1.68814	3.92492	-13.1716	7.00627e-27	1.38497e-24	50.452
STARD8	-1.22124	2.66105	-13.1362	8.71718e-27	1.70108e-24	50.2832
STEAP4	-3.59607	3.78424	-13.106	1.05056e-26	2.02413e-24	50.0705
TP53BP2	1.66625	6.70503	13.0826	1.21326e-26	2.30838e-24	49.8243
EDNRA	-1.7682	4.08757	-13.0717	1.29811e-26	2.43932e-24	49.8358
MLPH	-3.48066	3.65104	-13.0523	1.46287e-26	2.71541e-24	49.7465
NID2	-1.44091	5.0693	-13.0473	1.50952e-26	2.76824e-24	49.6355
RASGRF2	-1.8671	1.79774	-12.9994	2.02849e-26	3.67567e-24	49.4393
ECM2	-1.85842	3.30377	-12.9615	2.5645e-26	4.59226e-24	49.1941
TMC5	-5.61241	0.798932	-12.9407	2.91572e-26	5.16048e-24	48.9905
LRRC17	-2.97567	1.38847	-12.9186	3.34092e-26	5.84507e-24	48.9247
ANP32E	2.06123	7.25396	12.9119	3.48387e-26	6.02591e-24	48.7805
HEG1	-1.34789	5.93905	-12.9086	3.55466e-26	6.07926e-24	48.7596
CRISPLD2	-1.69891	5.87664	-12.9066	3.59966e-26	6.08783e-24	48.7484
TMEM45B	-4.33398	-0.110704	-12.8854	4.10194e-26	6.86105e-24	48.5191
LIN7A	-3.52081	-1.66552	-12.8381	5.49751e-26	9.0954e-24	47.8136
REEP6	-3.0011	2.49251	-12.8011	6.90952e-26	1.13086e-23	48.2323
HPGD	-5.16486	0.908875	-12.7961	7.12407e-26	1.15357e-23	48.1313
OLFML1	-1.31473	2.83131	-12.7506	9.44017e-26	1.51251e-23	47.9166
ATAD2	1.46697	6.82538	12.6954	1.32785e-25	2.10533e-23	47.4351
FHOD1	-1.40364	4.70665	-12.6739	1.51678e-25	2.38009e-23	47.3508
LDB2	-1.41263	2.8873	-12.5578	3.11234e-25	4.83397e-23	46.7366
ART3	6.70818	1.70184	12.5113	4.14944e-25	6.37966e-23	46.3533
PRSS23	-1.57075	6.40775	-12.4981	4.50203e-25	6.85254e-23	46.2189
RASD2	3.09892	4.96147	12.4607	5.67497e-25	8.55235e-23	46.0629
KIF18B	1.53872	4.38674	12.4386	6.5081e-25	9.71175e-23	45.9594
STMN1	1.31193	8.5759	12.4176	7.41021e-25	1.09506e-22	45.7129
SCARB1	2.09829	6.72134	12.4069	7.91468e-25	1.15836e-22	45.6645
CPA3	-3.93037	0.466632	-12.3953	8.50509e-25	1.23291e-22	45.675
DSCC1	1.60246	4.18084	12.3833	9.16131e-25	1.31551e-22	45.6287
TP53TG1	-1.98421	3.17851	-12.3728	9.77719e-25	1.39083e-22	45.5981
KIAA1370	-1.29677	4.51695	-12.3622	1.04407e-24	1.4652e-22	45.4478
FAM198A	2.59695	3.5078	12.3614	1.04925e-24	1.4652e-22	45.5275
ZNF286A	1.31396	4.62807	12.3585	1.06817e-24	1.47806e-22	45.4543
DCN	-2.23569	8.00673	-12.3569	1.07864e-24	1.4791e-22	45.3436
BTBD11	-2.57273	1.38734	-12.3341	1.24248e-24	1.68855e-22	45.3756
CHSY3	-1.58059	1.77362	-12.3265	1.3023e-24	1.75418e-22	45.3351
C12orf24	1.87935	2.39382	12.3094	1.44754e-24	1.93272e-22	45.2339
CYBRD1	-1.67029	6.44617	-12.2887	1.64551e-24	2.17795e-22	44.9331
CLEC14A	-1.24817	3.57937	-12.2854	1.67915e-24	2.20331e-22	45.0302
C1QTNF3	-2.9409	2.91325	-12.2711	1.83533e-24	2.38766e-22	44.9835
PLXDC1	-1.4983	3.99312	-12.2596	1.97005e-24	2.5412e-22	44.8447
C5orf62	-1.40806	3.93851	-12.2372	2.26406e-24	2.8959e-22	44.7202
C10orf18	1.52939	7.13917	12.2255	2.43338e-24	3.08654e-22	44.5379
TLL1	-2.4736	0.509601	-12.208	2.71241e-24	3.41203e-22	44.5396
MAP1A	-1.42174	3.7714	-12.2027	2.80192e-24	3.46755e-22	44.5081
PLEKHB1	3.16323	5.01238	12.2027	2.8021e-24	3.46755e-22	44.5442
SLC7A8	-2.01763	4.46448	-12.1442	4.02638e-24	4.94238e-22	44.1024
C4orf31	-3.82383	-0.826687	-12.1363	4.22675e-24	5.14683e-22	43.8554
SRPX2	-1.70268	3.54348	-12.1067	5.07699e-24	6.13309e-22	43.936
WLS	-2.74809	4.63724	-12.1051	5.12732e-24	6.14512e-22	43.8889
CASP10	-1.82651	3.28937	-12.0859	5.77369e-24	6.86573e-22	43.8248
LUM	-2.09305	8.44756	-12.0788	6.0343e-24	7.12001e-22	43.6294
PTPRB	-1.46127	3.7111	-12.0553	6.97989e-24	8.17238e-22	43.6148
COL4A3BP	-0.77733	4.70886	-12.0439	7.48936e-24	8.70195e-22	43.4825
DAB2	-1.20898	5.92164	-12.0348	7.9249e-24	9.13824e-22	43.3761
RHOB	-1.59682	7.09642	-12.0248	8.43166e-24	9.64949e-22	43.2923
LTBP2	-1.30486	6.64326	-12.0012	9.75335e-24	1.10788e-21	43.1572
CREB3L1	-2.05558	4.34098	-11.991	1.03902e-23	1.17147e-21	43.1741
OGN	-3.99767	0.934693	-11.9814	1.10271e-23	1.23414e-21	43.2155
GPRC5C	-2.63451	3.37341	-11.9705	1.17988e-23	1.31087e-21	43.1155
JAM3	-1.58059	3.9694	-11.9523	1.32016e-23	1.4561e-21	42.9621
ZBTB16	-4.26761	-2.51934	-11.9274	1.54089e-23	1.68733e-21	42.1446
ZEB2	-0.992494	4.69582	-11.8757	2.12219e-23	2.29903e-21	42.4449
NNMT	-1.56632	6.28216	-11.8751	2.12971e-23	2.29903e-21	42.3827
AEBP1	-1.65894	8.62324	-11.8645	2.27454e-23	2.43808e-21	42.3074
USP1	1.38938	6.82778	11.8623	2.3054e-23	2.45388e-21	42.3078
MAST4	-1.96605	2.96224	-11.86	2.3387e-23	2.47204e-21	42.4697
HDC	-3.33018	-1.96207	-11.8548	2.41441e-23	2.53446e-21	41.8461
POSTN	-2.0398	8.79905	-11.8323	2.77463e-23	2.89264e-21	42.1128
C1QTNF6	-1.41933	4.83743	-11.8074	3.23812e-23	3.35288e-21	42.0127
NUDCD1	1.13298	5.54241	11.7852	3.71435e-23	3.82001e-21	41.8584
EN1	4.20693	4.55667	11.7831	3.76303e-23	3.8441e-21	41.9596
CERCAM	-1.31085	5.88788	-11.772	4.03123e-23	4.06705e-21	41.7567
SGCD	-1.95362	2.82176	-11.7718	4.03472e-23	4.06705e-21	41.9275
SLIT3	-2.08502	4.07557	-11.7588	4.37488e-23	4.38092e-21	41.7711
SFRP4	-2.84991	5.21903	-11.751	4.58872e-23	4.56503e-21	41.6716
HMCN1	-2.5021	4.0167	-11.7106	5.89307e-23	5.80368e-21	41.5002
ROPN1B	4.99827	2.33751	11.7101	5.91006e-23	5.80368e-21	41.5223
C16orf45	-2.08893	2.38441	-11.7014	6.2381e-23	6.08655e-21	41.5094
MSX2	-3.20629	0.791846	-11.6962	6.4421e-23	6.21574e-21	41.4755
FILIP1L	-1.36526	4.64955	-11.696	6.45219e-23	6.21574e-21	41.3403
MFRP	-1.42295	4.28221	-11.693	6.57034e-23	6.28976e-21	41.3427
C10orf72	-1.66256	3.2723	-11.6899	6.6969e-23	6.37085e-21	41.3953
MS4A2	-3.38067	-1.67497	-11.6676	7.68943e-23	7.26635e-21	40.8672
SLC25A32	0.920997	5.40463	11.6667	7.73371e-23	7.26635e-21	41.1276
HSPA12B	-1.35831	2.32153	-11.6493	8.60944e-23	8.03953e-21	41.1907
UTP23	1.05019	4.95818	11.6229	1.01391e-22	9.41022e-21	40.8861
HNMT	-1.15002	4.54592	-11.6086	1.1077e-22	1.02184e-20	40.81
SFRP2	-2.37999	7.61719	-11.5923	1.22548e-22	1.12368e-20	40.639
SERPINF1	-1.53171	6.92919	-11.5769	1.34743e-22	1.2281e-20	40.5379
OMD	-2.93937	1.21101	-11.5544	1.54868e-22	1.40202e-20	40.6216
MGST2	-1.15968	4.48876	-11.5536	1.55667e-22	1.40202e-20	40.478
DCAF13	1.07771	6.59043	11.5455	1.63633e-22	1.46509e-20	40.3488
AGR2	-5.85745	1.74141	-11.51	2.03814e-22	1.81418e-20	40.3402
SSC5D	-1.93926	3.28586	-11.5084	2.05777e-22	1.821e-20	40.2775
THSD1	-1.31618	1.67556	-11.4994	2.17602e-22	1.91452e-20	40.2912
KIAA1462	-1.34031	4.97966	-11.4962	2.21965e-22	1.94169e-20	40.0949
PODN	-1.89321	4.32431	-11.4827	2.41312e-22	2.09886e-20	40.0548
S1PR1	-1.21213	3.84197	-11.4809	2.43973e-22	2.10995e-20	40.0739
COPZ2	-1.45734	3.00853	-11.4739	2.54752e-22	2.19072e-20	40.0815
PLK1	1.27121	5.83851	11.4672	2.65533e-22	2.27061e-20	39.8972
C5orf36	-1.42249	0.310714	-11.4627	2.7307e-22	2.32201e-20	39.9936
IQGAP3	1.73992	5.8669	11.4614	2.752e-22	2.32712e-20	39.8713
SERHL2	-3.19975	1.72198	-11.4557	2.84992e-22	2.38748e-20	40.021
SLCO2A1	-2.12965	3.88648	-11.4555	2.85475e-22	2.38748e-20	39.9266
ITGA11	-2.00867	4.99912	-11.454	2.88172e-22	2.39687e-20	39.8463
IGBP1	-0.977161	5.48957	-11.4445	3.05554e-22	2.52763e-20	39.7591
DSG2	1.61591	7.76884	11.4304	3.33296e-22	2.74222e-20	39.6515
COL14A1	-2.81117	4.71791	-11.4281	3.38084e-22	2.76665e-20	39.7241
IYD	-4.67576	-2.92556	-11.3986	4.05716e-22	3.30236e-20	38.8756
C2CD4B	-3.15449	-1.15168	-11.3952	4.14411e-22	3.35518e-20	39.4098
ACPP	-3.2775	-0.0647508	-11.387	4.35789e-22	3.5096e-20	39.4814
NUAK1	-1.52285	4.07236	-11.3849	4.41621e-22	3.53785e-20	39.4799
SYTL5	-4.71577	-2.15582	-11.3472	5.57396e-22	4.44195e-20	38.7199
CPXM1	-1.99899	4.45486	-11.3303	6.18662e-22	4.90451e-20	39.1178
MFAP4	-2.41955	3.94079	-11.3261	6.34909e-22	5.00723e-20	39.1332
ABLIM3	-2.28972	2.51479	-11.3133	6.87265e-22	5.3922e-20	39.1235
C1QTNF7	-2.68363	-1.47326	-11.303	7.32416e-22	5.71698e-20	38.7276
TCF4	-1.25959	5.55859	-11.2961	7.64293e-22	5.93536e-20	38.8458
LAMA4	-1.44047	6.36487	-11.2408	1.07531e-21	8.30827e-20	38.4817
PLA2G4F	-3.84514	-0.906393	-11.23	1.1495e-21	8.83664e-20	38.4276
LRRC32	-1.42391	4.71796	-11.2099	1.3008e-21	9.94948e-20	38.3518
TBX2	-1.38904	2.75088	-11.1862	1.50593e-21	1.14609e-19	38.3417
ROPN1	4.95884	2.61106	11.1773	1.59126e-21	1.205e-19	38.298
MFGE8	2.11553	8.12336	11.1636	1.73171e-21	1.30487e-19	38.0007
CD93	-1.09152	6.0594	-11.156	1.81391e-21	1.35824e-19	37.967
ADAMTS12	-1.81049	2.82028	-11.1555	1.82038e-21	1.35824e-19	38.1494
EDIL3	-2.4865	1.98732	-11.1484	1.90144e-21	1.4118e-19	38.147
AMACR	-1.47509	3.72842	-11.1386	2.02038e-21	1.49282e-19	37.995
CDCA8	1.42213	5.55991	11.1058	2.47363e-21	1.8189e-19	37.6972
OLFML3	-2.01066	5.23826	-11.0922	2.68937e-21	1.96803e-19	37.6101
OLFML2B	-1.35116	5.67814	-11.0823	2.858e-21	2.08142e-19	37.5251
S100A1	4.98674	5.66468	11.0733	3.02187e-21	2.19028e-19	37.6184
ADAM33	-2.5015	-0.068204	-11.068	3.12215e-21	2.23977e-19	37.5988
CLEC11A	-1.43457	3.21032	-11.0676	3.12948e-21	2.23977e-19	37.5901
ZFYVE16	-0.869197	5.14811	-11.0674	3.13429e-21	2.23977e-19	37.4587
EMCN	-1.3926	2.9951	-11.0654	3.17198e-21	2.2561e-19	37.5909
NUF2	1.56937	4.86898	11.0475	3.54172e-21	2.50737e-19	37.3922
DEK	1.24433	7.9325	11.0445	3.60842e-21	2.54277e-19	37.2671
WISP1	-1.91334	2.84319	-11.0375	3.76734e-21	2.64252e-19	37.4245
MMP17	-2.31379	0.659135	-11.0356	3.81176e-21	2.66141e-19	37.4602
ARHGEF15	-1.15698	2.98215	-11.0325	3.88547e-21	2.69524e-19	37.3841
ITGB5	-1.44792	7.05244	-11.0321	3.89563e-21	2.69524e-19	37.1917
KIFC1	1.37292	5.97199	11.0278	3.99976e-21	2.75477e-19	37.1977
POLDIP3	0.940057	6.90373	11.0221	4.14211e-21	2.83996e-19	37.13
MYCT1	-1.26111	2.3807	-10.9997	4.75708e-21	3.24697e-19	37.2257
TMEM204	-1.1512	3.28811	-10.9971	4.83411e-21	3.28482e-19	37.1452
MAF	-1.47393	4.87019	-10.9883	5.10387e-21	3.45271e-19	36.9897
SFRP1	3.20948	8.06613	10.9798	5.37594e-21	3.62067e-19	36.9012
CXorf36	-1.09132	3.6843	-10.9738	5.57831e-21	3.74042e-19	36.9769
GNMT	-3.36682	-1.71633	-10.9599	6.07731e-21	4.05714e-19	36.6453
SPARCL1	-1.5204	6.84244	-10.9567	6.19751e-21	4.11932e-19	36.733
SHC4	4.59725	3.08094	10.9519	6.38425e-21	4.22498e-19	36.9634
PLAC9	-2.00923	0.280342	-10.9469	6.58498e-21	4.33896e-19	36.9113
AURKB	1.30669	4.70096	10.9429	6.74971e-21	4.42833e-19	36.7533
CFH	-1.43615	5.37206	-10.9319	7.2228e-21	4.71838e-19	36.6205
FAM83A	-5.43274	0.468812	-10.8982	8.88439e-21	5.77903e-19	36.5828
EFEMP2	-1.25909	5.1087	-10.8955	9.03762e-21	5.85369e-19	36.4071
CPE	-1.85444	5.28784	-10.894	9.11931e-21	5.88157e-19	36.3916
SCUBE2	-3.06192	2.49929	-10.874	1.03136e-20	6.62379e-19	36.4652
AKAP12	-1.72503	3.87647	-10.8666	1.07983e-20	6.9059e-19	36.3161
LRRC15	-2.12805	5.74027	-10.8536	1.16973e-20	7.44955e-19	36.1418
TEK	-1.34546	2.5968	-10.8447	1.23527e-20	7.83421e-19	36.2704
MUCL1	-6.76364	0.971173	-10.8379	1.28827e-20	8.13642e-19	36.2739
HRH1	-1.44396	2.98017	-10.8348	1.3124e-20	8.25458e-19	36.1921
ELTD1	-1.17657	4.20899	-10.8287	1.36313e-20	8.53838e-19	36.0536
TSPAN1	-3.60305	1.74287	-10.8198	1.43992e-20	8.9824e-19	36.1645
TAF4B	1.74832	4.01526	10.8182	1.45369e-20	9.0313e-19	36.0672
ALCAM	-2.81916	6.21659	-10.8082	1.54575e-20	9.56415e-19	35.859
CLDN5	-1.53484	1.93861	-10.7895	1.73413e-20	1.06863e-18	35.9638
FAT4	-1.79718	2.4883	-10.7812	1.82581e-20	1.12059e-18	35.9018
KCNQ4	3.30987	0.337069	10.7778	1.86361e-20	1.1392e-18	35.7979
RARA	-1.03011	5.31051	-10.7621	2.05259e-20	1.2497e-18	35.577
SOX17	-1.3356	0.92054	-10.7386	2.37245e-20	1.43869e-18	35.6696
SPRY4	-1.31318	4.71025	-10.734	2.44023e-20	1.47392e-18	35.4419
MBOAT1	2.10366	5.23215	10.7327	2.45974e-20	1.47983e-18	35.4457
ANTXR1	-1.43637	7.3518	-10.7283	2.52709e-20	1.51436e-18	35.3348
RALB	-1.01779	5.80242	-10.7239	2.596e-20	1.54956e-18	35.3296
HMGN4	1.1932	6.64912	10.6833	3.33075e-20	1.98036e-18	35.0727
BCL11A	2.34694	4.29954	10.682	3.3579e-20	1.98874e-18	35.2629
SC5DL	-1.49601	5.3076	-10.6772	3.45806e-20	2.04012e-18	35.0779
SCG2	-2.1253	0.499485	-10.6647	3.73402e-20	2.19442e-18	35.2077
UBR1	-0.878153	4.6006	-10.6612	3.81483e-20	2.23329e-18	35.0058
TOP2A	1.26274	7.51156	10.6561	3.93673e-20	2.29582e-18	34.8954
MTERFD1	0.945629	5.1132	10.6485	4.12544e-20	2.39669e-18	34.9032
ITGA5	-1.00734	6.74711	-10.6422	4.28787e-20	2.48158e-18	34.807
CITED4	2.25195	5.27721	10.6405	4.33319e-20	2.49831e-18	34.8829
TMEM119	-1.5486	4.60523	-10.6361	4.45141e-20	2.55679e-18	34.8471
FLRT2	-2.17739	2.80401	-10.6345	4.49501e-20	2.57213e-18	34.9967
MMRN2	-1.20385	4.23886	-10.6132	5.1246e-20	2.92141e-18	34.7389
TCF7L1	1.94407	5.93772	10.6112	5.18576e-20	2.94206e-18	34.6723
NDN	-1.81839	3.00029	-10.6103	5.21605e-20	2.94206e-18	34.818
ATP2B1	-1.30861	5.4574	-10.6101	5.22308e-20	2.94206e-18	34.6581
CCDC80	-1.67874	6.58248	-10.6096	5.23814e-20	2.94206e-18	34.6147
UBE2T	1.31169	5.03169	10.6033	5.44494e-20	3.04697e-18	34.6483
PDPN	-1.45698	4.00547	-10.5979	5.6275e-20	3.13759e-18	34.6623
IGFBP4	-1.35278	8.07016	-10.5753	6.46616e-20	3.59202e-18	34.3949
CRAT	-2.00479	5.03881	-10.5721	6.59372e-20	3.64957e-18	34.4379
TAF2	0.964853	5.87912	10.5701	6.67216e-20	3.6796e-18	34.403
ASPN	-2.60948	4.72995	-10.5686	6.73699e-20	3.70194e-18	34.4531
USP13	1.4525	5.39296	10.5646	6.90261e-20	3.7793e-18	34.4035
ESRP1	1.214	7.6032	10.5581	7.18207e-20	3.91822e-18	34.3078
LOXL1	-1.45184	4.95357	-10.529	8.58536e-20	4.66706e-18	34.1765
GPX8	-1.45308	5.26964	-10.5137	9.43382e-20	5.10526e-18	34.0805
ZNF286B	1.94567	1.53937	10.5132	9.45854e-20	5.10526e-18	34.3124
SEMA6B	-1.25927	2.90839	-10.5124	9.5063e-20	5.11291e-18	34.2275
KLRG2	3.0714	1.91429	10.4898	1.09195e-19	5.85232e-18	34.1717
ALDH1A2	-2.56359	-0.231042	-10.4619	1.29508e-19	6.91662e-18	33.9345
ABCA12	-4.52433	0.387703	-10.4609	1.30355e-19	6.93751e-18	33.9852
LRFN4	1.66733	4.89908	10.4586	1.32178e-19	7.01003e-18	33.7953
CYB5A	-1.79336	5.21528	-10.4577	1.32947e-19	7.02633e-18	33.7468
PRTG	-2.56767	-0.182301	-10.4535	1.3635e-19	7.18126e-18	33.8773
FOXC1	2.51046	6.129	10.4491	1.40123e-19	7.35454e-18	33.7334
ETV1	-1.73684	3.00432	-10.4457	1.43013e-19	7.48043e-18	33.8266
RASGRP1	2.04946	3.66165	10.443	1.45462e-19	7.58244e-18	33.7953
GALNT5	-2.5055	0.848073	-10.4407	1.47537e-19	7.66436e-18	33.8725
FEZ1	-1.60499	1.86553	-10.4281	1.59355e-19	8.25015e-18	33.7859
TGFB1	-0.866385	5.33733	-10.4181	1.69364e-19	8.73863e-18	33.4793
PRSS3	4.747	-1.3424	10.4152	1.72427e-19	8.86659e-18	33.3268
CD248	-1.42198	5.18548	-10.4129	1.74901e-19	8.96353e-18	33.4507
ARHGAP6	-1.57585	0.670338	-10.3984	1.9107e-19	9.75931e-18	33.619
GPD1L	-1.62312	4.89953	-10.3978	1.91816e-19	9.76463e-18	33.4037
FN1	-1.55777	11.5381	-10.3832	2.09745e-19	1.06418e-17	33.2502
HDGF	1.06401	9.38296	10.3782	2.16187e-19	1.09322e-17	33.2002
ADRA2A	-2.49919	2.4177	-10.3776	2.17094e-19	1.09417e-17	33.4501
IL1R1	-1.36534	5.82767	-10.3642	2.35638e-19	1.18371e-17	33.1386
MRGPRF	-1.56536	1.57673	-10.3598	2.4201e-19	1.21172e-17	33.3813
MEG3	-2.34869	0.600837	-10.3559	2.47797e-19	1.23663e-17	33.3685
CTTNBP2	-3.04978	-0.638432	-10.3485	2.5926e-19	1.28961e-17	33.1744
STK38	1.02628	6.73428	10.3438	2.66937e-19	1.32347e-17	32.9958
PHYHIP	-2.4033	-0.769605	-10.3353	2.81157e-19	1.38945e-17	33.1078
VPS72	1.05718	6.39812	10.3296	2.91047e-19	1.43366e-17	32.9159
MXRA5	-1.47444	7.92025	-10.3265	2.96573e-19	1.45617e-17	32.883
UGDH	-1.18013	5.59806	-10.3242	3.00887e-19	1.4726e-17	32.904
MMP23B	-2.06064	0.227316	-10.3211	3.06534e-19	1.49163e-17	33.1376
SELPLG	-0.764265	4.6311	-10.321	3.06733e-19	1.49163e-17	32.934
PRKX	1.54821	6.19263	10.3166	3.15076e-19	1.52266e-17	32.8593
ARHGEF2	1.10817	7.19063	10.3166	3.15116e-19	1.52266e-17	32.8276
MICALL1	1.18832	6.19168	10.3093	3.29473e-19	1.587e-17	32.8006
PODNL1	-1.90112	2.65003	-10.3032	3.42105e-19	1.64264e-17	32.9934
ODZ3	-2.37779	2.31708	-10.2946	3.60577e-19	1.72589e-17	32.9528
ANGPTL2	-1.22892	5.56344	-10.2824	3.88502e-19	1.85373e-17	32.6508
PITPNM2	1.36262	3.86193	10.2691	4.21133e-19	2.00315e-17	32.7078
JMJD4	1.26556	5.72799	10.2629	4.37449e-19	2.07427e-17	32.5307
ITGA1	-1.16372	4.66691	-10.2594	4.46898e-19	2.1125e-17	32.5655
PRRX1	-1.56943	6.11571	-10.2527	4.65631e-19	2.19423e-17	32.459
C1orf135	1.29895	2.94552	10.2391	5.05939e-19	2.37682e-17	32.6156
ABCC9	-1.79602	2.64727	-10.227	5.44714e-19	2.54587e-17	32.5338
MTL5	1.69042	3.6606	10.2268	5.45269e-19	2.54587e-17	32.4796
DACT1	-1.45245	3.22915	-10.2214	5.63666e-19	2.61936e-17	32.4338
EIF3E	1.04773	8.66631	10.2212	5.64451e-19	2.61936e-17	32.2434
GPR115	-3.96259	-2.46558	-10.2161	5.82365e-19	2.69428e-17	32.0511
LOX	-1.41097	5.3607	-10.2088	6.08549e-19	2.80689e-17	32.2242
TMEM37	-1.55926	2.45615	-10.2064	6.17625e-19	2.84014e-17	32.4177
GTPBP4	1.17194	6.91192	10.1972	6.53469e-19	2.99592e-17	32.1028
FAM19A3	4.16656	0.32945	10.1879	6.91616e-19	3.16129e-17	32.2738
ANKRD36BP1	1.60419	3.03967	10.186	6.99641e-19	3.18839e-17	32.2881
C4orf34	-1.33231	4.58317	-10.1746	7.49945e-19	3.40744e-17	32.0534
ARHGEF9	1.5253	5.39909	10.1733	7.55928e-19	3.4244e-17	32.0195
FAM131B	-1.79434	0.0853461	-10.1721	7.61619e-19	3.43667e-17	32.2379
ECM1	-1.38197	4.82593	-10.1717	7.63152e-19	3.43667e-17	32.0122
SVEP1	-1.88683	2.91665	-10.1676	7.82553e-19	3.51364e-17	32.1387
PRSS33	6.06671	-1.25105	10.159	8.24887e-19	3.69283e-17	31.9427
NSMCE2	0.977143	4.48199	10.1488	8.77674e-19	3.91762e-17	31.9089
ACVR1	-0.972718	5.28976	-10.1473	8.85984e-19	3.94315e-17	31.8497
ACVRL1	-0.880399	4.30779	-10.1447	9.00139e-19	3.99447e-17	31.8803
RFX5	0.994485	6.25377	10.125	1.01455e-18	4.4832e-17	31.677
HOXD8	-1.50908	1.68709	-10.1248	1.01616e-18	4.4832e-17	31.9685
PRKACB	-1.18765	5.3052	-10.1193	1.05051e-18	4.62135e-17	31.6791
MDC1	1.03382	6.07768	10.1073	1.13003e-18	4.95681e-17	31.5839
PREX2	-2.10781	-0.743389	-10.098	1.19625e-18	5.22154e-17	31.7663
RNF222	3.39596	-2.13084	10.0978	1.19724e-18	5.22154e-17	31.3844
NCEH1	-1.33463	4.22171	-10.0892	1.26158e-18	5.48642e-17	31.5752
ABCD4	-0.838151	4.16721	-10.0884	1.26801e-18	5.49866e-17	31.5593
GULP1	-2.16101	2.29246	-10.0861	1.28621e-18	5.56175e-17	31.7162
SLC1A1	-2.95355	2.30607	-10.0841	1.30158e-18	5.61226e-17	31.7094
COX4I2	-1.69631	-0.416605	-10.074	1.38435e-18	5.95232e-17	31.609
FSTL1	-1.34502	8.23775	-10.0695	1.42272e-18	6.10005e-17	31.3251
TBC1D9	-1.36301	5.12773	-10.0454	1.64705e-18	7.04208e-17	31.2397
SPRY1	-1.44757	4.3112	-10.043	1.67169e-18	7.12741e-17	31.2802
YWHAZ	0.892019	10.4308	10.0411	1.69118e-18	7.19035e-17	31.1679
DSC2	1.74533	7.57418	10.0312	1.79658e-18	7.61719e-17	31.1136
C6orf64	0.957601	5.65836	10.0271	1.84191e-18	7.78771e-17	31.1132
DKC1	0.890089	7.07459	10.0236	1.88083e-18	7.93022e-17	31.0495
AKAP1	1.253	6.62641	10.0228	1.89034e-18	7.9483e-17	31.0536
NRK	-3.6437	-0.211825	-10.0222	1.89736e-18	7.95586e-17	31.3364
LY96	-0.944385	2.45687	-10.0115	2.02523e-18	8.4687e-17	31.2417
ODZ4	-1.55848	3.0924	-10.0094	2.0511e-18	8.54406e-17	31.1778
CDYL2	-1.65312	0.795876	-10.0089	2.05746e-18	8.54406e-17	31.2922
BZRAP1	2.07236	3.47917	10.0087	2.06009e-18	8.54406e-17	31.1693
CRYBG3	-1.39125	3.40813	-10.006	2.093e-18	8.65694e-17	31.154
NEK2	1.42118	5.11946	10.0042	2.11614e-18	8.72893e-17	31.0238
PM20D2	1.72404	4.80462	9.98687	2.35171e-18	9.67444e-17	30.9656
C14orf37	-1.60323	1.54282	-9.96998	2.606e-18	1.06916e-16	31.0508
UBR5	0.852073	7.45642	9.95383	2.87461e-18	1.1762e-16	30.6282
PAPSS1	1.30354	7.49744	9.95229	2.9016e-18	1.18405e-16	30.6204
ERG	-1.18982	3.20277	-9.94472	3.03824e-18	1.2365e-16	30.7767
KANK2	-1.08601	5.4498	-9.94067	3.11377e-18	1.26386e-16	30.589
VEGFC	-1.35393	2.72018	-9.94014	3.1239e-18	1.2646e-16	30.7911
CTPS	1.03634	6.0863	9.93025	3.3171e-18	1.33747e-16	30.5136
TBX19	1.8122	2.7793	9.93004	3.32148e-18	1.33747e-16	30.7766
PRKD1	-1.52577	2.02539	-9.92803	3.36225e-18	1.35031e-16	30.7864
SLIT2	-1.86297	2.13689	-9.92312	3.46388e-18	1.38747e-16	30.7404
C17orf91	-0.991354	2.39728	-9.91261	3.6922e-18	1.47504e-16	30.6591
ATP1A2	-2.65576	-2.0586	-9.90898	3.77441e-18	1.50393e-16	30.5015
IL13RA1	-1.18892	7.11184	-9.90276	3.91948e-18	1.55766e-16	30.3207
SYNJ2BP	-0.820408	5.00693	-9.90142	3.95159e-18	1.56633e-16	30.3774
IDH1	-1.19871	6.83497	-9.89402	4.13302e-18	1.63399e-16	30.2735
TIE1	-1.08983	4.0486	-9.89213	4.1806e-18	1.64852e-16	30.3832
CD63	-0.784938	8.82601	-9.88588	4.34225e-18	1.70784e-16	30.2183
CADPS2	-2.39424	4.38952	-9.87757	4.56679e-18	1.79152e-16	30.3203
TYMS	1.44143	5.90384	9.86876	4.81743e-18	1.88499e-16	30.1632
IL17RB	2.0507	3.50868	9.86633	4.88895e-18	1.90807e-16	30.3326
ECSCR	-1.19687	1.29041	-9.85601	5.20467e-18	2.0261e-16	30.3736
CHMP4C	1.90775	5.17639	9.84934	5.41926e-18	2.10425e-16	30.1147
LCA5	-1.32132	2.12316	-9.84722	5.48933e-18	2.12603e-16	30.3055
ITGAV	-0.982649	7.17535	-9.84526	5.55517e-18	2.14507e-16	29.9767
RARRES2	-1.54689	4.91104	-9.84491	5.56666e-18	2.14507e-16	30.0423
KLHL3	-1.17444	1.71689	-9.84342	5.61717e-18	2.15907e-16	30.2862
LRRC70	-1.32479	0.0683977	-9.84149	5.68327e-18	2.17897e-16	30.2722
C9orf152	-3.36295	1.15009	-9.83098	6.05702e-18	2.31643e-16	30.2298
ESAM	-0.99925	4.44346	-9.82092	6.43798e-18	2.45595e-16	29.9203
KANK3	-1.08238	1.46546	-9.81754	6.57086e-18	2.50038e-16	30.1407
MYC	1.50201	7.07421	9.81703	6.59138e-18	2.50193e-16	29.8129
DUSP6	-1.76498	5.44226	-9.81432	6.70064e-18	2.53708e-16	29.8379
RUNX2	-1.5407	3.83738	-9.80985	6.88432e-18	2.60015e-16	29.9345
THBD	-1.21183	4.05611	-9.80286	7.18206e-18	2.70589e-16	29.8463
AOC3	-1.3426	4.09833	-9.80067	7.27781e-18	2.7352e-16	29.8374
VPS13C	-0.990765	5.38448	-9.7961	7.48238e-18	2.80515e-16	29.7365
ABHD6	-1.37138	2.45182	-9.79303	7.62271e-18	2.85074e-16	29.9258
CORO2B	-1.71796	0.77761	-9.78648	7.93105e-18	2.95454e-16	29.9698
IL12RB2	3.7862	2.86586	9.78631	7.93908e-18	2.95454e-16	29.9322
SYNM	2.72383	6.36888	9.78503	8.00089e-18	2.97028e-16	29.6716
PRR15	-3.05892	0.484023	-9.7781	8.34348e-18	3.08993e-16	29.9169
EPAS1	-1.2339	6.75251	-9.77132	8.69325e-18	3.20461e-16	29.5331
CD34	-0.957024	5.37823	-9.77128	8.69525e-18	3.20461e-16	29.5661
MS4A7	-1.38375	4.01611	-9.76942	8.79394e-18	3.23315e-16	29.6529
PRKG1	-1.67455	0.344618	-9.76845	8.84535e-18	3.24422e-16	29.8617
NOTCH4	-1.03168	3.93447	-9.76744	8.89985e-18	3.25636e-16	29.6464
FZD9	3.07816	1.65677	9.76513	9.02473e-18	3.29413e-16	29.8401
DUSP4	-2.57884	3.67562	-9.75645	9.51178e-18	3.46361e-16	29.6393
SPON1	-2.41765	4.67357	-9.75473	9.61099e-18	3.49138e-16	29.543
FOLR2	-1.95982	2.64986	-9.75281	9.72323e-18	3.52375e-16	29.674
FLJ42709	-1.74303	1.15713	-9.74689	1.00777e-17	3.64354e-16	29.7337
TFCP2L1	2.87509	5.64309	9.7456	1.01568e-17	3.66181e-16	29.5404
GPCPD1	-1.30787	5.02748	-9.74493	1.01979e-17	3.66181e-16	29.4324
ELF5	3.62433	5.68085	9.74489	1.02004e-17	3.66181e-16	29.5655
CLEC2B	-1.16808	3.23598	-9.74149	1.04123e-17	3.72906e-16	29.5651
CDC42EP1	1.33664	6.94757	9.73219	1.10148e-17	3.93558e-16	29.2966
SRRM3	-1.92418	0.386805	-9.72833	1.12753e-17	4.01925e-16	29.6234
ARHGEF38	-2.69379	-1.47786	-9.72725	1.13489e-17	4.03602e-16	29.4524
MAP3K12	-1.05977	2.16738	-9.72671	1.13863e-17	4.03989e-16	29.5589
ZDHHC18	0.83703	5.83995	9.72327	1.1625e-17	4.11497e-16	29.2695
ENY2	0.901189	5.80217	9.71993	1.18624e-17	4.18802e-16	29.2468
TSPAN15	-1.5905	5.43965	-9.7196	1.18864e-17	4.18802e-16	29.262
KCNK5	2.62246	5.03453	9.71916	1.1918e-17	4.18947e-16	29.394
C8orf85	4.54001	4.93865	9.7009	1.33084e-17	4.66746e-16	29.3518
NDUFB9	1.06059	7.6517	9.69306	1.3954e-17	4.88261e-16	29.056
SERHL	-1.68449	3.11202	-9.69173	1.40668e-17	4.91079e-16	29.2593
PDE1B	-1.17393	2.23435	-9.69084	1.41426e-17	4.92597e-16	29.335
ANTXR2	-1.01501	4.88704	-9.68871	1.43255e-17	4.97829e-16	29.113
FRMD6	-1.26571	5.35857	-9.68546	1.461e-17	5.06557e-16	29.0679
PPM1J	1.81048	2.0329	9.68434	1.47088e-17	5.08825e-16	29.3333
MYO1B	-1.2406	6.57491	-9.6781	1.52742e-17	5.27185e-16	28.9818
SDPR	-1.5891	1.35473	-9.67368	1.56874e-17	5.40222e-16	29.2864
ARHGAP21	1.14703	6.88313	9.67113	1.59302e-17	5.47345e-16	28.9408
MAN2B2	-0.970547	5.56635	-9.67062	1.59795e-17	5.47802e-16	28.959
GPR1	-2.47217	-0.340643	-9.66534	1.64972e-17	5.6428e-16	29.1992
C2CD4D	2.14829	0.899462	9.66368	1.66634e-17	5.68686e-16	29.2376
NOX4	-1.43367	2.50399	-9.66227	1.68061e-17	5.72272e-16	29.1443
SEMA5A	-1.54911	3.9569	-9.66069	1.69672e-17	5.76467e-16	29.0076
TRIM62	-1.08993	3.25025	-9.65418	1.76471e-17	5.98234e-16	29.0356
MAML3	-1.39987	3.10713	-9.65116	1.79715e-17	6.07876e-16	29.0338
CXCL12	-1.32826	6.0182	-9.65057	1.80353e-17	6.0868e-16	28.8269
SPDEF	-3.39258	2.95891	-9.64021	1.91991e-17	6.46526e-16	28.978
TM4SF1	1.83431	8.80723	9.63769	1.94938e-17	6.54209e-16	28.7295
LRG1	-3.95336	1.2512	-9.63752	1.95132e-17	6.54209e-16	29.0711
BUB1	1.23875	5.58	9.6328	2.00775e-17	6.7147e-16	28.7638
TCEAL7	-1.79281	-0.527148	-9.63248	2.01163e-17	6.7147e-16	28.9988
TPX2	1.20388	7.20107	9.62988	2.04344e-17	6.79268e-16	28.6851
MMP28	-1.91298	0.909056	-9.62984	2.04392e-17	6.79268e-16	29.041
SNRPD1	0.756096	6.08481	9.62435	2.11281e-17	7.00634e-16	28.6702
MRPL13	0.84077	5.85028	9.62318	2.12768e-17	7.04031e-16	28.6655
ADH1C	-3.9229	-2.75017	-9.6184	2.18992e-17	7.23054e-16	28.7037
RHOBTB2	-1.28952	4.02732	-9.61665	2.21322e-17	7.29164e-16	28.752
KIF23	1.20676	5.47624	9.61467	2.23981e-17	7.36333e-16	28.6553
KYNU	-2.6001	3.65846	-9.61262	2.26769e-17	7.43889e-16	28.7582
APPL2	-0.913996	4.95382	-9.60209	2.41634e-17	7.9095e-16	28.5858
TARBP1	1.292	5.86978	9.59734	2.48654e-17	8.12182e-16	28.5264
CCDC96	-1.32326	0.956731	-9.59547	2.51474e-17	8.18057e-16	28.8384
CORIN	-2.54963	0.898142	-9.59542	2.51551e-17	8.18057e-16	28.8375
AGTR1	-2.20892	-0.479836	-9.59508	2.52065e-17	8.18057e-16	28.7935
GATA2	-2.3494	1.38353	-9.58331	2.70592e-17	8.76315e-16	28.7428
IL16	-0.761617	4.10685	-9.58147	2.73615e-17	8.83198e-16	28.5176
ALOX15B	-4.16682	1.67912	-9.58131	2.73878e-17	8.83198e-16	28.7237
NR2F1	-2.33099	1.72841	-9.56987	2.93421e-17	9.44221e-16	28.6569
PRC1	1.25595	6.49092	9.56844	2.95953e-17	9.50135e-16	28.3312
MAGEL2	-2.05282	-1.20332	-9.56813	2.96508e-17	9.50135e-16	28.5365
PRICKLE2	-1.42012	3.64673	-9.56705	2.98453e-17	9.5436e-16	28.4668
PRKCH	-0.962732	4.81548	-9.56552	3.01213e-17	9.61168e-16	28.3736
SAMD11	-3.07444	0.178917	-9.56259	3.06582e-17	9.76251e-16	28.644
KLHL6	-0.804775	3.00016	-9.56003	3.11336e-17	9.89322e-16	28.479
ABCA6	-1.84596	0.822512	-9.55018	3.30359e-17	1.04565e-15	28.5683
GJA4	-1.24671	3.04027	-9.55014	3.30438e-17	1.04565e-15	28.4268
PPAP2B	-1.17512	5.72785	-9.54959	3.31546e-17	1.04699e-15	28.2324
DKK3	-1.44112	4.8993	-9.54159	3.47896e-17	1.09634e-15	28.2276
MUC16	4.93231	3.92269	9.5398	3.51678e-17	1.10597e-15	28.4388
SCRG1	4.97004	1.16909	9.53891	3.5357e-17	1.10963e-15	28.5026
NRP1	-1.19515	6.47733	-9.53808	3.55338e-17	1.11288e-15	28.1426
BEND3	1.06851	3.9447	9.52666	3.8063e-17	1.18964e-15	28.2412
MCM10	1.31349	4.66764	9.52233	3.90658e-17	1.21849e-15	28.1716
RGR	4.56248	-2.55857	9.51516	4.07893e-17	1.26928e-15	27.9638
BMP4	-2.42758	1.32166	-9.51487	4.0861e-17	1.26928e-15	28.3488
ADAMTSL2	-1.61017	2.43282	-9.51355	4.11875e-17	1.27409e-15	28.2656
EBF2	-1.96798	-1.79937	-9.51341	4.12223e-17	1.27409e-15	28.1526
PUF60	1.00978	7.80626	9.51322	4.12672e-17	1.27409e-15	27.9795
AMD1	1.15378	7.16786	9.50891	4.23522e-17	1.30494e-15	27.9593
RND1	-2.18424	1.62413	-9.49808	4.52033e-17	1.38998e-15	28.2107
NUDT4	-0.995496	4.83044	-9.48392	4.92222e-17	1.51051e-15	27.8827
IGF1	-1.9631	2.73166	-9.47537	5.18174e-17	1.58695e-15	28.0227
COL5A3	-1.66577	4.9176	-9.46738	5.43674e-17	1.6617e-15	27.787
LFNG	-1.56999	3.8598	-9.46625	5.4736e-17	1.66961e-15	27.8634
USHBP1	-1.22517	-0.0625481	-9.4559	5.82472e-17	1.77316e-15	28.0079
CDH6	-1.62383	0.92535	-9.45154	5.97933e-17	1.8166e-15	27.9885
ITM2B	-0.916386	8.40912	-9.44359	6.27214e-17	1.90176e-15	27.5658
CABC1	1.43036	5.94106	9.42639	6.95432e-17	2.10441e-15	27.4964
TP53INP2	-1.09479	5.19013	-9.41277	7.54709e-17	2.27925e-15	27.4425
PCSK5	-2.02052	1.27823	-9.4112	7.6183e-17	2.2962e-15	27.7458
FAM171A1	1.593	5.87918	9.4104	7.65482e-17	2.30265e-15	27.4385
PADI2	2.43784	7.43361	9.40996	7.67526e-17	2.30424e-15	27.4034
CAPN13	-4.60352	0.621843	-9.40598	7.8606e-17	2.35524e-15	27.7209
CCDC69	-0.994291	3.89047	-9.40435	7.93781e-17	2.37142e-15	27.4788
VGLL1	3.7515	3.84096	9.40419	7.94576e-17	2.37142e-15	27.6076
F2R	-1.17803	5.39397	-9.40156	8.07176e-17	2.40431e-15	27.3644
ANKMY2	-0.986213	3.81905	-9.39271	8.51224e-17	2.53056e-15	27.4386
PRPF3	1.108	6.347	9.39134	8.58237e-17	2.54394e-15	27.2756
TK2	-0.92681	4.78611	-9.39118	8.59065e-17	2.54394e-15	27.3328
STIL	1.13687	4.91474	9.38378	8.98074e-17	2.65429e-15	27.3191
LRRC4C	-2.86344	0.286999	-9.3719	9.64368e-17	2.84092e-15	27.5098
FAM69A	-1.20849	3.19803	-9.3718	9.64952e-17	2.84092e-15	27.3676
SESN1	-1.09716	4.18082	-9.36224	1.02183e-16	3.00257e-15	27.2195
GPR124	-1.02526	5.00328	-9.36	1.03566e-16	3.03734e-15	27.1273
FASN	-1.30717	8.567	-9.35806	1.0478e-16	3.06702e-15	27.0621
CSGALNACT1	-1.62599	3.95194	-9.35728	1.05269e-16	3.07544e-15	27.2226
GUCY1A2	-2.2852	-0.221343	-9.35673	1.05615e-16	3.07964e-15	27.4152
SKA1	1.29945	3.92933	9.35521	1.06581e-16	3.10187e-15	27.2462
KPNA2	0.896483	7.88114	9.35452	1.07021e-16	3.10873e-15	27.0344
DAP3	0.864677	7.50513	9.35259	1.08269e-16	3.13898e-15	27.0225
ABCC11	-3.98703	-0.850509	-9.35064	1.09544e-16	3.16991e-15	27.3954
DIO2	-2.31878	4.02261	-9.34988	1.10042e-16	3.17828e-15	27.1569
ID3	-1.46485	4.98739	-9.34735	1.11721e-16	3.22065e-15	27.0718
SULT1E1	-5.59632	-3.09595	-9.3374	1.18586e-16	3.41209e-15	26.8245
ELFN1	-1.21597	0.818481	-9.33328	1.21546e-16	3.49068e-15	27.2957
PDE7B	-1.75044	1.01744	-9.33146	1.2288e-16	3.52232e-15	27.2843
CDCA3	1.18757	4.65318	9.32162	1.30335e-16	3.72902e-15	26.9739
NEGR1	-1.96045	1.87274	-9.3211	1.30742e-16	3.73363e-15	27.1693
FBXL7	-1.66755	3.28647	-9.32027	1.31397e-16	3.74529e-15	27.0489
MTHFD1L	1.3468	5.34936	9.31679	1.34163e-16	3.817e-15	26.8902
CDC20	1.21908	6.45751	9.31577	1.34983e-16	3.83316e-15	26.8269
PPAPDC3	-1.57652	0.506472	-9.30934	1.40281e-16	3.97618e-15	27.1583
NAT1	-1.77473	1.65067	-9.30659	1.42603e-16	4.0345e-15	27.1071
MXRA8	-1.86202	6.0978	-9.30595	1.43156e-16	4.04262e-15	26.7751
LPAR6	-1.194	4.29205	-9.29764	1.50451e-16	4.24076e-15	26.8317
NRBP2	1.36071	5.524	9.29003	1.57462e-16	4.43019e-15	26.7034
SEPP1	-2.26035	6.73822	-9.28686	1.60481e-16	4.50678e-15	26.6502
POLR3G	1.67489	2.39996	9.28528	1.62e-16	4.54106e-15	26.9756
PDGFD	-1.28533	3.21372	-9.28385	1.63388e-16	4.57157e-15	26.8463
TNIK	-2.24181	2.60731	-9.2805	1.66695e-16	4.65553e-15	26.9057
PDGFRL	-1.71645	3.83104	-9.27488	1.72391e-16	4.8058e-15	26.7483
CPZ	-1.93691	2.71811	-9.27336	1.73971e-16	4.84098e-15	26.82
C2orf55	-1.7844	2.85714	-9.26782	1.79831e-16	4.99206e-15	26.7955
KITLG	-1.96455	4.31119	-9.26761	1.80056e-16	4.99206e-15	26.6768
SORCS2	-2.45469	1.74732	-9.26397	1.84014e-16	5.09251e-15	26.8479
DBF4B	0.972803	3.12015	9.26364	1.84378e-16	5.09332e-15	26.762
KIAA1429	0.732828	6.77219	9.25384	1.95508e-16	5.38871e-15	26.4453
IL4R	-1.02267	5.46048	-9.2536	1.95779e-16	5.38871e-15	26.4785
TGFB1I1	-1.01377	4.23373	-9.25114	1.98686e-16	5.45884e-15	26.5422
ITGBL1	-1.87046	4.10773	-9.24498	2.06135e-16	5.65175e-15	26.5316
CCRL2	-1.12518	1.59845	-9.24472	2.0645e-16	5.65175e-15	26.7355
INCENP	0.98605	5.06937	9.24244	2.09286e-16	5.71912e-15	26.4562
MAFB	-1.19292	5.69155	-9.24154	2.10406e-16	5.73942e-15	26.3978
ENG	-0.824517	6.92527	-9.24026	2.12032e-16	5.7734e-15	26.3573
E2F3	0.987241	5.77947	9.23703	2.16158e-16	5.87526e-15	26.3892
KRT9	3.50586	-1.78477	9.23643	2.16933e-16	5.88581e-15	26.5042
NPM3	1.44715	4.79715	9.23189	2.22895e-16	6.03682e-15	26.4391
SEMA3C	-2.36017	5.27216	-9.22971	2.25818e-16	6.10512e-15	26.3907
CORO6	-2.29596	-0.717393	-9.22897	2.26823e-16	6.12141e-15	26.6463
C15orf59	-2.19956	-1.12596	-9.2252	2.31978e-16	6.24945e-15	26.5791
UGT1A6	-6.49743	-3.3113	-9.21448	2.47312e-16	6.65076e-15	26.2055
CNTN3	-2.59966	-0.273245	-9.21374	2.4842e-16	6.66878e-15	26.5751
ADAMTS6	-1.388	0.876326	-9.21322	2.49187e-16	6.67759e-15	26.5936
HGF	-2.01006	0.051113	-9.20842	2.5643e-16	6.85961e-15	26.5669
SLC4A8	-2.03764	1.30956	-9.20779	2.57396e-16	6.87339e-15	26.5397
RIOK1	1.17007	5.44811	9.20728	2.58173e-16	6.88205e-15	26.225
MMP19	-0.878799	4.18943	-9.20678	2.58947e-16	6.89061e-15	26.2803
FAF1	0.729929	6.08819	9.19782	2.73168e-16	7.25636e-15	26.1321
KCNMA1	-2.42413	3.3142	-9.19633	2.75612e-16	7.30852e-15	26.32
TSC22D3	-1.67961	6.18056	-9.19535	2.77229e-16	7.3386e-15	26.1085
DHRS9	-2.14248	-0.408895	-9.18715	2.91125e-16	7.69308e-15	26.4376
CHRAC1	1.00061	5.63748	9.18182	3.00533e-16	7.92794e-15	26.0529
TTK	1.21068	4.94979	9.17672	3.09823e-16	8.15886e-15	26.1072
CTSG	-2.8953	-2.10996	-9.1733	3.16192e-16	8.31218e-15	26.1924
TIFA	1.27506	4.76109	9.16416	3.33907e-16	8.76275e-15	26.0194
MEIS3	-1.75348	2.6605	-9.16197	3.38289e-16	8.84346e-15	26.166
FLRT3	-4.20899	-0.0414247	-9.16176	3.38713e-16	8.84346e-15	26.289
EVC	-1.25656	4.28421	-9.16176	3.38725e-16	8.84346e-15	26.0218
PRIM2	0.843641	4.08958	9.15971	3.42877e-16	8.93653e-15	26.0563
GPR34	-1.34159	2.01879	-9.15806	3.46269e-16	9.00951e-15	26.2044
PRDM8	-1.09503	-0.0916468	-9.15667	3.49151e-16	9.06899e-15	26.2611
ACOX2	-2.41618	0.534989	-9.15511	3.52423e-16	9.13839e-15	26.2479
GPR116	-1.00309	4.63606	-9.15121	3.60692e-16	9.3328e-15	25.9216
KRT23	3.27709	5.98229	9.151	3.61147e-16	9.3328e-15	25.9678
MAB21L1	-2.4326	-1.55663	-9.15069	3.61815e-16	9.33421e-15	26.077
HIC1	-1.10187	2.43489	-9.14904	3.65386e-16	9.41038e-15	26.1038
NID1	-1.2199	6.53309	-9.14764	3.68463e-16	9.47361e-15	25.8231
MCM4	1.1479	7.39375	9.1438	3.76978e-16	9.67618e-15	25.7917
CDH5	-0.949239	4.90699	-9.14035	3.84801e-16	9.86037e-15	25.8372
RRS1	1.03205	5.28437	9.13984	3.8597e-16	9.87369e-15	25.8159
LIN9	1.24192	4.00801	9.13944	3.86895e-16	9.88075e-15	25.963
DGAT2	1.95241	5.85273	9.13907	3.87758e-16	9.88621e-15	25.8211
SYTL2	-1.6546	4.15625	-9.13726	3.91954e-16	9.97647e-15	25.8823
TMCC2	2.48755	3.11472	9.13451	3.98424e-16	1.01242e-14	26.0491
EVI2A	-0.703639	3.44733	-9.13385	4.00004e-16	1.01474e-14	25.926
LRRC14B	4.41704	-1.86918	9.1316	4.05409e-16	1.02674e-14	25.947
AMPH	-2.54346	0.684062	-9.12956	4.10352e-16	1.03754e-14	26.1094
HPGDS	-2.1076	-0.139971	-9.12703	4.16588e-16	1.05156e-14	26.0855
SOX8	4.33254	2.38236	9.12485	4.22018e-16	1.0635e-14	26.0316
TFAP2B	-5.63772	0.870727	-9.11613	4.44517e-16	1.11835e-14	26.0252
CDK18	1.48788	4.60213	9.1129	4.53151e-16	1.13819e-14	25.76
CXCR7	-1.21196	3.90517	-9.11073	4.59046e-16	1.15109e-14	25.7419
SH2D3C	-0.926727	3.65514	-9.10748	4.68006e-16	1.17163e-14	25.7421
EPRS	0.91585	8.28061	9.10386	4.78198e-16	1.19518e-14	25.5521
PPAPDC1A	-2.01429	1.78825	-9.09638	4.99952e-16	1.2475e-14	25.8581
CCDC21	0.872848	4.73276	9.09498	5.04142e-16	1.2559e-14	25.6084
COL4A6	-4.00496	-0.645677	-9.08554	5.33257e-16	1.32626e-14	25.7966
PCDH12	-1.0076	3.76438	-9.07695	5.61197e-16	1.39347e-14	25.5555
ZNF232	1.16843	3.63426	9.07567	5.65497e-16	1.40186e-14	25.6206
FOXM1	1.22896	6.80084	9.07161	5.79294e-16	1.43373e-14	25.3833
EXTL1	4.06298	1.22707	9.06979	5.85604e-16	1.44699e-14	25.7408
FAM64A	1.34329	3.80649	9.06839	5.90503e-16	1.45673e-14	25.5824
HDAC5	0.913361	6.04053	9.06335	6.08463e-16	1.49861e-14	25.3353
RGS10	1.12748	5.71342	9.05934	6.23118e-16	1.53223e-14	25.3233
TSPAN33	1.43326	5.28903	9.05544	6.37741e-16	1.56565e-14	25.3473
DGKD	-1.00318	4.775	-9.05453	6.41196e-16	1.5716e-14	25.3437
MCM3	0.963395	7.65813	9.05127	6.53745e-16	1.59855e-14	25.2409
IGFBP6	-1.27934	2.25682	-9.05087	6.5528e-16	1.59855e-14	25.5483
RSU1	1.08285	7.08871	9.05086	6.55342e-16	1.59855e-14	25.2426
CHI3L2	3.20115	5.61525	9.04322	6.8578e-16	1.67012e-14	25.3143
SCRIB	1.06733	6.80369	9.03232	7.3162e-16	1.77891e-14	25.1357
SOX10	5.8971	4.22346	9.03099	7.37445e-16	1.79021e-14	25.4978
GSC	-1.845	-0.811001	-9.03065	7.38918e-16	1.79093e-14	25.4924
HAPLN3	1.81846	5.90785	9.0287	7.47543e-16	1.80896e-14	25.1696
C7orf63	-1.64603	0.415039	-9.02547	7.62016e-16	1.84106e-14	25.5045
FAM72B	1.36225	3.77242	9.01406	8.15391e-16	1.9638e-14	25.2417
BLVRA	-1.08142	5.11127	-9.01406	8.15401e-16	1.9638e-14	25.0811
DUSP5	-1.25295	4.47165	-9.01104	8.30148e-16	1.99616e-14	25.1007
C20orf103	-2.40078	1.63449	-9.00579	8.56428e-16	2.0561e-14	25.3445
PKD2	-0.863172	4.44324	-9.00224	8.74646e-16	2.09653e-14	25.0808
SHE	-1.33042	2.32141	-8.99967	8.88079e-16	2.12538e-14	25.2414
RNASEL	-0.997319	3.50487	-8.99076	9.36279e-16	2.23653e-14	25.0929
RNF220	0.73445	6.2448	8.99054	9.37461e-16	2.23653e-14	24.9007
SLC43A3	1.46741	6.89448	8.99014	9.39701e-16	2.23837e-14	24.8929
STX19	-2.87311	-0.256882	-8.97923	1.00252e-15	2.38427e-14	25.2008
GRID1	-1.6035	0.559162	-8.97382	1.0352e-15	2.45816e-14	25.2027
CCDC152	-1.82773	0.6395	-8.96923	1.06373e-15	2.52198e-14	25.1763
PHF5A	0.729667	5.10977	8.9659	1.08493e-15	2.56823e-14	24.8084
MLLT10	0.935696	5.25897	8.96562	1.08675e-15	2.56855e-14	24.8109
KL	-1.66614	-0.439395	-8.96404	1.09694e-15	2.58743e-14	25.1237
PTK2	0.981265	7.26352	8.96378	1.09866e-15	2.58743e-14	24.7293
RGS4	-1.94828	2.46905	-8.9636	1.09984e-15	2.58743e-14	25.0253
TEX9	-2.02052	1.20189	-8.96045	1.12051e-15	2.63198e-14	25.1213
CMTM3	-0.924054	5.76194	-8.95411	1.1634e-15	2.72853e-14	24.7004
DLL4	-1.06056	3.27967	-8.94438	1.23242e-15	2.88595e-14	24.8275
PDE2A	-1.35013	1.77959	-8.93765	1.28255e-15	2.99872e-14	24.9343
GM2A	-0.967355	6.86923	-8.93727	1.28543e-15	3.00085e-14	24.5718
CFI	-1.9683	3.62078	-8.93109	1.33328e-15	3.10779e-14	24.7479
CYS1	-1.64102	1.38911	-8.93	1.34196e-15	3.12323e-14	24.9192
C1orf107	1.01044	5.6339	8.92675	1.36805e-15	3.17909e-14	24.5606
CASP4	-0.933213	5.10902	-8.92393	1.39102e-15	3.22755e-14	24.5575
ARL9	2.59159	0.822278	8.92058	1.41886e-15	3.28714e-14	24.8897
LRRC26	-3.1407	-1.75846	-8.91872	1.43458e-15	3.3185e-14	24.789
C4A	-2.6367	7.14589	-8.91499	1.46661e-15	3.38744e-14	24.4621
LPAR1	-1.534	3.28398	-8.91424	1.47308e-15	3.39723e-14	24.6854
CENPF	1.24254	7.5405	8.91037	1.50723e-15	3.47072e-14	24.4246
SEH1L	0.916687	6.05959	8.90773	1.531e-15	3.52013e-14	24.4294
PLA2G5	-2.37186	-0.747137	-8.9073	1.53484e-15	3.52365e-14	24.787
TOP1MT	1.26759	5.59235	8.90484	1.55733e-15	3.56989e-14	24.4311
HMGCS2	-5.96402	-2.49514	-8.90438	1.5616e-15	3.5743e-14	24.6287
SLC6A9	1.47493	5.08845	8.90233	1.58066e-15	3.6125e-14	24.4435
SEPHS1	0.877267	6.70021	8.89944	1.60786e-15	3.66914e-14	24.3611
NFIX	1.33123	7.48054	8.89582	1.6427e-15	3.74304e-14	24.3315
GNAZ	1.67896	3.20536	8.89422	1.65832e-15	3.77299e-14	24.6154
NFKBIL2	1.13039	4.84024	8.88745	1.72596e-15	3.92102e-14	24.3749
FLI1	-0.816971	4.00248	-8.88691	1.73151e-15	3.92777e-14	24.4248
PDXP	0.870108	4.19767	8.88662	1.73445e-15	3.92859e-14	24.4222
FNIP2	-1.02597	3.90047	-8.88254	1.77682e-15	4.01458e-14	24.4169
GJA1	-1.53958	6.23631	-8.88246	1.7777e-15	4.01458e-14	24.2821
ASAH1	-1.02099	7.01255	-8.88152	1.78757e-15	4.0309e-14	24.2491
MAML2	1.21071	4.54647	8.88003	1.80339e-15	4.06055e-14	24.3893
GPR37L1	2.48295	-1.15618	8.87972	1.80662e-15	4.06182e-14	24.5447
GAB3	-0.720756	1.88725	-8.87779	1.82743e-15	4.10255e-14	24.5729
ADAMTS2	-1.3065	4.15318	-8.87432	1.86524e-15	4.18127e-14	24.3364
NDRG2	1.68618	6.66767	8.87296	1.88026e-15	4.20873e-14	24.2268
NDC80	1.29086	4.92345	8.86907	1.92398e-15	4.30028e-14	24.2926
BICC1	-1.52346	1.97543	-8.86756	1.94121e-15	4.33243e-14	24.5234
XPO5	1.00674	6.89852	8.86678	1.95026e-15	4.34163e-14	24.1663
CCDC46	-1.34154	1.92778	-8.86671	1.95104e-15	4.34163e-14	24.5146
RFTN2	-1.4155	1.00286	-8.86644	1.95409e-15	4.34207e-14	24.5677
SFT2D2	1.30176	3.31962	8.86426	1.97945e-15	4.39202e-14	24.4011
RASGRP4	-1.2025	0.0307052	-8.85916	2.03996e-15	4.51968e-14	24.5412
SCARF1	-0.735422	2.82333	-8.84731	2.18783e-15	4.84026e-14	24.3099
RAD54L	1.17678	4.16139	8.84589	2.20629e-15	4.87401e-14	24.2161
ABCG2	-1.7309	0.318215	-8.83666	2.32968e-15	5.13914e-14	24.4148
DSP	1.57738	9.51231	8.82905	2.43678e-15	5.36762e-14	23.9505
TMPRSS3	3.41317	4.08775	8.82255	2.53193e-15	5.56915e-14	24.185
SQLE	1.38042	6.7319	8.82177	2.54368e-15	5.58692e-14	23.9065
TSHZ2	-1.93347	1.30758	-8.81479	2.65056e-15	5.81328e-14	24.2618
WIPF1	-0.786637	5.89276	-8.81286	2.68091e-15	5.87138e-14	23.8745
THSD7A	-1.92039	0.213763	-8.81033	2.7212e-15	5.95105e-14	24.2629
PPIC	-1.0969	5.60288	-8.80274	2.8457e-15	6.2144e-14	23.8183
PUS7	0.983229	5.25246	8.79936	2.90288e-15	6.33018e-14	23.8424
DHX9	0.430233	8.05434	8.7919	3.03339e-15	6.60533e-14	23.7192
NRIP1	-1.35366	5.71503	-8.78896	3.08638e-15	6.71111e-14	23.7479
SGK3	1.26199	4.74638	8.78197	3.21612e-15	6.98325e-14	23.7702
C1orf163	0.770265	4.17124	8.77746	3.30265e-15	7.16092e-14	23.79
UPF2	0.892689	6.1754	8.77684	3.3148e-15	7.17704e-14	23.6619
CYP4Z1	-5.97721	-1.75421	-8.77421	3.36657e-15	7.27877e-14	23.9888
OXR1	0.821968	5.76164	8.76896	3.47214e-15	7.49638e-14	23.6308
THBS2	-1.43402	7.68434	-8.76808	3.49025e-15	7.5248e-14	23.5838
UGCG	-0.925992	2.89042	-8.76441	3.56654e-15	7.67839e-14	23.8307
EBF4	-1.75538	2.59647	-8.76258	3.60501e-15	7.75026e-14	23.8472
HLX	-0.975061	2.5769	-8.75423	3.78674e-15	8.12946e-14	23.8011
ELL2	-1.08661	5.29476	-8.75211	3.8343e-15	8.21997e-14	23.5451
KCNJ8	-1.18573	3.04889	-8.74908	3.90316e-15	8.35584e-14	23.7257
EGFLAM	-1.44598	2.96181	-8.74062	4.10243e-15	8.7701e-14	23.692
PTDSS1	0.933136	7.25757	8.73899	4.14194e-15	8.84213e-14	23.4123
TMEM2	-0.818804	5.99776	-8.73749	4.1785e-15	8.9077e-14	23.4302
SCN1B	-1.12988	1.82791	-8.73708	4.18869e-15	8.91693e-14	23.7684
ILF2	1.05233	8.6929	8.73584	4.21939e-15	8.96975e-14	23.3951
TMEM167A	-0.678224	6.57499	-8.72477	4.50295e-15	9.5592e-14	23.3363
UGT8	3.41657	2.91314	8.72394	4.52507e-15	9.59277e-14	23.7128
ST6GALNAC1	-3.44377	-1.94941	-8.72178	4.58279e-15	9.70161e-14	23.6622
ARL15	-1.12169	2.98197	-8.71578	4.74732e-15	1.0036e-13	23.5489
JAM2	-1.44405	2.05097	-8.71302	4.82504e-15	1.01861e-13	23.6108
TTLL4	1.25599	6.03047	8.71218	4.84878e-15	1.02054e-13	23.3056
STK32B	-2.04538	0.184926	-8.71206	4.85223e-15	1.02054e-13	23.6996
MSH2	0.846187	6.2474	8.71199	4.8543e-15	1.02054e-13	23.2863
C15orf42	1.27618	4.18893	8.71171	4.86221e-15	1.0208e-13	23.4307
PLAT	-1.697	5.05896	-8.71093	4.88464e-15	1.02409e-13	23.3299
EGLN3	-2.13522	4.67815	-8.70968	4.92064e-15	1.03022e-13	23.3612
TMEM91	-1.34019	1.57278	-8.70241	5.13528e-15	1.07368e-13	23.5987
RHOH	-0.991665	2.30417	-8.70121	5.17172e-15	1.07982e-13	23.4909
DUSP1	-1.65674	6.10494	-8.69813	5.26616e-15	1.09803e-13	23.2002
MRVI1	-1.29436	3.42603	-8.69721	5.2947e-15	1.10247e-13	23.3677
SLC44A2	0.972382	8.45618	8.6897	5.53326e-15	1.15057e-13	23.1263
URB2	0.971211	5.07004	8.68807	5.58635e-15	1.16002e-13	23.2108
RASGEF1C	4.51964	-0.629182	8.68386	5.7263e-15	1.18747e-13	23.4537
FAT3	-2.49184	-1.01434	-8.67469	6.04289e-15	1.25141e-13	23.4432
COL11A1	-2.41639	6.11526	-8.67268	6.11462e-15	1.26455e-13	23.0836
PLXNC1	-1.03077	2.99283	-8.67105	6.1732e-15	1.27493e-13	23.2604
FRMD3	2.71923	1.46562	8.66978	6.21963e-15	1.28278e-13	23.4353
KIF13B	-1.24413	4.84234	-8.66936	6.23474e-15	1.28415e-13	23.1026
RAD54B	0.99729	3.68532	8.66841	6.26982e-15	1.28963e-13	23.2139
SCNN1A	-2.7063	4.00291	-8.66548	6.37841e-15	1.3102e-13	23.1795
HTRA3	-1.786	5.53821	-8.66123	6.53936e-15	1.34145e-13	23.0037
RTKN	0.814616	6.10484	8.66073	6.55861e-15	1.34359e-13	22.9802
POGZ	0.7927	7.02098	8.66045	6.56943e-15	1.344e-13	22.9626
GLIS2	-1.09545	4.85984	-8.65667	6.71661e-15	1.37226e-13	23.0213
KCNMB4	-2.03817	1.45154	-8.65522	6.77411e-15	1.38215e-13	23.3473
NR5A2	-1.165	0.994382	-8.65147	6.92439e-15	1.41092e-13	23.3311
ANKS6	1.56788	4.23881	8.65015	6.97836e-15	1.41883e-13	23.0559
SCARF2	-1.16118	3.2984	-8.65007	6.98181e-15	1.41883e-13	23.1117
CA12	-2.46849	3.94774	-8.64627	7.13891e-15	1.44882e-13	23.0476
FANCE	1.23186	3.61889	8.64512	7.18715e-15	1.45667e-13	23.1119
EDNRB	-1.67732	2.51848	-8.6439	7.23859e-15	1.46514e-13	23.1808
KIAA0232	-0.764805	5.2963	-8.63593	7.58472e-15	1.53316e-13	22.8715
FAM189B	1.20086	6.00292	8.63518	7.61826e-15	1.5379e-13	22.8496
MEX3A	1.53097	6.41915	8.6317	7.77511e-15	1.56748e-13	22.8576
OTUD6B	0.899095	4.28057	8.63141	7.7885e-15	1.56811e-13	22.9271
CDCA5	1.08034	5.65782	8.62499	8.08691e-15	1.62604e-13	22.8022
ASB13	1.13161	5.38246	8.62438	8.11576e-15	1.62968e-13	22.8017
KIAA1804	1.5988	4.16931	8.61694	8.47751e-15	1.70008e-13	22.9105
HMGA1	1.18383	7.71767	8.61373	8.63839e-15	1.73007e-13	22.683
DHRS2	-5.83591	-0.506149	-8.61215	8.71823e-15	1.74376e-13	23.1138
TFAP2C	1.36535	6.19648	8.61108	8.77326e-15	1.75246e-13	22.7115
CYTH4	-0.689314	3.93444	-8.60813	8.92618e-15	1.78067e-13	22.8067
ALPK3	-1.23913	2.76558	-8.60571	9.05344e-15	1.8037e-13	22.9071
PRKDC	0.959237	8.67034	8.60108	9.30227e-15	1.85085e-13	22.6141
HMGB2	0.971085	7.45899	8.59712	9.51997e-15	1.89169e-13	22.5885
TDRD1	-5.72408	-2.03584	-8.59248	9.78206e-15	1.94124e-13	22.933
RRP1	0.920666	5.71034	8.58711	1.00943e-14	2.00059e-13	22.5689
ZNF462	1.31215	4.67834	8.58641	1.01358e-14	2.00621e-13	22.6963
RRP1B	0.777268	6.44711	8.58166	1.04212e-14	2.06001e-13	22.515
EPHB3	1.87338	7.09061	8.57933	1.05644e-14	2.08557e-13	22.5198
LOC338758	-1.51499	0.196142	-8.57911	1.05779e-14	2.08557e-13	22.9405
SRPK1	0.87785	7.01388	8.57833	1.06261e-14	2.09237e-13	22.4874
ADAMTS14	-1.44442	2.10876	-8.57695	1.0712e-14	2.10656e-13	22.8195
PLVAP	-0.958525	6.41284	-8.57252	1.09934e-14	2.15911e-13	22.4527
TENC1	-0.892153	5.20105	-8.56857	1.125e-14	2.20664e-13	22.4745
CHAF1B	1.09342	4.927	8.56696	1.13565e-14	2.22469e-13	22.5076
ABAT	-1.62266	2.63629	-8.56638	1.13951e-14	2.22937e-13	22.7086
TIMP3	-1.44531	8.33727	-8.56479	1.15011e-14	2.24721e-13	22.4039
TET1	1.5109	2.52978	8.5643	1.15341e-14	2.25077e-13	22.7647
RBM17	0.90986	6.94742	8.56407	1.155e-14	2.25098e-13	22.4005
EIF3H	0.811821	8.32982	8.56068	1.17809e-14	2.29306e-13	22.3759
BNIP3L	-0.918312	6.56379	-8.55597	1.21094e-14	2.35346e-13	22.3578
PARP8	-1.28735	3.11857	-8.55579	1.21221e-14	2.35346e-13	22.6008
SSRP1	0.81141	8.11434	8.55234	1.23696e-14	2.39843e-13	22.3266
TTC35	0.795523	5.64299	8.54974	1.25585e-14	2.43198e-13	22.3512
TAF5L	0.820716	5.6532	8.54874	1.26324e-14	2.44318e-13	22.356
BDKRB2	-1.21006	3.00776	-8.54595	1.28393e-14	2.48004e-13	22.5418
PXN	-0.854717	6.7212	-8.54512	1.29022e-14	2.48902e-13	22.2899
TMEM135	-1.12378	4.1704	-8.54009	1.32865e-14	2.55992e-13	22.4015
MCM2	1.05637	6.70873	8.52966	1.41207e-14	2.71721e-13	22.2129
ALPK2	-1.57806	1.11332	-8.52769	1.42843e-14	2.74521e-13	22.6188
KCTD12	-0.919723	6.23323	-8.52272	1.47043e-14	2.82238e-13	22.1768
EPHA3	-2.07915	0.441663	-8.51884	1.50413e-14	2.88342e-13	22.5863
GSG2	1.05689	2.41838	8.5169	1.52117e-14	2.91243e-13	22.4891
NT5C3L	1.09212	5.10752	8.51615	1.52789e-14	2.9216e-13	22.2257
CDKAL1	1.2456	4.55168	8.51408	1.54646e-14	2.95341e-13	22.2526
LSM2	0.77536	5.85443	8.51243	1.5614e-14	2.9782e-13	22.133
C8orf51	1.38376	2.33262	8.51051	1.57901e-14	3.00802e-13	22.4278
ARHGAP39	1.30065	4.54302	8.50981	1.58546e-14	3.01654e-13	22.2052
ITIH4	-1.92768	0.635933	-8.50927	1.59044e-14	3.02223e-13	22.5202
C6orf97	-1.32671	0.520982	-8.50782	1.60395e-14	3.0441e-13	22.5263
BOP1	1.4703	4.93476	8.50515	1.62909e-14	3.08796e-13	22.1539
COL10A1	-1.99751	5.11054	-8.50428	1.63736e-14	3.09978e-13	22.1602
ROBO4	-0.849426	3.8695	-8.50365	1.64347e-14	3.10748e-13	22.2057
POLR3C	0.975145	5.40621	8.50243	1.65516e-14	3.1257e-13	22.0983
VANGL2	1.87884	6.01545	8.50159	1.66331e-14	3.1372e-13	22.1519
WDYHV1	0.94561	4.12645	8.49768	1.70166e-14	3.20556e-13	22.1693
COBL	2.15721	5.2777	8.49685	1.7099e-14	3.21711e-13	22.1044
PPAP2A	-0.961718	4.67671	-8.49421	1.7364e-14	3.26294e-13	22.0897
ITGB8	1.79264	5.65777	8.49053	1.77403e-14	3.32953e-13	22.0988
RCC1	0.901805	6.18731	8.48812	1.79916e-14	3.37253e-13	21.9765
RGL1	-0.997009	4.73145	-8.48308	1.85274e-14	3.46871e-13	22.0366
TBX15	-1.34109	1.96646	-8.48087	1.8768e-14	3.50943e-13	22.2742
F13A1	-2.33779	4.21871	-8.47903	1.89699e-14	3.54283e-13	22.066
MFSD2A	-2.20025	2.87182	-8.47329	1.96147e-14	3.65876e-13	22.1865
CCNO	-3.40177	0.293158	-8.46762	2.0273e-14	3.77693e-13	22.3072
RTP4	1.80942	3.3318	8.46277	2.08545e-14	3.88051e-13	22.0652
OSR1	3.16059	2.63631	8.45816	2.14208e-14	3.98102e-13	22.1656
SMPD1	-0.980934	4.86344	-8.45701	2.15646e-14	4.00286e-13	21.8646
GCHFR	-1.46463	2.85357	-8.45534	2.17757e-14	4.03712e-13	22.0581
NEDD4	-1.0937	3.81494	-8.45196	2.22084e-14	4.11234e-13	21.9169
TLL2	-2.23152	-1.3879	-8.45132	2.22912e-14	4.12265e-13	22.1438
DAZAP1	0.502673	6.77464	8.45021	2.2435e-14	4.14422e-13	21.7414
KLHL38	2.9426	-0.2389	8.44334	2.335e-14	4.308e-13	22.1697
C18orf10	0.923476	6.42586	8.43628	2.43283e-14	4.48307e-13	21.6825
FOXO1	-0.895046	4.42517	-8.43289	2.48126e-14	4.56679e-13	21.7606
ZNF239	1.35678	3.35989	8.43122	2.50557e-14	4.60595e-13	21.9119
MAN2A1	-1.02025	4.14396	-8.4288	2.54102e-14	4.66548e-13	21.7779
MFAP5	-1.9544	4.5426	-8.42848	2.54579e-14	4.66861e-13	21.7415
ABCC3	-1.88932	3.39477	-8.41956	2.6812e-14	4.91101e-13	21.7822
PHLDB2	-1.68094	4.06045	-8.41927	2.68576e-14	4.91345e-13	21.7335
C3orf54	-1.15109	0.350697	-8.41657	2.72818e-14	4.98507e-13	22.0162
POLD4	-0.64561	5.21217	-8.41191	2.80319e-14	5.11599e-13	21.573
PHF19	1.06247	5.2067	8.41038	2.82821e-14	5.15027e-13	21.5892
MTSS1L	1.30191	6.274	8.41034	2.82874e-14	5.15027e-13	21.5349
PTPRG	-1.13375	3.9177	-8.40859	2.85774e-14	5.19686e-13	21.6679
ZNF737	-1.60488	3.19513	-8.40119	2.98321e-14	5.41856e-13	21.6968
TRIM65	0.903559	5.41081	8.40024	2.99975e-14	5.4421e-13	21.5119
FLNC	-1.73029	2.76915	-8.39318	3.12522e-14	5.66298e-13	21.6933
C6orf218	3.55915	-1.34145	8.39281	3.13192e-14	5.66837e-13	21.8084
SIGLEC15	-2.8984	-2.41833	-8.39002	3.1831e-14	5.75415e-13	21.7671
SLC7A2	-2.52532	2.84971	-8.38586	3.26088e-14	5.88776e-13	21.6681
HSPG2	-0.949968	8.15855	-8.3751	3.47088e-14	6.25951e-13	21.3075
HSF1	0.872789	6.88678	8.3716	3.54211e-14	6.38041e-13	21.2893
KIAA1919	-1.30866	1.69002	-8.37098	3.55492e-14	6.39592e-13	21.6882
C14orf132	-1.98511	2.72548	-8.36821	3.61253e-14	6.49189e-13	21.5663
DOCK11	-1.10606	4.01159	-8.36719	3.63388e-14	6.52257e-13	21.4266
C11orf86	4.36881	-2.1041	8.3665	3.64845e-14	6.54099e-13	21.5718
C8orf33	1.00369	6.46756	8.36461	3.68878e-14	6.60372e-13	21.2601
OCA2	4.26457	-0.588602	8.36445	3.69212e-14	6.60372e-13	21.6988
ZFAND1	0.912898	5.19228	8.36369	3.70834e-14	6.62496e-13	21.3152
SULF1	-1.31568	7.42872	-8.36181	3.74912e-14	6.68271e-13	21.2385
GMFG	-0.599162	3.74644	-8.36179	3.74945e-14	6.68271e-13	21.4039
NUP153	0.820999	6.55966	8.36114	3.76372e-14	6.70031e-13	21.2507
SLCO2B1	-0.959866	5.19764	-8.35998	3.78909e-14	6.73759e-13	21.2866
GALNT6	-1.86595	5.13034	-8.35447	3.9121e-14	6.9482e-13	21.2703
TRDMT1	1.24894	2.94189	8.34693	4.08687e-14	7.25014e-13	21.4643
TMEM132B	-2.73371	-2.20358	-8.34487	4.13575e-14	7.32832e-13	21.433
SHROOM4	-1.09196	3.23502	-8.34271	4.18789e-14	7.40752e-13	21.3777
NBEA	-2.02038	1.89205	-8.34262	4.19018e-14	7.40752e-13	21.5241
DPYD	-1.15801	3.9753	-8.34077	4.23516e-14	7.47834e-13	21.2936
RNF8	0.866846	4.95986	8.33922	4.27338e-14	7.53709e-13	21.2028
MARCKS	-0.880444	7.93273	-8.31916	4.79973e-14	8.45563e-13	20.9851
TPST2	-0.88206	4.42859	-8.31787	4.83572e-14	8.50919e-13	21.0879
SLC41A3	0.857956	5.81821	8.3156	4.89983e-14	8.61205e-13	21.0025
CACNA1H	-1.67636	1.44044	-8.31077	5.03871e-14	8.84508e-13	21.3296
BHLHE40	-1.22002	7.39682	-8.31058	5.04404e-14	8.84508e-13	20.9379
RALGAPA2	-1.27046	3.40287	-8.30518	5.20422e-14	9.11547e-13	21.1441
CD99L2	-0.980286	5.23051	-8.30428	5.23147e-14	9.15267e-13	20.9635
C17orf28	-1.35761	5.22549	-8.30396	5.24091e-14	9.15866e-13	20.9765
FMNL3	-0.695657	5.49705	-8.3022	5.2946e-14	9.24187e-13	20.9334
P2RY2	-1.86772	1.69991	-8.2985	5.40912e-14	9.43096e-13	21.2669
COL6A2	-1.01467	9.29965	-8.29338	5.57181e-14	9.70349e-13	20.848
CCDC14	1.07951	5.79633	8.29144	5.63464e-14	9.80169e-13	20.8748
CTBS	-0.833009	4.43057	-8.28801	5.74735e-14	9.98635e-13	20.9273
FOXP1	-0.951066	5.39414	-8.28279	5.92338e-14	1.0275e-12	20.8267
AKR1B10	-5.12488	-2.20057	-8.28269	5.92699e-14	1.0275e-12	21.1687
TMEM90B	-1.7649	1.16935	-8.28107	5.98247e-14	1.03594e-12	21.1885
LYL1	-0.765778	1.54956	-8.27906	6.05258e-14	1.04689e-12	21.1631
ELOVL5	-0.998695	6.96007	-8.27868	6.06562e-14	1.04796e-12	20.7587
SH3TC1	-0.919708	3.45041	-8.27802	6.08911e-14	1.05082e-12	20.9509
EBAG9	0.782961	4.97378	8.27774	6.09883e-14	1.05131e-12	20.8215
SETDB1	0.804847	6.21595	8.27566	6.17239e-14	1.06278e-12	20.7607
SMPDL3A	-1.45358	3.2641	-8.27244	6.28827e-14	1.08151e-12	20.9616
ABCC6	-2.09726	-0.228711	-8.26477	6.57343e-14	1.12928e-12	21.1628
TPSAB1	-2.65594	1.60736	-8.26442	6.58658e-14	1.13026e-12	21.0676
KLF9	-1.18215	5.06955	-8.25849	6.81601e-14	1.16832e-12	20.7082
ACSM1	-3.70217	-1.44311	-8.25739	6.85946e-14	1.17444e-12	21.0785
ACTL6A	0.829171	6.54802	8.2509	7.12125e-14	1.21789e-12	20.611
TNS1	-0.985423	6.59651	-8.25061	7.13302e-14	1.21854e-12	20.6059
CUX2	-3.46014	-1.89999	-8.24802	7.24039e-14	1.23549e-12	20.985
ARHGEF10L	0.944029	5.5908	8.24729	7.27102e-14	1.23763e-12	20.6276
C1orf51	1.89017	3.37331	8.24718	7.27574e-14	1.23763e-12	20.8913
C10orf2	0.955037	4.55454	8.24714	7.27728e-14	1.23763e-12	20.7071
CMTM5	4.43947	-3.2129	8.24618	7.31772e-14	1.24311e-12	20.8278
POGK	0.912716	7.09241	8.24565	7.34021e-14	1.24555e-12	20.5724
DPP4	-1.82711	2.73426	-8.24416	7.40364e-14	1.25491e-12	20.8627
GTF2H4	0.618335	4.87743	8.2429	7.45749e-14	1.26263e-12	20.643
GATAD2B	0.834879	6.25909	8.23797	7.67276e-14	1.29763e-12	20.551
RBM38	1.05477	5.96672	8.23768	7.68569e-14	1.2977e-12	20.5533
GGT5	-1.05347	4.68181	-8.23758	7.69019e-14	1.2977e-12	20.6119
KIF14	1.16428	4.2628	8.23576	7.7711e-14	1.3099e-12	20.71
ADORA3	-1.3135	2.35595	-8.2353	7.79162e-14	1.31191e-12	20.8523
CKS1B	1.0488	6.3653	8.23382	7.8588e-14	1.32175e-12	20.5189
SLC9A5	-1.56167	-0.229346	-8.23241	7.92292e-14	1.33107e-12	20.982
FRMD4B	-1.18205	4.17393	-8.22382	8.32506e-14	1.39709e-12	20.595
ZNF696	0.959302	3.87977	8.22343	8.34358e-14	1.39865e-12	20.622
TMEM175	-0.79086	3.73753	-8.22115	8.45403e-14	1.41561e-12	20.6055
RAPGEF3	-1.1753	2.33058	-8.22006	8.50759e-14	1.42301e-12	20.7386
ZBTB5	0.86963	4.99998	8.21903	8.55804e-14	1.42988e-12	20.5096
SULT2B1	-2.27965	1.28074	-8.21882	8.5683e-14	1.43002e-12	20.834
NOLC1	0.714571	7.44297	8.21592	8.71263e-14	1.45252e-12	20.3953
NUDT18	-0.942456	2.41721	-8.21012	9.00917e-14	1.50031e-12	20.6962
ABCA8	-2.48316	-0.371396	-8.20834	9.10168e-14	1.51406e-12	20.845
VWF	-1.0877	6.72623	-8.20773	9.1338e-14	1.51775e-12	20.3582
GPC6	-1.56857	3.57105	-8.20246	9.41529e-14	1.56282e-12	20.537
SMURF2	0.807931	5.01774	8.20107	9.49106e-14	1.57368e-12	20.4045
SLC2A10	-1.42539	4.61813	-8.19542	9.8051e-14	1.62398e-12	20.3838
NHSL2	-1.30424	0.245934	-8.19385	9.89377e-14	1.6359e-12	20.7592
CRISPLD1	2.66084	4.8206	8.19377	9.89861e-14	1.6359e-12	20.4571
TSNARE1	1.17614	3.70821	8.19209	9.99436e-14	1.64994e-12	20.462
CILP	-2.35118	4.98817	-8.19147	1.00305e-13	1.6541e-12	20.3527
UBAP2L	0.69732	8.00369	8.18654	1.03191e-13	1.69911e-12	20.2275
SYT7	1.55209	5.77416	8.18643	1.03257e-13	1.69911e-12	20.2905
FAM78A	-0.590079	3.20219	-8.1857	1.03689e-13	1.70437e-12	20.4559
E2F5	1.36218	4.0471	8.17996	1.0717e-13	1.75969e-12	20.398
PTGER3	-1.72984	2.14689	-8.17922	1.07632e-13	1.76537e-12	20.535
GRAP	-0.792642	2.32786	-8.1781	1.08324e-13	1.77481e-12	20.5136
CHRM1	2.75648	1.95315	8.17234	1.11978e-13	1.8327e-12	20.5548
PLAU	-1.19262	6.41145	-8.16692	1.1552e-13	1.88865e-12	20.1315
EMX2OS	-2.01439	-0.100423	-8.16588	1.16215e-13	1.89797e-12	20.6084
UCK2	0.964851	5.54582	8.16412	1.17392e-13	1.91514e-12	20.1526
LY86	-0.87088	2.49688	-8.16319	1.18023e-13	1.92337e-12	20.4124
REEP5	-0.739216	7.23949	-8.16184	1.18944e-13	1.93631e-12	20.0881
TFAP4	0.831224	4.22821	8.16011	1.20136e-13	1.95362e-12	20.2482
SLMO1	1.37867	2.21334	8.15282	1.25275e-13	2.03501e-12	20.4443
SLC28A1	3.35669	-1.26312	8.15048	1.26972e-13	2.06038e-12	20.4731
FAM102B	1.08778	5.43375	8.14875	1.28239e-13	2.07872e-12	20.0907
DPT	-1.83622	3.95405	-8.14682	1.29665e-13	2.09961e-12	20.1684
CHDH	1.44378	4.17199	8.14542	1.30713e-13	2.11432e-12	20.1791
GPR4	-0.890304	2.96201	-8.14328	1.32332e-13	2.13824e-12	20.249
RANBP3L	-2.75624	-1.733	-8.14117	1.33947e-13	2.16204e-12	20.4394
RANGAP1	0.67498	7.42903	8.13861	1.35926e-13	2.19166e-12	19.9543
COL24A1	-1.86325	0.243058	-8.13656	1.37541e-13	2.21535e-12	20.4406
MOG	4.67107	-3.44783	8.13166	1.41463e-13	2.27612e-12	20.1573
C3orf57	-4.2299	0.997163	-8.13077	1.42188e-13	2.28537e-12	20.392
ABI3BP	-1.65994	2.87118	-8.13025	1.42612e-13	2.28976e-12	20.1715
C1orf43	0.708646	8.36814	8.1298	1.42981e-13	2.29326e-12	19.906
CHST3	1.21493	5.55615	8.12893	1.43697e-13	2.30233e-12	19.9696
VAMP5	-0.790218	4.04597	-8.12652	1.45699e-13	2.33195e-12	20.0272
FGF14	-1.60733	1.22279	-8.12551	1.46543e-13	2.343e-12	20.3179
SETD7	-0.813768	6.31931	-8.12478	1.4716e-13	2.35039e-12	19.897
PIK3R1	-1.42288	6.5371	-8.12399	1.47833e-13	2.35867e-12	19.8944
PRR24	-0.750049	3.05521	-8.12378	1.48007e-13	2.35897e-12	20.1516
YPEL2	-1.03888	4.34006	-8.12358	1.48176e-13	2.35919e-12	19.9999
TLR4	-0.868571	3.91858	-8.12144	1.50011e-13	2.38374e-12	20.0284
CKAP2L	1.08177	3.75398	8.12141	1.50031e-13	2.38374e-12	20.0986
SCNM1	0.794397	5.47252	8.12111	1.50291e-13	2.38538e-12	19.9113
GIT1	0.729302	6.56977	8.11993	1.51311e-13	2.39906e-12	19.8593
C7orf43	-0.773071	4.08544	-8.11749	1.53448e-13	2.43042e-12	19.9815
CCL14	-1.65939	1.26721	-8.11577	1.54969e-13	2.45195e-12	20.2396
S100A7A	-5.64361	-2.2612	-8.10608	1.63825e-13	2.58939e-12	20.2478
STEAP2	-1.79531	3.30068	-8.10526	1.64595e-13	2.59886e-12	20.0295
CNKSR3	1.32994	4.49161	8.10309	1.66656e-13	2.62615e-12	19.9149
ARHGAP20	-1.50512	0.124876	-8.10308	1.66668e-13	2.62615e-12	20.2566
TOM1L2	-0.878287	5.32048	-8.09978	1.69855e-13	2.67359e-12	19.7797
LTC4S	-1.76161	-1.26718	-8.09396	1.7561e-13	2.76132e-12	20.1802
UNG	0.869283	6.18556	8.08997	1.79673e-13	2.82229e-12	19.7074
GDF15	-2.87049	0.941799	-8.08895	1.80726e-13	2.83591e-12	20.1269
CHST15	-1.05486	4.99913	-8.08706	1.82703e-13	2.86398e-12	19.7335
THNSL1	1.44273	3.9911	8.08513	1.84725e-13	2.89269e-12	19.8782
FAM124B	-1.26656	0.159017	-8.0843	1.85608e-13	2.90353e-12	20.1474
TTC28	-1.07727	3.74107	-8.08101	1.8914e-13	2.95575e-12	19.8274
CRABP1	4.70058	4.23905	8.07466	1.96151e-13	3.06216e-12	19.9283
TFF3	-3.96501	-0.271232	-8.06831	2.03413e-13	3.17228e-12	20.0575
SF3B4	0.797965	7.1954	8.06389	2.08617e-13	3.24818e-12	19.5332
KLK4	-2.78252	-0.852787	-8.06382	2.08707e-13	3.24818e-12	20.0408
SMG5	0.847168	7.64953	8.06204	2.10842e-13	3.27806e-12	19.5214
TBC1D22B	0.749852	4.94364	8.05818	2.15555e-13	3.34792e-12	19.5947
RHOJ	-0.97569	2.36528	-8.05558	2.18786e-13	3.39388e-12	19.8269
MAPK15	2.97279	1.42169	8.05544	2.1896e-13	3.39388e-12	19.9672
FZD6	1.14035	5.96457	8.05166	2.23736e-13	3.46382e-12	19.5079
HJURP	0.981288	4.88686	8.05152	2.23927e-13	3.46382e-12	19.5727
TSPAN9	-1.01093	6.04366	-8.05106	2.24505e-13	3.46923e-12	19.4847
RPP38	0.833149	4.70394	8.04665	2.30247e-13	3.55435e-12	19.5437
HEATR1	0.932226	6.49463	8.04493	2.32528e-13	3.58593e-12	19.4507
ST3GAL5	-1.28355	3.1792	-8.04297	2.35148e-13	3.62265e-12	19.662
KCNJ12	-2.10639	-0.200253	-8.04002	2.39149e-13	3.68057e-12	19.9092
TMEM87B	-0.814477	5.64203	-8.03806	2.41834e-13	3.71814e-12	19.4239
TTC8	-0.873377	3.79182	-8.03493	2.46197e-13	3.78139e-12	19.5582
CALCRL	-1.32806	4.10463	-8.0341	2.4738e-13	3.79574e-12	19.526
HAAO	-1.92316	2.36471	-8.03243	2.49747e-13	3.82819e-12	19.6949
RUNX1	-0.817898	7.1198	-8.03044	2.52599e-13	3.86801e-12	19.3442
DCAF5	-0.719711	5.73092	-8.02976	2.53588e-13	3.87926e-12	19.3702
HRCT1	3.30989	2.35823	8.02765	2.56659e-13	3.9223e-12	19.7403
YY1AP1	0.755139	6.99994	8.02699	2.57632e-13	3.93321e-12	19.3291
SFRS13B	1.87469	1.70785	8.02465	2.611e-13	3.98216e-12	19.7973
TCF20	0.942091	6.38086	8.02063	2.67172e-13	4.07069e-12	19.3087
RAD51	0.889332	3.86145	8.01995	2.68199e-13	4.08226e-12	19.4802
CTSO	-0.919434	4.98083	-8.0172	2.72447e-13	4.14277e-12	19.3456
SHOX2	-1.45674	2.06976	-8.01657	2.73432e-13	4.1536e-12	19.6447
XBP1	-1.11024	8.15179	-8.01326	2.78655e-13	4.22873e-12	19.2511
TRPC6	-1.29079	1.16944	-8.0088	2.85841e-13	4.33229e-12	19.6836
BEAN	-2.15234	-0.0160498	-8.00867	2.86049e-13	4.33229e-12	19.7325
SNAP23	-0.6599	5.72007	-8.00653	2.8956e-13	4.38111e-12	19.2398
BLVRB	-1.06835	5.34381	-8.00209	2.96995e-13	4.48914e-12	19.2323
NT5DC3	1.22564	4.34092	7.99545	3.08465e-13	4.65789e-12	19.3029
PIP5K1A	0.845155	6.59813	7.98988	3.18421e-13	4.7996e-12	19.1326
STAB1	-0.92491	5.40761	-7.98985	3.18481e-13	4.7996e-12	19.1652
EPB41L4A	-1.503	3.25818	-7.98295	3.31259e-13	4.98723e-12	19.3204
NTM	-1.46298	2.70874	-7.98267	3.31798e-13	4.99041e-12	19.3656
DNMBP	-1.2842	3.82275	-7.97967	3.37505e-13	5.07124e-12	19.2527
DOCK10	-0.663579	4.05014	-7.97576	3.45125e-13	5.18063e-12	19.1926
KIF2C	1.05259	5.82325	7.97254	3.51513e-13	5.27131e-12	19.0706
RPRD1A	0.875853	6.04325	7.97038	3.55862e-13	5.33128e-12	19.0472
SPTLC2	-0.774278	5.99087	-7.96936	3.57952e-13	5.35731e-12	19.0235
KIAA1045	3.41775	0.0197986	7.96667	3.63478e-13	5.43468e-12	19.5035
ANLN	1.13785	6.35324	7.96627	3.64306e-13	5.44171e-12	19.0142
GCNT2	1.57886	5.44228	7.96593	3.64997e-13	5.44668e-12	19.0641
LRRN4CL	-1.74636	-0.584033	-7.96377	3.69524e-13	5.50883e-12	19.4873
PLSCR4	-1.12553	3.53781	-7.96348	3.70143e-13	5.51267e-12	19.2058
UQCRQ	-0.756934	6.11922	-7.96064	3.76164e-13	5.59686e-12	18.9669
ADSL	0.610253	5.87212	7.957	3.8405e-13	5.70862e-12	18.959
FAM82A1	-1.23187	1.1138	-7.95421	3.90193e-13	5.79428e-12	19.3847
TLR5	1.42419	3.8491	7.95309	3.92698e-13	5.82578e-12	19.1321
CYTL1	-2.09541	-1.0166	-7.95248	3.9406e-13	5.8403e-12	19.4086
SFRS3	0.408609	8.31225	7.94765	4.05051e-13	5.99735e-12	18.8757
HOXC5	-1.28984	-0.283214	-7.94558	4.09856e-13	6.0626e-12	19.3871
SERPINB5	3.04293	4.98594	7.9416	4.19249e-13	6.19552e-12	19.1453
MSX1	-1.26751	1.20551	-7.93653	4.31511e-13	6.37054e-12	19.265
MVP	-0.841075	6.7905	-7.9352	4.34786e-13	6.41267e-12	18.8116
KIAA0196	0.671814	6.35779	7.9322	4.42272e-13	6.51676e-12	18.8088
SMC4	0.81678	7.12273	7.92052	4.72634e-13	6.95741e-12	18.7332
MECOM	-1.64398	2.97132	-7.91909	4.76516e-13	7.00157e-12	19.0153
MS4A6A	-0.809689	4.96054	-7.91907	4.76554e-13	7.00157e-12	18.7997
LGI2	-1.42597	2.31658	-7.91681	4.8272e-13	7.08533e-12	19.0615
COL13A1	-1.55144	1.11682	-7.91652	4.83506e-13	7.08556e-12	19.1556
GPRIN2	2.61157	3.23584	7.91647	4.83667e-13	7.08556e-12	19.0808
SMOC2	-1.45456	4.97192	-7.90966	5.02749e-13	7.35802e-12	18.7466
SH3D19	-1.01845	5.19374	-7.90902	5.04559e-13	7.37741e-12	18.7348
MRPL15	0.925811	6.34963	7.90885	5.05044e-13	7.37742e-12	18.6741
SKA3	1.05491	4.18803	7.90818	5.06983e-13	7.39864e-12	18.8355
ADRB2	-1.75863	0.199813	-7.90686	5.10797e-13	7.44716e-12	19.1551
SNRPC	0.636681	6.53181	7.90667	5.11337e-13	7.4479e-12	18.6558
PPPDE1	0.812349	6.84415	7.90642	5.12068e-13	7.45143e-12	18.6549
TC2N	-1.31864	6.3686	-7.90535	5.15195e-13	7.48977e-12	18.6838
TIPRL	0.762076	6.32814	7.90377	5.19834e-13	7.54999e-12	18.649
OXER1	-1.96529	0.741371	-7.90334	5.21123e-13	7.5615e-12	19.12
ZNF7	0.908471	4.95628	7.90276	5.22833e-13	7.57908e-12	18.7101
FAM91A1	0.739015	6.4158	7.89518	5.45832e-13	7.90496e-12	18.5977
ZNF706	0.734953	6.53767	7.89135	5.57841e-13	8.07119e-12	18.5666
MSRB3	-1.20327	4.542	-7.88772	5.69445e-13	8.23126e-12	18.6599
PELP1	0.69082	6.45366	7.88143	5.9015e-13	8.52246e-12	18.516
GRASP	-1.05025	1.87026	-7.87944	5.96847e-13	8.611e-12	18.8924
ITPR1	-1.27429	4.20347	-7.87499	6.121e-13	8.8189e-12	18.6162
HOPX	-1.52143	2.81546	-7.8749	6.12416e-13	8.8189e-12	18.7553
NEK6	-0.902597	5.46521	-7.87468	6.13176e-13	8.8215e-12	18.5066
ADAP2	-0.66834	3.60174	-7.87144	6.24529e-13	8.97636e-12	18.6449
TBX5	-1.42433	0.820338	-7.86688	6.40911e-13	9.20312e-12	18.9018
SALL1	-1.71941	-0.400214	-7.86321	6.54396e-13	9.38789e-12	18.9314
P2RY8	-0.608877	2.55427	-7.85561	6.83193e-13	9.79179e-12	18.6606
EHMT2	0.698785	6.78809	7.85449	6.87531e-13	9.84469e-12	18.3602
PROM1	2.71739	6.71083	7.85217	6.9663e-13	9.9656e-12	18.4668
RHBDF2	0.724283	5.63377	7.85033	7.03924e-13	1.00605e-11	18.3826
SPRED2	-1.01159	5.18049	-7.85001	7.05202e-13	1.00693e-11	18.3957
RGMB	-0.89595	4.3979	-7.84956	7.07004e-13	1.00856e-11	18.4586
FUT1	1.53091	2.54504	7.84755	7.15111e-13	1.01917e-11	18.6796
KNDC1	-3.82376	-2.84025	-7.8459	7.21803e-13	1.02774e-11	18.7027
POLR2F	0.824094	5.52475	7.84461	7.2713e-13	1.03436e-11	18.3513
CDK19	1.01724	5.64079	7.84273	7.34896e-13	1.04443e-11	18.3446
CDC123	0.877752	6.68418	7.84228	7.36786e-13	1.04614e-11	18.2952
C6orf27	1.87769	0.494292	7.84008	7.46012e-13	1.05825e-11	18.8034
RHPN2	1.62902	5.14907	7.83601	7.63396e-13	1.0819e-11	18.3582
WISP2	-2.27652	2.86385	-7.83239	7.79222e-13	1.10331e-11	18.4907
CXXC5	-1.17329	3.45601	-7.83059	7.87192e-13	1.11355e-11	18.4335
RFWD3	0.78722	5.97369	7.82952	7.91949e-13	1.11924e-11	18.2548
SLC38A6	-0.799851	2.72077	-7.82742	8.01436e-13	1.13126e-11	18.5124
CHL1	-2.51145	1.15574	-7.82731	8.01935e-13	1.13126e-11	18.6676
ALDH3B2	-3.02775	4.55489	-7.82587	8.08481e-13	1.13943e-11	18.377
C8orf30A	0.894525	5.70802	7.82405	8.16878e-13	1.1502e-11	18.2184
NR2C2AP	0.823849	5.04967	7.8231	8.21249e-13	1.15529e-11	18.2601
AFMID	-0.990126	4.59424	-7.82229	8.25054e-13	1.15957e-11	18.2849
CHST7	-0.911732	1.24164	-7.81924	8.39406e-13	1.17865e-11	18.6252
COL18A1	-0.972285	7.70105	-7.81879	8.41549e-13	1.18057e-11	18.1535
POF1B	-3.02634	0.527201	-7.81831	8.43804e-13	1.18265e-11	18.6696
CCDC159	-0.976316	2.36562	-7.81325	8.68302e-13	1.21586e-11	18.473
DDN	2.36239	-0.0161748	7.8124	8.72484e-13	1.22059e-11	18.6549
CLDN4	1.17754	8.24543	7.8106	8.814e-13	1.23194e-11	18.1266
SCML2	1.87972	2.52211	7.80756	8.96699e-13	1.25217e-11	18.492
DSTYK	0.816501	5.46048	7.80356	9.17227e-13	1.27966e-11	18.1374
ATOX1	-0.775027	5.4593	-7.80307	9.19769e-13	1.28203e-11	18.111
MTMR12	0.984404	6.26565	7.80151	9.27877e-13	1.29215e-11	18.0928
CILP2	-1.76693	2.88296	-7.79978	9.37002e-13	1.30367e-11	18.3408
TRPM6	2.90482	-0.224848	7.79855	9.43561e-13	1.31159e-11	18.5788
TMOD2	1.08735	4.2894	7.79684	9.52736e-13	1.32314e-11	18.1953
APH1A	0.781502	8.49566	7.79461	9.64807e-13	1.33868e-11	18.0201
AHCTF1	0.782511	6.77441	7.79399	9.68155e-13	1.3421e-11	18.0286
KLF2	-0.912923	3.74555	-7.78941	9.93531e-13	1.37603e-11	18.1595
HS3ST2	-2.27236	0.0995694	-7.78814	1.0007e-12	1.3847e-11	18.5084
SPG11	-0.674696	5.6701	-7.78672	1.00876e-12	1.39459e-11	18.0137
VPS18	-0.645495	4.98263	-7.78294	1.03054e-12	1.42339e-11	18.0261
LEMD1	3.97103	-0.179941	7.78131	1.04006e-12	1.43525e-11	18.4702
SGK1	-1.13036	5.86526	-7.77707	1.06525e-12	1.46868e-11	17.9531
CHN2	-1.75152	0.746937	-7.77639	1.06935e-12	1.473e-11	18.4224
SLC46A3	-1.23691	3.81432	-7.77066	1.10448e-12	1.52001e-11	18.0646
CABYR	1.72937	3.01412	7.76896	1.11511e-12	1.53325e-11	18.2236
CIT	0.999656	4.89242	7.76859	1.11744e-12	1.53507e-11	17.992
BATF	-1.20187	2.48037	-7.76244	1.15689e-12	1.58783e-11	18.1553
C17orf53	0.880685	2.80806	7.75846	1.18317e-12	1.62243e-11	18.1534
SEMA3F	-1.06727	5.44103	-7.75782	1.18745e-12	1.62684e-11	17.8612
MGAT4A	-1.11011	5.48888	-7.75648	1.19642e-12	1.6373e-11	17.8794
ORAI3	-0.96784	4.05966	-7.75636	1.19724e-12	1.6373e-11	17.9605
SERPINE1	-1.60349	5.48077	-7.75219	1.22572e-12	1.67474e-11	17.8294
MCTP1	-1.23546	1.80111	-7.75179	1.2285e-12	1.67703e-11	18.192
CRTC2	0.70321	6.20625	7.7478	1.25644e-12	1.71365e-11	17.777
WDR67	0.888709	3.87078	7.74551	1.27279e-12	1.73439e-11	17.9411
MYO5B	1.52404	6.41659	7.74502	1.27627e-12	1.73645e-11	17.797
COL6A1	-0.975309	9.03845	-7.74498	1.27658e-12	1.73645e-11	17.7506
RUVBL1	0.75518	6.26359	7.7446	1.27933e-12	1.73863e-11	17.7568
MGC45800	-2.31989	-1.64107	-7.74389	1.28441e-12	1.74398e-11	18.2361
LRRFIP1	-0.746195	6.77259	-7.7423	1.296e-12	1.75815e-11	17.7346
TTYH1	4.31236	3.50081	7.73998	1.31306e-12	1.77971e-11	18.0662
DEGS2	-2.07278	1.48406	-7.73566	1.34537e-12	1.82187e-11	18.1251
TTYH3	-0.979827	7.28187	-7.73502	1.35027e-12	1.82689e-11	17.6874
FANCA	1.14484	4.73575	7.7342	1.35651e-12	1.8337e-11	17.8121
FYCO1	-0.73199	5.19935	-7.73296	1.366e-12	1.84488e-11	17.7366
SLC29A1	1.27438	6.87904	7.73215	1.37223e-12	1.85166e-11	17.6847
NUP93	0.681731	6.21122	7.73141	1.37799e-12	1.85779e-11	17.6869
DTWD2	-0.824648	2.44311	-7.73116	1.3799e-12	1.85819e-11	18.0247
DDO	-1.44008	-0.0097027	-7.73106	1.38073e-12	1.85819e-11	18.2032
PTPRF	0.898361	9.54877	7.72556	1.42411e-12	1.91488e-11	17.6445
KAT2A	0.752865	5.65462	7.72419	1.43516e-12	1.92667e-11	17.6663
NUDT5	0.872247	6.18688	7.72416	1.43542e-12	1.92667e-11	17.6503
THSD4	-1.54415	3.25314	-7.72075	1.46323e-12	1.96228e-11	17.8564
FAM174A	-0.860277	3.06816	-7.7203	1.46687e-12	1.96543e-11	17.8848
GALNTL2	-1.8901	1.9265	-7.71893	1.47824e-12	1.97892e-11	17.9906
PCDHGA5	-2.03444	-0.624011	-7.71848	1.48198e-12	1.98218e-11	18.1422
CCT3	0.698085	9.18426	7.71586	1.50406e-12	2.00995e-11	17.586
MDFIC	-0.85359	5.37975	-7.71317	1.52696e-12	2.03876e-11	17.6385
TCF19	1.07789	5.63464	7.70626	1.58747e-12	2.1177e-11	17.5862
MRPS18B	0.706875	6.2818	7.70462	1.60218e-12	2.13545e-11	17.5325
NAALADL1	-1.00539	0.413781	-7.70257	1.62073e-12	2.15828e-11	18.0312
RARRES3	-1.3355	4.89275	-7.70219	1.62424e-12	2.16106e-11	17.6108
RAB8B	-0.60197	4.72131	-7.69464	1.69464e-12	2.25276e-11	17.5623
FAM113B	-0.908229	3.05075	-7.69226	1.71746e-12	2.2811e-11	17.7086
LRRC37B	0.862174	2.72697	7.69075	1.7321e-12	2.29854e-11	17.7862
DPEP2	-1.02465	0.474736	-7.6891	1.74821e-12	2.3179e-11	17.9382
RIPK2	0.940566	5.71861	7.68871	1.75207e-12	2.321e-11	17.4758
UTRN	-0.910193	6.13221	-7.68332	1.80589e-12	2.39021e-11	17.4396
LRRC8D	1.20392	6.04595	7.68038	1.83597e-12	2.42791e-11	17.4271
IKBIP	-0.784895	4.15268	-7.67873	1.8531e-12	2.44844e-11	17.5282
FAM83G	1.14752	2.84085	7.67772	1.86361e-12	2.46019e-11	17.7211
AVPR1A	-1.48163	-0.13766	-7.67727	1.8683e-12	2.46424e-11	17.9114
C13orf33	-1.6562	2.41239	-7.6762	1.87958e-12	2.47575e-11	17.7103
COPA	0.765336	9.02721	7.67614	1.88027e-12	2.47575e-11	17.365
KLRB1	-1.19663	0.36861	-7.67472	1.89525e-12	2.49331e-11	17.8583
IL6ST	-1.08896	3.98594	-7.6729	1.9147e-12	2.51672e-11	17.5458
ADAM23	-1.98556	-0.606174	-7.67261	1.91784e-12	2.51867e-11	17.8927
ZNF366	-1.28918	-0.474688	-7.67196	1.92482e-12	2.52567e-11	17.8882
EXO1	1.04197	4.65057	7.66714	1.97761e-12	2.5927e-11	17.4535
RNASE6	-0.748068	3.54836	-7.66524	1.99886e-12	2.6183e-11	17.5124
AXL	-0.881835	5.32803	-7.66105	2.04637e-12	2.67823e-11	17.3386
BTNL9	-1.74733	0.80187	-7.66059	2.05163e-12	2.68281e-11	17.7569
TPSB2	-2.60878	2.19263	-7.65862	2.07448e-12	2.71036e-11	17.6162
IL20RA	-2.3817	1.87222	-7.6519	2.15415e-12	2.81203e-11	17.6511
ZNF250	1.04809	4.14749	7.64977	2.18009e-12	2.84346e-11	17.3797
UCHL5	0.721097	5.33966	7.64925	2.18635e-12	2.84918e-11	17.2796
CCDC86	0.712646	5.44045	7.63748	2.33557e-12	3.04104e-11	17.2007
FAM49B	0.710304	6.60997	7.6341	2.38021e-12	3.09652e-11	17.1366
LGR6	3.71289	2.62094	7.62285	2.53494e-12	3.29499e-11	17.4734
PPIL1	0.748139	5.48876	7.62202	2.5468e-12	3.30758e-11	17.1178
SYTL4	-1.09294	3.1661	-7.62161	2.55259e-12	3.31228e-11	17.313
BMPR2	-0.543032	6.76281	-7.62142	2.55531e-12	3.31298e-11	17.0707
SLC44A4	-3.93669	1.04234	-7.61857	2.59644e-12	3.36344e-11	17.5198
MTUS1	-1.49919	5.72088	-7.61836	2.59939e-12	3.36439e-11	17.09
EIF2C2	1.06054	4.58455	7.61733	2.61443e-12	3.38098e-11	17.1564
PARVA	-0.699	6.37427	-7.61685	2.62151e-12	3.38726e-11	17.0488
KCNJ15	-1.80198	0.905861	-7.61652	2.62638e-12	3.39068e-11	17.535
DUSP10	-1.46373	3.84593	-7.61463	2.65427e-12	3.42378e-11	17.1929
ZNF639	0.813302	5.45037	7.61051	2.71625e-12	3.50077e-11	17.0579
CBLB	-0.696389	4.64271	-7.60589	2.7873e-12	3.5893e-11	17.0895
TOMM20	0.832383	8.4706	7.60138	2.85849e-12	3.67787e-11	16.9475
ABCB1	-1.33785	0.673324	-7.60069	2.86963e-12	3.68908e-11	17.4434
YRDC	0.772456	4.71837	7.59744	2.92226e-12	3.75357e-11	17.0408
MICAL2	-1.04586	6.28963	-7.59486	2.96466e-12	3.80481e-11	16.9291
SYT17	-2.02713	0.667467	-7.5934	2.98897e-12	3.83278e-11	17.4081
FAM13C	-1.59158	0.935054	-7.58878	3.06718e-12	3.92976e-11	17.3832
PRDM1	-0.824305	4.28095	-7.58734	3.09187e-12	3.95806e-11	17.0043
RPL30	0.761597	9.95106	7.58638	3.10855e-12	3.97608e-11	16.8773
ACSL6	2.83169	0.0519859	7.58524	3.12837e-12	3.99766e-11	17.4138
DNAJC12	-2.23855	1.16743	-7.58501	3.13243e-12	3.99766e-11	17.3631
MFI2	2.33604	4.82566	7.58496	3.1333e-12	3.99766e-11	17.0717
CPSF1	0.826694	6.7865	7.58276	3.17209e-12	4.04376e-11	16.8492
FAH	-1.09116	4.83509	-7.58251	3.17654e-12	4.04535e-11	16.9298
RGS5	-1.56406	5.68248	-7.58239	3.17866e-12	4.04535e-11	16.8868
FUT8	-0.925717	4.62887	-7.5808	3.20698e-12	4.07799e-11	16.9416
PLEKHG1	1.08369	5.18413	7.58051	3.21222e-12	4.08123e-11	16.9221
BCL6B	-0.922789	3.41254	-7.57557	3.30205e-12	4.19187e-11	17.0222
TPK1	-1.1634	1.31717	-7.5748	3.31623e-12	4.20636e-11	17.2612
MYO1F	-0.570393	4.1726	-7.57316	3.3468e-12	4.24161e-11	16.9295
CENPA	1.06891	4.05026	7.57183	3.37175e-12	4.26967e-11	16.9932
KIF15	0.947529	4.23871	7.56771	3.45015e-12	4.36531e-11	16.9498
GALNT7	-1.23452	5.21283	-7.5646	3.51062e-12	4.43814e-11	16.8118
RACGAP1	0.794874	5.89371	7.56371	3.52807e-12	4.45649e-11	16.7799
POP1	1.00277	4.35493	7.56321	3.53795e-12	4.46527e-11	16.8828
TRIM68	-1.57158	2.88727	-7.56232	3.55548e-12	4.48367e-11	17.0495
SEMA3A	-2.15793	0.704055	-7.55828	3.63647e-12	4.58201e-11	17.2428
ADAMTSL1	-1.32162	1.9032	-7.55631	3.67663e-12	4.62878e-11	17.1015
ST8SIA4	-0.843148	3.86082	-7.5542	3.72022e-12	4.67979e-11	16.8732
ENTPD3	-1.93993	0.768156	-7.54972	3.81445e-12	4.79437e-11	17.1989
ARHGAP11A	0.975977	5.04907	7.54832	3.84418e-12	4.82774e-11	16.7585
GCC2	-0.682131	5.189	-7.54811	3.84881e-12	4.82958e-11	16.7269
SHROOM1	-1.22193	2.61848	-7.5452	3.91164e-12	4.90437e-11	16.9566
VEPH1	1.8904	1.82772	7.54493	3.9175e-12	4.90767e-11	17.0999
RDBP	0.593786	6.38471	7.54463	3.92418e-12	4.90865e-11	16.647
APH1B	-0.898246	3.44458	-7.5446	3.92473e-12	4.90865e-11	16.8656
PKIB	-1.74446	3.18769	-7.54363	3.94609e-12	4.93132e-11	16.9039
PNPT1	0.70616	5.66028	7.54265	3.96762e-12	4.95415e-11	16.6725
ITGA8	-1.82523	-0.675748	-7.53924	4.0438e-12	5.04452e-11	17.1637
ATAD5	0.864467	3.02211	7.53912	4.04662e-12	5.04452e-11	16.9317
TADA2A	0.72463	3.19849	7.5364	4.10827e-12	5.11718e-11	16.8724
SNX29	-0.679284	4.66542	-7.53461	4.14948e-12	5.16429e-11	16.683
CRY2	-0.68995	4.87257	-7.53306	4.18554e-12	5.20491e-11	16.6599
CH25H	-1.55105	0.701218	-7.5299	4.2598e-12	5.29293e-11	17.0763
IGF2	-2.74662	4.97314	-7.52879	4.28622e-12	5.319e-11	16.6609
DHTKD1	0.959776	6.65348	7.52873	4.28777e-12	5.319e-11	16.5649
CDK2AP1	0.905731	8.21212	7.52817	4.30104e-12	5.33112e-11	16.5432
PFDN5	-0.495716	7.35491	-7.51926	4.51976e-12	5.59767e-11	16.492
C1orf198	0.8921	7.53197	7.51258	4.69116e-12	5.80522e-11	16.4595
TFDP1	1.13328	7.1749	7.51119	4.72752e-12	5.84545e-11	16.4579
FBXL5	-0.534389	6.1182	-7.51013	4.75536e-12	5.87511e-11	16.4639
CLEC3B	-1.39502	1.97814	-7.50806	4.81054e-12	5.93846e-11	16.8086
C9orf150	-1.65765	3.87312	-7.50673	4.84613e-12	5.97754e-11	16.6422
UTP18	0.638997	5.45234	7.50555	4.87809e-12	6.0121e-11	16.4711
C20orf196	-1.03648	1.3111	-7.50389	4.92347e-12	6.06312e-11	16.8979
AG2	-1.12967	3.02006	-7.49962	5.04166e-12	6.20365e-11	16.6444
DEM1	0.822904	3.69033	7.49941	5.04771e-12	6.20608e-11	16.6144
FBXO32	1.61354	6.14234	7.49451	5.18695e-12	6.37212e-11	16.3917
TRANK1	-0.818039	4.65674	-7.49264	5.24109e-12	6.43344e-11	16.4524
CXCL17	-4.77478	1.74525	-7.49141	5.27705e-12	6.47236e-11	16.7978
CD84	-0.807471	2.38713	-7.48777	5.38501e-12	6.59945e-11	16.6509
BTBD3	1.01957	5.8792	7.48651	5.42275e-12	6.64036e-11	16.3643
HIF1A	-0.778982	7.25332	-7.48496	5.46967e-12	6.68802e-11	16.309
GTSE1	1.0671	4.448	7.48494	5.47046e-12	6.68802e-11	16.4691
ARL4D	-1.36908	2.1047	-7.48348	5.51473e-12	6.73674e-11	16.6867
KIF11	0.834212	5.87223	7.4829	5.53266e-12	6.75322e-11	16.35
CCDC48	-1.73064	-0.680046	-7.48261	5.54162e-12	6.75874e-11	16.8653
TRMT12	0.839981	4.58043	7.48216	5.55555e-12	6.77029e-11	16.4025
AFF4	-0.557396	6.59456	-7.48197	5.5614e-12	6.772e-11	16.3035
PGAM5	0.680577	4.98822	7.47953	5.63708e-12	6.85868e-11	16.3643
KLHDC7A	-3.9118	-1.95955	-7.47857	5.66739e-12	6.89004e-11	16.8121
VCPIP1	0.664778	5.4352	7.47728	5.70817e-12	6.93408e-11	16.3201
AZIN1	0.726137	7.95668	7.47664	5.72842e-12	6.95313e-11	16.2614
SMYD2	0.894004	5.79184	7.4754	5.76799e-12	6.99559e-11	16.2973
CYB5R2	1.73434	4.35014	7.46953	5.959e-12	7.22149e-11	16.4105
GPR109B	-1.93063	-0.743305	-7.46708	6.04073e-12	7.31471e-11	16.784
LMNB2	0.737079	6.9083	7.45719	6.38134e-12	7.72101e-11	16.1597
NBN	0.669676	6.71334	7.4567	6.39876e-12	7.73594e-11	16.1636
TIGD2	1.00925	3.90525	7.45645	6.40765e-12	7.74055e-11	16.3571
PABPC5	-1.33793	-0.789468	-7.45564	6.43664e-12	7.7694e-11	16.7208
SMC3	0.676638	6.51503	7.45448	6.47798e-12	7.80644e-11	16.1627
SMS	0.897224	7.0478	7.45437	6.48214e-12	7.80644e-11	16.1439
BYSL	1.0011	5.48185	7.45435	6.48272e-12	7.80644e-11	16.1945
COX7A1	-1.22952	1.33412	-7.45383	6.50149e-12	7.82286e-11	16.5943
BIRC5	1.12106	5.4353	7.45251	6.54914e-12	7.87397e-11	16.2081
MTPAP	0.799516	5.29028	7.4505	6.62267e-12	7.95609e-11	16.1892
RUNDC3B	-1.5489	-0.423761	-7.44945	6.66128e-12	7.99617e-11	16.688
GIMAP6	-0.732611	3.91231	-7.44448	6.84745e-12	8.21317e-11	16.2588
UTP6	0.59785	5.67216	7.44256	6.92051e-12	8.29426e-11	16.1145
CHST4	3.69772	-0.786892	7.44131	6.96889e-12	8.34568e-11	16.64
ZFHX4	-1.78997	2.51743	-7.44105	6.97882e-12	8.351e-11	16.4146
IQSEC2	-0.766632	4.24912	-7.43725	7.12731e-12	8.52197e-11	16.1963
KCND3	-2.15283	-2.1673	-7.43499	7.21691e-12	8.62233e-11	16.581
C1QTNF2	-1.80173	0.128594	-7.43409	7.25312e-12	8.6588e-11	16.5862
HEYL	-1.21671	3.67581	-7.43201	7.33737e-12	8.75252e-11	16.215
DPYSL3	-1.03549	7.26064	-7.43075	7.38876e-12	8.80692e-11	16.0153
PSIP1	1.02649	6.36612	7.4294	7.44421e-12	8.86606e-11	16.0404
TMEM45A	-1.58228	5.34422	-7.42848	7.48216e-12	8.9043e-11	16.104
PDGFC	-1.38783	4.42411	-7.42809	7.49814e-12	8.91634e-11	16.1475
DAXX	0.585502	6.7342	7.42724	7.53374e-12	8.95168e-11	15.9958
WDSUB1	0.819197	3.5698	7.42566	7.5999e-12	9.02325e-11	16.2183
NEK9	-0.619641	5.87519	-7.42355	7.68893e-12	9.12184e-11	15.9961
PHF20L1	0.826512	6.20187	7.41862	7.90172e-12	9.36698e-11	15.9696
TRIT1	0.754812	4.77803	7.41831	7.91542e-12	9.37592e-11	16.0567
PSMB4	0.753035	8.50957	7.41786	7.93515e-12	9.39198e-11	15.9398
RCCD1	1.03608	3.942	7.41448	8.0849e-12	9.56179e-11	16.1188
TUBAL3	2.4483	-0.700213	7.414	8.10642e-12	9.5798e-11	16.5
UBAP2	0.794137	6.00461	7.41223	8.1864e-12	9.66681e-11	15.9406
DPH2	0.727678	5.38624	7.40941	8.31506e-12	9.80576e-11	15.9553
CHN1	-1.23592	3.87709	-7.40937	8.31695e-12	9.80576e-11	16.0923
DOC2A	2.56692	-0.719429	7.40749	8.40382e-12	9.90051e-11	16.4591
G6PD	-0.996816	6.17268	-7.40576	8.48436e-12	9.98766e-11	15.8933
SAC3D1	0.797462	4.02329	7.40211	8.65758e-12	1.01837e-10	16.0306
KIF19	2.43375	-0.617244	7.39669	8.92071e-12	1.04851e-10	16.3975
MELK	1.12121	5.23828	7.39568	8.97059e-12	1.05356e-10	15.9188
TARBP2	-0.580684	4.23485	-7.39534	8.98748e-12	1.05473e-10	15.9614
ISG20L2	0.800088	5.9586	7.39474	9.01754e-12	1.05744e-10	15.8497
COL16A1	-1.48584	5.94041	-7.39363	9.0731e-12	1.06288e-10	15.8516
MRPL9	0.756768	6.53637	7.39353	9.07786e-12	1.06288e-10	15.8186
DAPP1	1.30128	4.0693	7.39339	9.0851e-12	1.06291e-10	16.0088
BAZ2B	-0.715061	4.71573	-7.38914	9.30116e-12	1.08735e-10	15.903
DACH1	-2.26228	0.155743	-7.38749	9.38588e-12	1.09641e-10	16.3376
SYDE1	-0.923894	3.6724	-7.3851	9.51084e-12	1.11016e-10	15.9658
DNAJC17	-0.610138	3.1759	-7.38479	9.52722e-12	1.11122e-10	16.0214
OPTN	0.958618	7.01717	7.38454	9.54008e-12	1.11187e-10	15.7683
PVR	0.970232	5.72908	7.38047	9.75702e-12	1.13628e-10	15.7847
CMTM7	1.24757	5.37194	7.37869	9.85337e-12	1.14662e-10	15.8234
S100A13	1.03192	6.34369	7.37333	1.01496e-11	1.18019e-10	15.7215
CCNA2	0.935656	5.5169	7.36868	1.04133e-11	1.20993e-10	15.7418
C7	-2.73872	0.855258	-7.36695	1.05132e-11	1.22061e-10	16.142
WDR43	0.530596	6.21912	7.36576	1.05827e-11	1.22774e-10	15.6782
GXYLT2	-1.54258	2.25137	-7.36457	1.06523e-11	1.23487e-10	16.0559
PDE3A	-2.13943	0.483284	-7.36065	1.08849e-11	1.26088e-10	16.1702
PDE11A	-2.89732	-1.41485	-7.35812	1.10377e-11	1.27754e-10	16.1807
ZNF484	-1.08241	1.2317	-7.358	1.10455e-11	1.27754e-10	16.1236
GPR98	-2.91004	0.336502	-7.35742	1.10808e-11	1.27988e-10	16.1765
WFS1	-0.824192	5.27402	-7.35739	1.10826e-11	1.27988e-10	15.6664
BLM	1.04371	4.08214	7.35645	1.11402e-11	1.28556e-10	15.8171
GPR137B	-1.04729	4.62237	-7.35579	1.11805e-11	1.28923e-10	15.7043
ESPL1	0.944195	4.5507	7.35185	1.14261e-11	1.31655e-10	15.7291
PRUNE	0.794184	6.01039	7.35049	1.15123e-11	1.32548e-10	15.6092
SLC22A23	-1.22456	4.34442	-7.34974	1.15599e-11	1.32996e-10	15.6913
SYPL2	-1.17439	-0.611868	-7.34894	1.16108e-11	1.3348e-10	16.152
STK3	0.694167	5.26963	7.34863	1.16311e-11	1.33612e-10	15.6286
MBTD1	0.689067	4.86884	7.34739	1.17104e-11	1.34422e-10	15.6619
MSC	-1.41375	2.94959	-7.34677	1.17508e-11	1.34784e-10	15.8262
PALMD	-1.45537	4.36757	-7.3463	1.17814e-11	1.35034e-10	15.715
TAF5	0.792946	3.15446	7.34532	1.18449e-11	1.35659e-10	15.851
EHD2	-0.957341	5.86161	-7.34515	1.18562e-11	1.35686e-10	15.5729
SCN3B	-2.0404	-0.971099	-7.34278	1.2012e-11	1.37367e-10	16.1197
CDKN2D	1.04232	3.72989	7.3418	1.20769e-11	1.38004e-10	15.7525
SH3BP1	0.854221	4.92975	7.34123	1.21151e-11	1.38338e-10	15.6266
FKBPL	0.731903	3.69125	7.33826	1.2315e-11	1.40515e-10	15.7208
IMPA2	1.50674	5.64566	7.33502	1.25365e-11	1.42935e-10	15.5448
FBP1	-1.81051	3.63409	-7.33331	1.26551e-11	1.44179e-10	15.6817
C21orf70	0.899136	3.68851	7.33292	1.26824e-11	1.44382e-10	15.6941
HOXB2	-1.61496	2.55096	-7.33242	1.27173e-11	1.44671e-10	15.7928
TRIM47	1.02866	6.22604	7.32968	1.29107e-11	1.46762e-10	15.4901
TCN1	-4.86	-1.0028	-7.3277	1.30519e-11	1.48256e-10	16.0363
TMEM192	-0.811557	4.11249	-7.32541	1.32176e-11	1.50027e-10	15.5966
SDR16C5	-3.66122	-0.139151	-7.32422	1.33043e-11	1.50897e-10	15.9828
TBXAS1	-0.769452	3.28747	-7.32175	1.34869e-11	1.52855e-10	15.6564
TMEM66	-0.714329	7.63841	-7.317	1.38439e-11	1.56784e-10	15.3902
GALM	-1.01851	4.15501	-7.31471	1.4019e-11	1.5865e-10	15.5128
ATP7A	-0.747711	4.23396	-7.31345	1.41169e-11	1.59639e-10	15.5212
CENPL	0.805512	4.03668	7.31249	1.41914e-11	1.60361e-10	15.5601
LAYN	-1.11543	2.1585	-7.31101	1.43073e-11	1.61551e-10	15.7536
GLYATL1	-3.52347	-0.660541	-7.3042	1.48533e-11	1.67592e-10	15.9137
MIA	3.54515	3.68339	7.3026	1.49843e-11	1.68837e-10	15.7391
ALDH1A1	-1.66291	3.59859	-7.30258	1.49858e-11	1.68837e-10	15.5283
TMEM178	-1.7566	-1.05739	-7.30135	1.50878e-11	1.6986e-10	15.8966
PPP1R14C	2.31942	4.24353	7.29998	1.52018e-11	1.70938e-10	15.5345
B4GALT2	0.750045	6.40178	7.29993	1.5206e-11	1.70938e-10	15.3147
XPOT	0.733643	7.1939	7.2978	1.53847e-11	1.7282e-10	15.2902
CASC3	0.643602	6.75457	7.29723	1.54333e-11	1.73237e-10	15.2905
ST3GAL6	1.19793	3.33407	7.29313	1.57848e-11	1.77052e-10	15.5345
USP6NL	0.868431	5.5493	7.29212	1.58729e-11	1.7791e-10	15.3253
MMP13	-2.53971	3.00627	-7.28886	1.61597e-11	1.80991e-10	15.5088
TGIF2	0.826395	5.65936	7.28849	1.61926e-11	1.81226e-10	15.3069
CNTNAP2	-3.48229	1.06602	-7.28578	1.64346e-11	1.838e-10	15.7339
RALGPS2	-1.58478	3.59404	-7.28498	1.65074e-11	1.84478e-10	15.4283
ZNF350	-0.979217	3.49622	-7.28463	1.65393e-11	1.84698e-10	15.4431
ATL2	0.941582	6.66598	7.28314	1.6675e-11	1.86078e-10	15.2343
ERBB4	-3.13056	-0.536933	-7.2824	1.67432e-11	1.86702e-10	15.7938
KLHDC1	-1.02255	-0.0437618	-7.28081	1.68891e-11	1.88066e-10	15.7735
UBXN2A	0.726218	4.47158	7.2808	1.68902e-11	1.88066e-10	15.3369
ARHGAP24	-1.02238	2.8653	-7.27516	1.74217e-11	1.93842e-10	15.486
CHPF	-0.789639	7.10291	-7.27409	1.75238e-11	1.94835e-10	15.16
NR3C1	-0.705713	5.49862	-7.27008	1.79136e-11	1.99024e-10	15.1892
ARHGAP23	-0.835621	4.48169	-7.26911	1.80099e-11	1.99948e-10	15.2511
CYB561D2	-0.812302	3.97417	-7.26704	1.82146e-11	2.02073e-10	15.2705
THRSP	-3.13975	0.087151	-7.26566	1.83537e-11	2.03468e-10	15.65
E2F1	0.940903	5.07842	7.26499	1.84213e-11	2.04069e-10	15.1995
BCAS1	-2.47879	-0.387025	-7.26391	1.85307e-11	2.05131e-10	15.6723
TOPBP1	0.662767	6.06421	7.25905	1.9031e-11	2.10517e-10	15.1148
NAV3	-1.71981	0.6631	-7.25472	1.94875e-11	2.1541e-10	15.5916
SLC22A4	-1.24023	0.666364	-7.2542	1.9543e-11	2.15867e-10	15.593
POU5F1	1.99619	-0.901985	7.24651	2.03847e-11	2.25001e-10	15.6033
FMO5	-1.91307	1.05147	-7.24606	2.04346e-11	2.25388e-10	15.4895
MUC5B	2.98727	5.59845	7.24444	2.06169e-11	2.27233e-10	15.1913
RPIA	0.674529	5.1357	7.24427	2.06356e-11	2.27276e-10	15.075
SNHG6	1.05169	6.0551	7.24353	2.07196e-11	2.28036e-10	15.0282
NCF4	-0.571106	3.04681	-7.24321	2.07567e-11	2.28279e-10	15.2554
NAP1L3	-1.44156	0.887254	-7.24202	2.08918e-11	2.29598e-10	15.5239
CPEB2	-0.881049	3.75424	-7.24159	2.09407e-11	2.2997e-10	15.1872
KIAA0141	-0.596345	5.10366	-7.23982	2.11451e-11	2.32047e-10	15.0366
TPPP3	-1.45686	2.63332	-7.23847	2.13015e-11	2.33595e-10	15.2843
TMEM65	0.824756	5.49241	7.23824	2.13283e-11	2.3372e-10	15.0162
ZNF318	0.720152	5.59074	7.23661	2.15199e-11	2.3565e-10	15.0137
PPP1R3C	-2.34872	1.64509	-7.23131	2.21536e-11	2.42416e-10	15.387
RAVER2	1.38715	4.73854	7.22887	2.24507e-11	2.4549e-10	15.0851
CLMN	1.05809	5.89453	7.22831	2.25202e-11	2.46073e-10	14.9519
MORC2	0.682709	6.32549	7.22589	2.28201e-11	2.49172e-10	14.9133
WNT6	2.84843	1.07678	7.22489	2.29456e-11	2.50362e-10	15.4351
RB1CC1	0.760262	6.57976	7.22352	2.31181e-11	2.52064e-10	14.9018
FAM131C	2.79734	-0.643275	7.22127	2.34036e-11	2.54993e-10	15.4672
TM6SF2	-1.44161	-1.45077	-7.21941	2.36438e-11	2.57427e-10	15.4573
HOXB5	-2.38495	-0.796437	-7.21706	2.39495e-11	2.60568e-10	15.4549
ELMOD2	-0.73127	3.07161	-7.21566	2.41334e-11	2.62382e-10	15.1222
FAM72A	1.38874	1.55253	7.21455	2.42805e-11	2.63792e-10	15.348
FAM43A	-1.07926	2.86439	-7.21389	2.43672e-11	2.64546e-10	15.1529
SEMA3E	-3.69433	0.819385	-7.20782	2.51897e-11	2.73281e-10	15.3534
LRCH2	-1.52606	0.302338	-7.20716	2.52802e-11	2.74066e-10	15.3767
RYR3	2.15819	0.0792619	7.20611	2.54256e-11	2.75447e-10	15.3748
PPEF1	-1.83314	0.402368	-7.20482	2.56065e-11	2.77209e-10	15.3366
TNF	1.8594	1.61442	7.20394	2.57297e-11	2.78345e-10	15.2528
SUV39H2	0.835654	4.46637	7.20313	2.58437e-11	2.7938e-10	14.9302
IGFL2	-2.52677	-1.27743	-7.20228	2.59631e-11	2.80472e-10	15.3766
BARX2	2.50089	4.43315	7.19896	2.64395e-11	2.85415e-10	14.9905
SLC37A2	-1.13417	3.71317	-7.19801	2.65761e-11	2.86686e-10	14.9278
IL34	1.90911	3.74264	7.19656	2.67873e-11	2.88761e-10	14.9996
VWCE	-1.671	-1.18853	-7.19477	2.70505e-11	2.91391e-10	15.3377
UBQLN4	0.770733	7.1154	7.19387	2.71836e-11	2.92617e-10	14.7273
GCOM1	1.60979	2.51346	7.19368	2.72123e-11	2.9272e-10	15.1307
DHRSX	-0.841263	4.16073	-7.19308	2.73019e-11	2.93476e-10	14.8757
CDC25A	0.832709	4.05291	7.19289	2.73291e-11	2.93561e-10	14.9247
C8orf76	0.687569	4.99571	7.19252	2.73853e-11	2.93957e-10	14.7944
PCDHGC3	-0.756011	6.20289	-7.19024	2.7728e-11	2.97426e-10	14.7213
SH3BGRL2	-1.33688	3.38361	-7.18602	2.83742e-11	3.03965e-10	14.999
FKBP14	-0.93634	3.47689	-7.186	2.83775e-11	3.03965e-10	14.9226
PDK4	-1.8372	3.73874	-7.18565	2.84312e-11	3.04279e-10	14.9124
CKS2	0.896642	5.68664	7.18555	2.84468e-11	3.04279e-10	14.7317
RCOR2	2.03634	3.29659	7.1841	2.86728e-11	3.06481e-10	15.0321
PITPNC1	-1.01254	3.91668	-7.18188	2.9022e-11	3.09995e-10	14.8402
LARP4B	0.762038	6.8222	7.18146	2.90882e-11	3.10485e-10	14.6661
PJA2	-0.50265	6.42021	-7.18015	2.92973e-11	3.12498e-10	14.6681
CRYAB	2.08476	6.6167	7.17755	2.97153e-11	3.16735e-10	14.7006
DERL1	0.605997	7.25301	7.17632	2.99163e-11	3.18548e-10	14.6306
HTATSF1	0.740674	6.98968	7.17625	2.99273e-11	3.18548e-10	14.6361
TFPI	-1.25327	3.62425	-7.17552	3.00473e-11	3.19601e-10	14.8361
CIRH1A	0.73909	5.93731	7.17535	3.00751e-11	3.19674e-10	14.6594
F3	-1.58923	3.70002	-7.17446	3.02213e-11	3.21004e-10	14.8402
RANBP1	0.602512	6.32494	7.17384	3.03229e-11	3.21858e-10	14.6361
THOC4	0.721377	6.40987	7.1736	3.0363e-11	3.22059e-10	14.6327
TMEM63C	-2.28345	1.97975	-7.17118	3.07662e-11	3.26109e-10	14.9783
UBE2C	1.05434	6.03586	7.16876	3.11741e-11	3.30202e-10	14.6275
VGLL3	-1.11903	3.53122	-7.16159	3.24163e-11	3.43122e-10	14.7682
MAGI1	0.891723	4.46828	7.15999	3.27008e-11	3.45892e-10	14.6722
CEP55	0.92449	5.38886	7.15947	3.27925e-11	3.46622e-10	14.6338
FKBP7	-0.785396	3.78533	-7.15872	3.29283e-11	3.47738e-10	14.7454
CALB2	2.69237	3.54633	7.15859	3.29506e-11	3.47738e-10	14.8185
TAF11	0.609084	5.60854	7.1585	3.29667e-11	3.47738e-10	14.5834
ZFP36L2	-0.86626	7.77728	-7.15756	3.31365e-11	3.49287e-10	14.5293
PPRC1	0.617278	6.12412	7.15683	3.32686e-11	3.50437e-10	14.5503
TRPV2	-0.617805	3.65583	-7.15561	3.34905e-11	3.5253e-10	14.7113
DALRD3	-0.714372	4.49797	-7.15481	3.36359e-11	3.53816e-10	14.6214
SPOCK1	-1.61108	4.24915	-7.15432	3.37262e-11	3.54521e-10	14.6556
PCDHB12	-1.39148	-0.0857445	-7.15259	3.40448e-11	3.57623e-10	15.0998
ZNF496	0.828164	4.22391	7.15113	3.43167e-11	3.60231e-10	14.6887
FBXL6	0.861743	4.89969	7.14967	3.45905e-11	3.62855e-10	14.5704
KDM1B	0.792739	5.33573	7.14654	3.51859e-11	3.68846e-10	14.5567
TNFSF12	-0.586381	4.14755	-7.14382	3.57105e-11	3.74088e-10	14.604
STEAP1	-1.76773	2.9012	-7.14261	3.59464e-11	3.763e-10	14.7878
CD99	-1.08244	6.92483	-7.14173	3.61187e-11	3.77843e-10	14.447
MYST2	0.545442	5.70772	7.14105	3.62526e-11	3.78984e-10	14.4858
SAMD14	-1.15063	-0.339151	-7.14069	3.63241e-11	3.79471e-10	15.0438
KIAA1199	-1.77962	3.61142	-7.14011	3.64384e-11	3.80404e-10	14.651
GPX2	-3.51071	-2.26025	-7.1332	3.78333e-11	3.94648e-10	14.9743
VAV3	-1.55949	5.03286	-7.1331	3.78547e-11	3.94648e-10	14.5075
P2RY1	-1.56444	-0.304246	-7.13286	3.79036e-11	3.94888e-10	15.0019
ZNF138	-0.812231	3.58495	-7.13008	3.84804e-11	4.00623e-10	14.611
FGD5	-1.23804	4.18247	-7.12475	3.96135e-11	4.12138e-10	14.5032
AFF1	-0.788441	5.67632	-7.12355	3.98709e-11	4.14532e-10	14.388
NCL	0.507427	9.71259	7.12274	4.00485e-11	4.16094e-10	14.3543
HNRNPU	0.386596	9.40863	7.1177	4.11607e-11	4.27358e-10	14.3245
ANKRA2	-0.624443	2.89358	-7.11642	4.14464e-11	4.30031e-10	14.6256
BUB1B	0.8535	5.014	7.11314	4.21917e-11	4.37452e-10	14.4026
NMT2	0.998481	4.43329	7.11302	4.22191e-11	4.37452e-10	14.4539
NDUFA2	-0.570073	5.16984	-7.10875	4.32088e-11	4.47337e-10	14.332
MAGOH	0.647143	5.39209	7.10861	4.3242e-11	4.47337e-10	14.3317
COL27A1	1.92331	4.03946	7.10853	4.32613e-11	4.47337e-10	14.5472
TMEM158	1.70455	4.09093	7.10506	4.40837e-11	4.55531e-10	14.4589
UNC5B	-1.00709	5.59613	-7.10047	4.51973e-11	4.66722e-10	14.2681
LOC283174	-2.52164	-0.949413	-7.09877	4.56162e-11	4.70728e-10	14.8344
CCNE2	1.11492	4.01228	7.09817	4.57627e-11	4.7192e-10	14.4087
VIPR1	-1.46925	2.23369	-7.09647	4.61881e-11	4.75984e-10	14.5714
TNFAIP8	-0.698211	4.25009	-7.09605	4.62929e-11	4.76742e-10	14.3502
MTHFD2	0.852089	7.12498	7.09562	4.64012e-11	4.77383e-10	14.2024
RXRB	0.584867	5.80576	7.09555	4.64179e-11	4.77383e-10	14.2349
STX4	-0.487808	5.19183	-7.09203	4.73129e-11	4.86259e-10	14.2426
S100A9	-2.60112	6.0426	-7.08854	4.82179e-11	4.95226e-10	14.2296
SAR1B	-0.660581	4.60411	-7.08809	4.83367e-11	4.96111e-10	14.2595
PRDM16	-2.02456	-0.990237	-7.08482	4.92006e-11	5.04638e-10	14.7613
ABCF1	0.615107	6.97147	7.08372	4.94933e-11	5.07298e-10	14.1386
CASP8	-0.785206	4.62179	-7.08302	4.96838e-11	5.08762e-10	14.2487
LIMK1	-0.716522	6.22311	-7.08294	4.9703e-11	5.08762e-10	14.1455
LOXL2	-1.00207	6.14944	-7.08282	4.97366e-11	5.08764e-10	14.1607
FOS	-1.96556	6.36315	-7.08038	5.03991e-11	5.15194e-10	14.1466
ACVR1C	-1.73794	-0.115358	-7.0795	5.06385e-11	5.17295e-10	14.7163
GPIHBP1	-1.37543	-0.496522	-7.07826	5.09808e-11	5.20442e-10	14.7094
TRIP13	1.07909	5.10194	7.07806	5.10348e-11	5.20643e-10	14.2136
CD36	-1.7392	4.29442	-7.07642	5.14929e-11	5.24966e-10	14.2413
PHLPP1	1.13594	4.84028	7.07609	5.1585e-11	5.25553e-10	14.2178
C9orf40	0.957258	3.45255	7.07416	5.21259e-11	5.30359e-10	14.3445
NOL7	0.654648	5.5534	7.07416	5.21264e-11	5.30359e-10	14.1341
DOK6	-1.47869	-0.0853781	-7.07246	5.26076e-11	5.34897e-10	14.6797
NRG2	2.46721	-0.122753	7.06915	5.35604e-11	5.44221e-10	14.6462
ETV3	1.09983	3.57687	7.06704	5.41742e-11	5.50091e-10	14.3105
DLX6	4.1257	-1.18658	7.06279	5.54368e-11	5.62535e-10	14.6399
CD47	0.683004	7.20203	7.06178	5.57403e-11	5.65239e-10	14.0229
GGTLC2	-1.54074	1.42313	-7.06011	5.62471e-11	5.69998e-10	14.4722
CHODL	2.74047	1.83099	7.0595	5.64319e-11	5.7149e-10	14.5564
OPRK1	3.51886	-0.471439	7.05903	5.65769e-11	5.72458e-10	14.6255
TSR1	0.634324	6.22185	7.05894	5.66027e-11	5.72458e-10	14.0241
FGF12	-2.1485	-0.0202742	-7.05746	5.70594e-11	5.76694e-10	14.5926
CACNA1C	-1.37545	2.89644	-7.05597	5.75191e-11	5.80954e-10	14.2851
SGPP1	-0.921969	3.66342	-7.0553	5.77305e-11	5.82703e-10	14.1847
MTDH	0.60023	7.92653	7.05458	5.79562e-11	5.84594e-10	13.9801
SERBP1	0.593898	8.84718	7.05173	5.8855e-11	5.93266e-10	13.9674
ACSF2	-1.19912	4.41323	-7.05031	5.93077e-11	5.97434e-10	14.0892
TMEM139	2.87064	3.19088	7.04978	5.94778e-11	5.98751e-10	14.3015
KANK1	1.4208	5.64756	7.04772	6.01457e-11	6.05074e-10	14.0305
TSPAN8	-4.71222	-1.15246	-7.04758	6.01903e-11	6.05123e-10	14.5622
FIBCD1	-3.49893	-1.16374	-7.04564	6.08249e-11	6.111e-10	14.5585
RAB24	-0.789461	4.28219	-7.04526	6.09507e-11	6.1196e-10	14.0718
MRPL14	0.757154	5.99285	7.04458	6.11772e-11	6.13829e-10	13.9525
SUSD3	1.12844	2.14304	7.04274	6.17865e-11	6.19534e-10	14.3139
SPEG	1.62717	4.29032	7.04117	6.23126e-11	6.24398e-10	14.1368
AIF1	-0.6082	4.3082	-7.03736	6.36102e-11	6.36981e-10	14.0238
SRPX	-1.28363	3.66711	-7.03488	6.44691e-11	6.45158e-10	14.1123
PCDH19	-1.76137	0.41349	-7.03436	6.46488e-11	6.46531e-10	14.4564
ABCB4	-1.13673	-0.313372	-7.03407	6.47509e-11	6.47126e-10	14.4834
HOXB6	-2.05176	0.681499	-7.03287	6.5173e-11	6.50917e-10	14.4085
PSMD4	0.656998	7.72333	7.03246	6.53177e-11	6.51934e-10	13.8597
UBA2	0.680041	7.30794	7.03078	6.59121e-11	6.57437e-10	13.8564
RASAL3	-0.564205	2.86229	-7.02902	6.65421e-11	6.63285e-10	14.1281
BAT2	0.555953	8.6602	7.02784	6.69669e-11	6.67084e-10	13.8394
MYOM2	-3.01847	-0.706513	-7.02587	6.76829e-11	6.73774e-10	14.449
GABBR2	3.85678	0.93443	7.02482	6.80682e-11	6.77168e-10	14.4194
CCPG1	-0.653298	6.03102	-7.02383	6.84348e-11	6.8037e-10	13.8449
PPP1R9A	1.28166	4.32062	7.02293	6.87666e-11	6.83222e-10	14.0283
F2RL1	-1.44932	3.15222	-7.02229	6.90061e-11	6.85155e-10	14.0896
LRRN2	1.83707	3.83493	7.02106	6.94634e-11	6.89069e-10	14.0316
DLG2	-1.81851	-0.32333	-7.02099	6.94909e-11	6.89069e-10	14.4126
VTCN1	2.10726	6.67195	7.0208	6.95627e-11	6.89332e-10	13.911
TTLL12	0.784187	6.69005	7.01619	7.13134e-11	7.06221e-10	13.782
KMO	-1.52504	2.60279	-7.01472	7.18842e-11	7.11411e-10	14.0683
IFT46	-0.844245	4.28118	-7.0144	7.20081e-11	7.12174e-10	13.9073
ATP8B2	-0.816286	4.67953	-7.01384	7.22231e-11	7.13836e-10	13.866
POLR2K	0.675604	6.13554	7.01246	7.27642e-11	7.18718e-10	13.7759
CDCA7	1.27741	4.64615	7.0113	7.32202e-11	7.22753e-10	13.9444
SLC27A6	3.19963	0.598382	7.00744	7.47618e-11	7.37491e-10	14.3464
NPDC1	-1.25789	5.03699	-7.00715	7.48796e-11	7.38175e-10	13.8055
MTCH1	0.664041	7.91843	7.00682	7.50122e-11	7.39004e-10	13.7241
PLD6	1.12389	2.71663	7.00662	7.50923e-11	7.39314e-10	14.0905
WRNIP1	0.816475	6.33044	7.0064	7.51802e-11	7.39701e-10	13.7411
MFAP3	-0.577908	5.13747	-7.00605	7.53257e-11	7.40654e-10	13.8002
MS4A4A	-0.947539	3.30471	-7.00469	7.5877e-11	7.45593e-10	13.96
FLT1	-0.907778	5.40472	-7.00392	7.6193e-11	7.48216e-10	13.7641
RAD51AP1	0.933771	4.40963	7.00326	7.64645e-11	7.50397e-10	13.9007
SMG7	0.512132	7.21555	7.00288	7.66213e-11	7.50708e-10	13.7072
HECW2	-1.16077	3.20957	-7.00285	7.66366e-11	7.50708e-10	13.991
SUOX	-0.621009	4.35499	-7.00283	7.66441e-11	7.50708e-10	13.8337
TET3	0.654737	5.94055	7.00016	7.77556e-11	7.6083e-10	13.7339
CCNJ	0.76435	4.00421	7.00011	7.77775e-11	7.6083e-10	13.8963
CDT1	0.878389	4.87119	6.99834	7.85202e-11	7.67602e-10	13.8048
WDR62	1.064	4.1174	6.9981	7.8623e-11	7.68113e-10	13.8593
ANGPTL1	-1.69212	-0.14827	-6.99757	7.88479e-11	7.69817e-10	14.2831
PSRC1	0.998195	4.1841	6.99537	7.9787e-11	7.78486e-10	13.863
SENP3	0.597541	5.80236	6.9952	7.98627e-11	7.78725e-10	13.6997
POLR1E	0.906827	5.24023	6.99313	8.07574e-11	7.86945e-10	13.7346
EPS8	-1.09653	5.16598	-6.99231	8.11134e-11	7.89908e-10	13.7614
SCP2	-0.66021	6.95982	-6.98739	8.3294e-11	8.10625e-10	13.6265
COMP	-2.54023	4.9733	-6.98558	8.41099e-11	8.18043e-10	13.7428
EMP3	-0.615558	4.728	-6.98461	8.45471e-11	8.2177e-10	13.6964
TMBIM6	-0.53266	9.43654	-6.98403	8.48154e-11	8.23851e-10	13.6156
KIF20A	0.891971	5.66077	6.98387	8.48874e-11	8.24025e-10	13.6709
SLC19A1	0.819907	4.70183	6.98122	8.61073e-11	8.35334e-10	13.701
IQCG	1.31045	4.93773	6.98083	8.62893e-11	8.36566e-10	13.7315
CPSF6	0.381028	6.65892	6.97964	8.68426e-11	8.41394e-10	13.5894
RABEP2	-0.626969	4.4589	-6.97909	8.70978e-11	8.43331e-10	13.6988
KIAA1244	-1.54309	4.043	-6.97783	8.76942e-11	8.48566e-10	13.7632
CLSPN	0.923071	3.29772	6.97453	8.92635e-11	8.63202e-10	13.8693
RBM12B	0.486649	4.69993	6.97246	9.02638e-11	8.72321e-10	13.6562
ARHGAP15	-0.685481	1.90228	-6.97195	9.05126e-11	8.74171e-10	13.9455
EVI2B	-0.520427	4.11545	-6.97144	9.07617e-11	8.7602e-10	13.6947
SNCAIP	-2.61711	1.10243	-6.97045	9.12439e-11	8.80116e-10	14.092
CRTAP	-0.618992	7.09088	-6.97024	9.13491e-11	8.80573e-10	13.5306
TADA1	0.725195	4.40163	6.96982	9.15567e-11	8.82016e-10	13.6787
LGALS12	-2.68717	-1.41192	-6.96944	9.17416e-11	8.83237e-10	14.1611
NUDT10	-2.30025	-0.232192	-6.96734	9.27855e-11	8.92723e-10	14.1327
RBL1	0.914717	3.74412	6.96384	9.45472e-11	9.09099e-10	13.7438
ZNF16	0.809369	4.05838	6.96109	9.59556e-11	9.22058e-10	13.6662
LBP	-4.2258	1.1313	-6.96042	9.63014e-11	9.24797e-10	13.9513
DLX6AS	2.99767	-3.14808	6.95955	9.67524e-11	9.28542e-10	14.0009
ZDHHC13	0.907158	4.85232	6.95933	9.68677e-11	9.29063e-10	13.6228
RBMS3	-1.4997	-0.103267	-6.95872	9.71848e-11	9.31518e-10	14.0864
SNX16	0.884586	4.01052	6.9582	9.74581e-11	9.3355e-10	13.6585
EBF3	-1.29115	0.908678	-6.95747	9.78429e-11	9.36307e-10	13.99
ELK3	-0.710332	3.9479	-6.95742	9.7869e-11	9.36307e-10	13.642
VWA5A	-1.47491	4.22672	-6.95655	9.83252e-11	9.4008e-10	13.6119
RCN2	0.804377	6.37732	6.95285	1.00301e-10	9.57824e-10	13.4603
ASPM	0.991019	5.72592	6.95284	1.00307e-10	9.57824e-10	13.5253
TREM2	-1.13484	3.56155	-6.95233	1.00583e-10	9.59856e-10	13.6578
RPUSD3	0.810681	5.2093	6.95202	1.00748e-10	9.60832e-10	13.5055
MKNK2	-0.884125	6.81787	-6.94596	1.04082e-10	9.92008e-10	13.4095
PAQR5	1.74265	2.67471	6.9446	1.04845e-10	9.98657e-10	13.7843
TBC1D2	-0.900451	4.21881	-6.94416	1.05093e-10	1.00039e-09	13.5305
DLL1	-1.31656	2.08655	-6.9421	1.0626e-10	1.01086e-09	13.7955
CAV1	-1.16883	5.78443	-6.94007	1.07429e-10	1.02135e-09	13.4127
GLIS3	-1.25885	2.69441	-6.93852	1.08326e-10	1.02923e-09	13.714
ZFPM2	-1.25749	1.58992	-6.93762	1.0885e-10	1.03356e-09	13.816
HERC3	-0.899279	4.28341	-6.93718	1.09108e-10	1.03537e-09	13.4896
METTL4	0.846709	3.92572	6.93555	1.10064e-10	1.04379e-09	13.5669
PPFIBP1	-0.870565	5.73796	-6.93262	1.11807e-10	1.05966e-09	13.3817
NTN1	1.76636	4.25803	6.92951	1.13688e-10	1.07682e-09	13.52
ZNF644	0.720157	5.96204	6.92657	1.15499e-10	1.09329e-09	13.3445
FANK1	-1.52174	1.23529	-6.92408	1.17051e-10	1.10729e-09	13.8067
MAN1C1	-1.06638	2.68991	-6.92369	1.17293e-10	1.10889e-09	13.5939
CDC45	0.88847	4.23237	6.92267	1.17936e-10	1.11428e-09	13.4655
KLF5	1.30681	5.52727	6.92239	1.18117e-10	1.1153e-09	13.4063
LIMK2	0.828035	6.81823	6.92189	1.1843e-10	1.11756e-09	13.2855
HTR7	-1.88183	-1.41988	-6.92107	1.18955e-10	1.12182e-09	13.9091
LYSMD1	1.00408	4.04	6.92033	1.1943e-10	1.1256e-09	13.4852
EDARADD	-1.57671	2.59117	-6.91905	1.20251e-10	1.13263e-09	13.6079
SLC35E3	0.878482	3.50574	6.91834	1.20708e-10	1.13598e-09	13.4974
WNT7B	-1.99145	3.15478	-6.91821	1.20795e-10	1.13598e-09	13.5367
FAM83H	0.894151	7.06686	6.91803	1.20911e-10	1.13598e-09	13.2684
ZNF703	-1.58411	2.5269	-6.91797	1.20945e-10	1.13598e-09	13.6157
GART	0.625196	6.84631	6.91792	1.20979e-10	1.13598e-09	13.2627
C14orf174	-1.37038	-0.64774	-6.917	1.21581e-10	1.14093e-09	13.891
FBLN1	-1.23693	7.30435	-6.91331	1.24005e-10	1.16296e-09	13.2335
PTPRH	-1.88655	-1.31935	-6.9131	1.24144e-10	1.16354e-09	13.8727
TANC2	-1.05444	5.16628	-6.91072	1.2574e-10	1.17778e-09	13.2991
HSPA14	0.760035	5.55488	6.90853	1.27227e-10	1.19097e-09	13.2636
COL8A2	-1.29244	5.05871	-6.90265	1.3129e-10	1.22826e-09	13.2657
EPHA8	3.6501	-3.05641	6.90234	1.31512e-10	1.22957e-09	13.7519
LEPRE1	-0.738195	5.80506	-6.90007	1.33118e-10	1.24383e-09	13.1977
CPEB4	-0.803498	4.65856	-6.89878	1.34045e-10	1.25171e-09	13.2635
PADI3	-4.21891	-2.45152	-6.89628	1.35846e-10	1.26775e-09	13.7797
IL3RA	-0.906289	2.63284	-6.8878	1.42154e-10	1.32582e-09	13.4242
HUNK	-2.04161	1.7124	-6.88745	1.42424e-10	1.32751e-09	13.5793
ARHGEF11	0.85403	6.53823	6.8873	1.42538e-10	1.32776e-09	13.1116
CBS	1.87476	5.12456	6.88622	1.4336e-10	1.3346e-09	13.2034
ZNF707	0.978847	3.95052	6.8859	1.43609e-10	1.33611e-09	13.2706
PRTFDC1	1.7044	3.53341	6.88454	1.44651e-10	1.34498e-09	13.4175
C13orf27	0.913741	3.81149	6.88361	1.45374e-10	1.35088e-09	13.298
TSKU	-1.31184	6.0387	-6.88316	1.45726e-10	1.35333e-09	13.1053
JMJD5	-0.679999	1.63675	-6.88198	1.4665e-10	1.36107e-09	13.5424
ZNRD1	0.614893	4.47912	6.87881	1.49156e-10	1.38349e-09	13.1819
GATSL3	-1.02346	2.79432	-6.87726	1.50399e-10	1.39417e-09	13.3566
GPM6B	1.41899	4.29167	6.87532	1.51963e-10	1.4078e-09	13.2294
DIAPH3	1.1319	4.01164	6.87353	1.53426e-10	1.4205e-09	13.2387
USP47	-0.553273	6.31143	-6.87332	1.53592e-10	1.42117e-09	13.0398
LDHD	-1.60275	0.514197	-6.87307	1.53804e-10	1.42226e-09	13.5442
NOVA1	-1.77525	-0.270138	-6.87262	1.5417e-10	1.42479e-09	13.6468
SULT1C2	-2.61038	-1.81347	-6.87017	1.56204e-10	1.44271e-09	13.6528
WDR74	0.663141	5.30127	6.86937	1.56871e-10	1.44799e-09	13.0656
FAM71D	0.877992	0.617684	6.86918	1.57027e-10	1.44855e-09	13.5937
KDM2B	0.609766	5.70427	6.86801	1.58019e-10	1.45682e-09	13.0411
NCKAP1L	-0.540658	4.60837	-6.8658	1.59894e-10	1.47321e-09	13.0948
ARHGAP11B	1.13758	0.810067	6.86515	1.60447e-10	1.47741e-09	13.5567
TLR7	-1.06274	2.65217	-6.8628	1.62472e-10	1.49515e-09	13.2861
DARC	-1.74325	1.80338	-6.86196	1.63204e-10	1.50099e-09	13.3479
WHAMML1	-1.0434	0.553154	-6.86158	1.63538e-10	1.50315e-09	13.5267
CCDC102B	-0.911446	1.74966	-6.85939	1.65461e-10	1.51991e-09	13.4069
CBX1	0.63319	6.91349	6.85862	1.66136e-10	1.52518e-09	12.9507
CAPS	2.28116	5.04354	6.85518	1.69221e-10	1.55257e-09	13.0548
C20orf112	0.818095	5.70395	6.85399	1.70295e-10	1.56148e-09	12.9811
USP36	0.616425	6.2305	6.85275	1.71427e-10	1.57092e-09	12.9329
PRCC	0.653811	6.90408	6.85253	1.71632e-10	1.57184e-09	12.9147
PPAT	0.876732	4.87864	6.85075	1.73266e-10	1.58586e-09	13.0187
CCRN4L	0.957995	3.24009	6.84939	1.74531e-10	1.59647e-09	13.1708
TP63	-2.73062	1.63598	-6.84267	1.80897e-10	1.65372e-09	13.3605
CCHCR1	0.851439	5.04238	6.84202	1.81526e-10	1.65847e-09	12.9469
CHI3L1	2.14335	7.02504	6.84057	1.82932e-10	1.67031e-09	12.8967
SYNPO2	-1.3182	3.94373	-6.8381	1.8536e-10	1.69147e-09	13.0233
KIF4A	0.843446	5.50478	6.83726	1.86192e-10	1.69804e-09	12.9056
COIL	0.613469	4.78256	6.83472	1.88725e-10	1.72011e-09	12.9175
AKR1B15	-3.34343	-0.507694	-6.83413	1.89319e-10	1.72449e-09	13.4166
RBP7	1.73377	3.14717	6.83112	1.9238e-10	1.75132e-09	13.0825
TOMM22	0.576929	6.34671	6.8283	1.95294e-10	1.77679e-09	12.7976
MFSD4	2.28215	2.37323	6.8263	1.97379e-10	1.79469e-09	13.2558
INTS3	0.658498	6.94425	6.82406	1.99749e-10	1.81515e-09	12.7652
SELP	-1.74969	0.823493	-6.82314	2.00728e-10	1.82296e-09	13.2559
CLUAP1	0.878433	4.43777	6.82294	2.00951e-10	1.8239e-09	12.892
NCAPD2	0.761043	7.35925	6.82131	2.02696e-10	1.83864e-09	12.7544
PIK3CG	-0.758805	1.88654	-6.81783	2.06488e-10	1.87192e-09	13.1442
TCEAL1	-0.733592	3.35389	-6.81718	2.07199e-10	1.87706e-09	12.984
TMEM52	2.15869	0.913311	6.81709	2.07302e-10	1.87706e-09	13.296
ZNF385A	-0.791219	4.81083	-6.81631	2.08165e-10	1.88376e-09	12.8081
RFC4	0.837231	5.2224	6.81338	2.11439e-10	1.91225e-09	12.7978
INMT	-1.38372	0.427912	-6.81301	2.1185e-10	1.91483e-09	13.2726
PIK3R5	-0.572137	3.12325	-6.8114	2.13676e-10	1.93018e-09	12.9606
DOCK7	0.804021	6.04179	6.81109	2.14031e-10	1.93224e-09	12.7467
S1PR3	-1.21116	4.61279	-6.8099	2.15384e-10	1.9433e-09	12.7885
CELSR2	1.17885	6.00721	6.80868	2.1679e-10	1.95484e-09	12.7447
RPRD2	0.654673	6.52021	6.80672	2.19064e-10	1.97417e-09	12.6925
NET1	1.04559	7.68377	6.80645	2.19376e-10	1.97581e-09	12.6756
WDR46	0.526278	6.067	6.80425	2.21953e-10	1.99784e-09	12.68
LOC221710	0.857675	4.74132	6.79973	2.2736e-10	2.0453e-09	12.7586
SERTAD4	1.54556	3.90516	6.79907	2.28157e-10	2.05126e-09	12.8636
PLCG2	1.26321	5.09661	6.79677	2.30955e-10	2.07518e-09	12.7203
PTTG1	0.844329	5.26568	6.79101	2.38137e-10	2.13846e-09	12.6722
PRRT2	1.50369	1.21128	6.78464	2.46336e-10	2.21078e-09	13.091
ZNF251	0.886701	4.74288	6.78425	2.46845e-10	2.21404e-09	12.6749
SNPH	-2.2207	2.05329	-6.78326	2.48146e-10	2.2244e-09	12.9778
KAZ	0.950238	5.09485	6.78238	2.49309e-10	2.23351e-09	12.6327
GPR125	0.96275	5.66247	6.78139	2.50616e-10	2.2439e-09	12.6182
LAMA2	-1.38358	3.51853	-6.78061	2.51659e-10	2.25191e-09	12.7409
SEMA3D	-2.33822	1.09797	-6.77601	2.57882e-10	2.30517e-09	13.0511
GPR153	-1.31651	3.87217	-6.77598	2.57914e-10	2.30517e-09	12.7141
S100B	2.4972	3.43492	6.77556	2.58498e-10	2.30904e-09	12.8704
ARL4A	-1.13996	4.14021	-6.77455	2.59889e-10	2.3201e-09	12.6768
ADSSL1	-1.63343	1.53661	-6.77431	2.60217e-10	2.32167e-09	12.9827
PFDN2	0.819959	6.28315	6.77363	2.61153e-10	2.32865e-09	12.5185
ACTN4	0.827473	9.43638	6.77334	2.61552e-10	2.33084e-09	12.5057
CYP4F22	-3.23135	-1.90559	-6.77181	2.63688e-10	2.34851e-09	13.1399
C22orf36	-1.18589	3.24119	-6.77086	2.65023e-10	2.35901e-09	12.7445
LOC146880	0.58355	4.3297	6.76901	2.67634e-10	2.38087e-09	12.6184
ERO1L	-1.048	5.51103	-6.76828	2.68675e-10	2.38873e-09	12.5289
GPT2	1.14925	6.31735	6.76761	2.69624e-10	2.39577e-09	12.4888
LMO2	-0.983946	3.44781	-6.76694	2.70592e-10	2.40297e-09	12.7036
FAM63B	-0.792891	2.53543	-6.7667	2.70936e-10	2.40461e-09	12.8129
LOC100131691	-1.2191	-0.0304672	-6.76494	2.73479e-10	2.42577e-09	13.0825
FGF7	-1.21555	2.80228	-6.76148	2.78529e-10	2.46913e-09	12.7506
EID1	-0.8886	6.5432	-6.76086	2.79451e-10	2.47586e-09	12.4425
PLEKHO2	-0.474458	5.52711	-6.76019	2.80452e-10	2.48328e-09	12.4685
NFIA	-1.68378	5.17301	-6.75742	2.8459e-10	2.51846e-09	12.4997
IFITM2	-0.987143	6.04912	-6.75616	2.86506e-10	2.53394e-09	12.4254
ZFR	0.493066	6.98698	6.75262	2.91924e-10	2.58036e-09	12.399
C1orf77	0.532802	6.91238	6.75231	2.9241e-10	2.58315e-09	12.3895
LRP4	-1.4799	1.91835	-6.74591	3.02487e-10	2.66971e-09	12.8244
HOXD9	-1.05314	1.51548	-6.74586	3.02559e-10	2.66971e-09	12.8432
UBE2Q1	0.585947	7.09442	6.74558	3.03018e-10	2.67221e-09	12.3532
WNT2	-1.27542	3.02858	-6.74495	3.04017e-10	2.67947e-09	12.6234
CYC1	0.724866	7.19794	6.74468	3.04465e-10	2.68186e-09	12.3486
OAZ3	-1.30107	1.56027	-6.74416	3.05304e-10	2.68678e-09	12.819
2020-09-06	-0.853722	5.66325	-6.74411	3.05376e-10	2.68678e-09	12.3849
OSMR	-1.12012	5.17757	-6.74331	3.06682e-10	2.69671e-09	12.4452
FOXK2	0.649745	6.8478	6.73918	3.13452e-10	2.75465e-09	12.3236
ADAM32	2.12951	0.1574	6.73605	3.18686e-10	2.79903e-09	12.9578
HRASLS2	-2.58674	-1.4717	-6.72819	3.32222e-10	2.91623e-09	12.928
SOX6	2.12869	2.45839	6.72684	3.34597e-10	2.93539e-09	12.6741
MFNG	-0.675523	2.97802	-6.72604	3.3602e-10	2.94617e-09	12.5326
KDR	-0.877954	5.01832	-6.7255	3.36972e-10	2.95282e-09	12.3267
SLC16A14	-1.58767	2.68549	-6.72253	3.42313e-10	2.9979e-09	12.5815
MN1	-1.50035	2.64506	-6.72152	3.44141e-10	3.01217e-09	12.5609
H6PD	-0.796729	6.55964	-6.72018	3.46582e-10	3.0318e-09	12.2298
FBXL17	-0.657888	4.02484	-6.7173	3.51905e-10	3.07659e-09	12.3854
SEMA3G	-1.15586	3.0821	-6.71699	3.52475e-10	3.0798e-09	12.4631
WDFY4	-0.686989	3.12558	-6.71679	3.52846e-10	3.08128e-09	12.4549
C1QL4	3.24538	-0.0916993	6.7156	3.55066e-10	3.09889e-09	12.8609
KIAA0907	0.650214	5.90218	6.71519	3.55833e-10	3.1038e-09	12.2319
MCCC2	-0.854223	6.19757	-6.71343	3.59169e-10	3.13111e-09	12.2031
PGBD5	2.43294	3.5437	6.70903	3.67615e-10	3.2029e-09	12.4488
YIPF5	-0.473867	5.61596	-6.70811	3.69392e-10	3.21655e-09	12.2005
CENPE	0.911928	4.91423	6.70642	3.72703e-10	3.24351e-09	12.2754
CCDC45	0.704755	4.83098	6.70556	3.74395e-10	3.25638e-09	12.2488
ITM2A	-1.33465	3.35798	-6.70506	3.75387e-10	3.26315e-09	12.376
2020-09-03	2.07699	4.77896	6.70366	3.78174e-10	3.28549e-09	12.3404
CASP14	-4.47807	-2.15299	-6.70321	3.79078e-10	3.29147e-09	12.8013
PKP1	2.89257	5.63034	6.70284	3.79822e-10	3.29444e-09	12.3251
KIAA1683	-1.41883	0.869353	-6.70282	3.79853e-10	3.29444e-09	12.6812
GSR	-1.13946	4.83327	-6.70022	3.85104e-10	3.33808e-09	12.2196
GAD1	-2.73249	-2.39998	-6.69867	3.88272e-10	3.36362e-09	12.7331
ATP6V1C1	0.656044	6.47155	6.69829	3.89041e-10	3.36837e-09	12.1187
DHX33	0.792882	4.04191	6.6981	3.89436e-10	3.36987e-09	12.3191
MCC	-1.24566	4.07864	-6.69747	3.90728e-10	3.37913e-09	12.3166
INTS8	0.637632	6.06334	6.69703	3.91649e-10	3.38517e-09	12.1263
DMXL1	-0.522816	4.65753	-6.69642	3.92897e-10	3.39403e-09	12.2141
CHAF1A	0.698275	5.1277	6.69254	4.01019e-10	3.46223e-09	12.1621
AURKA	0.890965	5.30857	6.69205	4.02056e-10	3.46922e-09	12.1445
GLDN	-2.15626	-0.266518	-6.69087	4.04572e-10	3.48895e-09	12.7174
CRLF3	0.688567	4.40062	6.68923	4.08095e-10	3.51733e-09	12.2082
RECQL4	0.99511	5.0506	6.68809	4.10553e-10	3.53652e-09	12.142
DHX16	0.489097	5.70777	6.68583	4.15457e-10	3.57674e-09	12.0847
CCNDBP1	-0.627421	4.70194	-6.68114	4.25862e-10	3.66424e-09	12.1261
CECR5	0.650375	5.36366	6.68043	4.2745e-10	3.67583e-09	12.0716
SEMA4G	1.55466	2.33299	6.67894	4.30828e-10	3.70116e-09	12.4848
RBM43	-0.78985	2.86561	-6.67892	4.30882e-10	3.70116e-09	12.3371
ZNF623	0.805635	4.97449	6.6788	4.31152e-10	3.70139e-09	12.1053
CLIC2	-0.787414	3.47718	-6.67752	4.34056e-10	3.72422e-09	12.2359
IRF6	1.18542	5.90216	6.67718	4.34846e-10	3.7289e-09	12.0753
COL8A1	-1.38865	4.23174	-6.67662	4.36134e-10	3.73784e-09	12.1649
C20orf160	-1.09905	1.17394	-6.67597	4.37613e-10	3.7484e-09	12.5062
FAM65A	-0.637033	5.56872	-6.67585	4.37905e-10	3.74879e-09	12.0298
HYLS1	0.917229	3.62218	6.6723	4.46172e-10	3.81742e-09	12.2107
CREBL2	-0.688505	5.71583	-6.66815	4.56014e-10	3.89944e-09	11.9966
EXOSC4	0.730767	4.98228	6.66755	4.57453e-10	3.90954e-09	12.0313
SF3B3	0.627178	8.01132	6.66567	4.62003e-10	3.94621e-09	11.9374
HTR2B	-1.36427	-0.283907	-6.66519	4.63181e-10	3.95405e-09	12.5797
TMEM140	-0.584137	4.55153	-6.66438	4.65152e-10	3.96866e-09	12.0494
PTPRN2	-1.52947	1.16883	-6.6638	4.66569e-10	3.97851e-09	12.4488
OSBPL1A	0.941369	6.03437	6.66292	4.68743e-10	3.99482e-09	11.9713
NCK1	0.63814	5.32939	6.66204	4.70925e-10	4.01117e-09	11.9979
CDH13	-1.01326	3.46175	-6.6613	4.7275e-10	4.02445e-09	12.1505
MRAS	1.01486	6.05627	6.66107	4.73323e-10	4.02708e-09	11.9569
C6orf132	1.01538	3.39927	6.66063	4.74413e-10	4.0341e-09	12.1904
PINK1	-0.618278	5.8172	-6.65869	4.793e-10	4.07339e-09	11.9289
AK2	0.638395	7.38492	6.65822	4.80467e-10	4.08102e-09	11.8978
MTMR2	0.728749	5.89136	6.65603	4.86052e-10	4.12616e-09	11.936
ARHGAP25	-0.540202	3.82736	-6.65478	4.89239e-10	4.15089e-09	12.0663
KAL1	-1.64794	3.05836	-6.65318	4.93373e-10	4.18364e-09	12.191
RBM34	0.753668	5.95687	6.65094	4.99238e-10	4.23102e-09	11.8992
IL17RD	1.44753	5.02298	6.6505	5.00383e-10	4.23836e-09	12.0039
KHK	1.1094	3.02154	6.6493	5.03553e-10	4.26284e-09	12.201
ETV3L	2.08853	-0.533473	6.64884	5.04758e-10	4.27066e-09	12.528
DOK2	-0.753449	2.80447	-6.64684	5.10091e-10	4.31339e-09	12.1557
PSD	-1.24116	0.383637	-6.64092	5.26212e-10	4.44724e-09	12.4126
MRPS21	0.9413	6.37361	6.63956	5.29989e-10	4.47427e-09	11.823
SLC9A9	-0.68894	2.37871	-6.63956	5.29999e-10	4.47427e-09	12.1794
AIF1L	1.47667	6.70995	6.63776	5.35014e-10	4.51411e-09	11.8199
ZNF695	1.21111	2.81366	6.63756	5.35587e-10	4.51644e-09	12.1811
RECK	-0.830671	3.4739	-6.63478	5.43453e-10	4.58023e-09	12.0161
ZNF687	0.706593	5.92185	6.62529	5.71215e-10	4.81155e-09	11.7646
ZC3H3	0.729105	5.21008	6.62515	5.71633e-10	4.81241e-09	11.7935
MAN1A1	-1.01027	4.88444	-6.62362	5.76253e-10	4.84862e-09	11.833
LDHB	1.099	8.64606	6.62325	5.77373e-10	4.85427e-09	11.7233
BOLA1	0.912786	4.31684	6.62309	5.77859e-10	4.85427e-09	11.8704
ACTR3B	1.28331	4.38353	6.62308	5.77881e-10	4.85427e-09	11.9114
BCAP29	-0.739127	5.70568	-6.62273	5.78939e-10	4.86047e-09	11.7566
SAP30	0.875995	4.13634	6.62194	5.81348e-10	4.87801e-09	11.8845
MITF	-0.899016	3.26361	-6.62055	5.8559e-10	4.91089e-09	11.9635
TRIM36	-1.71617	1.82748	-6.62016	5.86784e-10	4.91819e-09	12.1704
CST3	-0.906944	7.035	-6.61915	5.89919e-10	4.94175e-09	11.7003
POLR1C	0.749742	5.16328	6.61904	5.90244e-10	4.94175e-09	11.7744
RCAN2	-1.06578	3.34148	-6.61797	5.93571e-10	4.96527e-09	11.9578
LRIG1	-0.792887	6.13946	-6.61793	5.93705e-10	4.96527e-09	11.7173
MAOA	-2.16428	2.28004	-6.61695	5.96756e-10	4.98804e-09	12.0677
LOC388152	1.06225	4.3504	6.61506	6.02704e-10	5.03499e-09	11.8533
TEX10	0.630113	5.14327	6.61422	6.05362e-10	5.05443e-09	11.7567
YPEL5	-0.494561	6.3987	-6.61282	6.0983e-10	5.08893e-09	11.6778
MYO19	0.652581	5.46307	6.61232	6.11401e-10	5.09925e-09	11.7187
CES1	-2.3561	1.49567	-6.61169	6.13424e-10	5.11332e-09	12.1131
LILRA2	-1.23762	0.112281	-6.6104	6.17599e-10	5.14531e-09	12.2757
NCAPG	0.781283	5.33745	6.60775	6.26229e-10	5.21435e-09	11.7227
C3orf26	0.771014	5.10933	6.60715	6.28206e-10	5.22795e-09	11.7349
ALDH4A1	-1.21827	4.53794	-6.60643	6.30587e-10	5.2449e-09	11.7396
C11orf82	0.933301	3.70056	6.60524	6.34535e-10	5.27475e-09	11.898
INHBA	-1.24035	3.54529	-6.60514	6.34869e-10	5.27475e-09	11.8595
MAPK10	-2.39448	1.29268	-6.60479	6.36009e-10	5.28133e-09	12.1289
BPI	3.43008	-0.248885	6.60404	6.38538e-10	5.29945e-09	12.2854
LIMCH1	-1.41794	5.7237	-6.60369	6.3969e-10	5.30612e-09	11.6781
MIDN	-0.639314	6.31202	-6.60285	6.42507e-10	5.32658e-09	11.625
SLC1A3	-1.155	4.22322	-6.60124	6.47959e-10	5.36885e-09	11.7674
EFCAB6	-1.89243	-1.13976	-6.5992	6.54921e-10	5.42359e-09	12.2795
TIMP1	-0.887035	8.08995	-6.59773	6.5998e-10	5.46251e-09	11.5868
TMTC2	-1.08398	3.33093	-6.5917	6.81152e-10	5.63468e-09	11.8281
TUBB	0.566981	10.6586	6.59146	6.82011e-10	5.63872e-09	11.575
KIAA1609	1.06038	5.39649	6.59049	6.8547e-10	5.66424e-09	11.6133
USP18	1.11313	4.83932	6.58596	7.01913e-10	5.79697e-09	11.6395
ENPP3	-3.41443	-0.66175	-6.58372	7.10177e-10	5.86204e-09	12.1605
CAD	0.668052	6.66559	6.58185	7.17141e-10	5.91632e-09	11.5179
FHL5	-1.47803	-1.02	-6.57875	7.28891e-10	6.00999e-09	12.1678
WDR77	0.651833	5.79152	6.57417	7.46527e-10	6.15207e-09	11.5032
RCL1	0.880273	4.58349	6.56996	7.63142e-10	6.28559e-09	11.5863
GPRASP2	-1.00471	3.02351	-6.56961	7.64528e-10	6.29361e-09	11.7827
NUP62	0.575774	6.7988	6.56938	7.6544e-10	6.29771e-09	11.4474
C19orf39	-0.726674	1.76626	-6.56889	7.67422e-10	6.3106e-09	11.9122
JAG2	0.932176	5.07188	6.56804	7.7084e-10	6.33529e-09	11.5107
SNHG4	1.47666	-0.903882	6.56189	7.96001e-10	6.53855e-09	12.0932
DTL	0.843547	5.11464	6.56097	7.99798e-10	6.5662e-09	11.4985
PDSS1	0.764183	3.359	6.56075	8.0073e-10	6.5703e-09	11.6801
ZFP82	1.04954	2.9653	6.55992	8.0422e-10	6.59538e-09	11.7538
ZBTB7C	-1.91225	3.06393	-6.55924	8.07087e-10	6.61533e-09	11.6956
EZH2	0.905006	5.37971	6.55769	8.13639e-10	6.66545e-09	11.4583
MREG	-0.837736	4.45071	-6.55701	8.16529e-10	6.68552e-09	11.5053
TBCB	0.764948	6.26137	6.55573	8.22012e-10	6.7268e-09	11.3913
ABHD4	-0.811147	5.03179	-6.55412	8.28916e-10	6.77965e-09	11.4374
SHC2	-1.69057	2.46981	-6.55147	8.40479e-10	6.87053e-09	11.713
TNFSF4	-1.03976	2.39314	-6.55103	8.42396e-10	6.8825e-09	11.7306
DBNDD2	1.02809	4.9874	6.54858	8.5322e-10	6.9672e-09	11.4376
NRTN	2.44973	0.863577	6.54642	8.62879e-10	7.04229e-09	11.97
CYP1B1	-2.03599	6.35637	-6.54405	8.73643e-10	7.12632e-09	11.3655
ABCA9	-1.41003	-0.0234152	-6.54195	8.83235e-10	7.20071e-09	11.9162
STIM1	0.687149	6.4279	6.54078	8.88645e-10	7.24094e-09	11.3173
APOBEC3B	2.72558	3.95626	6.53821	9.00615e-10	7.33454e-09	11.5038
ANGPT2	-0.97668	3.54355	-6.53601	9.10997e-10	7.41513e-09	11.5028
PMEPA1	-1.00573	7.1562	-6.53573	9.12338e-10	7.42207e-09	11.2716
MCM3APAS	1.27599	0.59041	6.5351	9.15359e-10	7.44267e-09	11.8857
ZNF326	0.606508	4.7991	6.53377	9.21725e-10	7.49043e-09	11.3678
ID1	-1.34053	3.52077	-6.53324	9.24235e-10	7.50682e-09	11.5153
CHMP2A	-0.630103	6.31835	-6.53021	9.38967e-10	7.62241e-09	11.2559
NIP7	0.617176	5.31969	6.52856	9.47061e-10	7.68402e-09	11.2972
FIP1L1	0.613973	5.52182	6.52095	9.85319e-10	7.99016e-09	11.2471
KCND2	-1.69579	0.959218	-6.52007	9.89832e-10	8.02249e-09	11.7448
S100A8	-2.82522	4.39752	-6.5186	9.97461e-10	8.08001e-09	11.3562
ATXN1	-0.805601	5.17706	-6.51769	1.00216e-09	8.11379e-09	11.2536
GEMIN4	0.644918	5.23615	6.51675	1.00707e-09	8.14917e-09	11.2472
ZNF367	0.942179	3.76375	6.51633	1.00931e-09	8.16298e-09	11.4147
CCDC18	0.827911	2.78056	6.51526	1.01493e-09	8.20405e-09	11.5446
ESYT3	1.73943	1.67087	6.5142	1.02052e-09	8.24176e-09	11.6907
MEGF9	-0.878629	5.08629	-6.51417	1.02068e-09	8.24176e-09	11.253
APOD	-2.63052	5.75599	-6.51299	1.02698e-09	8.28529e-09	11.2347
THBS4	-2.52389	3.06873	-6.51296	1.02716e-09	8.28529e-09	11.4583
OSBPL7	-0.954947	2.75376	-6.50773	1.05548e-09	8.50928e-09	11.4861
TIMM17A	0.61325	6.46746	6.50653	1.06207e-09	8.55785e-09	11.1323
SUDS3	0.524977	6.15457	6.50531	1.06881e-09	8.60756e-09	11.1404
C6orf167	0.817881	4.35492	6.50165	1.08933e-09	8.76821e-09	11.2929
UNC5C	-1.9206	-0.582994	-6.5009	1.09361e-09	8.79802e-09	11.7773
TFRC	1.00966	7.54902	6.49636	1.11967e-09	9.00293e-09	11.0721
IL1RAP	-0.950555	3.44778	-6.49551	1.12466e-09	9.03822e-09	11.3458
THRB	-1.5108	3.28666	-6.49318	1.13832e-09	9.1432e-09	11.3387
FOXS1	-1.06267	0.915781	-6.49095	1.15157e-09	9.24477e-09	11.5956
COMMD2	0.643673	5.81208	6.4894	1.16092e-09	9.31491e-09	11.0803
OTUD7B	0.63416	5.6134	6.48914	1.16248e-09	9.32248e-09	11.0839
HPX	-1.77254	-0.616828	-6.48896	1.16354e-09	9.3261e-09	11.6959
C10orf116	-1.55562	3.45689	-6.48866	1.16534e-09	9.33558e-09	11.2798
FOXP2	-2.25985	-1.35769	-6.48624	1.18012e-09	9.44902e-09	11.7171
FEN1	0.660247	6.01094	6.48507	1.1873e-09	9.50151e-09	11.0444
RBM14	0.328898	5.95624	6.48386	1.19474e-09	9.556e-09	11.0309
TCEB1	0.568478	5.76676	6.48211	1.20566e-09	9.63828e-09	11.0272
FMR1	0.607938	6.01058	6.4815	1.2095e-09	9.66394e-09	11.0291
TMPO	0.620682	6.78546	6.48133	1.21052e-09	9.66698e-09	11.0055
PLN	-1.59827	0.661077	-6.47829	1.22978e-09	9.81564e-09	11.5472
TMEM150A	-0.662095	4.11685	-6.47443	1.25463e-09	1.00088e-08	11.1057
SEPHS2	-0.706159	6.75366	-6.47396	1.25772e-09	1.00282e-08	10.9601
ORC3L	0.73376	5.23018	6.47349	1.26075e-09	1.00424e-08	11.0434
ANKRD13B	1.2404	3.58617	6.4734	1.26138e-09	1.00424e-08	11.2359
RGS3	-0.583698	5.56328	-6.47338	1.26148e-09	1.00424e-08	10.988
ATOH8	-1.46179	0.269798	-6.47211	1.26979e-09	1.01033e-08	11.5763
CCM2	-0.49576	5.64331	-6.47051	1.28042e-09	1.01825e-08	10.9709
DKFZp761E198	0.728158	4.51269	6.46985	1.2848e-09	1.0212e-08	11.0641
GLI3	-1.30756	4.24339	-6.46934	1.28817e-09	1.02334e-08	11.109
MS4A14	-1.10162	0.577683	-6.46919	1.28917e-09	1.0236e-08	11.5222
FAM151B	-0.961822	-0.685487	-6.46901	1.2904e-09	1.02405e-08	11.6194
CAMK2N1	-1.48052	4.43767	-6.46789	1.29792e-09	1.02948e-08	11.0648
FERMT3	-0.439261	4.56162	-6.46713	1.30299e-09	1.03296e-08	11.0298
STRBP	0.632339	5.78735	6.46521	1.31606e-09	1.04278e-08	10.9578
CUTC	0.641173	3.69058	6.46367	1.32661e-09	1.05039e-08	11.1209
PPM1E	2.25037	0.482908	6.46354	1.32747e-09	1.05039e-08	11.5263
C1orf130	2.37485	2.35889	6.4635	1.32774e-09	1.05039e-08	11.4123
SFRS1	0.319458	8.08384	6.46239	1.33544e-09	1.05594e-08	10.8944
MYBBP1A	0.738494	6.1622	6.46211	1.33737e-09	1.05691e-08	10.9164
FAIM2	-1.99416	0.300769	-6.46167	1.34038e-09	1.05874e-08	11.4907
CYTIP	-0.598012	3.46041	-6.45959	1.35491e-09	1.06966e-08	11.1079
MMP11	-1.68701	7.26501	-6.4592	1.35766e-09	1.07128e-08	10.8957
CXCL10	1.47089	5.79275	6.45799	1.36617e-09	1.07743e-08	10.9567
NOTCH1	0.911285	6.50525	6.45757	1.36919e-09	1.07911e-08	10.8872
PARP1	0.622664	8.33127	6.45749	1.36971e-09	1.07911e-08	10.8709
SCN4B	-1.26079	1.70747	-6.45709	1.37255e-09	1.08079e-08	11.3247
AURKAPS1	1.21579	-0.191698	6.45693	1.3737e-09	1.08113e-08	11.552
HORMAD1	5.22955	1.13094	6.45608	1.37975e-09	1.08533e-08	11.5183
RGS9	2.6007	0.263778	6.45573	1.38226e-09	1.08675e-08	11.5215
EHD4	-0.489172	5.86312	-6.45543	1.38439e-09	1.08786e-08	10.8838
OSBPL6	-1.77904	1.5636	-6.45421	1.39318e-09	1.0942e-08	11.3536
CCRL1	-1.298	1.11774	-6.45092	1.41713e-09	1.11243e-08	11.3697
PSME3	0.480482	7.00421	6.45079	1.41804e-09	1.11258e-08	10.8387
KIFC2	0.980042	4.75537	6.45051	1.42009e-09	1.11361e-08	10.9427
SC4MOL	-1.00089	5.64108	-6.44851	1.43487e-09	1.12462e-08	10.866
SLC26A1	-1.17385	-0.112941	-6.44767	1.44112e-09	1.12894e-08	11.4748
MAGEF1	0.796593	6.09072	6.44727	1.44412e-09	1.13071e-08	10.8492
MAF1	0.645718	7.06397	6.44687	1.4471e-09	1.13246e-08	10.8169
ADRA2C	-1.72173	-0.415509	-6.44529	1.459e-09	1.14118e-08	11.4604
PPAP2C	0.964176	6.5889	6.44408	1.46817e-09	1.14777e-08	10.8226
GREM2	-2.23757	-1.25578	-6.44373	1.47084e-09	1.14926e-08	11.4967
RNF139	0.625478	5.67547	6.44214	1.48294e-09	1.15812e-08	10.8306
DNAL1	-0.629882	3.41198	-6.43928	1.50505e-09	1.17478e-08	11.0477
PBK	1.07805	4.37089	6.43659	1.52614e-09	1.19064e-08	10.952
C15orf57	-0.587479	3.77294	-6.43332	1.55213e-09	1.21029e-08	10.9457
FNTA	0.802131	6.62193	6.43062	1.57392e-09	1.22666e-08	10.7475
MTMR9	-0.741101	3.78049	-6.42965	1.58179e-09	1.23216e-08	10.9291
RPA1	0.550584	7.01881	6.42888	1.5881e-09	1.23644e-08	10.7303
SDAD1	0.61017	5.83402	6.42532	1.61757e-09	1.25874e-08	10.7429
CCNB2	0.849849	5.51263	6.42506	1.61976e-09	1.2598e-08	10.7752
TRIM34	-0.971361	2.77136	-6.42286	1.63825e-09	1.27354e-08	11.0352
SUPT16H	0.499299	7.42456	6.42245	1.64177e-09	1.27562e-08	10.6924
APLNR	-1.01968	4.70756	-6.42207	1.64496e-09	1.27744e-08	10.7984
NUP88	0.626678	5.52723	6.42169	1.64825e-09	1.27935e-08	10.7423
MGAT1	-0.465854	7.29325	-6.4207	1.65668e-09	1.28523e-08	10.6821
MRPS23	0.575906	5.48925	6.41922	1.66934e-09	1.2944e-08	10.7245
KREMEN1	-1.13229	4.61237	-6.41757	1.68366e-09	1.30484e-08	10.7888
DEDD	0.653567	6.06971	6.41669	1.6913e-09	1.31009e-08	10.6876
EPCAM	1.03121	8.35968	6.4165	1.69296e-09	1.31071e-08	10.6928
RASA2	0.878526	2.81413	6.40948	1.75535e-09	1.35832e-08	10.9697
C10orf26	-0.538162	6.05202	-6.40939	1.75624e-09	1.35832e-08	10.6445
NFE2L3	1.17702	5.73163	6.40902	1.75954e-09	1.36018e-08	10.7013
C9orf116	-1.17776	0.97655	-6.40693	1.77863e-09	1.37424e-08	11.1934
RPP21	0.606864	4.54727	6.40667	1.78098e-09	1.37536e-08	10.7437
C8orf38	0.723112	4.27203	6.40604	1.78676e-09	1.37912e-08	10.7635
ZNF613	-0.833143	2.75433	-6.40191	1.82527e-09	1.40813e-08	10.9379
KLHL28	-0.56858	3.58582	-6.39977	1.84545e-09	1.42257e-08	10.817
FUCA1	-0.690003	5.1417	-6.39973	1.84585e-09	1.42257e-08	10.6448
ZFP41	0.780801	4.01203	6.39818	1.86068e-09	1.43327e-08	10.7425
KIAA1908	-1.04895	2.1656	-6.39784	1.8639e-09	1.43502e-08	10.9627
BAIAP2L2	2.50946	0.877011	6.39429	1.8983e-09	1.46057e-08	11.1705
NCAPH	0.729418	4.77293	6.39422	1.899e-09	1.46057e-08	10.6877
UBL3	-0.654535	5.39417	-6.39244	1.91654e-09	1.47332e-08	10.598
ASNS	1.11187	5.90822	6.3915	1.9258e-09	1.47912e-08	10.583
GINS1	0.813666	4.77059	6.39148	1.92604e-09	1.47912e-08	10.6635
C22orf23	1.04766	1.61145	6.38954	1.94528e-09	1.49315e-08	11.0683
SHISA2	-2.42405	1.98245	-6.38849	1.95592e-09	1.50056e-08	10.9831
TTC13	0.713433	4.94035	6.38783	1.96257e-09	1.5049e-08	10.6288
SOX4	0.787264	7.98302	6.38748	1.96606e-09	1.50682e-08	10.5173
PECI	-1.22988	4.73273	-6.38233	2.01889e-09	1.54653e-08	10.6006
CATSPERB	-2.30606	-0.637861	-6.38156	2.02687e-09	1.55186e-08	11.1787
RAD51L1	1.69403	2.82842	6.38131	2.02948e-09	1.55307e-08	10.8323
HPRT1	0.726246	5.66671	6.38031	2.03998e-09	1.56033e-08	10.5366
ITGA3	-1.13244	5.30401	-6.37969	2.04644e-09	1.56448e-08	10.5513
GLI2	-1.14561	1.59991	-6.3789	2.05483e-09	1.57011e-08	10.9834
GIMAP8	-0.704164	3.34214	-6.37816	2.06262e-09	1.57527e-08	10.7167
ERI3	0.517647	6.10142	6.37678	2.07735e-09	1.58572e-08	10.4882
GJB1	-3.45104	-1.88693	-6.37633	2.08219e-09	1.58862e-08	11.1754
GPR39	-1.84613	1.21765	-6.37312	2.11687e-09	1.61427e-08	11.0027
RNF138	0.709657	5.1748	6.37221	2.12677e-09	1.62101e-08	10.5413
ACP5	-1.07285	5.72556	-6.3701	2.14992e-09	1.63784e-08	10.465
EGR3	-1.68101	2.64478	-6.36731	2.18099e-09	1.66067e-08	10.7756
[truncated: 6,833 more rows]

## Sheet: B-GE_BL2
	logFC	AveExpr	t	P.Value	adj.P.Val	B
COL5A1	2.45338	8.06275	15.505	3.8219e-33	5.81732e-29	64.7776
GPR115	6.25473	-2.46558	15.2246	2.08617e-32	1.58768e-28	60.1149
COL5A2	2.19887	8.07193	15.1392	3.50265e-32	1.77713e-28	62.5829
SPRR1B	9.9223	-3.27434	15.0619	5.60402e-32	2.13247e-28	59.1387
BMP1	1.80383	5.40133	15.0205	7.20573e-32	2.19357e-28	61.8637
COL1A1	2.84582	11.5516	14.4729	2.03824e-30	5.17067e-27	58.5566
THY1	1.67705	7.12039	14.0666	2.46717e-29	5.29499e-26	56.0857
COL3A1	2.78224	10.9861	14.0347	3.00101e-29	5.29499e-26	55.8931
ITGA5	1.62279	6.74711	14.0278	3.13087e-29	5.29499e-26	55.8498
KRT6A	8.42321	2.88354	13.9604	4.74121e-29	7.21659e-26	55.2893
CASP14	9.06341	-2.15299	13.8998	6.88564e-29	9.52785e-26	53.6204
MMP2	2.30067	8.16308	13.8213	1.11699e-28	1.4168e-25	54.5894
CLCA2	8.42073	0.435159	13.4598	1.04101e-27	1.19383e-24	51.6759
P2RY2	3.53952	1.69991	13.4511	1.09806e-27	1.19383e-24	52.0363
NNMT	2.20042	6.28216	13.3085	2.6533e-27	2.69239e-24	51.453
CERCAM	1.92452	5.88788	13.2667	3.43784e-27	3.27046e-24	51.1974
COL1A2	2.5886	11.1006	13.1017	9.55237e-27	8.55274e-24	50.1849
IVL	7.89609	-1.77642	13.0528	1.29299e-26	1.04072e-23	48.6149
FAM83A	6.74905	0.468812	13.052	1.2991e-26	1.04072e-23	49.3996
RAB31	1.59712	6.42467	12.9646	2.23411e-26	1.70027e-23	49.3413
FAP	1.84846	4.96487	12.9524	2.41007e-26	1.74684e-23	49.2765
HTRA1	2.07232	6.87947	12.9421	2.56834e-26	1.77694e-23	49.2019
SRPX2	2.06506	3.54348	12.4933	4.16334e-25	2.75523e-22	46.4533
ROPN1B	-5.2211	2.33751	-12.3529	9.95491e-25	6.31349e-22	45.3734
KRT6C	5.91437	1.36323	12.3237	1.19403e-24	7.2697e-22	45.2737
LOXL2	1.94075	6.14944	12.1978	2.61e-24	1.52796e-21	44.627
PDPN	2.06363	4.00547	12.1756	2.99527e-24	1.68856e-21	44.5148
TSHZ3	1.41618	3.06479	12.1656	3.18662e-24	1.72609e-21	44.4349
CNRIP1	1.11554	2.44178	12.1606	3.28865e-24	1.72609e-21	44.3423
FAM26E	1.47176	2.16617	12.0936	4.98424e-24	2.52883e-21	43.927
CTSK	2.04328	6.83658	12.0154	8.10164e-24	3.97791e-21	43.5023
COL6A2	1.78541	9.29965	11.9986	8.99715e-24	4.27955e-21	43.3964
ROPN1	-4.69314	2.61106	-11.849	2.2775e-23	1.05048e-20	42.418
PCOLCE	1.79574	6.08442	11.8343	2.49501e-23	1.11696e-20	42.3911
FN1	2.12407	11.5381	11.8078	2.94148e-23	1.27921e-20	42.2304
S100A9	5.83462	6.0426	11.8027	3.03706e-23	1.28409e-20	42.2179
TGFBI	2.4696	7.57379	11.6865	6.24641e-23	2.56964e-20	41.4746
RGMA	-2.29105	5.2684	-11.6765	6.64751e-23	2.66268e-20	41.4453
PDGFRB	1.34998	6.83892	11.663	7.22821e-23	2.76163e-20	41.3332
NID2	1.51724	5.0693	11.6623	7.25742e-23	2.76163e-20	41.3521
PCDH7	2.50758	3.25812	11.5411	1.53995e-22	5.71695e-20	40.6272
ECM1	2.00565	4.82593	11.5321	1.62801e-22	5.89998e-20	40.5567
GLT8D2	1.80262	3.39303	11.5075	1.89629e-22	6.59321e-20	40.4241
S100A8	6.42605	4.39752	11.5067	1.90593e-22	6.59321e-20	40.4195
PLAU	2.07884	6.41145	11.4787	2.26709e-22	7.66832e-20	40.2035
AEBP1	1.85271	8.62324	11.3837	4.08775e-22	1.3526e-19	39.6139
RARRES2	1.9999	4.91104	11.3133	6.32188e-22	2.04735e-19	39.2133
ANGPTL2	1.48865	5.56344	11.2884	7.37748e-22	2.33943e-19	39.0468
FBN1	1.7854	7.16353	11.2807	7.73808e-22	2.4037e-19	38.9865
C1QTNF6	1.80251	4.83743	11.2309	1.05345e-21	3.20692e-19	38.7093
RAD21	-1.46498	8.92428	-11.086	2.58235e-21	7.70706e-19	37.7885
RALB	1.29392	5.80242	11.0484	3.25895e-21	9.53931e-19	37.5689
DEFB1	5.25451	1.70843	11.0364	3.5095e-21	1.00704e-18	37.5048
COL12A1	2.18832	8.0891	11.0335	3.5727e-21	1.00704e-18	37.4695
SULT2B1	3.58324	1.28074	11.0042	4.28293e-21	1.18528e-18	37.2302
HRH1	1.79125	2.98017	10.9943	4.55284e-21	1.23748e-18	37.2938
GJB2	3.63008	4.94269	10.9698	5.2978e-21	1.4147e-18	37.119
ERO1L	1.99217	5.51103	10.9653	5.44631e-21	1.42928e-18	37.0716
C5orf62	1.60306	3.93851	10.9127	7.53768e-21	1.94459e-18	36.7887
SHC4	-4.70957	3.08094	-10.8574	1.06049e-20	2.69028e-18	36.4398
COL6A3	1.79719	9.22245	10.8356	1.21331e-20	3.0275e-18	36.2595
SLC16A3	1.9562	5.54689	10.8087	1.43203e-20	3.51564e-18	36.1123
TMEM45A	2.96668	5.34422	10.7936	1.57153e-20	3.79687e-18	36.0332
ADAM12	1.79263	5.77898	10.7767	1.74485e-20	4.14975e-18	35.918
UGT1A6	9.01401	-3.3113	10.7575	1.96411e-20	4.59934e-18	34.4749
MVP	1.44946	6.7905	10.7529	2.02053e-20	4.65978e-18	35.7524
ANTXR1	1.67754	7.3518	10.7463	2.10471e-20	4.78146e-18	35.7123
SPARC	1.60696	10.6191	10.7038	2.73404e-20	6.11982e-18	35.4604
IL4R	1.54988	5.46048	10.688	3.01433e-20	6.64944e-18	35.3767
C8orf46	-4.86014	1.59776	-10.6506	3.79409e-20	8.18167e-18	35.0468
LRP1	1.21523	7.9374	10.6497	3.81643e-20	8.18167e-18	35.1196
ARSI	1.94355	2.12189	10.6334	4.21941e-20	8.80476e-18	35.0793
DACT1	1.72482	3.22915	10.6332	4.22277e-20	8.80476e-18	35.1046
CMTM5	-7.16105	-3.2129	-10.5695	6.25084e-20	1.28573e-17	32.5388
LUM	2.19378	8.44756	10.5552	6.82413e-20	1.38493e-17	34.5511
BZRAP1	-2.87429	3.47917	-10.513	8.84796e-20	1.77204e-17	34.3786
FAM198A	-2.75645	3.5078	-10.4952	9.87267e-20	1.95158e-17	34.271
SOX8	-6.38715	2.38236	-10.4151	1.61429e-19	3.15015e-17	33.6876
ALPK2	2.3945	1.11332	10.3751	2.06388e-19	3.97651e-17	33.4384
S100A7A	8.72225	-2.2612	10.3522	2.37454e-19	4.51787e-17	32.7308
TRPS1	-2.06781	7.97534	-10.3293	2.73317e-19	5.136e-17	33.1762
EXTL1	-6.043	1.22707	-10.2993	3.28436e-19	6.0965e-17	32.9117
EGLN3	3.11353	4.67815	10.2947	3.37882e-19	6.19626e-17	33.0219
WLS	2.75723	4.63724	10.2857	3.57079e-19	6.47036e-17	32.9665
SCRG1	-6.5889	1.16909	-10.2627	4.10998e-19	7.35976e-17	32.5876
GALNT10	1.43743	5.07003	10.1956	6.1959e-19	1.0966e-16	32.4042
FSTL1	1.66668	8.23775	10.1809	6.77965e-19	1.18613e-16	32.2726
ADAMTS2	1.99532	4.15318	10.1751	7.02603e-19	1.21526e-16	32.3112
TGFB3	1.65288	4.73658	10.1582	7.78851e-19	1.33201e-16	32.1889
COL5A3	2.2029	4.9176	10.146	8.39187e-19	1.41925e-16	32.1074
CST6	3.71011	0.856891	10.1424	8.57916e-19	1.43498e-16	32.0747
POSTN	2.15368	8.79905	10.1383	8.79831e-19	1.45564e-16	32.0229
MSX2	3.60727	0.791846	10.0896	1.18454e-18	1.93869e-16	31.6907
PRSS33	-7.33425	-1.25105	-10.071	1.32715e-18	2.149e-16	30.8682
PPAPDC1A	2.64298	1.78825	10.0596	1.42246e-18	2.27908e-16	31.6265
SYDE1	1.48403	3.6724	10.0434	1.57077e-18	2.49049e-16	31.5333
PODNL1	2.1646	2.65003	10.0175	1.83952e-18	2.88653e-16	31.4005
CRISPLD2	1.55104	5.87664	10.012	1.90192e-18	2.95399e-16	31.2716
PPIC	1.50674	5.60288	10.0063	1.96969e-18	2.99431e-16	31.2389
AKAP1	-1.44595	6.62641	-10.0052	1.98241e-18	2.99431e-16	31.2183
PI3	6.37188	1.36034	10.0049	1.98689e-18	2.99431e-16	31.301
PRSS23	1.48855	6.40775	9.9877	2.2059e-18	3.28361e-16	31.1149
TSPAN1	3.61499	1.74287	9.98651	2.22201e-18	3.28361e-16	31.1894
KCNJ15	2.74742	0.905861	9.97989	2.31352e-18	3.38597e-16	31.0846
MBOAT1	-2.42837	5.23215	-9.96777	2.49074e-18	3.61063e-16	31.0413
GPR87	4.79751	0.226761	9.92756	3.18193e-18	4.56907e-16	30.7683
MRGPRF	1.80557	1.57673	9.88891	4.02566e-18	5.7266e-16	30.5972
AKR1B10	7.39811	-2.20057	9.88292	4.17501e-18	5.88405e-16	29.8457
CLEC11A	1.63153	3.21032	9.8687	4.55229e-18	6.35692e-16	30.5052
PLA2G4F	3.75984	-0.906393	9.86708	4.59715e-18	6.3612e-16	30.0097
TAF4B	-1.78365	4.01526	-9.86383	4.68898e-18	6.42982e-16	30.461
SYNM	-3.33767	6.36888	-9.83895	5.45475e-18	7.4131e-16	30.2453
TP53BP2	-1.50097	6.70503	-9.82234	6.03376e-18	8.12742e-16	30.1187
TGFB1	1.05057	5.33733	9.81139	6.44878e-18	8.61025e-16	30.075
LIMA1	1.39538	5.96894	9.80002	6.90982e-18	9.1456e-16	29.9924
FRMD3	-3.4405	1.46562	-9.76297	8.65211e-18	1.12083e-15	29.8219
PLEKHB1	-2.75627	5.01238	-9.76249	8.67744e-18	1.12083e-15	29.8252
TMC5	4.93866	0.798932	9.76227	8.68915e-18	1.12083e-15	29.766
C17orf91	1.30394	2.39728	9.74081	9.89709e-18	1.26591e-15	29.7496
P4HA3	1.91775	2.21313	9.71968	1.125e-17	1.42697e-15	29.6215
MYBL1	-2.39142	4.1706	-9.71742	1.14049e-17	1.43467e-15	29.5833
ARL4D	2.29725	2.1047	9.71475	1.15913e-17	1.44615e-15	29.5899
COL18A1	1.47956	7.70105	9.68939	1.35159e-17	1.67256e-15	29.3104
FILIP1L	1.39878	4.64955	9.64654	1.752e-17	2.15058e-15	29.1184
EMILIN1	1.48424	5.68209	9.63728	1.85293e-17	2.25628e-15	29.0259
CHSY3	1.55218	1.77362	9.61088	2.17381e-17	2.62599e-15	28.9603
CPZ	2.47511	2.71811	9.58186	2.59051e-17	3.10474e-15	28.8059
SOX10	-6.38632	4.22346	-9.57589	2.68566e-17	3.19363e-15	28.7735
SEMA3F	1.56266	5.44103	9.55116	3.11833e-17	3.67938e-15	28.5121
IL8	3.22272	2.57392	9.54659	3.20551e-17	3.75316e-15	28.5981
FHOD1	1.32401	4.70665	9.53766	3.38317e-17	3.93094e-15	28.461
C12orf24	-1.89956	2.39382	-9.52617	3.62602e-17	4.18118e-15	28.475
STEAP4	2.84253	3.78424	9.51695	3.83358e-17	4.38729e-15	28.3927
CREB3L1	2.2119	4.34098	9.50171	4.20251e-17	4.77361e-15	28.2748
RGR	-4.96249	-2.55857	-9.4862	4.61463e-17	5.20291e-15	27.0298
MFRP	1.34425	4.28221	9.4683	5.14031e-17	5.75299e-15	28.072
AIM1L	2.25155	0.520567	9.4597	5.41361e-17	6.01464e-15	27.9895
PTPRH	2.95563	-1.31935	9.42619	6.6242e-17	7.3063e-15	27.3621
ARPC1B	1.43206	7.51989	9.41499	7.08571e-17	7.72651e-15	27.6726
CASP4	1.24456	5.10902	9.4145	7.10671e-17	7.72651e-15	27.7119
SERPINB4	6.20544	-2.77311	9.39789	7.85368e-17	8.47807e-15	26.9755
WISP1	1.98365	2.84319	9.37797	8.85309e-17	9.48964e-15	27.5981
ANKRD36BP1	-1.70993	3.03967	-9.34201	1.09882e-16	1.16959e-14	27.384
WNT7B	3.26875	3.15478	9.33916	1.1178e-16	1.18153e-14	27.3648
NDRG2	-2.19333	6.66767	-9.32893	1.18862e-16	1.23372e-14	27.1825
ZNF286B	-2.05054	1.53937	-9.32888	1.18896e-16	1.23372e-14	27.2726
CDSN	4.22065	0.952177	9.32853	1.19149e-16	1.23372e-14	27.3002
DCN	2.07514	8.00673	9.31541	1.28914e-16	1.32581e-14	27.0923
GPR1	2.9217	-0.340643	9.29338	1.47125e-16	1.50294e-14	26.8355
SERPINB3	6.45813	-2.9741	9.2824	1.57145e-16	1.58585e-14	26.3711
RGS4	2.42628	2.46905	9.28221	1.57325e-16	1.58585e-14	27.0433
KLRG2	-3.12927	1.91429	-9.26844	1.70855e-16	1.71091e-14	26.9411
ART3	-4.94602	1.70184	-9.26216	1.77413e-16	1.76497e-14	26.91
DPP4	2.43281	2.73426	9.25723	1.82732e-16	1.80608e-14	26.89
SCARB1	-1.88423	6.72134	-9.25057	1.90173e-16	1.86749e-14	26.7069
CHRD	1.6929	1.44282	9.24092	2.01493e-16	1.96598e-14	26.7794
ARHGAP23	1.23829	4.48169	9.20146	2.55171e-16	2.47385e-14	26.476
BNC2	1.44528	2.76773	9.19049	2.7247e-16	2.62485e-14	26.4991
COL6A1	1.45778	9.03845	9.18931	2.74406e-16	2.62688e-14	26.3395
MAFB	1.51107	5.69155	9.18354	2.84037e-16	2.70208e-14	26.3262
MMP11	3.08351	7.26501	9.17843	2.92845e-16	2.76857e-14	26.281
ADAMTS12	1.8376	2.82028	9.17249	3.0344e-16	2.85102e-14	26.3886
PRDM6	1.95215	-0.294884	9.1699	3.08181e-16	2.87781e-14	26.0841
RASGRP1	-2.13574	3.66165	-9.1338	3.82354e-16	3.54867e-14	26.1439
TREM1	2.34744	1.51005	9.13232	3.85736e-16	3.55836e-14	26.1635
FOSL2	1.11998	6.34232	9.12732	3.97417e-16	3.64403e-14	25.9752
MXRA5	1.62389	7.92025	9.11322	4.32308e-16	3.9322e-14	25.8889
RASGRF2	1.56888	1.79774	9.11257	4.34012e-16	3.9322e-14	26.0499
ITGA11	2.01226	4.99912	9.10703	4.48582e-16	4.04015e-14	25.9103
CDH11	1.41356	5.96436	9.09861	4.71693e-16	4.22332e-14	25.8302
ODZ3	2.54474	2.31708	9.08133	5.22878e-16	4.65422e-14	25.8683
COBL	-2.84939	5.2777	-9.05461	6.1313e-16	5.42584e-14	25.6132
ITGB5	1.43763	7.05244	9.04062	6.6642e-16	5.86334e-14	25.46
CTSB	1.19742	10.1022	9.03756	6.78651e-16	5.93664e-14	25.4512
MBTD1	-1.06741	4.86884	-9.03269	6.98605e-16	6.0757e-14	25.482
MAF	1.54976	4.87019	9.03175	7.02531e-16	6.0757e-14	25.4621
GPR109A	2.8829	1.0463	9.01331	7.8403e-16	6.74221e-14	25.4453
MAML2	-1.45152	4.54647	-8.99758	8.60916e-16	7.3618e-14	25.2982
MGAT1	0.862436	7.29325	8.98199	9.44515e-16	8.03155e-14	25.1123
MMP14	1.18044	8.76922	8.93812	1.22565e-15	1.03642e-13	24.8596
SFRP1	-3.15685	8.06613	-8.92017	1.36333e-15	1.14647e-13	24.7636
CYTH4	0.955232	3.93444	8.9019	1.51933e-15	1.27064e-13	24.7542
P4HA2	1.40526	5.86126	8.89442	1.58827e-15	1.32104e-13	24.6178
CYP4Z2P	5.88362	-2.6098	8.87693	1.76164e-15	1.45728e-13	23.8135
ZHX2	-1.52278	5.50891	-8.8606	1.94054e-15	1.59659e-13	24.4513
S100B	-3.85409	3.43492	-8.85445	2.01242e-15	1.64683e-13	24.5459
TET1	-1.84106	2.52978	-8.84486	2.12994e-15	1.73368e-13	24.4987
LGALS7	5.25489	-1.71228	8.84175	2.16952e-15	1.7565e-13	24.201
SULF1	1.67408	7.42872	8.83358	2.27696e-15	1.83373e-13	24.2533
BHLHE40	1.67739	7.39682	8.83268	2.28903e-15	1.83375e-13	24.2424
F3	2.41271	3.70002	8.82246	2.43168e-15	1.93783e-13	24.3018
SOX6	-3.56618	2.45839	-8.80709	2.66282e-15	2.11098e-13	24.2831
C3orf54	1.39263	0.350697	8.79609	2.84172e-15	2.24113e-13	24.1151
IGFBP6	1.67098	2.25682	8.78143	3.0987e-15	2.43121e-13	24.133
IFFO1	0.934738	2.76269	8.77953	3.13368e-15	2.44603e-13	24.1082
TCHH	2.99802	-0.936673	8.76446	3.42516e-15	2.65992e-13	23.7126
CDKN1A	1.92928	6.09567	8.74799	3.77462e-15	2.91642e-13	23.7628
CASP1	1.33758	4.27084	8.7318	4.15247e-15	3.19216e-13	23.7422
PDXP	-1.09027	4.19767	-8.73015	4.19324e-15	3.2073e-13	23.7531
TMPRSS4	6.19124	-0.764721	8.72873	4.22842e-15	3.21804e-13	23.6405
SP6	2.52675	3.57053	8.72649	4.28462e-15	3.24458e-13	23.7578
OLFML2B	1.41377	5.67814	8.69854	5.05129e-15	3.80622e-13	23.4881
CFI	2.21496	3.62078	8.68128	5.59107e-15	4.18394e-13	23.4858
SCNN1A	3.05181	4.00291	8.68078	5.60754e-15	4.18394e-13	23.4679
TMEM37	1.60101	2.45615	8.67993	5.63562e-15	4.18438e-13	23.547
ATAD2	-1.27977	6.82538	-8.67826	5.69144e-15	4.20531e-13	23.349
POLDIP3	-0.955531	6.90373	-8.66937	5.99676e-15	4.4095e-13	23.2919
RYR3	-3.10235	0.0792619	-8.6659	6.1207e-15	4.479e-13	23.3213
SLC1A6	5.50003	-2.23418	8.65794	6.41383e-15	4.67105e-13	23.1069
S100A7	8.64927	0.743187	8.65361	6.579e-15	4.76852e-13	23.396
GPRC5C	2.3319	3.37341	8.65229	6.63022e-15	4.78287e-13	23.3529
NCRNA00152	1.51169	3.84912	8.64871	6.77106e-15	4.86143e-13	23.2868
IL12RB2	-3.75814	2.86586	-8.64689	6.8439e-15	4.89066e-13	23.3507
C6orf105	3.03038	0.576007	8.62298	7.87565e-15	5.60165e-13	23.1937
CHRM1	-3.48687	1.95315	-8.6138	8.31191e-15	5.88444e-13	23.1687
ADAM19	1.22779	4.77807	8.61215	8.39283e-15	5.91422e-13	23.0234
NUAK1	1.41519	4.07236	8.60842	8.57867e-15	6.00396e-13	23.0465
NRP1	1.35309	6.47733	8.60801	8.59906e-15	6.00396e-13	22.9429
CORIN	2.74135	0.898142	8.59814	9.11169e-15	6.33283e-13	23.0674
HTRA3	2.11743	5.53821	8.59321	9.3787e-15	6.48878e-13	22.8909
FRMD6	1.39905	5.35857	8.59091	9.50609e-15	6.54716e-13	22.8772
LGALS7B	5.62568	-1.94105	8.58593	9.78767e-15	6.71073e-13	22.7679
USP13	-1.46133	5.39296	-8.58221	1.00037e-14	6.81452e-13	22.8317
S100A1	-4.22596	5.66468	-8.58179	1.00286e-14	6.81452e-13	22.896
GGT5	1.42061	4.68181	8.55998	1.13953e-14	7.70882e-13	22.7232
ACPP	2.82559	-0.0647508	8.55436	1.17763e-14	7.93131e-13	22.697
EMP3	0.957228	4.728	8.55256	1.19017e-14	7.98041e-13	22.6834
FOXRED2	-1.45959	5.71913	-8.54916	1.21403e-14	8.10471e-13	22.6281
TTYH3	1.30089	7.28187	8.53087	1.35125e-14	8.98141e-13	22.4869
SFRP2	2.08407	7.61719	8.53004	1.35776e-14	8.98545e-13	22.488
PAPPA	2.40026	1.59818	8.52472	1.40071e-14	9.19922e-13	22.6658
SORCS2	2.82193	1.74732	8.52454	1.40215e-14	9.19922e-13	22.6646
HEG1	1.06847	5.93905	8.50939	1.53203e-14	1.00082e-12	22.3874
OLFML1	1.09256	2.83131	8.50641	1.55898e-14	1.01407e-12	22.5292
TSPAN15	1.69516	5.43965	8.50467	1.57494e-14	1.01792e-12	22.3742
PRDM1	1.18739	4.28095	8.5043	1.57828e-14	1.01792e-12	22.4268
SPOCD1	2.3234	1.47346	8.49972	1.62113e-14	1.04115e-12	22.5231
PHLPP1	-1.76685	4.84028	-8.49389	1.6773e-14	1.0727e-12	22.3582
PDLIM7	1.07497	5.60692	8.49227	1.6932e-14	1.07833e-12	22.2915
SERPINF1	1.3998	6.92919	8.4878	1.738e-14	1.10225e-12	22.2458
DAB2	1.04675	5.92164	8.47776	1.84301e-14	1.164e-12	22.2049
CLTB	1.1167	5.93199	8.47449	1.87844e-14	1.18148e-12	22.1817
TNRC6B	-0.831537	5.32256	-8.46809	1.94994e-14	1.2214e-12	22.1734
NCAN	-8.50597	-1.9418	-8.45973	2.04749e-14	1.27725e-12	21.7101
ARHGEF9	-1.64948	5.39909	-8.45322	2.12669e-14	1.32124e-12	22.0911
CHST15	1.35077	4.99913	8.44817	2.1902e-14	1.35516e-12	22.0693
ZCCHC24	1.12004	4.25599	8.43606	2.35052e-14	1.44847e-12	22.0457
EFHD2	1.02132	6.01981	8.43393	2.37987e-14	1.46065e-12	21.9442
INHBA	1.90764	3.54529	8.40925	2.74773e-14	1.67965e-12	21.9275
S100A2	4.28754	3.48689	8.40434	2.82745e-14	1.72146e-12	21.906
PAPSS1	-1.35539	7.49744	-8.40022	2.896e-14	1.75617e-12	21.7363
FZD9	-3.19272	1.65677	-8.38927	3.08655e-14	1.8643e-12	21.8924
ITGA1	1.09224	4.66691	8.38063	3.24561e-14	1.95262e-12	21.7
LRRC15	2.02806	5.74027	8.37862	3.28382e-14	1.96783e-12	21.6541
SERPINB1	1.16578	5.09838	8.36353	3.58479e-14	2.13977e-12	21.5731
TRIM6	2.02849	1.95974	8.33929	4.12681e-14	2.44996e-12	21.6111
MAST4	1.56349	2.96224	8.33888	4.13665e-14	2.44996e-12	21.5638
CCM2	0.856357	5.64331	8.338	4.15791e-14	2.45301e-12	21.4027
ALS2CL	1.66013	2.93347	8.3345	4.2431e-14	2.4936e-12	21.5334
ZNF385A	1.1988	4.81083	8.32822	4.4008e-14	2.57633e-12	21.3866
PLXDC1	1.16832	3.99312	8.32736	4.4227e-14	2.57923e-12	21.4336
RARRES3	1.90149	4.89275	8.32011	4.61277e-14	2.67981e-12	21.3558
DHRS9	2.50671	-0.408895	8.31387	4.78284e-14	2.76805e-12	21.3599
TTYH1	-5.28384	3.50081	-8.3037	5.07327e-14	2.92501e-12	21.4016
CFH	1.33761	5.37206	8.30103	5.15227e-14	2.95935e-12	21.2111
IGFL2	3.73609	-1.27743	8.27531	5.98007e-14	3.4219e-12	20.9401
CDYL2	1.63649	0.795876	8.25675	6.65813e-14	3.79563e-12	21.1322
ITIH5L	-5.65743	-0.622739	-8.25173	6.85439e-14	3.89294e-12	20.8529
CABC1	-1.51352	5.94106	-8.25	6.92342e-14	3.91752e-12	20.9042
HAVCR2	0.904503	4.23342	8.244	7.16766e-14	4.0407e-12	20.9458
WNT2	1.97444	3.02858	8.23661	7.48076e-14	4.20165e-12	20.9797
RUNX2	1.52037	3.83738	8.23239	7.66554e-14	4.2896e-12	20.9079
NCF4	0.866117	3.04681	8.23021	7.76245e-14	4.32792e-12	20.948
EGFL6	2.61655	2.41727	8.20724	8.86354e-14	4.92379e-12	20.8374
ADAMTS14	1.69659	2.10876	8.20563	8.94644e-14	4.95177e-12	20.8518
LRP6	-1.44906	6.13689	-8.20151	9.1616e-14	5.05249e-12	20.6313
GPX8	1.44133	5.26964	8.19466	9.53131e-14	5.2374e-12	20.609
KCNK5	-2.28274	5.03453	-8.18868	9.86599e-14	5.40181e-12	20.6138
IL11	2.22409	-0.273934	8.18291	1.01997e-13	5.56451e-12	20.6164
ASPN	2.5407	4.72995	8.17383	1.07477e-13	5.8425e-12	20.53
CLIC3	2.96406	1.51161	8.15209	1.21819e-13	6.59862e-12	20.5601
LY6D	5.19588	1.54014	8.1331	1.35889e-13	7.31574e-12	20.4441
BCL11A	-1.82709	4.29954	-8.13293	1.3602e-13	7.31574e-12	20.3341
PODN	1.54554	4.32431	8.12003	1.46498e-13	7.85156e-12	20.2451
GLDN	2.76007	-0.266518	8.11765	1.4852e-13	7.932e-12	20.2553
PLAT	1.97514	5.05896	8.10399	1.6065e-13	8.54983e-12	20.1057
TGFBR2	1.02959	6.17649	8.09114	1.72955e-13	9.17264e-12	19.9956
JOSD2	1.25504	3.47354	8.08989	1.74202e-13	9.18998e-12	20.132
S100A11	1.35734	9.48828	8.0896	1.74489e-13	9.18998e-12	19.9727
MTBP	-1.16892	3.55053	-8.0767	1.87906e-13	9.8625e-12	20.0558
TSPAN17	1.07912	5.50923	8.07257	1.92412e-13	1.00643e-11	19.8995
MME	3.26621	3.98796	8.06616	1.99615e-13	1.04053e-11	19.9688
COL11A1	2.78314	6.11526	8.05181	2.16739e-13	1.12593e-11	19.7949
STX4	0.722992	5.19183	8.05079	2.18016e-13	1.12871e-11	19.7901
SYTL4	1.37086	3.1661	8.04929	2.1989e-13	1.13456e-11	19.921
ZNF286A	-1.03023	4.62807	-8.04716	2.22588e-13	1.1446e-11	19.8197
CLEC2B	1.21801	3.23598	8.04122	2.30295e-13	1.18024e-11	19.871
SNCAIP	3.22988	1.10243	8.0195	2.60806e-13	1.33213e-11	19.8221
C20orf112	-1.18209	5.70395	-8.01716	2.64321e-13	1.34556e-11	19.5946
C2CD4A	4.42632	-1.28114	8.01657	2.65218e-13	1.34563e-11	19.5597
AKR1B15	5.02266	-0.507694	8.0155	2.66844e-13	1.34938e-11	19.7457
LRG1	4.06709	1.2512	8.01305	2.70607e-13	1.36388e-11	19.7885
CTSL1	1.13047	6.83609	8.00354	2.85734e-13	1.43537e-11	19.4818
FAM19A3	-3.59897	0.32945	-8.00116	2.89654e-13	1.45027e-11	19.656
CRISPLD1	-3.23619	4.8206	-7.99236	3.04602e-13	1.52012e-11	19.5424
TNFSF9	2.05726	0.292966	7.99041	3.08021e-13	1.53215e-11	19.6122
C8orf85	-3.60511	4.93865	-7.98442	3.18743e-13	1.58032e-11	19.4894
OAZ3	2.09192	1.56027	7.97061	3.44895e-13	1.70443e-11	19.5525
ADM	2.3833	3.91871	7.9675	3.5109e-13	1.72943e-11	19.3956
COL7A1	2.36074	2.72349	7.96648	3.53139e-13	1.7315e-11	19.4621
EDNRA	1.23063	4.08757	7.96616	3.53786e-13	1.7315e-11	19.3901
RARRES1	2.54811	6.16775	7.96559	3.54926e-13	1.73151e-11	19.2968
LEPRE1	1.01099	5.80506	7.96416	3.57848e-13	1.74019e-11	19.2792
SHISA5	0.989853	7.29689	7.9506	3.86637e-13	1.8742e-11	19.1788
PHLDB2	1.90158	4.06045	7.94188	4.06342e-13	1.96347e-11	19.2476
OSR1	-3.3345	2.63631	-7.93923	4.12538e-13	1.9871e-11	19.3643
S100A16	2.17702	7.47946	7.93675	4.18408e-13	2.00902e-11	19.1078
ITGA3	1.83839	5.30401	7.93517	4.22191e-13	2.02081e-11	19.1368
NTM	1.74722	2.70874	7.93451	4.23793e-13	2.02212e-11	19.3014
IGFBP4	1.23708	8.07016	7.9329	4.27692e-13	2.03434e-11	19.0816
ST3GAL6	-1.67687	3.33407	-7.90716	4.95241e-13	2.3456e-11	19.1344
PRRX1	1.46193	6.11571	7.90681	4.96212e-13	2.3456e-11	18.9579
LRRC32	1.15671	4.71796	7.90343	5.05876e-13	2.38388e-11	18.9954
FAM198B	1.26448	5.59576	7.89445	5.32379e-13	2.50103e-11	18.9118
CCRL1	1.98385	1.11774	7.88804	5.5214e-13	2.58588e-11	19.0955
NFIX	-1.46601	7.48054	-7.88262	5.69423e-13	2.65865e-11	18.8014
MICAL3	-1.12512	5.82004	-7.88063	5.75922e-13	2.68077e-11	18.8162
IFI30	0.960606	7.79316	7.8647	6.30484e-13	2.92579e-11	18.6997
GJA1	1.69133	6.23631	7.86261	6.38017e-13	2.95175e-11	18.7088
CABLES1	-1.77905	4.94444	-7.85928	6.50212e-13	2.99905e-11	18.751
PRPSAP1	-1.16252	5.85644	-7.82939	7.70416e-13	3.54275e-11	18.5308
MFGE8	-1.88228	8.12336	-7.82523	7.88783e-13	3.61629e-11	18.4821
ELF5	-3.04893	5.68085	-7.82157	8.05308e-13	3.67819e-11	18.5676
NDN	1.68499	3.00029	7.82118	8.07118e-13	3.67819e-11	18.6613
SBSN	3.99335	0.837386	7.81504	8.35684e-13	3.797e-11	18.6865
VCAN	1.34679	7.93977	7.80892	8.65194e-13	3.91938e-11	18.393
SLC35E3	-1.29064	3.50574	-7.80719	8.73704e-13	3.94618e-11	18.5598
TGM2	1.44325	6.23355	7.80311	8.94127e-13	4.02648e-11	18.3723
ZNF521	-2.09971	4.92844	-7.80137	9.02994e-13	4.05442e-11	18.4517
DSE	0.980767	5.19882	7.79663	9.27538e-13	4.15237e-11	18.3699
CDA	2.33776	0.534004	7.79019	9.61991e-13	4.29398e-11	18.5363
CCDC14	-1.28345	5.79633	-7.78842	9.71651e-13	4.32441e-11	18.3052
MICAL2	1.22264	6.28963	7.78629	9.83415e-13	4.36401e-11	18.2759
NOX4	1.36864	2.50399	7.78574	9.86524e-13	4.36508e-11	18.4949
TP63	3.0449	1.63598	7.77827	1.02906e-12	4.54012e-11	18.4691
COL4A6	3.80816	-0.645677	7.7683	1.08876e-12	4.78959e-11	18.3312
CPA3	3.16427	0.466632	7.76675	1.09835e-12	4.81785e-11	18.4207
KCTD11	1.02063	4.39962	7.75599	1.16717e-12	5.10504e-11	18.1786
HOXD8	1.4209	1.68709	7.75171	1.19575e-12	5.21504e-11	18.3443
METRNL	1.4814	4.52009	7.74789	1.22182e-12	5.31351e-11	18.1348
MEF2A	-1.007	6.08958	-7.74596	1.23524e-12	5.35658e-11	18.0616
ITGB6	3.02297	5.21867	7.73949	1.28118e-12	5.53206e-11	18.0791
LOC541471	1.35221	3.77307	7.73924	1.28298e-12	5.53206e-11	18.1459
ROS1	4.25876	-2.72409	7.72927	1.35727e-12	5.83557e-11	17.7471
PATZ1	-0.913642	5.7348	-7.72877	1.36103e-12	5.83557e-11	17.9776
CCDC80	1.5074	6.58248	7.72528	1.38816e-12	5.93514e-11	17.9397
EN1	-3.11183	4.55667	-7.71805	1.4459e-12	6.16472e-11	18.0331
IL15RA	1.18334	3.65166	7.70587	1.54867e-12	6.58444e-11	17.9698
COL11A2	-4.59167	1.53061	-7.70184	1.58425e-12	6.71695e-11	18.0757
TNFSF10	1.85103	6.67203	7.69904	1.60939e-12	6.79555e-11	17.7904
CHPF	1.06267	7.10291	7.69859	1.61345e-12	6.79555e-11	17.7739
MED30	-1.06997	4.03697	-7.69813	1.61762e-12	6.79555e-11	17.9084
C10orf72	1.31711	3.2723	7.6978	1.62065e-12	6.79555e-11	17.9571
ITGAV	0.963115	7.17535	7.6969	1.62894e-12	6.81156e-11	17.7703
UTP23	-0.94112	4.95818	-7.69525	1.6441e-12	6.85611e-11	17.8269
CPA4	3.02969	2.64593	7.69378	1.65779e-12	6.88547e-11	17.9562
RBM12B	-0.702475	4.69993	-7.69352	1.66018e-12	6.88547e-11	17.8335
CYS1	1.79821	1.38911	7.68934	1.69971e-12	7.03025e-11	18.0077
SIGLEC9	1.25078	1.35719	7.68215	1.76994e-12	7.30089e-11	17.9687
UGT8	-3.41659	2.91314	-7.67851	1.80657e-12	7.41551e-11	17.9099
CPXM1	1.61849	4.45486	7.67842	1.80747e-12	7.41551e-11	17.7631
ARNTL2	1.87868	2.76377	7.67556	1.83685e-12	7.51577e-11	17.862
CD248	1.28666	5.18548	7.66603	1.93789e-12	7.90793e-11	17.6463
GABRP	-3.29446	7.57535	-7.6645	1.95465e-12	7.93415e-11	17.6381
FEZ1	1.42745	1.86553	7.66449	1.95474e-12	7.93415e-11	17.8594
HIC1	1.14821	2.43489	7.66149	1.988e-12	8.04769e-11	17.8203
PLIN3	0.872749	6.47424	7.65742	2.034e-12	8.21206e-11	17.551
IGFL1	5.30265	-2.40813	7.65506	2.06121e-12	8.29991e-11	17.4732
FXYD6	-1.70117	5.18081	-7.64573	2.17209e-12	8.72332e-11	17.5633
SGK3	-1.34367	4.74638	-7.64109	2.22939e-12	8.92989e-11	17.5521
TBC1D2	1.24496	4.21881	7.63553	2.30017e-12	9.18919e-11	17.5335
LY96	0.916692	2.45687	7.62675	2.41634e-12	9.61282e-11	17.6284
GSDMC	2.69129	1.98275	7.62656	2.41883e-12	9.61282e-11	17.6263
MTMR12	-1.24573	6.26565	-7.62152	2.48828e-12	9.86304e-11	17.3728
AQP5	-5.00846	2.78313	-7.62014	2.5076e-12	9.91383e-11	17.6046
GREM1	2.09269	4.7945	7.61684	2.55445e-12	1.00729e-10	17.4042
ENG	0.884757	6.92527	7.60491	2.73106e-12	1.07415e-10	17.2577
TOMM20	-1.0401	8.4706	-7.59686	2.85717e-12	1.12085e-10	17.2114
SPRR3	5.84994	-4.24943	7.58259	3.09476e-12	1.21093e-10	16.7586
ADAP2	0.884548	3.60174	7.58123	3.11837e-12	1.21704e-10	17.2875
TMEM92	2.94508	-0.395853	7.57624	3.20663e-12	1.24829e-10	17.3229
CDK19	-1.26596	5.64079	-7.57424	3.24284e-12	1.25916e-10	17.1294
TMOD2	-1.25219	4.2894	-7.57001	3.32041e-12	1.286e-10	17.1846
OXR1	-0.912593	5.76164	-7.56307	3.45177e-12	1.33124e-10	17.0626
CCDC117	-0.824078	5.62208	-7.56292	3.45469e-12	1.33124e-10	17.064
GNAZ	-1.63575	3.20536	-7.55795	3.55198e-12	1.3652e-10	17.2127
AMPH	2.42616	0.684062	7.55751	3.56076e-12	1.3652e-10	17.2896
ARHGEF2	-0.99504	7.19063	-7.55549	3.6012e-12	1.37701e-10	16.9854
HES2	2.89441	1.17775	7.55507	3.60965e-12	1.37701e-10	17.2751
LMO3	-4.16331	1.4819	-7.551	3.69278e-12	1.4052e-10	17.2542
ADORA3	1.51142	2.35595	7.54729	3.77011e-12	1.43104e-10	17.1989
PLCB4	-1.80645	4.62598	-7.54651	3.78646e-12	1.43367e-10	17.048
TCIRG1	1.00645	5.8137	7.52687	4.22526e-12	1.59585e-10	16.8519
MAPRE2	-1.14006	5.57523	-7.5249	4.27202e-12	1.60951e-10	16.8627
BATF	1.48471	2.48037	7.52076	4.37173e-12	1.64302e-10	17.0496
FSTL3	1.70016	3.68684	7.51942	4.40471e-12	1.65133e-10	16.9408
LOX	1.3375	5.3607	7.5177	4.44708e-12	1.66312e-10	16.8267
SUSD5	-3.18735	1.78742	-7.50779	4.69972e-12	1.75329e-10	17.0198
LYPD3	2.23237	4.80107	7.50159	4.86475e-12	1.81042e-10	16.7618
TPST2	1.02421	4.42859	7.49498	5.0474e-12	1.87382e-10	16.7469
QRICH2	-2.34599	2.53046	-7.49321	5.09744e-12	1.88779e-10	16.9156
SEMA3C	2.28271	5.27216	7.49171	5.14002e-12	1.89894e-10	16.6978
SPI1	0.888444	4.56275	7.48728	5.26834e-12	1.93773e-10	16.702
PLK3	1.15501	3.86078	7.48721	5.27049e-12	1.93773e-10	16.7416
FOXC1	-1.71567	6.129	-7.48596	5.30743e-12	1.94661e-10	16.6351
HSD17B11	1.16512	3.92492	7.47898	5.51753e-12	2.01881e-10	16.7093
KYNU	2.60953	3.65846	7.4753	5.63183e-12	2.05568e-10	16.7202
LPCAT2	1.25146	4.44597	7.46802	5.86445e-12	2.13547e-10	16.5998
CWH43	4.48019	-1.38974	7.45884	6.17143e-12	2.24189e-10	16.7193
MGST2	0.930038	4.48876	7.45131	6.43515e-12	2.33213e-10	16.5132
MFSD2A	2.2135	2.87182	7.43929	6.87943e-12	2.48721e-10	16.5844
C1orf107	-1.00376	5.6339	-7.4364	6.99051e-12	2.51691e-10	16.3713
JMJD4	-1.13069	5.72799	-7.4363	6.99463e-12	2.51691e-10	16.3676
PTGS1	1.46341	4.07499	7.42772	7.3355e-12	2.63334e-10	16.4017
CLMN	-1.44452	5.89453	-7.42636	7.391e-12	2.64702e-10	16.3207
EP300	-0.719919	6.72194	-7.42041	7.63919e-12	2.72949e-10	16.2558
ITGA10	-3.1851	1.86659	-7.4165	7.80659e-12	2.78277e-10	16.5301
DPYD	1.3056	3.9753	7.41231	7.98985e-12	2.84144e-10	16.3375
CSTA	2.32933	3.02366	7.41029	8.08006e-12	2.86682e-10	16.4065
COPZ2	1.27196	3.00853	7.40746	8.2077e-12	2.90534e-10	16.3953
ANXA2P2	1.09637	7.92818	7.40623	8.26401e-12	2.91848e-10	16.167
TATDN1	-0.956363	4.91382	-7.40342	8.39349e-12	2.95734e-10	16.2264
BBS10	-0.885376	3.79506	-7.40101	8.5063e-12	2.99017e-10	16.3042
IL17RB	-1.92399	3.50868	-7.39962	8.57186e-12	3.00627e-10	16.3398
NCEH1	1.24872	4.22171	7.39755	8.67076e-12	3.03397e-10	16.2452
PROM2	1.80895	6.23096	7.38865	9.10873e-12	3.17991e-10	16.0949
HEPHL1	4.18737	-1.9144	7.3864	9.22299e-12	3.21243e-10	16.1668
ITPKB	-1.46944	6.07276	-7.38379	9.35707e-12	3.25169e-10	16.0742
SGCD	1.59096	2.82176	7.38212	9.44419e-12	3.27449e-10	16.2729
PADI2	-2.28901	7.43361	-7.3793	9.59255e-12	3.31837e-10	16.0438
HNMT	0.961597	4.54592	7.37871	9.62379e-12	3.32163e-10	16.1136
CLCA4	3.57693	-3.08155	7.36927	1.01396e-11	3.4861e-10	15.7629
CYTSB	1.53825	4.60239	7.36915	1.01461e-11	3.4861e-10	16.0564
CYB5A	1.51616	5.21528	7.36789	1.02173e-11	3.50264e-10	16.02
TMCC2	-2.25966	3.11472	-7.36716	1.02588e-11	3.50898e-10	16.1812
TMEM194A	-0.88256	5.2043	-7.36525	1.03675e-11	3.53818e-10	16.0066
ANTXR2	0.965535	4.88704	7.35432	1.10131e-11	3.75013e-10	15.9556
LIMK1	0.965426	6.22311	7.35153	1.11837e-11	3.7997e-10	15.8791
DIO2	2.45094	4.02261	7.34146	1.18231e-11	4.00799e-10	15.9542
THBS2	1.47612	7.68434	7.33388	1.23284e-11	4.17002e-10	15.7781
ZFP36L2	1.14723	7.77728	7.31774	1.34759e-11	4.53891e-10	15.6843
MYST2	-0.685987	5.70772	-7.3177	1.34787e-11	4.53891e-10	15.7208
ANXA2	1.11064	9.60411	7.31587	1.36154e-11	4.57485e-10	15.6856
BDKRB2	1.26216	3.00776	7.31363	1.37848e-11	4.62155e-10	15.8767
CISH	1.44771	4.2711	7.31193	1.39143e-11	4.65473e-10	15.7628
AIF1L	-2.0612	6.70995	-7.3107	1.40086e-11	4.67597e-10	15.67
ATP1B2	-2.40785	0.272469	-7.30578	1.43939e-11	4.79408e-10	15.9171
CXCL2	2.703	0.717058	7.301	1.47773e-11	4.91105e-10	15.9198
TYROBP	0.930551	5.42985	7.29991	1.48663e-11	4.92103e-10	15.6339
AXL	1.04467	5.32803	7.29984	1.4872e-11	4.92103e-10	15.6382
MMP13	3.30405	3.00627	7.29226	1.55056e-11	5.11954e-10	15.7586
CAP1	0.599056	8.62122	7.29049	1.56579e-11	5.15864e-10	15.5407
ADAMTSL5	2.33894	-0.526677	7.27837	1.67371e-11	5.50227e-10	15.7411
FCGR1A	1.14643	2.81763	7.27681	1.68811e-11	5.53767e-10	15.7015
NUDT18	1.07029	2.41721	7.2761	1.69471e-11	5.54243e-10	15.7333
SERTAD4	-2.09359	3.90516	-7.27587	1.69685e-11	5.54243e-10	15.6263
C10orf55	1.85759	-0.76118	7.2716	1.73712e-11	5.66182e-10	15.6821
TNFRSF12A	1.46396	5.72916	7.2628	1.82322e-11	5.92975e-10	15.415
SFRP4	2.20316	5.21903	7.26197	1.83156e-11	5.94417e-10	15.4616
NIPAL3	-1.18007	5.56577	-7.26068	1.84456e-11	5.97364e-10	15.4225
C2	1.17064	5.43083	7.25655	1.88683e-11	6.0895e-10	15.4008
ATOX1	0.941209	5.4593	7.25641	1.88834e-11	6.0895e-10	15.3967
SPINK5	5.03366	-1.63372	7.25601	1.8925e-11	6.09e-10	15.5822
ZEB2	0.790585	4.69582	7.25333	1.92056e-11	6.16725e-10	15.4271
SLC11A1	1.64609	2.89353	7.25067	1.94877e-11	6.24467e-10	15.5468
RARA	0.838856	5.31051	7.2461	1.99825e-11	6.38979e-10	15.341
PELO	0.811228	4.37428	7.23684	2.10246e-11	6.70891e-10	15.3502
COL10A1	2.07794	5.11054	7.23498	2.12402e-11	6.75934e-10	15.3256
GCAT	-1.39757	3.90421	-7.23471	2.12714e-11	6.75934e-10	15.4176
XDH	3.70957	2.37717	7.23313	2.14563e-11	6.8039e-10	15.4808
OSBPL1A	-1.24714	6.03437	-7.22731	2.21518e-11	7.00982e-10	15.2257
SLC43A3	-1.48777	6.89448	-7.22301	2.268e-11	7.16207e-10	15.1832
TARBP1	-1.21669	5.86978	-7.22183	2.28275e-11	7.19374e-10	15.1994
GALNT5	2.07278	0.848073	7.21647	2.35078e-11	7.3928e-10	15.4712
TGFBR3	-2.13723	4.30447	-7.20577	2.49251e-11	7.82237e-10	15.2251
THAP9	-0.982742	2.73112	-7.2006	2.56402e-11	8.03022e-10	15.3217
SQRDL	1.00199	5.98441	7.19312	2.67115e-11	8.34857e-10	15.034
MEG3	2.17719	0.600837	7.19219	2.68472e-11	8.3738e-10	15.3431
TMEM86A	1.27575	3.57107	7.18064	2.85977e-11	8.90154e-10	15.1323
SELPLG	0.676007	4.6311	7.17996	2.87041e-11	8.91642e-10	15.0374
TMEM51	1.07161	4.37214	7.17773	2.90566e-11	9.00755e-10	15.0324
TAF2	-0.864938	5.87912	-7.17671	2.92181e-11	9.03179e-10	14.9607
FCER1G	0.854753	5.05663	7.17649	2.92535e-11	9.03179e-10	14.9881
CNTNAP2	4.40109	1.06602	7.1711	3.01266e-11	9.28253e-10	15.2328
TRPV2	0.853203	3.65583	7.16834	3.05854e-11	9.40486e-10	15.0446
E2F3	-0.933063	5.77947	-7.15558	3.27909e-11	1.00627e-09	14.8487
AIF1	0.838654	4.3082	7.15513	3.28714e-11	1.00671e-09	14.9266
ICAM1	1.38647	6.70395	7.14883	3.40214e-11	1.03984e-09	14.7861
B3GNT8	1.67451	0.869627	7.14349	3.50266e-11	1.06842e-09	15.0884
SLC35C1	1.18618	5.50255	7.14159	3.53899e-11	1.0754e-09	14.7734
CORO6	2.26072	-0.717393	7.14156	3.53969e-11	1.0754e-09	14.9985
ST13	-0.673193	7.92093	-7.13936	3.58241e-11	1.08621e-09	14.7235
POLD4	0.72569	5.21217	7.13795	3.61004e-11	1.09241e-09	14.7707
RNF181	0.732906	5.83654	7.13601	3.64831e-11	1.1018e-09	14.7295
CAPS	-2.68976	5.04354	-7.13314	3.70587e-11	1.11697e-09	14.7907
CXCL1	3.25209	1.17931	7.12661	3.83994e-11	1.15509e-09	14.9854
TNFRSF1A	0.814206	6.96413	7.12564	3.86027e-11	1.15892e-09	14.6516
CEACAM6	4.49358	1.62698	7.12182	3.94141e-11	1.18095e-09	14.9392
LBP	5.54132	1.1313	7.12035	3.973e-11	1.18808e-09	14.9513
RAI2	1.33621	2.22148	7.11737	4.03806e-11	1.20516e-09	14.9024
OLFML3	1.6734	5.23826	7.11434	4.10514e-11	1.22279e-09	14.6494
MSRB2	1.05425	4.88123	7.11362	4.12131e-11	1.2252e-09	14.6582
GOLGA6L10	-1.20246	2.05872	-7.10746	4.26187e-11	1.26452e-09	14.8708
SNX22	-1.63981	4.14321	-7.1011	4.4117e-11	1.30643e-09	14.6815
TREM2	1.47462	3.56155	7.09515	4.55676e-11	1.34677e-09	14.6682
PSIP1	-1.14354	6.36612	-7.09369	4.59291e-11	1.35482e-09	14.4983
EPHB3	-1.81463	7.09061	-7.09302	4.60976e-11	1.35631e-09	14.4878
SH3TC1	1.02982	3.45041	7.09278	4.61579e-11	1.35631e-09	14.6629
TLL1	1.74604	0.509601	7.09163	4.64466e-11	1.36217e-09	14.8167
MGC45800	2.46602	-1.64107	7.0899	4.6885e-11	1.37238e-09	14.611
KCNQ4	-2.25739	0.337069	-7.08627	4.78187e-11	1.39702e-09	14.7824
MFSD4	-2.60819	2.37323	-7.08169	4.90248e-11	1.42951e-09	14.7223
PRSS3	-3.47346	-1.3424	-7.07734	5.01949e-11	1.45912e-09	14.5654
ZNF423	1.32027	1.7726	7.07701	5.02855e-11	1.45912e-09	14.7148
COL13A1	1.68385	1.11682	7.07682	5.03368e-11	1.45912e-09	14.7321
IL1RAP	1.17896	3.44778	7.0765	5.04236e-11	1.45912e-09	14.5697
TBX19	-1.49373	2.7793	-7.07369	5.12003e-11	1.47878e-09	14.6403
COL16A1	1.70089	5.94041	7.07233	5.15794e-11	1.48691e-09	14.3938
OCA2	-4.7341	-0.588602	-7.06866	5.2615e-11	1.5139e-09	14.5528
FAM69A	1.19773	3.19803	7.06747	5.29555e-11	1.52082e-09	14.5508
FCGR1C	1.19241	1.06777	7.056	5.63536e-11	1.61536e-09	14.6293
CA12	2.54612	3.94774	7.05027	5.81316e-11	1.6632e-09	14.404
IQSEC2	0.924236	4.24912	7.04987	5.82588e-11	1.66371e-09	14.3587
SSC5D	1.5112	3.28586	7.03537	6.30157e-11	1.79618e-09	14.3766
FHAD1	1.50761	0.40838	7.03409	6.3456e-11	1.80535e-09	14.5157
OSMR	1.43523	5.17757	7.02998	6.48809e-11	1.84245e-09	14.2127
CCBP2	3.65057	1.30101	7.02932	6.51131e-11	1.84289e-09	14.4637
PPM1E	-3.06389	0.482908	-7.02925	6.51387e-11	1.84289e-09	14.4804
STEAP1	2.10223	2.9012	7.02677	6.60193e-11	1.86434e-09	14.3638
STARD8	0.776696	2.66105	7.02369	6.71278e-11	1.89213e-09	14.3689
TMEM90B	1.79464	1.16935	7.02206	6.77232e-11	1.90539e-09	14.4446
UMODL1	-3.49969	0.0448645	-7.02019	6.84102e-11	1.92117e-09	14.4123
C2orf82	-5.62156	-1.01478	-7.01537	7.0217e-11	1.96827e-09	14.3159
CRABP2	2.79607	7.44699	7.00573	7.39729e-11	2.06975e-09	14.0313
C9orf150	1.81889	3.87312	7.00401	7.46622e-11	2.0852e-09	14.1611
UNG	-0.926001	6.18556	-7.00303	7.50567e-11	2.09238e-09	14.0174
ESRP1	-0.94933	7.6032	-7.00184	7.55431e-11	2.10209e-09	13.9981
CCDC45	-0.937926	4.83098	-6.99832	7.69892e-11	2.13842e-09	14.0624
DDX17	-0.547195	8.68605	-6.99774	7.72308e-11	2.14122e-09	13.9727
AQP6	-3.25037	-1.84623	-6.99724	7.74406e-11	2.14313e-09	13.9994
CEP170	-0.845881	5.99409	-6.99185	7.97286e-11	2.20245e-09	13.9729
VEGFC	1.18599	2.72018	6.98825	8.12903e-11	2.24152e-09	14.1784
ABCC3	1.9513	3.39477	6.97901	8.54474e-11	2.35189e-09	14.0588
MLPH	2.24999	3.65104	6.97615	8.67714e-11	2.38402e-09	14.0462
MAGEF1	-1.05219	6.09072	-6.97287	8.83227e-11	2.42227e-09	13.8618
SLC25A32	-0.766579	5.40463	-6.97062	8.93984e-11	2.44719e-09	13.876
ODZ4	1.4134	3.0924	6.9703	8.9553e-11	2.44719e-09	14.0509
PTH1R	1.66551	-0.687992	6.96317	9.306e-11	2.53847e-09	14.0682
SLIT3	1.5216	4.07557	6.96081	9.425e-11	2.56633e-09	13.9235
GM2A	0.953176	6.86923	6.95968	9.48244e-11	2.57736e-09	13.7739
KCNE4	1.44903	2.68763	6.95928	9.50297e-11	2.57834e-09	14.037
KIAA1429	-0.742128	6.77219	-6.9556	9.69327e-11	2.62529e-09	13.7554
CYP4Z1	6.43419	-1.75421	6.95503	9.72293e-11	2.62537e-09	13.9764
CYP8B1	3.91299	-3.36007	6.95493	9.72807e-11	2.62537e-09	13.6197
LACTB	0.699394	4.1046	6.95407	9.77305e-11	2.63284e-09	13.873
USP1	-0.986998	6.82778	-6.95348	9.80444e-11	2.63663e-09	13.7474
ZNF664	-0.906694	7.56188	-6.95025	9.97627e-11	2.677e-09	13.7203
PGLYRP4	3.57631	-2.28665	6.95	9.98971e-11	2.677e-09	13.8877
CYP4F22	3.80439	-1.90559	6.94363	1.03379e-10	2.76542e-09	13.8694
SLC29A1	-1.53467	6.87904	-6.94198	1.04301e-10	2.78519e-09	13.6864
FERMT3	0.692413	4.56162	6.93991	1.05467e-10	2.8114e-09	13.7649
RASD2	-2.15436	4.96147	-6.93809	1.06509e-10	2.83423e-09	13.761
DSCC1	-1.05117	4.18084	-6.93748	1.06858e-10	2.83854e-09	13.7926
IFITM2	1.2453	6.04912	6.93039	1.11005e-10	2.93975e-09	13.6362
PADI3	5.03966	-2.45152	6.93031	1.11054e-10	2.93975e-09	13.8123
UBR5	-0.800925	7.45642	-6.92478	1.14402e-10	3.02312e-09	13.5885
CRYBG3	1.1483	3.40813	6.92267	1.15707e-10	3.0523e-09	13.7705
FAM113B	1.04985	3.05075	6.91517	1.20461e-10	3.16678e-09	13.7591
TRPM6	-3.10955	-0.224848	-6.91517	1.20463e-10	3.16678e-09	13.8689
LTBP2	0.932348	6.64326	6.91339	1.2162e-10	3.19169e-09	13.5373
LGR6	-3.8113	2.62094	-6.90707	1.25815e-10	3.29609e-09	13.7879
TRIM16	1.33982	5.15209	6.90655	1.26164e-10	3.29896e-09	13.5443
MDM4	-0.898646	5.32285	-6.90627	1.26358e-10	3.29896e-09	13.5467
SMCR7L	-0.708617	5.92954	-6.90046	1.30354e-10	3.39437e-09	13.4833
SDCBP2	1.80837	2.19713	6.90031	1.30458e-10	3.39437e-09	13.7402
VAMP5	0.833054	4.04597	6.8999	1.30749e-10	3.39612e-09	13.5956
ELL2	1.063	5.29476	6.89906	1.3134e-10	3.40568e-09	13.5001
FLRT3	3.88103	-0.0414247	6.89682	1.32925e-10	3.44091e-09	13.7996
C6orf64	-0.822397	5.65836	-6.89588	1.33598e-10	3.45244e-09	13.4713
C10orf18	-1.02653	7.13917	-6.8934	1.35383e-10	3.4868e-09	13.4274
PCSK9	3.31431	-0.205385	6.8934	1.35385e-10	3.4868e-09	13.7804
KRT17	2.68973	7.21324	6.88667	1.40353e-10	3.60863e-09	13.4153
STK10	0.743388	5.22508	6.88345	1.42801e-10	3.66539e-09	13.4225
C3AR1	1.05445	3.95682	6.87976	1.45647e-10	3.73214e-09	13.4939
ALOX5AP	1.06179	4.05437	6.87906	1.46197e-10	3.7393e-09	13.482
2020-03-03	-1.86256	2.66878	-6.87878	1.46418e-10	3.7393e-09	13.6349
C3orf57	4.09156	0.997163	6.87472	1.49629e-10	3.81492e-09	13.6844
PAPL	3.40297	-1.9175	6.87307	1.50961e-10	3.84243e-09	13.5938
MBOAT7	0.95794	6.2893	6.86707	1.55888e-10	3.96121e-09	13.2909
MYOF	1.06064	7.04444	6.86394	1.58514e-10	4.02123e-09	13.2705
PPAPDC3	1.38802	0.506472	6.85499	1.66286e-10	4.21139e-09	13.5918
ZNF26	-0.837319	3.57678	-6.85372	1.67423e-10	4.23313e-09	13.4175
EIF3E	-0.917288	8.66631	-6.83539	1.84638e-10	4.66066e-09	13.1174
JUNB	1.28949	6.68352	6.83477	1.85253e-10	4.66844e-09	13.1192
CYP4B1	4.57036	-0.80685	6.82095	1.9943e-10	5.0174e-09	13.3749
HMGXB4	-0.688606	5.09005	-6.81922	2.01278e-10	5.05553e-09	13.1013
C1orf130	-2.66331	2.35889	-6.8176	2.03019e-10	5.09086e-09	13.3328
LFNG	1.36089	3.8598	6.81531	2.05519e-10	5.14508e-09	13.175
TRIM62	0.922917	3.25025	6.80645	2.15449e-10	5.38482e-09	13.1749
FAM10A4	-0.687164	3.9931	-6.8022	2.20382e-10	5.48991e-09	13.0986
KLHL24	-0.892572	6.13208	-6.80219	2.20393e-10	5.48991e-09	12.9682
AKAP12	1.26216	3.87647	6.8019	2.20736e-10	5.48991e-09	13.1007
ZEB1	0.753493	4.11303	6.79708	2.26471e-10	5.62336e-09	13.0569
PCSK5	1.80641	1.27823	6.7965	2.2717e-10	5.63152e-09	13.278
FUT3	2.3615	2.62063	6.79411	2.30076e-10	5.6943e-09	13.1673
CDK2AP1	-0.995705	8.21212	-6.79029	2.34806e-10	5.79645e-09	12.8793
KRT6B	2.96294	5.90722	6.79016	2.34966e-10	5.79645e-09	12.935
HLX	0.974889	2.5769	6.78856	2.36973e-10	5.83652e-09	13.157
PPP1R9A	-1.52578	4.32062	-6.78332	2.43678e-10	5.99196e-09	12.9876
THBD	1.06534	4.05611	6.78296	2.44139e-10	5.9936e-09	12.9811
ST8SIA2	2.77136	-0.549007	6.78149	2.4605e-10	6.03081e-09	13.1888
MMP17	1.84304	0.659135	6.7801	2.4788e-10	6.06589e-09	13.2088
WDSUB1	-0.932521	3.5698	-6.77877	2.49638e-10	6.0991e-09	13.0184
NR2F2	-1.35786	5.73206	-6.77525	2.54359e-10	6.20448e-09	12.8513
IMPACT	-0.928904	5.38681	-6.77098	2.60198e-10	6.33408e-09	12.839
ECM2	1.17773	3.30377	6.77075	2.60504e-10	6.33408e-09	12.9881
PLEK2	1.48272	2.88807	6.76911	2.62786e-10	6.37936e-09	13.0199
GBP6	2.47957	-1.01727	6.7674	2.65188e-10	6.42324e-09	13.1075
GLI3	1.60255	4.24339	6.76722	2.65437e-10	6.42324e-09	12.8857
EMID2	3.32778	-0.577685	6.76307	2.71359e-10	6.55612e-09	13.1058
ROR2	1.47943	3.5702	6.76166	2.73399e-10	6.59493e-09	12.921
GFPT2	1.31701	4.28408	6.75862	2.7784e-10	6.69146e-09	12.8382
CD68	0.937695	7.01151	6.75768	2.79238e-10	6.71451e-09	12.7161
BLVRB	1.10954	5.34381	6.75161	2.88367e-10	6.92308e-09	12.7307
KLHL23	-1.30039	2.55767	-6.75104	2.89238e-10	6.92663e-09	12.9653
ADAM8	1.18218	4.38197	6.75092	2.89425e-10	6.92663e-09	12.7844
BEAN	2.22696	-0.0160498	6.74245	3.02722e-10	7.23349e-09	13.0118
IL1R1	1.1149	5.82767	6.74169	3.03948e-10	7.25139e-09	12.6596
EBAG9	-0.822419	4.97378	-6.72539	3.31358e-10	7.89296e-09	12.6191
CSF1R	0.924175	5.75303	6.72509	3.31883e-10	7.89311e-09	12.5767
RHOB	1.11717	7.09642	6.72408	3.33673e-10	7.92329e-09	12.5372
GOLGA6L9	-1.26396	2.63061	-6.72286	3.35836e-10	7.96224e-09	12.829
PTHLH	2.64989	1.48442	6.72209	3.37203e-10	7.98168e-09	12.8791
PLXNA1	0.859063	6.69504	6.72181	3.37705e-10	7.98168e-09	12.5267
MAGI1	-1.13559	4.46828	-6.71781	3.44924e-10	8.13967e-09	12.6264
LRRC14B	-4.10627	-1.86918	-6.71666	3.47031e-10	8.17672e-09	12.6797
ARFGEF2	-0.844275	6.51513	-6.71576	3.487e-10	8.20333e-09	12.5116
HHIPL1	1.36479	2.17193	6.71486	3.50366e-10	8.22301e-09	12.7977
CD302	-1.19712	4.74652	-6.7147	3.5065e-10	8.22301e-09	12.5942
MYO1F	0.720132	4.1726	6.71443	3.51157e-10	8.22301e-09	12.6187
MOG	-4.7588	-3.44783	-6.71207	3.55562e-10	8.31339e-09	12.4002
LPAR1	1.41013	3.28398	6.71084	3.57892e-10	8.35502e-09	12.6845
SLC37A2	1.40936	3.71317	6.70767	3.63935e-10	8.4831e-09	12.6185
EFEMP2	1.02137	5.1087	6.70711	3.65025e-10	8.49548e-09	12.51
TWIST2	1.75672	-0.0346771	6.70462	3.69863e-10	8.59494e-09	12.8156
MSC	1.6611	2.94959	6.70373	3.71593e-10	8.62199e-09	12.6742
SYTL2	1.46913	4.15625	6.70099	3.77019e-10	8.73456e-09	12.5488
FCGR2A	1.12835	5.52744	6.69933	3.80346e-10	8.79824e-09	12.4481
ZNF365	2.03156	0.78091	6.6956	3.87921e-10	8.95986e-09	12.7741
C2orf54	3.42374	1.74148	6.69355	3.92128e-10	9.04331e-09	12.7044
ID3	1.30457	4.98739	6.69323	3.92791e-10	9.04489e-09	12.4436
VCPIP1	-0.789509	5.4352	-6.68863	4.02448e-10	9.25327e-09	12.4077
C15orf59	2.05529	-1.12596	6.6883	4.03154e-10	9.25552e-09	12.6489
FAM102B	-1.10607	5.43375	-6.6877	4.04436e-10	9.27096e-09	12.406
WNT5A	1.8451	3.62277	6.6842	4.11986e-10	9.42982e-09	12.5174
DLX6AS	-3.52045	-3.14808	-6.6727	4.37764e-10	1.00048e-08	12.2086
CXXC5	1.32619	3.45601	6.67043	4.43033e-10	1.011e-08	12.4459
GPM6B	-1.76379	4.29167	-6.66987	4.44346e-10	1.01155e-08	12.3993
EHD2	1.06243	5.86161	6.66956	4.45069e-10	1.01155e-08	12.2775
MAN2B2	0.813027	5.56635	6.66947	4.45267e-10	1.01155e-08	12.2872
KIAA1529	-1.66011	1.81778	-6.66608	4.53295e-10	1.02826e-08	12.6001
PLEKHA7	-1.15067	4.07599	-6.66447	4.5717e-10	1.0355e-08	12.3817
SHANK2	-1.55249	5.00983	-6.66409	4.58089e-10	1.03604e-08	12.3299
LILRB3	1.10218	1.83515	6.66331	4.59975e-10	1.03876e-08	12.5611
TCN1	4.79056	-1.0028	6.66108	4.65397e-10	1.04945e-08	12.594
PRR3	-0.752792	3.93957	-6.65981	4.6853e-10	1.05496e-08	12.376
CAST	0.927613	7.4147	6.65927	4.6987e-10	1.05641e-08	12.1998
ZNF605	-0.864974	4.49048	-6.65668	4.76314e-10	1.06906e-08	12.3083
CA9	3.32734	2.40843	6.65645	4.769e-10	1.06906e-08	12.4192
PHLDA2	1.88208	2.94854	6.65321	4.85105e-10	1.08585e-08	12.4086
BNIP3L	0.887815	6.56379	6.6517	4.88979e-10	1.09291e-08	12.1674
UBTD1	0.834151	3.99204	6.64907	4.95794e-10	1.10652e-08	12.2894
SERPINE1	1.74453	5.48077	6.64868	4.96808e-10	1.10716e-08	12.1923
CSPP1	-0.93774	4.07432	-6.64338	5.10859e-10	1.13681e-08	12.2761
WDR91	0.941833	4.61903	6.63558	5.32268e-10	1.18272e-08	12.1651
LRRC4C	2.31267	0.286999	6.62441	5.6447e-10	1.25245e-08	12.4205
NTRK3	-3.86026	0.791226	-6.62234	5.70635e-10	1.26428e-08	12.4107
GNA15	1.47854	3.91942	6.61479	5.93696e-10	1.31347e-08	12.1092
ANXA1	1.57263	7.64043	6.61135	6.04543e-10	1.33552e-08	11.9583
TRANK1	0.905097	4.65674	6.60791	6.15539e-10	1.35784e-08	12.0282
AGR2	3.72246	1.74141	6.60382	6.28896e-10	1.38438e-08	12.2703
KNDC1	4.14065	-2.84025	6.60367	6.29387e-10	1.38438e-08	12.0041
TMEM40	2.72602	1.13936	6.60337	6.30379e-10	1.38456e-08	12.2612
KIAA1199	2.10697	3.61142	6.60307	6.3138e-10	1.38476e-08	12.0913
KIAA1804	-1.4451	4.16931	-6.60214	6.34447e-10	1.38921e-08	12.0562
HBEGF	1.3461	3.4467	6.60191	6.35234e-10	1.38921e-08	12.0945
GLIS2	1.07136	4.85984	6.60152	6.36516e-10	1.39002e-08	11.9824
EMR1	1.97868	-0.221622	6.59399	6.62157e-10	1.44394e-08	12.257
KLHL11	-1.0214	0.698841	-6.59352	6.63798e-10	1.44545e-08	12.2609
CALML3	4.2191	-0.120151	6.59147	6.70953e-10	1.45894e-08	12.2488
CHPT1	-1.55379	5.91451	-6.58747	6.85184e-10	1.48776e-08	11.8752
CASP10	1.19107	3.28937	6.58613	6.90014e-10	1.49611e-08	12.0351
TPBG	1.30476	5.0122	6.57884	7.16852e-10	1.55209e-08	11.8544
IL1RN	1.84506	3.32232	6.57676	7.24724e-10	1.56691e-08	11.9687
SLCO2B1	1.02076	5.19764	6.57486	7.31962e-10	1.58031e-08	11.8297
CD86	0.814687	3.81419	6.57379	7.3606e-10	1.58691e-08	11.9221
CREB3L2	-1.07329	7.64313	-6.55887	7.95804e-10	1.71329e-08	11.6885
YPEL1	-1.1751	3.68514	-6.55822	7.98515e-10	1.7161e-08	11.8767
WWP2	-1.1746	6.22897	-6.55802	7.99364e-10	1.7161e-08	11.7023
RAB24	0.917702	4.28219	6.55666	8.05067e-10	1.7259e-08	11.7981
LOC100130557	-1.02662	0.828996	-6.55379	8.17235e-10	1.74953e-08	12.0659
PFKFB4	1.17531	3.47735	6.55201	8.24868e-10	1.76339e-08	11.8335
MMP28	1.76061	0.909056	6.54855	8.39922e-10	1.79305e-08	12.0326
FAM81A	-2.03756	1.36373	-6.54026	8.77041e-10	1.86967e-08	11.9809
RHPN2	-1.62093	5.14907	-6.53301	9.10867e-10	1.93906e-08	11.6339
C2orf55	1.55866	2.85714	6.53134	9.1883e-10	1.95328e-08	11.807
FAM78A	0.590033	3.20219	6.5301	9.24806e-10	1.96136e-08	11.7608
CABYR	-1.76914	3.01412	-6.53002	9.25207e-10	1.96136e-08	11.8087
EIF3L	-0.76792	8.33513	-6.52702	9.398e-10	1.98953e-08	11.5209
ADAMTS6	1.11854	0.876326	6.52313	9.59019e-10	2.02739e-08	11.9073
PTCH2	-2.06519	0.39291	-6.51562	9.97316e-10	2.10543e-08	11.8753
LOC100132215	-1.7022	-0.0666693	-6.5117	1.01786e-09	2.14483e-08	11.8428
KIAA0240	-0.90622	5.11272	-6.51153	1.0188e-09	2.14483e-08	11.5195
STMN1	-0.852676	8.5759	-6.50932	1.03055e-09	2.16658e-08	11.4332
TNFSF12	0.684146	4.14755	6.50612	1.04791e-09	2.20002e-08	11.5475
AIM2	1.7857	1.08215	6.50411	1.05891e-09	2.22007e-08	11.7801
ZNF496	-0.911137	4.22391	-6.49231	1.12596e-09	2.35739e-08	11.4857
FAM20C	1.39109	5.88805	6.46618	1.28962e-09	2.69633e-08	11.2384
SRRM3	1.73693	0.386805	6.46192	1.31844e-09	2.7528e-08	11.61
SERPINB6	1.16144	6.04226	6.45716	1.35142e-09	2.81781e-08	11.1834
PTGER3	1.61557	2.14689	6.45651	1.35598e-09	2.82344e-08	11.4864
TRADD	0.705877	4.03648	6.45301	1.38076e-09	2.8711e-08	11.2902
GPR39	2.33395	1.21765	6.44993	1.40298e-09	2.91333e-08	11.5266
KCNJ12	2.13102	-0.200253	6.44828	1.41505e-09	2.9344e-08	11.5373
ERBB3	-1.21566	7.29369	-6.44407	1.44628e-09	2.99507e-08	11.1099
LOC554202	3.18423	-1.86367	6.44282	1.45562e-09	3.01032e-08	11.4358
WDR35	-1.01757	4.43328	-6.44165	1.46446e-09	3.0245e-08	11.2181
PEG10	-3.9751	6.57653	-6.44088	1.47036e-09	3.03257e-08	11.1558
GLIS3	1.35251	2.69441	6.43654	1.50373e-09	3.09719e-08	11.3376
USP49	-1.5277	0.222317	-6.43464	1.51865e-09	3.1237e-08	11.4756
KNTC1	-0.89842	5.08888	-6.43373	1.52582e-09	3.13421e-08	11.122
CD99L2	0.887134	5.23051	6.43286	1.53268e-09	3.14405e-08	11.0963
IER5L	1.40018	4.14254	6.43166	1.54222e-09	3.15937e-08	11.1752
ADAMTSL4	1.57415	3.63069	6.42436	1.60158e-09	3.27576e-08	11.167
C1R	1.05417	8.02335	6.42412	1.60352e-09	3.27576e-08	10.9997
TDO2	2.25138	1.92616	6.42389	1.60549e-09	3.27576e-08	11.3124
CYB561D2	0.928249	3.97417	6.42266	1.61574e-09	3.29226e-08	11.151
FCGR3A	1.15987	6.34099	6.41975	1.64016e-09	3.33688e-08	10.9944
BCL3	0.969275	5.62888	6.41953	1.64202e-09	3.33688e-08	11.0119
RIN1	1.20305	2.61511	6.41647	1.66828e-09	3.38572e-08	11.2437
C10orf2	-0.897817	4.55454	-6.40731	1.7491e-09	3.54501e-08	11.0285
MTL5	-1.24864	3.6606	-6.4059	1.76183e-09	3.56607e-08	11.1165
SLC1A3	1.46245	4.22322	6.40507	1.76946e-09	3.57349e-08	11.0333
PLAUR	0.941764	5.86606	6.40499	1.77019e-09	3.57349e-08	10.9223
DPY19L2P2	-2.09937	-0.683449	-6.40016	1.81486e-09	3.65881e-08	11.2498
FAM43A	1.17013	2.86439	6.39831	1.83222e-09	3.68892e-08	11.1395
CYP4F11	3.62183	-1.41324	6.39723	1.84244e-09	3.7046e-08	11.2519
SOX7	1.35195	2.56629	6.39388	1.87462e-09	3.76432e-08	11.1309
SLC31A2	0.976378	4.29786	6.39155	1.89727e-09	3.80479e-08	10.9565
DLX6	-4.47558	-1.18658	-6.38501	1.96229e-09	3.92535e-08	11.1585
PTPRE	0.782501	4.10452	6.38499	1.96255e-09	3.92535e-08	10.9357
S100A10	1.2494	8.19859	6.3827	1.98586e-09	3.96677e-08	10.7908
MCM4	-1.01298	7.39375	-6.38141	1.99909e-09	3.98545e-08	10.7878
ZNF524	0.719992	3.50246	6.38128	2.00045e-09	3.98545e-08	10.9875
BTBD11	1.69892	1.38734	6.38004	2.01319e-09	4.00558e-08	11.1676
MDC1	-0.811145	6.07768	-6.3777	2.03767e-09	4.04901e-08	10.7897
HOXB5	2.68546	-0.796437	6.37583	2.05737e-09	4.08283e-08	11.1579
ATAD5	-0.852693	3.02211	-6.37045	2.11513e-09	4.19036e-08	10.9942
IGF1R	-1.75582	5.79989	-6.37027	2.11707e-09	4.19036e-08	10.7824
RASGRP4	1.18305	0.0307052	6.36974	2.12292e-09	4.19649e-08	11.1543
CHDH	-1.40951	4.17199	-6.36864	2.13498e-09	4.21485e-08	10.8762
IER3	1.57127	5.99098	6.36788	2.14337e-09	4.22594e-08	10.7391
PYCARD	1.41263	4.30339	6.36605	2.16359e-09	4.26028e-08	10.8459
FTH1	0.81943	10.9527	6.3657	2.16751e-09	4.26249e-08	10.7256
TMEM184A	1.80388	3.19775	6.36119	2.21837e-09	4.35688e-08	10.8955
IGFBP3	1.55802	7.37169	6.36012	2.23067e-09	4.37539e-08	10.6757
FBXO32	-1.72433	6.14234	-6.35946	2.2382e-09	4.3845e-08	10.7012
C4A	2.36315	7.14589	6.35905	2.24291e-09	4.38808e-08	10.6866
VPS18	0.706243	4.98263	6.3561	2.27727e-09	4.44606e-08	10.723
B4GALT7	0.730852	4.4813	6.356	2.27838e-09	4.44606e-08	10.7637
ACSF2	1.34451	4.41323	6.3525	2.31973e-09	4.52095e-08	10.7529
ATXN7L1	-1.05495	3.51901	-6.35118	2.33549e-09	4.54585e-08	10.8423
PSMB10	0.754135	5.51718	6.34501	2.41076e-09	4.68636e-08	10.6479
C12orf49	-1.07782	5.13746	-6.34352	2.42927e-09	4.71446e-08	10.6651
CCDC96	1.083	0.956731	6.34335	2.43141e-09	4.71446e-08	11.0148
HOXB6	2.38914	0.681499	6.34005	2.47303e-09	4.78906e-08	11.0019
LRRC25	0.930309	2.74272	6.33175	2.58056e-09	4.99094e-08	10.8098
VSIG4	1.58214	3.88981	6.33012	2.6023e-09	5.0266e-08	10.6794
TCF7L1	-1.34015	5.93772	-6.32807	2.62983e-09	5.07334e-08	10.5549
DHX9	-0.392348	8.05434	-6.31815	2.76705e-09	5.3313e-08	10.4645
FAM176B	0.921704	2.99913	6.3152	2.80915e-09	5.40557e-08	10.707
RBP7	-1.97341	3.14717	-6.31166	2.86055e-09	5.49753e-08	10.7092
CITED4	-1.51685	5.27721	-6.30855	2.90654e-09	5.57608e-08	10.4946
TMEM91	1.13796	1.57278	6.3084	2.90875e-09	5.57608e-08	10.807
FCGR1B	0.972992	2.6659	6.30745	2.92288e-09	5.59612e-08	10.7013
WFS1	0.886779	5.27402	6.30617	2.9422e-09	5.62603e-08	10.4529
C7orf43	0.758974	4.08544	6.30524	2.95622e-09	5.64575e-08	10.5399
NDUFB9	-0.944921	7.6517	-6.30169	3.01042e-09	5.74205e-08	10.3817
ZNF24	-0.770609	6.66878	-6.29803	3.06731e-09	5.84325e-08	10.3751
RGS9	-2.8008	0.263778	-6.29768	3.07273e-09	5.84625e-08	10.8039
MYO1G	0.713947	3.1674	6.29512	3.11323e-09	5.91592e-08	10.5776
EPHB2	1.5484	3.99507	6.29325	3.14315e-09	5.96532e-08	10.4858
SH3RF2	2.0988	1.71591	6.28977	3.19964e-09	6.06498e-08	10.6731
MUC5B	-3.05935	5.59845	-6.28879	3.21565e-09	6.08773e-08	10.4347
NOSTRIN	1.39987	1.50405	6.28835	3.22303e-09	6.08851e-08	10.7099
TOMM22	-0.655878	6.34671	-6.28828	3.22406e-09	6.08851e-08	10.3287
CD300C	1.27689	0.621501	6.28734	3.2397e-09	6.11047e-08	10.7453
EPHB1	-2.61499	2.45505	-6.28523	3.27469e-09	6.16882e-08	10.641
ID1	1.56788	3.52077	6.28484	3.2813e-09	6.17363e-08	10.4951
SDSL	1.13401	3.20776	6.28279	3.31578e-09	6.2308e-08	10.5235
C11orf17	0.791931	3.70584	6.27979	3.36713e-09	6.31918e-08	10.4479
TM4SF19	2.58495	-0.428605	6.27955	3.37111e-09	6.31918e-08	10.714
C8orf58	0.845015	3.18469	6.27567	3.43867e-09	6.43789e-08	10.4852
RCN2	-0.907826	6.37732	-6.27513	3.44811e-09	6.44762e-08	10.2643
AMACR	1.02214	3.72842	6.27321	3.48217e-09	6.50333e-08	10.4338
KCNK6	1.46112	3.40934	6.27177	3.50773e-09	6.54304e-08	10.4375
ZNF644	-0.796093	5.96204	-6.27096	3.52228e-09	6.56213e-08	10.2604
PHLDA3	1.37914	4.84568	6.27063	3.5283e-09	6.56532e-08	10.3031
KRT5	3.41033	7.19113	6.26642	3.60497e-09	6.69978e-08	10.2421
ACTR3B	-1.42477	4.38353	-6.26392	3.65114e-09	6.77732e-08	10.3382
MS4A4A	1.13229	3.30471	6.26151	3.69629e-09	6.85276e-08	10.3986
SALL1	1.72574	-0.400214	6.26127	3.70084e-09	6.85285e-08	10.6252
ADSL	-0.575128	5.87212	-6.26073	3.71115e-09	6.85759e-08	10.2064
MYO1B	1.05473	6.57491	6.26066	3.7124e-09	6.85759e-08	10.1906
UPP1	1.17178	3.87708	6.25977	3.7292e-09	6.88027e-08	10.3222
ZNF397	-0.863193	3.68494	-6.25713	3.77977e-09	6.96512e-08	10.3595
F13A1	2.09781	4.21871	6.25618	3.7982e-09	6.99061e-08	10.2995
KIAA1539	0.870781	4.43923	6.25249	3.87027e-09	7.11466e-08	10.2401
ETS2	0.905391	5.97983	6.25137	3.89246e-09	7.14682e-08	10.1495
SFRS13A	-0.444769	6.54554	-6.25074	3.90485e-09	7.15313e-08	10.1363
P2RY6	1.48205	2.77809	6.25072	3.90529e-09	7.15313e-08	10.4013
TMEM45B	2.75885	-0.110704	6.24922	3.9353e-09	7.19942e-08	10.5682
MICALL2	1.03946	4.02261	6.24639	3.99241e-09	7.29459e-08	10.2537
DKK3	1.15529	4.8993	6.24617	3.99691e-09	7.29459e-08	10.1831
BPTF	-0.602258	6.49877	-6.2455	4.01066e-09	7.31093e-08	10.1196
SEMA6B	1.0212	2.90839	6.24281	4.06597e-09	7.40289e-08	10.3486
BPI	-3.88736	-0.248885	-6.23968	4.13123e-09	7.51272e-08	10.5206
NAT1	1.48732	1.65067	6.23586	4.21235e-09	7.6511e-08	10.4434
ATP6V0E1	0.777582	7.22903	6.23534	4.22358e-09	7.66235e-08	10.0511
COL9A1	-6.06692	-1.74884	-6.23386	4.25533e-09	7.7051e-08	10.3596
IL13RA1	0.927801	7.11184	6.23355	4.26205e-09	7.7051e-08	10.0453
CXCR7	1.05378	3.90517	6.23354	4.26233e-09	7.7051e-08	10.2044
SULF2	1.50303	7.18954	6.23033	4.33252e-09	7.82269e-08	10.0302
STEAP2	1.71928	3.30068	6.22972	4.34586e-09	7.83749e-08	10.2477
YTHDC1	-0.462195	6.3151	-6.22862	4.37026e-09	7.87217e-08	10.0322
GNAI2	0.591721	8.12716	6.22585	4.4324e-09	7.97465e-08	10.0034
HDAC7	0.63537	5.97988	6.22369	4.48121e-09	8.04633e-08	10.0107
LAPTM5	0.678039	7.81999	6.22362	4.48281e-09	8.04633e-08	9.99499
SUDS3	-0.660594	6.15457	-6.22221	4.51514e-09	8.09482e-08	10.0058
AK3L1	1.73664	4.2521	6.21789	4.61544e-09	8.2649e-08	10.1003
PRSS22	1.76084	2.83195	6.21081	4.78435e-09	8.55729e-08	10.1628
FAT2	2.31225	3.26132	6.20794	4.85454e-09	8.67265e-08	10.1208
BLVRA	0.942082	5.11127	6.20731	4.87018e-09	8.69039e-08	9.97459
TRPC6	1.14815	1.16944	6.20684	4.8817e-09	8.70074e-08	10.3249
DHCR24	1.68504	8.35041	6.20565	4.91125e-09	8.73587e-08	9.90834
MFAP5	1.8042	4.5426	6.20549	4.91521e-09	8.73587e-08	10.0263
ABCA12	3.31563	0.387703	6.20536	4.91863e-09	8.73587e-08	10.3442
BCL2	-1.38582	4.204	-6.20333	4.96936e-09	8.81569e-08	10.0681
NRBP1	0.641127	7.21508	6.20196	5.00417e-09	8.8671e-08	9.88364
CCDC46	1.20464	1.92778	6.19917	5.0755e-09	8.98305e-08	10.2364
LOXL1	1.07963	4.95357	6.19758	5.11663e-09	9.04531e-08	9.944
SGK196	-1.3499	0.944008	-6.19616	5.15364e-09	9.10017e-08	10.287
C14orf37	1.20812	1.54282	6.19324	5.23025e-09	9.22475e-08	10.236
RC3H1	-0.570892	5.31369	-6.19182	5.26822e-09	9.28098e-08	9.89396
TSPAN33	-1.11702	5.28903	-6.18887	5.3474e-09	9.40957e-08	9.88725
HDC	2.28415	-1.96207	6.18788	5.37446e-09	9.44627e-08	10.1466
MICALCL	1.58771	-0.60367	6.18706	5.39678e-09	9.47456e-08	10.2645
CPE	1.38018	5.28784	6.18648	5.41269e-09	9.49155e-08	9.86919
GPR109B	1.98471	-0.743305	6.17669	5.6879e-09	9.96266e-08	10.1985
OSCAR	1.15816	2.49623	6.17463	5.74754e-09	1.00556e-07	10.0621
ARHGEF6	-1.06469	5.15424	-6.17123	5.84725e-09	1.02182e-07	9.81624
CSTB	1.08163	8.16911	6.1706	5.86567e-09	1.02387e-07	9.73225
AHCTF1	-0.810559	6.77441	-6.16957	5.89634e-09	1.02804e-07	9.73389
SERINC2	1.46555	6.75912	6.16814	5.93936e-09	1.03436e-07	9.72318
PART1	-3.00988	1.35709	-6.16294	6.09753e-09	1.06069e-07	10.1281
BMP4	1.9657	1.32166	6.15922	6.21314e-09	1.07957e-07	10.0815
CECR5	-0.783138	5.36366	-6.15764	6.26318e-09	1.087e-07	9.71887
OBFC2A	0.964415	4.10492	6.15742	6.27017e-09	1.087e-07	9.80386
RIC8B	-0.789155	4.02677	-6.15599	6.3154e-09	1.09359e-07	9.8259
NETO1	2.63469	-2.1565	6.15251	6.42742e-09	1.11172e-07	10.0172
CMTM3	0.831484	5.76194	6.15052	6.49255e-09	1.12172e-07	9.66093
CHRM3	-3.01359	0.802724	-6.14282	6.74992e-09	1.16486e-07	10.043
IL15	1.24199	1.5066	6.14023	6.83862e-09	1.17883e-07	9.97645
TBXAS1	0.889768	3.28747	6.13908	6.87841e-09	1.18435e-07	9.80835
AXIN2	1.63215	2.13815	6.13789	6.91973e-09	1.19012e-07	9.91194
CD99	1.18538	6.92483	6.13738	6.93768e-09	1.19186e-07	9.56886
PLA2G6	-1.11027	3.26856	-6.13639	6.97227e-09	1.19645e-07	9.82084
TRPV4	-1.62009	3.46737	-6.12823	7.26533e-09	1.24533e-07	9.75791
ACSL6	-2.86523	0.0519859	-6.12553	7.36463e-09	1.26093e-07	9.97224
AMD1	-0.937653	7.16786	-6.12294	7.46127e-09	1.27604e-07	9.49824
GPR68	1.19196	2.97692	6.12147	7.51688e-09	1.28411e-07	9.74223
ACVR1	0.744215	5.28976	6.1186	7.6263e-09	1.30135e-07	9.52656
KIT	-2.11867	5.04122	-6.11684	7.69435e-09	1.31149e-07	9.59046
TIFA	-1.02666	4.76109	-6.11133	7.91041e-09	1.3468e-07	9.54135
LHFP	0.712095	4.31701	6.10865	8.01776e-09	1.36356e-07	9.5548
SERTAD1	1.03504	4.18361	6.10702	8.08401e-09	1.37329e-07	9.54363
ALDOA	0.807367	10.146	6.10609	8.12206e-09	1.37821e-07	9.42798
VWA5A	1.54671	4.22672	6.10444	8.18966e-09	1.38814e-07	9.54295
GPC6	1.44524	3.57105	6.10216	8.2838e-09	1.40253e-07	9.58513
GATA3	2.14314	5.06764	6.10111	8.32767e-09	1.40839e-07	9.48207
LOC728855	1.17878	3.20838	6.0997	8.387e-09	1.41685e-07	9.62639
MAPK1	-0.583155	7.23932	-6.09919	8.40846e-09	1.4189e-07	9.38133
PRKDC	-0.88176	8.67034	-6.09778	8.46838e-09	1.42743e-07	9.37698
SLC7A8	1.37721	4.46448	6.09502	8.5865e-09	1.44574e-07	9.482
ZFR	-0.593155	6.98698	-6.08705	8.93738e-09	1.50316e-07	9.32571
CXCL17	4.62849	1.74525	6.08658	8.9586e-09	1.50506e-07	9.69598
KIAA1462	0.876757	4.97966	6.08523	9.01937e-09	1.5136e-07	9.39055
SNED1	0.965567	3.51479	6.08049	9.23649e-09	1.54833e-07	9.49321
LDHA	0.742417	9.58082	6.0749	9.49901e-09	1.59059e-07	9.27025
SNCG	2.2335	1.9755	6.07275	9.60202e-09	1.60607e-07	9.58019
BLM	-0.981886	4.08214	-6.07147	9.66425e-09	1.61386e-07	9.41116
CRAT	1.48623	5.03881	6.07135	9.66982e-09	1.61386e-07	9.32152
RPLP0P2	1.3619	1.43968	6.07042	9.71505e-09	1.61964e-07	9.65296
EVI2A	0.584338	3.44733	6.06706	9.88017e-09	1.64368e-07	9.4347
MTMR4	-0.846011	6.01132	-6.06704	9.88089e-09	1.64368e-07	9.24945
NRIP1	1.16429	5.71503	6.06491	9.98683e-09	1.65949e-07	9.25114
REEP6	1.88295	2.49251	6.06099	1.01849e-08	1.68749e-07	9.51245
TMEM2	0.716452	5.99776	6.06098	1.01856e-08	1.68749e-07	9.22052
MAGEL2	1.62537	-1.20332	6.06092	1.01886e-08	1.68749e-07	9.62303
SMC3	-0.677874	6.51503	-6.0593	1.02719e-08	1.69945e-07	9.19764
BTBD3	-1.04018	5.8792	-6.05677	1.04028e-08	1.71923e-07	9.20839
SIX3	-4.54668	0.131621	-6.05475	1.05085e-08	1.73341e-07	9.63538
C1QA	0.87608	6.68341	6.05464	1.05143e-08	1.73341e-07	9.17318
PTCH1	-1.37018	3.44451	-6.05448	1.05228e-08	1.73341e-07	9.40508
IGBP1	0.634971	5.48957	6.04524	1.10203e-08	1.8134e-07	9.15811
IRF5	0.991725	3.82857	6.04036	1.1293e-08	1.85627e-07	9.25156
LRRC16B	-2.25652	-0.394737	-6.03634	1.1522e-08	1.89187e-07	9.5313
BARD1	-1.08711	2.50078	-6.03328	1.16995e-08	1.91895e-07	9.36341
EVC	1.04348	4.28421	6.03303	1.1714e-08	1.91925e-07	9.17928
IL1B	1.57135	2.12883	6.03271	1.17327e-08	1.92025e-07	9.38428
OTX1	-2.1071	1.68251	-6.03109	1.18279e-08	1.93376e-07	9.46221
LRRC8D	-1.13837	6.04595	-6.03061	1.18565e-08	1.93635e-07	9.07371
RAPH1	-0.964317	6.04771	-6.02693	1.20764e-08	1.97015e-07	9.05952
HOPX	1.4529	2.81546	6.02636	1.21108e-08	1.97365e-07	9.30306
EIF4ENIF1	-0.617805	5.06464	-6.02591	1.21384e-08	1.97602e-07	9.09264
CADPS2	1.67534	4.38952	6.02429	1.22367e-08	1.98991e-07	9.14927
WDR86	2.10995	0.041624	6.02029	1.24832e-08	2.02782e-07	9.47042
PTGR1	1.21602	4.64065	6.01928	1.25464e-08	2.03495e-07	9.08674
ANP32E	-1.15025	7.25396	-6.01916	1.25538e-08	2.03495e-07	8.99614
ZBTB10	-1.1843	4.74175	-6.01405	1.28781e-08	2.08529e-07	9.086
PACSIN2	-0.881956	5.58253	-6.01353	1.29118e-08	2.08853e-07	9.01038
CEP192	-0.829398	5.18464	-6.01108	1.30702e-08	2.11041e-07	9.02127
PARP8	1.09106	3.11857	6.01101	1.30748e-08	2.11041e-07	9.19918
VGLL3	1.22884	3.53122	6.00986	1.31501e-08	2.12032e-07	9.14355
RNASEL	0.83569	3.50487	6.00849	1.32403e-08	2.1326e-07	9.14273
PHF5A	-0.593592	5.10977	-6.00431	1.3519e-08	2.17519e-07	8.98527
URB2	-0.826047	5.07004	-6.00167	1.36975e-08	2.20159e-07	8.98241
IFITM3	1.13716	8.80564	6.001	1.37432e-08	2.2066e-07	8.90477
LGALS3BP	1.40054	8.9205	6.00053	1.37757e-08	2.20948e-07	8.90382
VENTX	1.40339	-0.869064	5.99744	1.39892e-08	2.24137e-07	9.34273
CARD16	1.0383	2.79586	5.99554	1.41223e-08	2.26031e-07	9.15692
RBCK1	0.814782	6.05927	5.99325	1.42838e-08	2.28376e-07	8.87787
LAMA4	0.953089	6.36487	5.99153	1.44069e-08	2.30102e-07	8.87191
GPC4	1.83904	4.66522	5.98357	1.49886e-08	2.39143e-07	8.9239
LOC100190938	-1.86713	0.120403	-5.98176	1.51245e-08	2.41058e-07	9.2901
TGFB1I1	0.831223	4.23373	5.97856	1.53665e-08	2.44659e-07	8.92194
LRRC37B	-0.823515	2.72697	-5.97396	1.57224e-08	2.50064e-07	9.07589
FAM117B	-0.893982	4.53262	-5.96891	1.61212e-08	2.56139e-07	8.87698
PNMAL1	-2.26608	4.17439	-5.96675	1.6295e-08	2.58629e-07	8.92164
SCN1B	1.01926	1.82791	5.96568	1.63824e-08	2.59747e-07	9.11865
ZBTB12	-1.04425	3.04748	-5.96542	1.64032e-08	2.59805e-07	9.01323
PRICKLE2	1.1281	3.64673	5.965	1.64375e-08	2.60078e-07	8.91578
SGEF	-1.31844	3.85596	-5.96328	1.65783e-08	2.62033e-07	8.92006
RAB20	1.06499	4.3735	5.96285	1.66136e-08	2.62319e-07	8.8291
TK2	0.752932	4.78611	5.96078	1.67854e-08	2.64756e-07	8.7883
LAYN	1.09514	2.1585	5.95692	1.71094e-08	2.69588e-07	9.04425
SLC27A6	-2.90949	0.598382	-5.9565	1.71452e-08	2.69872e-07	9.15532
KIAA1755	-1.77033	3.60571	-5.95436	1.73286e-08	2.72245e-07	8.89729
AP1S1	0.768516	5.9317	5.95432	1.73317e-08	2.72245e-07	8.69372
PPAT	-0.92624	4.87864	-5.95276	1.74665e-08	2.74081e-07	8.76409
ITM2B	0.732306	8.40912	5.95248	1.74909e-08	2.74181e-07	8.66537
TMPO	-0.739031	6.78546	-5.94843	1.78452e-08	2.79447e-07	8.65402
FBLN1	1.31348	7.30435	5.94191	1.84312e-08	2.8819e-07	8.61571
SLC2A3	1.31979	5.0905	5.9418	1.84414e-08	2.8819e-07	8.68116
ZBTB39	-0.70682	3.75707	-5.93982	1.86232e-08	2.90732e-07	8.80389
DSTYK	-0.759006	5.46048	-5.93534	1.90406e-08	2.96944e-07	8.63253
TLL2	2.02169	-1.3879	5.93349	1.92156e-08	2.99366e-07	9.00412
CHST11	0.938007	3.63743	5.93082	1.9471e-08	3.03034e-07	8.75312
DHX33	-0.903213	4.04191	-5.93	1.95506e-08	3.03914e-07	8.72854
ANKS6	-1.327	4.23881	-5.92982	1.95674e-08	3.03914e-07	8.71087
TAB1	-0.637744	5.08123	-5.92595	1.99455e-08	3.0947e-07	8.60666
KLF15	-1.73542	0.655367	-5.92494	2.00458e-08	3.10539e-07	9.01682
EPAS1	0.952425	6.75251	5.92477	2.00627e-08	3.10539e-07	8.54069
C1QTNF3	1.86219	2.91325	5.92464	2.00756e-08	3.10539e-07	8.81589
HSPB1	1.51051	7.70174	5.92392	2.01468e-08	3.11324e-07	8.53076
GNG12	1.15474	6.31339	5.92137	2.04022e-08	3.14952e-07	8.52924
ARL9	-1.91398	0.822278	-5.92065	2.04754e-08	3.1576e-07	8.99231
MAB21L1	1.9519	-1.55663	5.91907	2.06354e-08	3.17907e-07	8.93915
CLEC5A	1.36122	2.66517	5.91657	2.08928e-08	3.21547e-07	8.77492
KIAA1012	-0.689572	5.52377	-5.91196	2.13736e-08	3.284e-07	8.52257
ACVRL1	0.604229	4.30779	5.91159	2.14125e-08	3.284e-07	8.5933
ZNF84	-0.782446	5.10206	-5.91152	2.142e-08	3.284e-07	8.54619
TRIM37	-0.787013	5.38514	-5.91148	2.14244e-08	3.284e-07	8.52834
LAIR1	0.773345	4.65904	5.91054	2.15243e-08	3.29598e-07	8.56428
MMP10	3.79735	-1.16013	5.9087	2.17199e-08	3.32261e-07	8.94422
OTUD3	-0.991713	3.72308	-5.90845	2.17473e-08	3.32346e-07	8.65308
ZFAND1	-0.843153	5.19228	-5.90497	2.21238e-08	3.37545e-07	8.50522
SLC26A2	-1.56303	5.56038	-5.9049	2.21319e-08	3.37545e-07	8.50092
NRTN	-2.31343	0.863577	-5.90112	2.25482e-08	3.4355e-07	8.89359
CLUL1	-2.23694	0.794279	-5.9002	2.26508e-08	3.44768e-07	8.88585
DOK2	0.856997	2.80447	5.89568	2.31612e-08	3.52185e-07	8.67211
SLC7A7	0.728031	4.35259	5.89507	2.32307e-08	3.52888e-07	8.51358
MMP3	2.60273	3.01595	5.89484	2.32575e-08	3.52944e-07	8.6253
CTSZ	0.839949	8.13732	5.89028	2.37864e-08	3.6061e-07	8.36455
INPP4B	1.43445	1.89477	5.88957	2.38689e-08	3.61501e-07	8.7298
B2M	0.692557	11.0762	5.88848	2.39982e-08	3.63098e-07	8.38147
LOC221442	-1.85748	0.532971	-5.88806	2.40479e-08	3.63488e-07	8.844
DMBT1	5.24746	-2.75169	5.88758	2.41049e-08	3.63989e-07	8.73522
EPSTI1	0.963266	3.98864	5.88506	2.44053e-08	3.68159e-07	8.49617
MED1	-0.555377	6.0743	-5.8847	2.44492e-08	3.68457e-07	8.36609
EPS8L1	1.5406	3.92972	5.88416	2.45146e-08	3.69078e-07	8.48485
CH25H	1.47093	0.701218	5.88302	2.46517e-08	3.70775e-07	8.79991
NT5DC3	-1.14639	4.34092	-5.88181	2.47992e-08	3.72272e-07	8.46451
LYPD1	1.8572	2.49894	5.8818	2.48002e-08	3.72272e-07	8.6356
MIA	-3.0122	3.68339	-5.88098	2.4901e-08	3.73417e-07	8.59706
NEK2	-0.956467	5.11946	-5.87884	2.51643e-08	3.76993e-07	8.38888
DDX51	-0.885337	4.58167	-5.87856	2.51999e-08	3.77157e-07	8.42703
RNF138	-0.8024	5.1748	-5.87742	2.53415e-08	3.78903e-07	8.37739
SOCS3	1.11992	6.03021	5.87482	2.56671e-08	3.83395e-07	8.31245
ITGAM	1.01007	4.08146	5.87354	2.58295e-08	3.85442e-07	8.43074
C22orf30	-0.709181	5.94014	-5.87255	2.59552e-08	3.86939e-07	8.3135
DGKE	-1.07385	3.0392	-5.86952	2.63458e-08	3.92377e-07	8.53814
PEBP1	-0.693194	8.39536	-5.86844	2.64861e-08	3.94081e-07	8.2596
KLHDC7A	3.69681	-1.95955	5.86688	2.66898e-08	3.96725e-07	8.71097
DUSP3	0.681915	6.02502	5.86662	2.67238e-08	3.96842e-07	8.27065
PEX26	-0.682739	4.51305	-5.86597	2.68097e-08	3.9773e-07	8.36965
FZD7	-1.23935	6.23537	-5.86551	2.68694e-08	3.98228e-07	8.27768
CERK	-0.880445	5.54908	-5.85694	2.80257e-08	4.1496e-07	8.25241
MARCKS	0.812054	7.93273	5.85597	2.81589e-08	4.16527e-07	8.19877
KIAA1671	-0.893533	6.44011	-5.85326	2.85369e-08	4.21709e-07	8.20781
CDKAL1	-1.0023	4.55168	-5.85162	2.87668e-08	4.24693e-07	8.29736
DMBX1	2.83469	-2.05338	5.85119	2.8828e-08	4.25186e-07	8.62237
TNC	1.87373	7.61993	5.84989	2.90122e-08	4.27488e-07	8.1835
NUP50	-0.625786	6.33513	-5.84866	2.91884e-08	4.29369e-07	8.18182
RBBP5	-0.646983	4.98905	-5.8486	2.91963e-08	4.29369e-07	8.25157
COL2A1	-6.66323	1.62032	-5.84707	2.9417e-08	4.32197e-07	8.62434
RB1CC1	-0.829596	6.57976	-5.84656	2.94908e-08	4.32863e-07	8.16958
LGALS12	2.78626	-1.41192	5.84329	2.9967e-08	4.39429e-07	8.62561
TYMS	-1.08581	5.90384	-5.84305	3.00034e-08	4.39521e-07	8.17384
KRT75	3.8102	-1.5452	5.84286	3.0031e-08	4.39521e-07	8.64135
YIPF5	0.482317	5.61596	5.84254	3.00785e-08	4.39793e-07	8.17271
TBX5	1.326	0.820338	5.84046	3.03868e-08	4.43452e-07	8.59048
RPL30	-0.771072	9.95106	-5.84046	3.0387e-08	4.43452e-07	8.138
MR1	0.862158	3.13068	5.84026	3.04169e-08	4.43464e-07	8.37163
MMP1	2.95897	4.50884	5.83973	3.04949e-08	4.44176e-07	8.24633
MS4A7	1.12726	4.01611	5.83893	3.06147e-08	4.45493e-07	8.28383
ZNF37B	-1.0236	3.85924	-5.83788	3.07733e-08	4.47373e-07	8.30792
SERPING1	0.932444	8.0694	5.83728	3.08634e-08	4.48255e-07	8.11305
FAM184A	-1.65867	1.86997	-5.83468	3.12597e-08	4.53579e-07	8.50331
TRIM7	1.74852	-0.515094	5.83372	3.14072e-08	4.55285e-07	8.59781
KLK4	2.71818	-0.852787	5.83251	3.15944e-08	4.57563e-07	8.58786
HOXB2	1.70445	2.55096	5.83109	3.18143e-08	4.6031e-07	8.40697
BCAT1	1.52135	4.81501	5.83079	3.18608e-08	4.60544e-07	8.17309
ZNF703	1.61987	2.5269	5.83039	3.19243e-08	4.61025e-07	8.40386
LEMD3	-0.673661	5.03079	-5.82996	3.19905e-08	4.61174e-07	8.15745
SEC23A	0.669108	5.763	5.82993	3.19953e-08	4.61174e-07	8.11208
TTLL12	-0.851198	6.69005	-5.82772	3.23442e-08	4.65762e-07	8.07334
FLJ36031	0.896331	4.7503	5.82548	3.27003e-08	4.70446e-07	8.14203
PTGIR	0.8526	1.23467	5.82442	3.28705e-08	4.72448e-07	8.49335
C1orf198	-0.860129	7.53197	-5.82398	3.29418e-08	4.72782e-07	8.04933
RRAS	0.842488	4.95986	5.82389	3.29559e-08	4.72782e-07	8.12198
PDE1B	0.864275	2.23435	5.82131	3.33751e-08	4.78345e-07	8.39797
ZNF74	-0.702905	4.49591	-5.82054	3.35015e-08	4.79705e-07	8.15565
PITPNM2	-0.929795	3.86193	-5.82019	3.3558e-08	4.80063e-07	8.20401
GRN	0.72251	8.62448	5.81872	3.38011e-08	4.83086e-07	8.02522
CROT	1.25939	3.46778	5.81783	3.3948e-08	4.8473e-07	8.25414
PTPRN	2.67444	-1.27265	5.81608	3.42404e-08	4.88447e-07	8.50791
SEH1L	-0.739954	6.05959	-5.81579	3.42885e-08	4.88675e-07	8.03214
GPR34	1.11071	2.01879	5.81186	3.49547e-08	4.97704e-07	8.36217
BCAR1	0.68088	5.81618	5.81121	3.50659e-08	4.98456e-07	8.01202
FLNC	1.48978	2.76915	5.81116	3.5073e-08	4.98456e-07	8.27383
FGFR2	-2.80814	4.87641	-5.81025	3.52305e-08	5.00226e-07	8.13219
PTGFRN	0.918526	7.19746	5.80942	3.53739e-08	5.01795e-07	7.9778
ARPC2	0.593347	8.06929	5.80472	3.61961e-08	5.1298e-07	7.95506
SCG2	1.43258	0.499485	5.80423	3.62825e-08	5.13525e-07	8.44938
MDN1	-0.942589	5.78395	-5.80412	3.6302e-08	5.13525e-07	8.00425
NEK6	0.846446	5.46521	5.80382	3.6355e-08	5.13797e-07	7.99683
ANKRD17	-0.646923	7.0712	-5.80077	3.6901e-08	5.2103e-07	7.94536
TRIM34	1.0573	2.77136	5.79972	3.70898e-08	5.23211e-07	8.22889
SIGLEC7	0.982496	1.1208	5.7979	3.7421e-08	5.27393e-07	8.37504
MSI2	-0.976032	3.43252	-5.79707	3.75734e-08	5.29051e-07	8.16632
PTPN11	-0.581118	7.22683	-5.79604	3.77632e-08	5.31233e-07	7.91921
IER5	1.10491	5.42064	5.78873	3.9134e-08	5.50008e-07	7.92215
EMR2	1.08946	3.33507	5.78648	3.95651e-08	5.55554e-07	8.09002
MXRA8	1.46266	6.0978	5.78523	3.98087e-08	5.58228e-07	7.89005
SPP1	1.78864	7.84274	5.78512	3.98289e-08	5.58228e-07	7.86729
CCNJ	-0.817423	4.00421	-5.78416	4.0015e-08	5.60321e-07	8.0359
DUSP1	1.43327	6.10494	5.78293	4.02563e-08	5.63182e-07	7.87669
COL27A1	-1.77569	4.03946	-5.78257	4.03265e-08	5.63645e-07	8.02593
MTR	-0.799402	5.89064	-5.7818	4.04781e-08	5.65245e-07	7.8849
GPR124	0.788722	5.00328	5.77776	4.1284e-08	5.7597e-07	7.89859
SYTL5	2.95814	-2.15582	5.77527	4.17874e-08	5.8246e-07	8.2218
SYT17	1.8984	0.667467	5.77041	4.27883e-08	5.95866e-07	8.27327
EIF3H	-0.752637	8.32982	-5.76988	4.2899e-08	5.96861e-07	7.79004
FST	1.95384	1.80829	5.76696	4.35141e-08	6.04865e-07	8.16967
GPX2	3.50982	-2.26025	5.76521	4.38853e-08	6.09469e-07	8.18792
PINK1	0.695656	5.8172	5.7637	4.42087e-08	6.13401e-07	7.78278
FMNL1	0.552685	4.94176	5.76235	4.44999e-08	6.16879e-07	7.83398
KCNMB4	1.6573	1.45154	5.76114	4.47632e-08	6.19964e-07	8.19419
MIB1	-0.672768	6.36789	-5.7593	4.51646e-08	6.24956e-07	7.76365
SYNGAP1	-0.817784	3.80759	-5.75556	4.59938e-08	6.3585e-07	7.91489
NBL1	1.03685	6.7552	5.74871	4.75519e-08	6.56795e-07	7.69915
C8orf4	2.21992	4.1902	5.7441	4.86272e-08	6.71038e-07	7.82865
TMPRSS5	-3.11646	-0.657639	-5.74141	4.92664e-08	6.79236e-07	8.15818
DCAF13	-0.733619	6.59043	-5.74123	4.93106e-08	6.79236e-07	7.66296
NUP62CL	1.94877	-0.322767	5.74019	4.956e-08	6.82055e-07	8.16853
BMPR1B	-2.55058	1.93007	-5.73891	4.9868e-08	6.85674e-07	8.04677
SLC44A2	-0.779707	8.45618	-5.73763	5.01784e-08	6.89319e-07	7.63918
GPRC5B	-1.40277	5.72559	-5.7287	5.24017e-08	7.19212e-07	7.65117
HMGB2	-0.830672	7.45899	-5.72784	5.26197e-08	7.21554e-07	7.5914
PTPRR	2.52626	-1.39193	5.72749	5.27089e-08	7.22127e-07	8.08911
PGF	1.00063	3.10914	5.72712	5.28027e-08	7.22761e-07	7.84149
SLC39A13	0.673335	5.41252	5.72545	5.32331e-08	7.27998e-07	7.62473
TXNDC17	0.617533	5.33424	5.72002	5.46504e-08	7.4671e-07	7.60603
ANKRD9	1.11266	1.81662	5.71597	5.57341e-08	7.60833e-07	7.94087
MFSD7	1.2598	2.28103	5.71345	5.64171e-08	7.69466e-07	7.8868
APOL1	0.979923	6.16626	5.70774	5.79988e-08	7.90331e-07	7.52041
MS4A6A	0.740315	4.96054	5.70638	5.83813e-08	7.94832e-07	7.57523
FAM41C	-1.12448	-0.303906	-5.70558	5.86067e-08	7.97188e-07	8.00779
PRTFDC1	-1.57992	3.53341	-5.7007	6.00068e-08	8.15503e-07	7.70677
HELZ	-0.588573	5.92146	-5.70034	6.01106e-08	8.16185e-07	7.4961
PLEKHO2	0.544627	5.52711	5.69922	6.04384e-08	8.19904e-07	7.49913
IL1F5	3.0966	-2.43817	5.69858	6.06261e-08	8.21719e-07	7.92737
VIT	-3.86008	0.222163	-5.69743	6.0964e-08	8.25564e-07	7.97298
ADAM33	1.54428	-0.068204	5.697	6.1089e-08	8.2652e-07	7.96452
ZNF462	-0.978136	4.67834	-5.69599	6.13898e-08	8.29853e-07	7.54862
IL20RA	2.14384	1.87222	5.69106	6.28672e-08	8.4907e-07	7.79987
NR1D2	-0.828617	5.63451	-5.68948	6.33487e-08	8.54814e-07	7.46067
CDC42EP2	0.799706	3.45258	5.68779	6.38682e-08	8.61061e-07	7.6271
VAV3	1.48141	5.03286	5.68584	6.44734e-08	8.6845e-07	7.47635
GPATCH8	-0.419442	5.77615	-5.6826	6.54887e-08	8.81347e-07	7.41346
MORC2	-0.648614	6.32549	-5.68063	6.61146e-08	8.88804e-07	7.3816
TFAP2C	-1.12158	6.19648	-5.68049	6.61596e-08	8.88804e-07	7.39408
PPM1J	-1.31476	2.0329	-5.67882	6.66951e-08	8.95208e-07	7.75769
MAN2A1	0.820393	4.14396	5.67821	6.68915e-08	8.97054e-07	7.50938
SPTBN1	-0.714742	8.29823	-5.67796	6.69705e-08	8.97322e-07	7.3599
CD163	1.19923	5.60941	5.67695	6.72973e-08	9.00908e-07	7.40091
TMEM173	0.770707	4.71661	5.66824	7.01828e-08	9.3871e-07	7.40259
C8orf51	-1.21828	2.33262	-5.66776	7.03445e-08	9.40047e-07	7.68165
BAD	0.641431	5.09115	5.66674	7.0692e-08	9.43862e-07	7.37321
OMD	1.84104	1.21101	5.66625	7.08608e-08	9.45287e-07	7.74712
LILRA2	1.36145	0.112281	5.66606	7.09239e-08	9.453e-07	7.82306
TMEM97	-0.979695	5.19499	-5.6641	7.15977e-08	9.53446e-07	7.36761
ZNF124	-0.932075	2.7601	-5.66326	7.1887e-08	9.56461e-07	7.60292
NPY1R	-3.63464	2.47894	-5.6615	7.24995e-08	9.63769e-07	7.6654
ADAM23	1.8627	-0.606174	5.66061	7.28104e-08	9.67057e-07	7.80617
LPAR6	0.902697	4.29205	5.65945	7.32163e-08	9.716e-07	7.40711
C14orf179	0.662094	3.37717	5.65919	7.33079e-08	9.71968e-07	7.51312
ANKMY2	0.74464	3.81905	5.6588	7.34487e-08	9.72987e-07	7.4453
SLC46A3	1.12755	3.81432	5.65859	7.35197e-08	9.73082e-07	7.44543
UQCRQ	0.658743	6.11922	5.6576	7.3871e-08	9.76882e-07	7.28095
UNK	-0.610338	5.13297	-5.65669	7.4196e-08	9.79591e-07	7.3298
KIF14	-0.878775	4.2628	-5.65655	7.42478e-08	9.79591e-07	7.40466
GUCY1A2	1.6469	-0.221343	5.65649	7.42689e-08	9.79591e-07	7.78342
SLC25A27	-1.36473	1.67552	-5.65537	7.46704e-08	9.83871e-07	7.67982
TM6SF2	1.4344	-1.45077	5.65522	7.47227e-08	9.83871e-07	7.74865
RAC2	0.745063	5.17179	5.65457	7.49581e-08	9.86117e-07	7.32183
GSDMA	2.10147	-1.06848	5.6521	7.58513e-08	9.97006e-07	7.76257
SDC1	1.22003	8.65659	5.65112	7.62109e-08	1.00087e-06	7.23724
UBA7	0.922429	4.80173	5.64692	7.77652e-08	1.0204e-06	7.29686
CHST3	-1.05678	5.55615	-5.64659	7.78876e-08	1.02113e-06	7.2577
RNF217	1.28558	1.95223	5.64575	7.82038e-08	1.02439e-06	7.59162
HPGD	3.01648	0.908875	5.6448	7.85625e-08	1.0282e-06	7.69443
RFX5	-0.686758	6.25377	-5.64363	7.90067e-08	1.03313e-06	7.21348
SR140	-0.547323	6.96741	-5.64269	7.93632e-08	1.0369e-06	7.19384
MSR1	1.02038	5.09864	5.64174	7.97265e-08	1.04075e-06	7.26091
SRI	0.695656	6.26346	5.64011	8.03543e-08	1.04805e-06	7.19036
C1QC	0.903429	6.67639	5.63766	8.13054e-08	1.05955e-06	7.18004
LPAR5	0.856447	2.45159	5.63391	8.27789e-08	1.07782e-06	7.48079
CXCL6	3.28332	-1.77739	5.63298	8.31529e-08	1.08177e-06	7.6541
STX19	2.16002	-0.256882	5.63221	8.34576e-08	1.08481e-06	7.67552
PTPRO	0.917666	1.85351	5.63053	8.41351e-08	1.09268e-06	7.5252
LIN9	-0.899761	4.00801	-5.62994	8.43735e-08	1.09484e-06	7.30964
RND2	-2.17232	1.13714	-5.62667	8.57075e-08	1.1112e-06	7.59161
MPP1	0.712174	4.37977	5.62621	8.58977e-08	1.11272e-06	7.23646
SUN2	-0.798212	7.60911	-5.62467	8.65324e-08	1.11999e-06	7.10823
RFX3	-1.13281	1.77132	-5.6202	8.8407e-08	1.14328e-06	7.51243
MPL	-1.24849	-0.345523	-5.61769	8.9475e-08	1.15611e-06	7.61212
SNHG6	-1.04369	6.0551	-5.61467	9.07825e-08	1.17201e-06	7.09288
SFRS18	-0.63453	6.18893	-5.61312	9.14595e-08	1.17975e-06	7.07315
PDLIM2	0.785222	4.68652	5.61285	9.1578e-08	1.18028e-06	7.1397
LCP2	0.489588	4.34667	5.61155	9.2147e-08	1.18661e-06	7.17943
FKBP15	0.548774	5.81418	5.61008	9.27977e-08	1.19398e-06	7.06819
UPK2	2.39838	-1.16369	5.60843	9.35328e-08	1.20242e-06	7.55871
NRBP2	-1.04939	5.524	-5.60518	9.50011e-08	1.22026e-06	7.06174
STARD4	1.18194	1.5776	5.60497	9.50941e-08	1.22043e-06	7.43445
GNG11	0.558596	3.973	5.60309	9.59558e-08	1.23045e-06	7.18305
CSGALNACT1	1.1824	3.95194	5.60246	9.62445e-08	1.23311e-06	7.16578
ADSSL1	1.65311	1.53661	5.60221	9.63611e-08	1.23357e-06	7.43994
TSKU	1.37288	6.0387	5.60202	9.64467e-08	1.23363e-06	7.02894
NCRNA00201	-1.14319	5.46014	-5.60058	9.71147e-08	1.24113e-06	7.0573
ATP10A	1.28641	3.61525	5.59617	9.91843e-08	1.26651e-06	7.17516
RHOC	0.71167	7.88264	5.5959	9.93119e-08	1.26708e-06	6.97222
POGZ	-0.633341	7.02098	-5.59563	9.94398e-08	1.26765e-06	6.97702
PTBP2	-0.960226	4.22593	-5.59526	9.96149e-08	1.26882e-06	7.12887
SLC25A17	-0.607899	5.10726	-5.59478	9.98473e-08	1.27072e-06	7.04326
POLG2	-0.717256	2.58081	-5.5938	1.00317e-07	1.27562e-06	7.31667
SLC2A5	1.36506	2.72279	5.59289	1.00751e-07	1.28007e-06	7.2484
MFAP3L	-1.38828	4.24542	-5.58803	1.03117e-07	1.30801e-06	7.09849
EHD4	0.541646	5.86312	5.58802	1.03122e-07	1.30801e-06	6.96146
ELK4	-0.784443	3.22332	-5.58738	1.03437e-07	1.3102e-06	7.19885
HIF1A	0.836021	7.25332	5.58733	1.03466e-07	1.3102e-06	6.93763
PLD6	-1.11447	2.71663	-5.58669	1.03781e-07	1.3131e-06	7.26896
ULBP2	1.85882	1.02303	5.58523	1.04508e-07	1.3212e-06	7.38631
ACP2	0.577034	5.8891	5.58158	1.06344e-07	1.34328e-06	6.93083
SERPINE2	-1.87449	6.13866	-5.58037	1.06959e-07	1.34944e-06	6.95154
FPGS	0.683807	5.43569	5.58027	1.07009e-07	1.34944e-06	6.94969
GRID1	1.21034	0.559162	5.57749	1.08441e-07	1.36638e-06	7.39931
PTK2	-0.765388	7.26352	-5.57721	1.08583e-07	1.36703e-06	6.88914
IGF2	2.46832	4.97314	5.5767	1.08848e-07	1.36924e-06	6.98528
KIAA0114	-1.22687	5.56223	-5.57566	1.09389e-07	1.37491e-06	6.94714
UGDH	0.806901	5.59806	5.57496	1.09758e-07	1.3784e-06	6.91818
SMCHD1	-0.790852	6.22979	-5.5747	1.09893e-07	1.37896e-06	6.90176
AKR1C2	3.38753	2.27162	5.57129	1.11694e-07	1.40002e-06	7.21178
FAM118A	-0.708786	4.15315	-5.57105	1.1182e-07	1.40002e-06	7.01634
MAP7D1	0.59929	6.77503	5.571	1.11847e-07	1.40002e-06	6.85947
MS4A14	1.25666	0.577683	5.57018	1.12288e-07	1.40438e-06	7.36939
MAP1A	0.808082	3.7714	5.56841	1.13239e-07	1.41512e-06	7.03004
ARHGAP21	-0.763398	6.88313	-5.5681	1.13405e-07	1.41532e-06	6.85348
LIPG	2.16846	2.39597	5.56803	1.13441e-07	1.41532e-06	7.184
CNFN	1.62984	1.81498	5.56784	1.13544e-07	1.41544e-06	7.24863
G6PD	0.913014	6.17268	5.56372	1.15795e-07	1.44114e-06	6.8424
BRD1	-0.73917	5.56518	-5.5636	1.15861e-07	1.44114e-06	6.86769
UBE2T	-0.801084	5.03169	-5.56355	1.1589e-07	1.44114e-06	6.91017
AP2S1	0.582528	6.49954	5.56135	1.17109e-07	1.45511e-06	6.82051
SLC6A2	2.60553	-1.04065	5.55655	1.19821e-07	1.4876e-06	7.3269
IL6	2.03624	0.749033	5.55335	1.21658e-07	1.50917e-06	7.25889
REEP4	0.782819	5.06067	5.55281	1.21973e-07	1.51184e-06	6.83829
DTL	-0.88166	5.11464	-5.54516	1.26487e-07	1.56653e-06	6.81856
PIP	4.01323	-0.0733823	5.54312	1.27724e-07	1.58055e-06	7.27401
RNASE6	0.685518	3.54836	5.54247	1.28117e-07	1.58414e-06	6.9412
FOLR2	1.4209	2.64986	5.54108	1.28967e-07	1.59335e-06	7.03581
MFI2	-1.92074	4.82566	-5.53843	1.306e-07	1.61102e-06	6.82542
PUM2	-0.553752	7.49657	-5.53842	1.30609e-07	1.61102e-06	6.70699
FOS	1.9084	6.36315	5.53734	1.3128e-07	1.61798e-06	6.72427
PRELID1	0.645754	6.80353	5.5356	1.32372e-07	1.63012e-06	6.69833
ZBTB8B	-3.53567	-2.29815	-5.5337	1.3357e-07	1.64355e-06	7.12287
SPON1	1.68972	4.67357	5.53226	1.34486e-07	1.65348e-06	6.80055
GSC	1.45909	-0.811001	5.5271	1.37822e-07	1.69313e-06	7.20342
TAF5L	-0.65085	5.6532	-5.52536	1.38959e-07	1.70572e-06	6.68756
MCC	1.13441	4.07864	5.52468	1.39408e-07	1.70985e-06	6.80022
NLRP3	0.879858	1.65322	5.52333	1.40308e-07	1.7195e-06	7.05979
SFN	1.73892	5.90881	5.5212	1.41727e-07	1.7355e-06	6.66446
LILRA5	1.26337	0.425097	5.52088	1.41945e-07	1.73678e-06	7.14754
EPDR1	1.30538	3.00935	5.51897	1.43236e-07	1.75117e-06	6.8989
EML1	1.11762	3.65597	5.51537	1.45701e-07	1.77987e-06	6.80045
GAS2L3	-1.04983	1.73497	-5.51363	1.46909e-07	1.79235e-06	6.98802
KIAA1267	-0.490499	5.60036	-5.51356	1.46958e-07	1.79235e-06	6.63645
MFAP4	1.39667	3.94079	5.51297	1.47368e-07	1.7959e-06	6.77389
TYMP	0.925883	6.54198	5.51079	1.48894e-07	1.81305e-06	6.60019
RPRD1A	-0.753343	6.04325	-5.50975	1.49632e-07	1.82058e-06	6.60483
ATG12	0.565501	4.50261	5.50853	1.50496e-07	1.82963e-06	6.67944
DSG2	-0.971668	7.76884	-5.50706	1.5155e-07	1.84098e-06	6.57135
LUC7L2	-0.494227	6.79485	-5.50378	1.5392e-07	1.86827e-06	6.55258
C7orf51	-1.96142	-1.55535	-5.49996	1.56727e-07	1.90084e-06	7.05362
TNFAIP6	1.06019	3.11625	5.49453	1.60805e-07	1.94874e-06	6.76479
CTSC	1.00493	7.23579	5.49435	1.60941e-07	1.94884e-06	6.50847
C1QB	0.920297	6.78367	5.49329	1.61753e-07	1.95711e-06	6.51259
KIAA1324	-2.04552	6.39897	-5.49187	1.62838e-07	1.96867e-06	6.5686
IFI27	1.67453	6.7889	5.49027	1.64079e-07	1.98209e-06	6.50493
GRIA3	2.03577	-1.04424	5.48716	1.66501e-07	2.00977e-06	7.02896
P4HA1	0.964318	6.37252	5.48652	1.67006e-07	2.01426e-06	6.48147
RLBP1	-4.11134	-2.74206	-5.48591	1.67492e-07	2.01852e-06	6.90413
EPRS	-0.69395	8.28061	-5.48439	1.68695e-07	2.03141e-06	6.4607
IKBIP	0.705028	4.15268	5.48168	1.70872e-07	2.056e-06	6.5944
CCRL2	0.870765	1.59845	5.48114	1.71308e-07	2.05962e-06	6.8824
PGAM1	0.645342	7.57177	5.48025	1.72028e-07	2.06584e-06	6.43718
C2CD4D	-1.33981	0.899462	-5.48016	1.72097e-07	2.06584e-06	6.94587
CNTFR	-3.11116	1.00956	-5.47841	1.73525e-07	2.08135e-06	6.93904
NBN	-0.610984	6.71334	-5.47701	1.74681e-07	2.09356e-06	6.43512
ITPRIPL2	0.981325	6.04009	5.47307	1.77952e-07	2.1296e-06	6.43303
TMEM110	0.61582	3.24246	5.47305	1.77968e-07	2.1296e-06	6.65368
PARP1	-0.653803	8.33127	-5.47127	1.79472e-07	2.14591e-06	6.3991
C14orf147	1.01062	6.25858	5.47078	1.79887e-07	2.14919e-06	6.41118
SS18	-0.661065	6.80797	-5.46852	1.81814e-07	2.1705e-06	6.39095
PPPDE1	-0.702725	6.84415	-5.46745	1.8273e-07	2.17973e-06	6.38806
ATP8B3	1.25005	-0.115416	5.46461	1.85191e-07	2.20736e-06	6.91942
PGK1	0.759688	9.11829	5.4639	1.85811e-07	2.21301e-06	6.3726
MS4A2	2.12881	-1.67497	5.45849	1.90612e-07	2.26842e-06	6.8883
ZNF668	0.499773	3.84504	5.45693	1.92016e-07	2.28334e-06	6.51861
GRP	2.52751	-0.642828	5.45666	1.92258e-07	2.28444e-06	6.89015
LOC646851	-1.01755	1.86468	-5.45564	1.93184e-07	2.29364e-06	6.7603
SFXN3	0.725171	5.27107	5.45441	1.94303e-07	2.30514e-06	6.36995
GJB6	3.17552	-0.490493	5.45304	1.95566e-07	2.31792e-06	6.85769
SRA1	0.589234	4.8322	5.45285	1.95738e-07	2.31792e-06	6.40056
ANAPC7	-0.575792	5.9879	-5.45274	1.95838e-07	2.31792e-06	6.33976
ATP6V0D1	0.59961	6.40097	5.45257	1.95993e-07	2.31795e-06	6.32325
LOC730101	-1.42004	3.29146	-5.45168	1.96818e-07	2.3259e-06	6.57713
KIAA1161	-1.22868	4.30399	-5.45079	1.97644e-07	2.33385e-06	6.45334
ZNF10	-0.834443	3.12031	-5.45036	1.98044e-07	2.33677e-06	6.59969
RNF145	0.889932	6.13381	5.4492	1.9913e-07	2.34699e-06	6.31871
MOV10	0.700105	5.94348	5.4491	1.99219e-07	2.34699e-06	6.31622
C1S	1.053	8.50654	5.44538	2.02739e-07	2.38662e-06	6.28597
CNST	-0.690773	4.98817	-5.44457	2.03511e-07	2.39385e-06	6.35955
AGTR1	1.5827	-0.479836	5.44399	2.0407e-07	2.39857e-06	6.83671
WIF1	-5.92979	-0.807091	-5.44382	2.04234e-07	2.39864e-06	6.83365
FIBCD1	3.20598	-1.16374	5.44267	2.05341e-07	2.40978e-06	6.83255
RBL1	-0.898857	3.74412	-5.44147	2.06495e-07	2.42146e-06	6.45812
PTGES	1.45042	4.54731	5.4408	2.07151e-07	2.42728e-06	6.36692
NFIB	-1.33534	7.5237	-5.44021	2.07723e-07	2.43212e-06	6.26626
RIN2	0.828121	6.0639	5.43967	2.08252e-07	2.43613e-06	6.27786
GTPBP5	-0.690314	4.83767	-5.43953	2.08386e-07	2.43613e-06	6.34119
HK3	1.28645	2.38856	5.43685	2.11029e-07	2.46514e-06	6.5695
GNG7	-1.44936	3.25913	-5.43333	2.14548e-07	2.50433e-06	6.49503
ZCCHC8	-0.557201	4.64589	-5.43255	2.15335e-07	2.51159e-06	6.33114
EML6	-1.52777	0.749961	-5.43183	2.16064e-07	2.51806e-06	6.73912
UBN2	-0.614745	5.14399	-5.43168	2.16221e-07	2.51806e-06	6.29413
NUDT22	0.70592	4.00166	5.43123	2.16677e-07	2.52143e-06	6.38246
IFI35	0.977253	4.57772	5.42924	2.18704e-07	2.54308e-06	6.31688
POF1B	2.30322	0.527201	5.42433	2.23802e-07	2.60038e-06	6.69482
ANKRD37	1.21934	2.34511	5.4238	2.24357e-07	2.60483e-06	6.53698
GDF15	2.4443	0.941799	5.42353	2.24644e-07	2.60618e-06	6.65904
ALDH3B2	2.35238	4.55489	5.42286	2.25357e-07	2.61245e-06	6.33845
IDH1	0.837625	6.83497	5.42222	2.26025e-07	2.6182e-06	6.18
TMSB10	0.77449	10.4805	5.42118	2.27129e-07	2.629e-06	6.18904
AMIGO2	1.48831	3.73113	5.42079	2.27546e-07	2.63182e-06	6.3553
COL9A3	-2.72434	3.70995	-5.41964	2.28774e-07	2.64402e-06	6.41592
CHD2	-0.517441	6.58434	-5.41933	2.29114e-07	2.64594e-06	6.1725
EIF3D	-0.607195	7.93508	-5.41367	2.35271e-07	2.71499e-06	6.13391
C1orf95	-2.30438	-0.863636	-5.41219	2.36903e-07	2.73174e-06	6.69608
HUNK	1.9213	1.7124	5.41178	2.37365e-07	2.73499e-06	6.5466
RAP2A	-0.874478	6.16643	-5.41033	2.38984e-07	2.75157e-06	6.14705
SASH3	0.454105	4.10012	5.41001	2.39338e-07	2.75356e-06	6.27713
NCOA2	-0.957463	4.66858	-5.40955	2.39854e-07	2.75742e-06	6.24435
SLC22A18	1.22011	3.13917	5.4086	2.40921e-07	2.76759e-06	6.37508
PRELP	-2.03482	5.26395	-5.40835	2.4121e-07	2.76882e-06	6.23527
C1orf55	-0.677142	5.17845	-5.4081	2.41489e-07	2.76994e-06	6.18245
GABRE	2.38605	2.61905	5.40714	2.42571e-07	2.78025e-06	6.42843
SERPINH1	0.792564	8.65142	5.40359	2.46638e-07	2.82473e-06	6.09266
TUBAL3	-2.17837	-0.700213	-5.40165	2.48888e-07	2.84836e-06	6.65246
MAP3K5	0.954252	4.53313	5.39157	2.609e-07	2.98359e-06	6.14601
GXYLT2	1.41737	2.25137	5.39117	2.61389e-07	2.98694e-06	6.41309
HOXB7	1.57008	2.49107	5.39005	2.62764e-07	3.00015e-06	6.36173
HRCT1	-2.4216	2.35823	-5.3899	2.6294e-07	3.00015e-06	6.4014
RASA2	-0.895105	2.81413	-5.38932	2.63652e-07	3.00602e-06	6.32369
XPOT	-0.708869	7.1939	-5.38874	2.64366e-07	3.01192e-06	6.02536
UBAP2	-0.68057	6.00461	-5.38816	2.65084e-07	3.01783e-06	6.04528
GNB2	0.625753	7.93667	5.38619	2.67542e-07	3.04354e-06	6.00945
MTSS1L	-1.00248	6.274	-5.38495	2.6909e-07	3.05886e-06	6.02269
TCHP	-0.633369	4.32168	-5.37909	2.76549e-07	3.14091e-06	6.11714
F2RL1	1.33321	3.15222	5.37896	2.76721e-07	3.14091e-06	6.23526
TP53TG1	1.16799	3.17851	5.37716	2.7906e-07	3.1651e-06	6.25261
TBX2	0.784616	2.75088	5.37641	2.80033e-07	3.17377e-06	6.28542
C2orf27A	1.04754	-0.18619	5.37537	2.81397e-07	3.18686e-06	6.53086
C7orf41	-1.09303	4.92705	-5.37441	2.82664e-07	3.19883e-06	6.06254
MUC16	-2.66355	3.92269	-5.37262	2.85032e-07	3.22324e-06	6.16207
CD74	0.719021	10.7593	5.37226	2.855e-07	3.22613e-06	5.971
KRT10	1.21213	4.47289	5.37043	2.87958e-07	3.25149e-06	6.0542
PPP1R12A	-0.589204	5.96511	-5.37016	2.88314e-07	3.25309e-06	5.97193
LIMK2	-0.7838	6.81823	-5.36961	2.89055e-07	3.25904e-06	5.94288
STX11	0.710564	2.4502	5.36913	2.89705e-07	3.26396e-06	6.27258
ST8SIA6	2.70396	-1.47794	5.36617	2.93728e-07	3.30683e-06	6.49412
LAT2	0.657573	3.42248	5.36343	2.97504e-07	3.34686e-06	6.13363
SNORD1C	-1.22538	0.505343	-5.36292	2.98213e-07	3.35236e-06	6.45879
COIL	-0.601216	4.78256	-5.36241	2.98912e-07	3.35774e-06	6.0007
BAI2	1.50254	2.23962	5.36057	3.01484e-07	3.38413e-06	6.25591
TCF20	-0.712411	6.38086	-5.35861	3.04258e-07	3.41276e-06	5.90506
E2F5	-1.06026	4.0471	-5.35758	3.05716e-07	3.42659e-06	6.06636
ZNF518A	-0.670556	4.94031	-5.3557	3.08394e-07	3.45406e-06	5.96879
PBX1	-1.10018	7.10329	-5.35465	3.09912e-07	3.46851e-06	5.87871
HLA-DMA	0.666294	5.97721	5.35427	3.10465e-07	3.47214e-06	5.90088
MRVI1	0.954433	3.42603	5.35297	3.12348e-07	3.48995e-06	6.08002
COX7A1	1.08953	1.33412	5.35276	3.12651e-07	3.48995e-06	6.32621
TMEM140	0.586457	4.55153	5.35259	3.12892e-07	3.48995e-06	5.96644
SDAD1	-0.642809	5.83402	-5.35254	3.12974e-07	3.48995e-06	5.89546
SMPD1	0.725753	4.86344	5.35164	3.14281e-07	3.50195e-06	5.9405
FAM65A	0.637756	5.56872	5.35007	3.16581e-07	3.525e-06	5.8871
AHR	1.08667	6.16411	5.34959	3.17287e-07	3.53028e-06	5.87015
PRR24	0.655385	3.05521	5.34923	3.17816e-07	3.53359e-06	6.13881
ANGPTL4	1.97322	4.09269	5.34574	3.23023e-07	3.58876e-06	5.97853
ZNF669	-0.814117	2.79865	-5.34559	3.23251e-07	3.58876e-06	6.15017
SEPX1	0.845141	4.80548	5.34275	3.27536e-07	3.63369e-06	5.90385
CIB1	0.682016	6.2543	5.34247	3.2797e-07	3.63586e-06	5.82911
BEND3	-0.738967	3.9447	-5.34231	3.28215e-07	3.63592e-06	5.9977
KIF18B	-0.741319	4.38674	-5.34109	3.30073e-07	3.65384e-06	5.94138
NAA25	-0.561818	5.19836	-5.33679	3.36741e-07	3.72496e-06	5.85907
NAP1L1	-0.688704	8.59169	-5.33611	3.37797e-07	3.73392e-06	5.7863
SHANK3	-0.842649	4.68349	-5.33532	3.39042e-07	3.74497e-06	5.88895
STXBP2	0.648148	5.98511	5.3335	3.41921e-07	3.77402e-06	5.79552
NT5E	1.10269	4.09833	5.33302	3.42677e-07	3.77963e-06	5.91417
CLEC4A	0.844758	1.56291	5.33155	3.45032e-07	3.80285e-06	6.20479
PLA2G16	1.60245	4.75827	5.33071	3.46366e-07	3.8128e-06	5.86165
CNNM3	-0.669163	5.23263	-5.33067	3.46436e-07	3.8128e-06	5.82883
BLCAP	0.54783	6.10415	5.33021	3.47181e-07	3.81712e-06	5.77379
PTK6	1.64759	2.54953	5.33012	3.4733e-07	3.81712e-06	6.05698
RASL12	-1.63403	3.02917	-5.32932	3.48608e-07	3.8284e-06	6.06278
PRC1	-0.837086	6.49092	-5.32803	3.50708e-07	3.84869e-06	5.76267
TFB2M	-0.774433	4.93	-5.32269	3.595e-07	3.94233e-06	5.8152
DUSP10	1.31641	3.84593	5.31975	3.6443e-07	3.99351e-06	5.90452
FAM65C	1.18485	0.61232	5.3184	3.66716e-07	4.01568e-06	6.22449
CAPN1	0.584025	7.88842	5.31789	3.67581e-07	4.02225e-06	5.70225
VSNL1	2.25324	2.81817	5.3151	3.72374e-07	4.07177e-06	5.97933
ETHE1	0.82392	4.58185	5.31449	3.73426e-07	4.08034e-06	5.79351
DPT	1.4908	3.95405	5.31384	3.74545e-07	4.08963e-06	5.86104
PRDM8	0.779124	-0.0916468	5.31321	3.75632e-07	4.09857e-06	6.24983
LGALS1	0.725127	8.28965	5.31286	3.76257e-07	4.10244e-06	5.68327
ALOX5	1.04162	4.20391	5.31221	3.77382e-07	4.11067e-06	5.81841
TMEM84	-2.18738	-0.784205	-5.31211	3.77552e-07	4.11067e-06	6.26277
FLG	2.3519	-1.58413	5.3113	3.78976e-07	4.12323e-06	6.25009
FBXL22	-1.3773	0.346682	-5.30887	3.83265e-07	4.16447e-06	6.2217
WRNIP1	-0.778249	6.33044	-5.30884	3.83314e-07	4.16447e-06	5.67644
TUBA4A	1.38979	5.98268	5.30769	3.85353e-07	4.18364e-06	5.68131
ALCAM	1.59626	6.21659	5.30709	3.86424e-07	4.19015e-06	5.69649
SHPRH	-0.817725	3.63907	-5.30705	3.86504e-07	4.19015e-06	5.8702
PDGFC	1.2005	4.42411	5.30534	3.8958e-07	4.2205e-06	5.77132
GPX3	1.21349	5.61061	5.30437	3.91319e-07	4.23632e-06	5.69754
RILP	0.706074	2.40159	5.30023	3.98887e-07	4.31518e-06	5.9854
SPAG4	1.22864	1.45325	5.29895	4.01261e-07	4.33778e-06	6.07087
STAB1	0.869043	5.40761	5.29724	4.04449e-07	4.36914e-06	5.66063
HILS1	-3.23914	-3.06456	-5.29636	4.06082e-07	4.38367e-06	6.09838
RIF1	-0.530109	5.59641	-5.29616	4.06467e-07	4.38472e-06	5.66784
ASAH1	0.772447	7.01255	5.29431	4.09948e-07	4.41914e-06	5.60228
PTPN7	0.541991	3.24009	5.29375	4.11024e-07	4.4276e-06	5.83824
ZNF503	1.44781	3.26442	5.29301	4.12428e-07	4.43958e-06	5.85392
NAGK	0.551992	6.17561	5.29024	4.1773e-07	4.49347e-06	5.59265
MXD1	0.81752	4.70641	5.28593	4.26127e-07	4.58057e-06	5.65341
GMFG	0.451732	3.74644	5.28554	4.26905e-07	4.5834e-06	5.75817
PTDSS1	-0.734919	7.25757	-5.28549	4.26993e-07	4.5834e-06	5.55806
DOC2A	-2.25423	-0.719429	-5.28525	4.2746e-07	4.58517e-06	6.14632
RASGEF1C	-3.2055	-0.629182	-5.28506	4.2784e-07	4.58602e-06	6.14606
NUP153	-0.689672	6.55966	-5.28182	4.34277e-07	4.65175e-06	5.56162
SNRPD1	-0.523585	6.08481	-5.28106	4.3581e-07	4.66251e-06	5.56063
VPS16	0.65599	5.32047	5.28102	4.35894e-07	4.66251e-06	5.58719
TP53I3	0.914242	4.17139	5.28073	4.36471e-07	4.6654e-06	5.68031
ZNF639	-0.68574	5.45037	-5.28049	4.36965e-07	4.6674e-06	5.58883
DEK	-0.784809	7.9325	-5.28029	4.37356e-07	4.6683e-06	5.53751
ORAI3	0.794179	4.05966	5.27884	4.40305e-07	4.69649e-06	5.68268
GATAD2B	-0.665741	6.25909	-5.27868	4.40628e-07	4.69664e-06	5.54826
SCEL	3.68017	-1.455	5.27848	4.41027e-07	4.69747e-06	6.10329
HMCN1	1.4313	4.0167	5.27833	4.41324e-07	4.69747e-06	5.70872
RALGPS2	1.43115	3.59404	5.27324	4.51812e-07	4.80575e-06	5.71113
HOXB4	1.57677	0.939406	5.27119	4.561e-07	4.84797e-06	6.00455
MNDA	0.72223	3.35065	5.26859	4.61587e-07	4.90287e-06	5.71533
IFNGR2	0.699633	6.97273	5.26779	4.6329e-07	4.91752e-06	5.47924
GPR137	0.68283	4.27476	5.26747	4.63978e-07	4.9214e-06	5.62014
PHYHIP	1.51499	-0.769605	5.26673	4.65557e-07	4.93471e-06	6.06649
SLPI	2.3664	6.36836	5.26518	4.68904e-07	4.96673e-06	5.5192
PROCR	1.08771	3.27365	5.26431	4.70785e-07	4.98318e-06	5.70373
SPIB	-1.89782	1.30567	-5.2641	4.7123e-07	4.98443e-06	5.95189
SLC26A7	-2.42658	-0.408172	-5.26221	4.75348e-07	5.02449e-06	6.03572
RNASE1	1.4768	6.83221	5.26136	4.77206e-07	5.04064e-06	5.455
IRF1	0.707958	5.98519	5.26063	4.78831e-07	5.05191e-06	5.47937
WDR67	-0.785036	3.87078	-5.26058	4.78938e-07	5.05191e-06	5.64074
ASH1L	-0.575772	6.71942	-5.25874	4.83006e-07	5.09129e-06	5.45515
CENPF	-0.873354	7.5405	-5.25818	4.84255e-07	5.10093e-06	5.43989
WNK4	-3.47329	-0.191696	-5.25762	4.85509e-07	5.1106e-06	6.02127
ANPEP	1.73502	5.59795	5.25694	4.87024e-07	5.12301e-06	5.47877
ORM1	4.63854	-0.149819	5.2565	4.88013e-07	5.12986e-06	5.9466
PLA2G15	0.626998	5.00008	5.25394	4.93776e-07	5.18686e-06	5.48572
C18orf45	-0.830125	4.74015	-5.25248	4.97105e-07	5.21622e-06	5.52086
MYST3	-0.8354	6.30322	-5.25242	4.97256e-07	5.21622e-06	5.43664
CAV2	1.2181	5.00598	5.25164	4.99034e-07	5.23127e-06	5.4817
KBTBD6	-0.836405	4.34445	-5.25133	4.99736e-07	5.23501e-06	5.55869
ZBTB7C	1.75743	3.06393	5.2507	5.01192e-07	5.24666e-06	5.67125
CD300A	0.854231	3.37731	5.24888	5.05402e-07	5.2871e-06	5.63463
EGFLAM	1.03836	2.96181	5.24745	5.08742e-07	5.31838e-06	5.68132
LMAN2	0.629124	7.21556	5.24638	5.11231e-07	5.34074e-06	5.38306
G0S2	1.55205	2.7006	5.24331	5.18505e-07	5.41301e-06	5.69589
LOC645166	1.27295	1.97918	5.24298	5.19285e-07	5.41743e-06	5.77908
DHTKD1	-0.818479	6.65348	-5.24252	5.20386e-07	5.42521e-06	5.38273
PGM2L1	1.01486	4.50071	5.24237	5.20746e-07	5.42524e-06	5.48343
MSH5	-0.919005	3.32621	-5.24198	5.21682e-07	5.43128e-06	5.62613
PEX2	-0.648286	5.67944	-5.24114	5.23696e-07	5.44851e-06	5.40293
ST8SIA4	0.688167	3.86082	5.23905	5.28737e-07	5.49721e-06	5.5315
C1QL4	-2.6559	-0.0916993	-5.23841	5.30289e-07	5.50957e-06	5.92872
HIRA	-0.647377	5.57323	-5.23819	5.30829e-07	5.51142e-06	5.39166
ZBED4	-0.75389	5.7163	-5.23712	5.33433e-07	5.53147e-06	5.3831
C15orf56	-1.64815	-1.49103	-5.2371	5.33486e-07	5.53147e-06	5.92008
SS18L1	-0.67058	4.71236	-5.23585	5.36563e-07	5.55958e-06	5.43957
SART3	-0.480235	5.9915	-5.23492	5.38867e-07	5.57965e-06	5.35709
AVEN	0.649592	3.6989	5.2346	5.39641e-07	5.58388e-06	5.52549
RHOG	0.480159	5.94804	5.23348	5.42437e-07	5.60899e-06	5.34891
LOC388152	-1.03566	4.3504	-5.23175	5.46755e-07	5.6498e-06	5.46015
GGA1	-0.557681	5.80533	-5.23058	5.49679e-07	5.67616e-06	5.34342
DRD4	1.60961	-1.59586	5.23033	5.5031e-07	5.67883e-06	5.90288
SCAI	-0.751335	3.5953	-5.22609	5.61129e-07	5.78654e-06	5.53193
IYD	2.84359	-2.92556	5.22187	5.7207e-07	5.89538e-06	5.78071
AMY2B	-1.21827	2.03521	-5.22096	5.74458e-07	5.91598e-06	5.69507
ACTG2	-3.43356	4.98338	-5.22066	5.75245e-07	5.91778e-06	5.44234
TSPYL5	-1.81218	6.21893	-5.2206	5.7541e-07	5.91778e-06	5.31061
TDRD1	4.30408	-2.03584	5.22	5.76983e-07	5.92995e-06	5.85637
DIRC3	1.46737	-1.1878	5.21915	5.79241e-07	5.94914e-06	5.86167
STAC3	0.736302	1.76391	5.21841	5.812e-07	5.96524e-06	5.6992
RCOR3	-0.634553	5.31578	-5.21664	5.85941e-07	6.00984e-06	5.31527
TLR5	-1.10684	3.8491	-5.21638	5.86621e-07	6.01277e-06	5.45415
UGCG	0.698701	2.89042	5.21459	5.91469e-07	6.05838e-06	5.53199
ALDH16A1	0.796509	4.76416	5.21328	5.95006e-07	6.09051e-06	5.32919
IFI16	1.19347	6.932	5.21238	5.97463e-07	6.11155e-06	5.23991
GMIP	0.557922	4.68713	5.20972	6.04779e-07	6.18223e-06	5.31908
GULP1	1.36223	2.29246	5.20811	6.09262e-07	6.22388e-06	5.57921
DEGS2	1.82608	1.48406	5.20629	6.14346e-07	6.2716e-06	5.667
DUSP4	1.57107	3.67562	5.20602	6.15089e-07	6.27498e-06	5.41368
RASSF3	-0.960568	3.32256	-5.20554	6.16459e-07	6.28474e-06	5.44965
VAMP8	0.532876	7.04218	5.20139	6.28246e-07	6.39846e-06	5.18483
ST6GALNAC6	0.70419	5.19914	5.20116	6.28909e-07	6.39846e-06	5.24126
CAPN13	3.26566	0.621843	5.20114	6.28961e-07	6.39846e-06	5.72042
GJB3	1.80089	2.49518	5.20103	6.29295e-07	6.39846e-06	5.47488
EXO1	-0.858427	4.65057	-5.19951	6.33676e-07	6.43871e-06	5.29716
SAT1	0.944308	7.90424	5.19826	6.37297e-07	6.47118e-06	5.17064
SQLE	-1.12499	6.7319	-5.19786	6.38466e-07	6.47609e-06	5.18121
PKIB	1.50498	3.18769	5.1978	6.38631e-07	6.47609e-06	5.44292
BRD2	-0.480069	8.10239	-5.19762	6.39154e-07	6.47707e-06	5.16724
ZNF232	-0.818844	3.63426	-5.1972	6.40377e-07	6.48515e-06	5.39377
TSNARE1	-0.937382	3.70821	-5.19413	6.49432e-07	6.57248e-06	5.36774
UNC5B	0.892403	5.59613	5.1922	6.55189e-07	6.62633e-06	5.18823
CECR7	-1.61516	2.05159	-5.19199	6.55792e-07	6.62802e-06	5.54235
HNRNPU	-0.358013	9.40863	-5.1907	6.59663e-07	6.66272e-06	5.1451
MRAS	-1.01538	6.05627	-5.19001	6.61755e-07	6.67943e-06	5.16424
MGA	-0.503672	5.67004	-5.18936	6.63709e-07	6.69395e-06	5.17581
LDLRAD3	-1.21164	5.15818	-5.18924	6.64074e-07	6.69395e-06	5.22432
KRT18	0.9701	8.12736	5.18879	6.65462e-07	6.70351e-06	5.12851
ABI3	0.569653	3.22973	5.18845	6.66492e-07	6.70944e-06	5.38503
MALL	1.37713	5.30078	5.18697	6.70981e-07	6.74751e-06	5.18009
PLEKHM3	-0.758496	3.83314	-5.18692	6.7116e-07	6.74751e-06	5.31859
FAM160B2	0.736658	5.41522	5.1859	6.74281e-07	6.77441e-06	5.15914
ATP6V0D2	1.96451	-0.366404	5.18508	6.76809e-07	6.79532e-06	5.69894
PTAFR	0.862754	2.1116	5.18325	6.82483e-07	6.84777e-06	5.45536
RUNX1T1	1.13095	-0.664659	5.18179	6.87027e-07	6.88883e-06	5.69564
NUDT3	-0.680822	5.49445	-5.18056	6.90893e-07	6.92303e-06	5.14311
LTF	3.45048	7.22956	5.18032	6.91652e-07	6.92608e-06	5.15596
RAD51L1	-1.78371	2.82842	-5.18005	6.92504e-07	6.93005e-06	5.42205
ZNF318	-0.661267	5.59074	-5.17898	6.95871e-07	6.95916e-06	5.13635
ZNHIT1	0.561808	5.96583	5.17814	6.98562e-07	6.98149e-06	5.10513
ALKBH2	-0.856762	4.22656	-5.17757	7.0038e-07	6.99507e-06	5.24872
MEGF10	-2.48588	1.25835	-5.17397	7.11931e-07	7.10577e-06	5.56766
C2CD4B	1.93777	-1.15168	5.17361	7.131e-07	7.11026e-06	5.67012
C20orf108	-0.734852	7.24884	-5.17355	7.13315e-07	7.11026e-06	5.06274
PM20D2	-1.05205	4.80462	-5.17257	7.16494e-07	7.13727e-06	5.15798
NPC2	0.752099	7.58224	5.17181	7.1898e-07	7.15381e-06	5.05128
SMAD4	-0.713603	6.13452	-5.17177	7.19094e-07	7.15381e-06	5.08015
HAPLN3	-1.284	5.90785	-5.17132	7.20588e-07	7.16399e-06	5.09723
EPB41	-0.6977	5.95131	-5.17046	7.23398e-07	7.18723e-06	5.08128
JAG1	1.23655	6.06949	5.16937	7.27021e-07	7.21852e-06	5.06903
TET3	-0.599602	5.94055	-5.16604	7.38107e-07	7.32381e-06	5.06158
CCR1	0.91196	4.00508	5.16464	7.42814e-07	7.36572e-06	5.19017
CPSF6	-0.365058	6.65892	-5.16449	7.43326e-07	7.36599e-06	5.02746
POLR2F	-0.660069	5.52475	-5.16255	7.49908e-07	7.42638e-06	5.06273
CDK9	0.521248	5.61049	5.15955	7.60196e-07	7.52102e-06	5.03599
AG2	1.02859	3.02006	5.15948	7.60453e-07	7.52102e-06	5.29573
PLXNC1	0.784514	2.99283	5.15794	7.65795e-07	7.56894e-06	5.25748
C17orf63	-0.707584	5.54439	-5.15592	7.72839e-07	7.6336e-06	5.03185
NBPF10	-0.903143	5.24141	-5.1556	7.73983e-07	7.63995e-06	5.06775
DDX6	-0.496724	7.49245	-5.15422	7.78837e-07	7.68288e-06	4.97772
SMG7	-0.459978	7.21555	-5.15379	7.8037e-07	7.69301e-06	4.97441
VEZF1	-0.559406	5.83478	-5.15344	7.81614e-07	7.70029e-06	5.01035
CRTAP	0.580035	7.09088	5.15313	7.82715e-07	7.70615e-06	4.972
DGAT2	-1.20478	5.85273	-5.15102	7.90249e-07	7.77529e-06	5.00506
GPBAR1	1.02726	-0.987024	5.14928	7.96527e-07	7.832e-06	5.56717
RAD54B	-0.741834	3.68532	-5.14885	7.9806e-07	7.84201e-06	5.16716
ACP5	1.14942	5.72556	5.14855	7.99159e-07	7.84774e-06	4.99534
ABCD4	0.550138	4.16721	5.14841	7.99674e-07	7.84774e-06	5.1054
PHIP	-0.622786	6.30709	-5.147	8.04804e-07	7.89299e-06	4.96668
SIDT1	1.36882	1.84046	5.14638	8.0706e-07	7.91002e-06	5.36258
IRS2	-1.26575	4.59281	-5.1437	8.16941e-07	8.00171e-06	5.06856
CAMK2N1	1.47332	4.43767	5.1413	8.25885e-07	8.08412e-06	5.04069
KCND2	1.58626	0.959218	5.14017	8.3013e-07	8.12045e-06	5.40774
C18orf1	-0.905445	5.21959	-5.1396	8.32273e-07	8.13618e-06	4.9936
CCL11	1.7775	-0.216952	5.13503	8.49691e-07	8.30112e-06	5.48292
HOXB3	1.62685	2.42621	5.13418	8.52972e-07	8.32783e-06	5.24222
HTR7	1.60929	-1.41988	5.13312	8.57086e-07	8.36263e-06	5.49611
FCGR2B	1.12665	3.52816	5.13258	8.59159e-07	8.37645e-06	5.09666
FZD2	1.20652	2.55336	5.13247	8.59603e-07	8.37645e-06	5.23576
NR2C2AP	-0.670944	5.04967	-5.13158	8.63077e-07	8.40078e-06	4.96186
TUG1	-0.571545	7.90504	-5.13155	8.63204e-07	8.40078e-06	4.87632
YEATS4	-0.687218	4.16802	-5.13067	8.66646e-07	8.42661e-06	5.03946
PDZK1IP1	1.61939	5.05105	5.13057	8.67034e-07	8.42661e-06	4.96853
CD274	0.958854	0.385094	5.13045	8.67519e-07	8.42661e-06	5.40465
NHP2L1	-0.50557	7.07003	-5.12989	8.69721e-07	8.44262e-06	4.87019
SH3BGRL3	0.613806	7.78871	5.12824	8.76219e-07	8.49261e-06	4.85999
RAP2C	0.744571	5.39901	5.12821	8.76344e-07	8.49261e-06	4.91413
ADA	0.864139	3.5228	5.12816	8.76545e-07	8.49261e-06	5.09112
TNFRSF1B	0.494082	5.37971	5.12772	8.78283e-07	8.50403e-06	4.91831
SMO	-0.987545	5.46087	-5.12696	8.81306e-07	8.52788e-06	4.92754
LYPD6B	2.146	0.973612	5.12397	8.93314e-07	8.63858e-06	5.35367
ESYT3	-1.55897	1.67087	-5.12302	8.97153e-07	8.6702e-06	5.29446
FAM109A	0.734183	4.11218	5.12264	8.98718e-07	8.67981e-06	4.992
RBM33	-0.475949	5.66428	-5.1223	9.00094e-07	8.68759e-06	4.87393
AK5	2.42951	0.949983	5.12162	9.02879e-07	8.70391e-06	5.33776
TEKT3	-2.36836	-1.72615	-5.12161	9.02928e-07	8.70391e-06	5.42694
GPR125	-0.868806	5.66247	-5.1203	9.0829e-07	8.75005e-06	4.87092
ZFPM1	0.993746	1.50265	5.11956	9.11309e-07	8.77358e-06	5.30125
MOCS1	0.901571	3.42237	5.11738	9.20345e-07	8.85068e-06	5.04965
B3GNT9	0.880145	3.94873	5.11735	9.2048e-07	8.85068e-06	4.98035
LRRC17	1.58697	1.38847	5.11688	9.22454e-07	8.86301e-06	5.30522
KIF21A	-1.09812	4.70038	-5.11676	9.22927e-07	8.86301e-06	4.93694
C1orf126	1.19471	1.30287	5.11662	9.23524e-07	8.86316e-06	5.2836
GAS1	1.13045	4.74436	5.11505	9.30078e-07	8.92042e-06	4.90624
C8orf44	-0.887628	1.03274	-5.1143	9.33257e-07	8.94528e-06	5.33942
POU3F1	1.89899	-1.20791	5.1136	9.36198e-07	8.96782e-06	5.41705
TSPAN9	0.828969	6.04366	5.11321	9.37862e-07	8.97811e-06	4.81727
SNAI1	1.02542	3.28142	5.11185	9.43639e-07	9.02774e-06	5.03901
RFWD3	-0.646662	5.97369	-5.11103	9.47144e-07	9.05081e-06	4.81654
KIAA0754	-0.99792	2.53608	-5.11092	9.47615e-07	9.05081e-06	5.11523
VSTM2L	2.66817	1.13215	5.11087	9.47835e-07	9.05081e-06	5.2907
CARD11	0.733917	2.46682	5.10986	9.52169e-07	9.08649e-06	5.11627
JARID2	-0.774624	5.49453	-5.10616	9.68218e-07	9.23386e-06	4.81968
TBC1D9	0.805964	5.12773	5.1055	9.71102e-07	9.25557e-06	4.84069
PHF20L1	-0.716376	6.20187	-5.10514	9.72674e-07	9.26475e-06	4.78419
PICK1	-0.706816	4.45556	-5.10245	9.84559e-07	9.3696e-06	4.87895
TMEM119	0.942127	4.60523	5.10237	9.84913e-07	9.3696e-06	4.86802
FPR3	0.754588	4.96285	5.10141	9.89198e-07	9.40255e-06	4.8327
RNH1	0.574552	6.91977	5.10132	9.89612e-07	9.40255e-06	4.74584
KANK1	-1.11433	5.64756	-5.10061	9.92767e-07	9.42664e-06	4.78812
BST2	1.46467	6.65437	5.10027	9.94282e-07	9.43099e-06	4.75994
TOP2A	-0.732945	7.51156	-5.10023	9.94464e-07	9.43099e-06	4.7432
PTAR1	-0.715712	5.47215	-5.09973	9.96696e-07	9.44627e-06	4.79862
HDAC5	-0.609552	6.04053	-5.0987	1.00134e-06	9.48434e-06	4.75487
MOGAT2	2.58854	-0.740844	5.09642	1.0117e-06	9.57656e-06	5.33327
KLF4	1.27642	4.05064	5.09533	1.01668e-06	9.61774e-06	4.87397
NR2C2	-0.58418	5.52223	-5.09518	1.01739e-06	9.61846e-06	4.77809
C15orf42	-0.874504	4.18893	-5.0933	1.02604e-06	9.68864e-06	4.87196
ADAMTSL2	1.12842	2.43282	5.09329	1.02609e-06	9.68864e-06	5.07578
GALNT6	1.42949	5.13034	5.09199	1.0321e-06	9.73937e-06	4.78431
XG	1.67459	1.70148	5.08951	1.04369e-06	9.84263e-06	5.10394
ATP13A3	-0.60398	6.9819	-5.08895	1.04635e-06	9.85812e-06	4.69702
IKBKG	0.596837	4.35793	5.08889	1.04663e-06	9.85812e-06	4.81391
NOL12	-0.551313	3.95728	-5.08791	1.05126e-06	9.89562e-06	4.87313
ELFN1	0.834912	0.818481	5.0873	1.05414e-06	9.91656e-06	5.22139
GGA2	-0.554021	6.79871	-5.08627	1.05905e-06	9.9566e-06	4.68396
APBB1IP	0.649915	3.77473	5.08278	1.07581e-06	1.01027e-05	4.85781
SRPX	1.20065	3.66711	5.08276	1.07591e-06	1.01027e-05	4.8697
TRIP10	0.772949	5.61326	5.08163	1.08139e-06	1.01479e-05	4.69482
CHADL	-1.37397	1.12948	-5.07827	1.09787e-06	1.02962e-05	5.15037
FBXL7	1.07375	3.28647	5.07687	1.10484e-06	1.03551e-05	4.90567
NID1	0.812623	6.53309	5.07645	1.10693e-06	1.03684e-05	4.65394
FKBP14	0.805897	3.47689	5.07574	1.11047e-06	1.03951e-05	4.85934
MMP19	0.641445	4.18943	5.07551	1.11158e-06	1.03991e-05	4.78243
PRRT2	-1.36989	1.21128	-5.07468	1.11574e-06	1.04316e-05	5.13679
NCRNA00092	-2.71523	-0.706868	-5.07395	1.11943e-06	1.04596e-05	5.25062
C4orf31	2.07522	-0.826687	5.0702	1.13848e-06	1.06312e-05	5.23382
TRIM21	0.718357	4.3712	5.06984	1.1403e-06	1.06416e-05	4.73503
CTSA	0.648173	7.26818	5.06605	1.1599e-06	1.0818e-05	4.58928
CDK18	-0.944897	4.60213	-5.06328	1.17439e-06	1.09464e-05	4.70454
SPEN	-0.504093	6.62197	-5.06256	1.17821e-06	1.09747e-05	4.58697
TLR4	0.698956	3.91858	5.06238	1.17914e-06	1.09747e-05	4.75655
C2orf18	0.662147	6.44021	5.0623	1.1796e-06	1.09747e-05	4.58233
TCF4	0.67124	5.55859	5.06183	1.18208e-06	1.09911e-05	4.62487
KRT16	2.29275	5.93837	5.06076	1.18779e-06	1.10375e-05	4.61916
SBNO1	-0.704257	4.57771	-5.05747	1.20541e-06	1.11944e-05	4.69224
FAM91A1	-0.632963	6.4158	-5.05702	1.20788e-06	1.12104e-05	4.56762
LOC100134259	1.22747	-0.366028	5.05669	1.20964e-06	1.1217e-05	5.16449
TMEM8A	0.639021	6.09505	5.05662	1.21006e-06	1.1217e-05	4.56888
TIMP2	0.662196	8.57189	5.05613	1.21269e-06	1.12307e-05	4.55227
ANKRD54	-0.547119	4.66202	-5.05607	1.21301e-06	1.12307e-05	4.65641
FAM171A1	-1.00134	5.87918	-5.05492	1.21929e-06	1.1282e-05	4.58499
MED13L	-0.649216	6.40591	-5.05414	1.22356e-06	1.13146e-05	4.56152
FAM20A	1.17072	3.87058	5.05388	1.225e-06	1.1321e-05	4.72071
FBXO21	-0.591813	5.61881	-5.05363	1.22638e-06	1.13269e-05	4.58471
KIAA0907	-0.622546	5.90218	-5.05218	1.23436e-06	1.13936e-05	4.56012
PCMTD2	-0.659845	5.67171	-5.05127	1.23944e-06	1.14336e-05	4.57101
OTUD6B	-0.685765	4.28057	-5.05101	1.24089e-06	1.14401e-05	4.67313
ADNP	-0.519242	7.26832	-5.05017	1.24553e-06	1.14759e-05	4.52585
TCEAL7	1.18424	-0.527148	5.04999	1.24653e-06	1.14782e-05	5.1441
PNCK	2.34916	-0.966604	5.04984	1.24737e-06	1.1479e-05	5.14296
GPD1L	0.956884	4.89953	5.04903	1.25191e-06	1.15138e-05	4.61779
C17orf80	-0.632449	4.88769	-5.04826	1.25627e-06	1.15469e-05	4.61256
CA6	-4.12379	-2.30364	-5.04689	1.26402e-06	1.16112e-05	5.12851
CCDC59	-0.626851	4.79833	-5.04152	1.29477e-06	1.18864e-05	4.58719
ADAMTS7	0.978058	3.33368	5.03973	1.30517e-06	1.19747e-05	4.72508
ARNT2	-1.4305	4.47507	-5.03934	1.30746e-06	1.19885e-05	4.6396
PRR5-ARHGAP8	-1.33975	0.839633	-5.03878	1.31076e-06	1.20069e-05	5.04131
DRG1	-0.542169	6.2407	-5.03873	1.31105e-06	1.20069e-05	4.48881
C6orf26	-1.03248	0.491214	-5.03811	1.31467e-06	1.20328e-05	5.05061
CHPF2	0.632461	6.36428	5.03329	1.34332e-06	1.22877e-05	4.45718
IGSF21	1.92074	0.853087	5.0294	1.36691e-06	1.24959e-05	4.97348
TTC8	0.670743	3.79182	5.0292	1.36815e-06	1.24997e-05	4.63081
C1orf162	0.603393	3.45437	5.02882	1.3705e-06	1.25085e-05	4.66773
CXCL3	2.03464	-1.1835	5.02877	1.37075e-06	1.25085e-05	5.06312
CENPC1	-0.582842	3.89909	-5.02454	1.39696e-06	1.27401e-05	4.60614
MCM3APAS	-1.22474	0.59041	-5.02037	1.4232e-06	1.29716e-05	4.96556
NTN4	1.36236	4.44572	5.02009	1.42498e-06	1.29801e-05	4.52105
RNF168	-0.792038	3.41883	-5.01947	1.4289e-06	1.3008e-05	4.62516
MRC1	1.56892	3.08494	5.01911	1.43121e-06	1.30212e-05	4.64253
JAZF1	0.690992	3.95811	5.01689	1.44546e-06	1.31429e-05	4.55133
LRRC8C	-0.981717	4.90054	-5.01607	1.4508e-06	1.31836e-05	4.47346
GALNT13	-2.56359	0.995575	-5.01399	1.4643e-06	1.32984e-05	4.90697
CHMP4C	-1.15541	5.17639	-5.00872	1.49918e-06	1.3607e-05	4.42384
GPR137B	0.879551	4.62237	5.00843	1.50107e-06	1.3616e-05	4.45021
PCMTD1	-1.00551	6.3628	-5.00807	1.50352e-06	1.36302e-05	4.35979
TNFRSF13C	-1.39692	-1.22771	-5.00675	1.51236e-06	1.36947e-05	4.9697
ITGA6	-1.11194	7.33801	-5.00674	1.51243e-06	1.36947e-05	4.34812
IFNGR1	0.733069	6.70045	5.00589	1.51815e-06	1.37383e-05	4.33902
COL17A1	2.42687	2.01016	5.00393	1.53151e-06	1.38509e-05	4.67621
CORO7	0.598027	4.95125	5.00224	1.54305e-06	1.3947e-05	4.39534
SCML2	-1.38121	2.52211	-5.00171	1.54671e-06	1.39718e-05	4.6865
ENOPH1	-0.551564	5.76495	-5.00012	1.55769e-06	1.40626e-05	4.34148
GPR110	2.89442	-0.55293	4.99762	1.57516e-06	1.42119e-05	4.88857
AHNAK	0.644592	9.46518	4.994	1.60074e-06	1.44342e-05	4.29183
COL4A5	2.19402	3.62697	4.99384	1.60185e-06	1.44356e-05	4.51362
ANKRD36	-0.86859	3.12276	-4.99275	1.6097e-06	1.44978e-05	4.57528
REV3L	-0.784009	4.97073	-4.99166	1.61751e-06	1.45595e-05	4.36582
OSM	1.6463	1.442	4.99075	1.62408e-06	1.461e-05	4.7405
C20orf103	1.64131	1.63449	4.98785	1.64514e-06	1.47829e-05	4.72172
AZIN1	-0.627827	7.95668	-4.98784	1.64525e-06	1.47829e-05	4.25419
BICC1	0.985199	1.97543	4.98615	1.65761e-06	1.48852e-05	4.62055
LOC100271836	-0.765846	3.92067	-4.98574	1.66062e-06	1.49034e-05	4.43773
CLDN1	2.09859	5.3669	4.98393	1.67405e-06	1.50152e-05	4.31488
ZNF620	-0.927043	0.741882	-4.98172	1.69059e-06	1.51546e-05	4.79976
ALDH1A2	1.50121	-0.231042	4.98084	1.69717e-06	1.52046e-05	4.84182
C5AR1	0.986539	3.56027	4.97978	1.7052e-06	1.52676e-05	4.43707
PPM1D	-0.629954	4.0494	-4.97896	1.71142e-06	1.53142e-05	4.3899
SIL1	0.652999	5.20387	4.97805	1.71834e-06	1.53671e-05	4.27794
TNIK	1.41193	2.60731	4.97656	1.72974e-06	1.54554e-05	4.54908
PVRL1	0.929044	6.44058	4.9765	1.73024e-06	1.54554e-05	4.21797
C8orf45	-1.19721	1.16659	-4.97381	1.75099e-06	1.56316e-05	4.72306
PIK3R5	0.575477	3.12325	4.97218	1.7637e-06	1.57358e-05	4.45778
IL28RA	-1.1773	2.55492	-4.97067	1.77562e-06	1.58306e-05	4.54331
NFYA	-0.817049	6.35932	-4.97057	1.7764e-06	1.58306e-05	4.19986
C10orf54	0.611941	4.92612	4.97032	1.77839e-06	1.5839e-05	4.2633
MYEF2	-1.13909	4.00934	-4.96891	1.78948e-06	1.59284e-05	4.36192
SFRS1	-0.315149	8.08384	-4.96849	1.79283e-06	1.5949e-05	4.16941
TLR3	1.12107	1.97587	4.96817	1.7954e-06	1.59625e-05	4.57906
TAF5	-0.680972	3.15446	-4.96724	1.80284e-06	1.60193e-05	4.46176
SAR1B	0.546083	4.60411	4.96554	1.81644e-06	1.61307e-05	4.2733
NRIP2	-0.771255	1.12078	-4.96493	1.82138e-06	1.61651e-05	4.69448
HS3ST3A1	1.34707	0.467283	4.96297	1.83723e-06	1.62963e-05	4.71412
COL28A1	-2.94161	-1.25259	-4.96282	1.83845e-06	1.62977e-05	4.79056
TTC13	-0.680566	4.94035	-4.96231	1.84262e-06	1.63251e-05	4.23586
CCNE2	-0.957594	4.01228	-4.9599	1.86245e-06	1.64873e-05	4.30897
NDUFA2	0.496508	5.16984	4.95982	1.86309e-06	1.64873e-05	4.2045
MTERFD1	-0.582747	5.1132	-4.95927	1.86765e-06	1.6518e-05	4.20459
LILRB4	0.845204	4.39173	4.95908	1.86924e-06	1.65225e-05	4.26312
NTNG2	0.999585	-0.314474	4.95882	1.87132e-06	1.65313e-05	4.75288
PAICS	-0.686514	7.73617	-4.95838	1.87501e-06	1.65542e-05	4.1263
FAM176A	1.07246	2.82645	4.95805	1.87779e-06	1.65692e-05	4.42137
ARHGAP20	1.11498	0.124876	4.95698	1.88671e-06	1.66383e-05	4.71519
GCHFR	1.04337	2.85357	4.95467	1.90611e-06	1.67996e-05	4.4274
CUTC	-0.583855	3.69058	-4.95379	1.91353e-06	1.68552e-05	4.32719
FPR1	1.08818	2.34086	4.95069	1.93991e-06	1.70777e-05	4.46527
TPD52	-0.927087	7.76444	-4.9496	1.94935e-06	1.71509e-05	4.09477
YPEL5	0.47947	6.3987	4.94699	1.97196e-06	1.7338e-05	4.08753
PTX3	-2.44517	2.5298	-4.94688	1.97289e-06	1.7338e-05	4.46902
LRRN2	-1.52867	3.83493	-4.94631	1.97794e-06	1.73723e-05	4.30937
SLAMF9	2.19092	-1.6294	4.94504	1.98904e-06	1.74546e-05	4.71564
NAALADL1	0.793554	0.413781	4.94498	1.9896e-06	1.74546e-05	4.6524
DEPDC5	-0.652338	3.97229	-4.94363	2.00148e-06	1.75487e-05	4.24331
LGALS9	0.883813	5.93513	4.94321	2.00521e-06	1.75712e-05	4.09715
ABCA13	-3.28936	0.317716	-4.94201	2.01584e-06	1.76542e-05	4.64093
REST	-0.62386	3.58514	-4.9415	2.02045e-06	1.76844e-05	4.27845
DUSP5	0.872395	4.47165	4.93973	2.03625e-06	1.78125e-05	4.17221
POLR3G	-1.07002	2.39996	-4.93812	2.05084e-06	1.79283e-05	4.43779
SHKBP1	0.717204	5.84456	4.93801	2.05184e-06	1.79283e-05	4.06489
CASC3	-0.521909	6.75457	-4.93759	2.05558e-06	1.79507e-05	4.04351
IFI27L2	0.858838	3.17361	4.93498	2.07946e-06	1.81488e-05	4.29879
FAM129B	0.633066	7.80516	4.93443	2.08454e-06	1.81826e-05	4.02421
TMEM200A	1.25125	3.08518	4.93395	2.08895e-06	1.82107e-05	4.29901
PPFIBP2	-0.915709	5.22327	-4.93334	2.09454e-06	1.8249e-05	4.09453
FBXW5	0.690207	6.34154	4.93305	2.09726e-06	1.82623e-05	4.03127
TNFSF4	0.978206	2.39314	4.93224	2.1048e-06	1.83174e-05	4.39018
DNER	-3.01332	0.602537	-4.93182	2.10865e-06	1.83404e-05	4.56178
GPC1	1.13348	5.8156	4.92382	2.18447e-06	1.8989e-05	4.01596
TUBA1C	0.529259	8.37364	4.92354	2.18715e-06	1.90015e-05	3.97958
HCST	0.670374	2.67884	4.92177	2.20421e-06	1.91388e-05	4.30544
DCBLD1	0.91994	4.40422	4.91956	2.22584e-06	1.93069e-05	4.07613
CD4	0.529417	6.02263	4.91953	2.22611e-06	1.93069e-05	3.99599
ANXA11	0.622521	7.14199	4.91859	2.23535e-06	1.9376e-05	3.95592
SHROOM1	1.00432	2.61848	4.91641	2.25689e-06	1.95516e-05	4.28156
MTDH	-0.57194	7.92653	-4.91558	2.26521e-06	1.96125e-05	3.94555
RNF138P1	-0.869609	-0.874886	-4.91524	2.26858e-06	1.96305e-05	4.5966
FOXO3B	-0.648518	5.51905	-4.91494	2.27156e-06	1.96451e-05	3.99473
NCCRP1	2.41103	3.5511	4.91449	2.27612e-06	1.96734e-05	4.13406
PROX1	-1.87589	-0.950145	-4.91353	2.28578e-06	1.97457e-05	4.57738
JDP2	0.796418	4.34072	4.91296	2.29147e-06	1.97836e-05	4.0711
MCAT	-0.581738	4.26778	-4.91231	2.2981e-06	1.98296e-05	4.09039
ANKS1A	-0.690822	5.92816	-4.91129	2.30839e-06	1.98959e-05	3.95989
PDGFA	0.926494	3.84518	4.91129	2.3084e-06	1.98959e-05	4.1066
MUCL1	4.09479	0.971173	4.90779	2.34419e-06	2.01929e-05	4.4562
ETV1	0.963953	3.00432	4.90745	2.34774e-06	2.02121e-05	4.18633
LRRCC1	-1.02893	5.21477	-4.90699	2.35246e-06	2.02324e-05	3.99058
CDC45	-0.768081	4.23237	-4.90696	2.35276e-06	2.02324e-05	4.07117
MAPKAPK3	0.626828	5.484	4.90655	2.35705e-06	2.02578e-05	3.94895
FCGR3B	2.23978	-0.952581	4.90604	2.36239e-06	2.02923e-05	4.54649
2020-09-03	-1.78631	4.77896	-4.90543	2.36874e-06	2.03353e-05	4.03743
CEACAM5	3.56623	-2.00071	4.90371	2.38669e-06	2.04779e-05	4.55014
HEXB	0.601126	6.73378	4.90349	2.38895e-06	2.04858e-05	3.89848
TINAGL1	1.06016	5.60374	4.90263	2.39799e-06	2.05517e-05	3.92182
ZNF467	1.10505	2.74577	4.90196	2.4051e-06	2.0601e-05	4.21191
FOXA1	1.73437	2.78912	4.90099	2.41534e-06	2.06771e-05	4.26401
SAP30	-0.822458	4.13634	-4.89961	2.43004e-06	2.07912e-05	4.04678
SNX2	0.419697	5.90056	4.89662	2.46218e-06	2.10544e-05	3.88991
HSPB8	1.61303	2.94221	4.89577	2.47141e-06	2.11215e-05	4.13803
HECW1	1.88132	-1.75499	4.89483	2.48165e-06	2.11946e-05	4.51034
EPB41L4A	1.09544	3.25818	4.89473	2.48275e-06	2.11946e-05	4.11405
UVRAG	-0.59952	5.24627	-4.89245	2.50775e-06	2.1396e-05	3.91774
FZD6	-0.845152	5.96457	-4.89134	2.51994e-06	2.1488e-05	3.87298
PLAC9	1.16826	0.280342	4.89083	2.5256e-06	2.15241e-05	4.43799
CD14	0.919124	6.30484	4.8901	2.53371e-06	2.15812e-05	3.85458
HCG11	-0.801341	4.53014	-4.88876	2.54868e-06	2.16965e-05	3.9577
OGFRL1	-1.04967	5.45634	-4.88468	2.59474e-06	2.20763e-05	3.88701
HEATR1	-0.691954	6.49463	-4.88165	2.62938e-06	2.23585e-05	3.81745
FYCO1	0.582317	5.19935	4.88071	2.64033e-06	2.24391e-05	3.86399
C19orf59	2.09604	-1.86107	4.88023	2.64585e-06	2.24735e-05	4.45282
SH2B2	0.989936	1.75089	4.87969	2.65213e-06	2.25143e-05	4.24771
DNAL4	-0.631548	4.83236	-4.87871	2.66351e-06	2.25982e-05	3.88122
DGKQ	0.704359	3.89313	4.8749	2.70836e-06	2.2966e-05	3.94616
DNM1P35	-1.30322	0.0116369	-4.87389	2.72038e-06	2.30551e-05	4.39904
TROVE2	-0.526505	6.09424	-4.87232	2.73912e-06	2.32009e-05	3.78733
CCNT1	-0.694099	2.11108	-4.872	2.74296e-06	2.32206e-05	4.14818
LOC645323	-3.08429	-1.37917	-4.86962	2.77174e-06	2.34512e-05	4.41233
RIOK1	-0.756554	5.44811	-4.86944	2.77392e-06	2.34566e-05	3.80585
ZNF641	-0.635668	2.59379	-4.86845	2.786e-06	2.35457e-05	4.08832
BGN	0.919491	9.33172	4.86826	2.78823e-06	2.35514e-05	3.75416
RNF152	-1.19076	1.55605	-4.86764	2.79582e-06	2.36024e-05	4.22685
KCNH8	-2.27645	-0.76403	-4.86687	2.80528e-06	2.36691e-05	4.39672
SLC41A3	-0.621701	5.81821	-4.86626	2.81276e-06	2.37191e-05	3.76651
ZNF326	-0.567205	4.7991	-4.86603	2.81565e-06	2.37304e-05	3.83424
STARD3NL	0.575963	4.76187	4.86478	2.831e-06	2.38465e-05	3.82355
GTSE1	-0.778415	4.448	-4.86343	2.84777e-06	2.39745e-05	3.86311
ABCC9	1.04217	2.64727	4.86199	2.86577e-06	2.41127e-05	4.04395
GPR65	0.595796	2.11917	4.86016	2.88877e-06	2.42928e-05	4.11286
FAM36A	-0.727173	5.73094	-4.86	2.89082e-06	2.42967e-05	3.74985
SGK1	0.868357	5.86526	4.85935	2.89907e-06	2.43525e-05	3.74137
C3orf15	-2.04622	-0.08368	-4.8592	2.90103e-06	2.43555e-05	4.34341
LRP10	0.617819	7.16815	4.85822	2.91343e-06	2.44462e-05	3.70419
SFRS3	-0.300481	8.31225	-4.85768	2.92035e-06	2.44907e-05	3.69951
AR	2.01726	-0.124231	4.85727	2.92553e-06	2.45207e-05	4.31794
SHISA2	2.3074	1.98245	4.85693	2.92996e-06	2.45443e-05	4.12651
CHML	-1.09121	5.61875	-4.85679	2.9317e-06	2.45453e-05	3.75707
SLC2A1	1.16499	7.27761	4.8559	2.94312e-06	2.46274e-05	3.69445
RAB4A	-0.696796	5.67892	-4.85428	2.96407e-06	2.47891e-05	3.72832
CCNDBP1	0.547803	4.70194	4.8517	2.99754e-06	2.50553e-05	3.77041
HLA-DRA	0.691638	9.37785	4.85076	3.00995e-06	2.51451e-05	3.68257
SCUBE3	-2.80968	2.49813	-4.84877	3.03614e-06	2.53501e-05	4.08735
ZNF519	-0.954617	1.63484	-4.84831	3.04234e-06	2.53879e-05	4.15347
BLMH	-0.78626	5.35074	-4.84709	3.05858e-06	2.55094e-05	3.72195
IQGAP3	-0.866464	5.8669	-4.84483	3.08885e-06	2.57477e-05	3.68576
PRKX	-0.886422	6.19263	-4.84452	3.093e-06	2.57682e-05	3.66618
DCK	-0.608082	4.95908	-4.84399	3.10015e-06	2.58137e-05	3.73547
DGCR8	-0.411953	5.43475	-4.84319	3.11102e-06	2.589e-05	3.68737
RAET1G	1.44976	-0.995689	4.83893	3.16934e-06	2.6361e-05	4.27443
RARS	0.474993	6.19212	4.83805	3.18152e-06	2.64478e-05	3.63223
PRKD1	0.882398	2.02539	4.83728	3.19228e-06	2.65228e-05	4.04203
LOC339674	-1.33151	-1.28579	-4.8367	3.20025e-06	2.65744e-05	4.27872
PALMD	1.09479	4.36757	4.83614	3.20814e-06	2.66255e-05	3.74398
SC5DL	0.870994	5.3076	4.83545	3.21774e-06	2.66892e-05	3.67229
CFD	1.52312	2.45571	4.83534	3.21933e-06	2.66892e-05	3.96813
C15orf48	1.25213	3.40624	4.83506	3.22321e-06	2.67068e-05	3.83516
FARP1	-1.00703	7.3204	-4.83455	3.23037e-06	2.67516e-05	3.6045
RAB36	-1.37688	3.08623	-4.83425	3.23467e-06	2.67727e-05	3.88582
KAT2A	-0.557988	5.65462	-4.83269	3.25671e-06	2.69404e-05	3.63763
SLC22A18AS	1.39658	-0.993042	4.83047	3.28827e-06	2.71867e-05	4.25174
TNIP1	0.516625	6.98598	4.82943	3.30319e-06	2.72911e-05	3.58121
CCDC121	-0.636067	2.26771	-4.82935	3.30448e-06	2.72911e-05	3.97741
C15orf27	1.2672	-0.3979	4.82802	3.32353e-06	2.74336e-05	4.22287
TBC1D4	-0.853145	5.86389	-4.82761	3.3296e-06	2.74687e-05	3.61477
PDGFRL	1.1517	3.83104	4.82718	3.33579e-06	2.75049e-05	3.76906
PDZD2	1.30561	4.13971	4.82694	3.33929e-06	2.75188e-05	3.7302
LST1	0.603832	2.53886	4.82584	3.35531e-06	2.76359e-05	3.92643
SH3GLB2	0.589247	5.45998	4.82318	3.39428e-06	2.79417e-05	3.59881
SOCS1	0.963764	2.05214	4.82243	3.40538e-06	2.8018e-05	3.9643
EVI5L	0.679151	4.07167	4.82092	3.4279e-06	2.8188e-05	3.70908
SIN3A	-0.487508	6.35935	-4.82062	3.43231e-06	2.82091e-05	3.56016
C20orf46	1.31935	0.491673	4.81977	3.44511e-06	2.8299e-05	4.12897
TNIP2	0.600133	4.89925	4.81869	3.46121e-06	2.84159e-05	3.61519
FAF2	0.503344	6.24466	4.81684	3.48919e-06	2.86302e-05	3.54337
RBMS3	1.23199	-0.103267	4.81666	3.49199e-06	2.86377e-05	4.15241
C5orf32	0.689495	4.65807	4.81409	3.53107e-06	2.89323e-05	3.61809
POMP	0.516298	6.57203	4.81405	3.53178e-06	2.89323e-05	3.52356
TMEM116	-0.80042	3.02352	-4.81393	3.53362e-06	2.89323e-05	3.83926
PGM1	0.834084	6.67296	4.81337	3.54224e-06	2.89874e-05	3.51908
LOC729234	-1.04761	1.90094	-4.81213	3.56138e-06	2.91283e-05	3.99278
NCF2	0.899597	4.17377	4.80911	3.60831e-06	2.94909e-05	3.63749
RIBC2	-1.24675	1.08646	-4.80903	3.60959e-06	2.94909e-05	4.04643
SLC2A9	1.01242	1.81207	4.80812	3.62385e-06	2.95915e-05	3.91729
CDC73	-0.511496	5.9566	-4.80779	3.62907e-06	2.96183e-05	3.52275
CLUAP1	-0.759471	4.43777	-4.80576	3.66118e-06	2.98643e-05	3.61461
ZNF828	-0.836907	4.99711	-4.80558	3.66401e-06	2.98714e-05	3.57318
MIDN	0.582442	6.31202	4.80546	3.666e-06	2.98716e-05	3.49196
SLC12A4	0.550526	5.14065	4.80382	3.69205e-06	3.00614e-05	3.53562
USP36	-0.568277	6.2305	-4.80375	3.69325e-06	3.00614e-05	3.49066
HEPH	1.04719	4.75537	4.80332	3.70013e-06	3.01014e-05	3.57429
RRS1	-0.75207	5.28437	-4.8007	3.74249e-06	3.04297e-05	3.52992
VASH2	-1.44209	3.39413	-4.80057	3.74448e-06	3.04297e-05	3.73961
SNX16	-0.754309	4.01052	-4.79871	3.77492e-06	3.06606e-05	3.63242
RCCD1	-0.806387	3.942	-4.79612	3.81754e-06	3.09903e-05	3.63385
IFT140	-0.717196	4.43887	-4.79383	3.8555e-06	3.12817e-05	3.5636
HPGDS	1.42151	-0.139971	4.79311	3.86764e-06	3.13635e-05	4.06432
C8orf33	-0.780243	6.46756	-4.79293	3.87064e-06	3.13711e-05	3.44099
NUDCD1	-0.609731	5.54241	-4.79264	3.87551e-06	3.13939e-05	3.47634
SLC9A1	0.599293	5.88731	4.79195	3.887e-06	3.14702e-05	3.44621
LDLR	0.971529	5.65202	4.7915	3.89455e-06	3.15146e-05	3.46643
NAT8L	-1.97171	1.13403	-4.78971	3.92495e-06	3.17437e-05	3.96669
LOC284900	-0.799944	2.6322	-4.78775	3.95842e-06	3.19974e-05	3.78373
ILK	0.461022	6.63126	4.78738	3.96475e-06	3.20316e-05	3.40944
ACVR2B	-0.779296	4.01855	-4.78585	3.99109e-06	3.22273e-05	3.58164
GOLGA7B	1.61385	1.40975	4.78253	4.04873e-06	3.26754e-05	3.85056
CIT	-0.720256	4.89242	-4.78214	4.05567e-06	3.2714e-05	3.47889
CDCP1	0.973927	6.11081	4.78151	4.06673e-06	3.27858e-05	3.40318
KCNJ8	0.776728	3.04889	4.78131	4.07013e-06	3.27959e-05	3.67255
TAX1BP3	0.582415	7.02828	4.77981	4.09667e-06	3.29923e-05	3.37259
SH3BGR	-1.58355	2.61229	-4.77783	4.13199e-06	3.32591e-05	3.73433
TRIM2	-1.2145	6.09318	-4.77588	4.16686e-06	3.35221e-05	3.39565
RGS20	1.84138	-1.15133	4.77564	4.17129e-06	3.354e-05	4.01257
PTPN21	0.692351	3.93922	4.77404	4.20015e-06	3.37542e-05	3.51477
SLC6A15	-3.76284	0.0978941	-4.77298	4.2195e-06	3.38918e-05	3.94649
MEIS3	1.17725	2.6605	4.77169	4.24295e-06	3.40622e-05	3.68994
ICAM4	1.22592	-1.36549	4.77067	4.26168e-06	3.41945e-05	4.01431
KLHL38	-1.98973	-0.2389	-4.76943	4.28468e-06	3.4361e-05	3.95196
SLC9A7	0.978573	2.41408	4.76917	4.28941e-06	3.43808e-05	3.70426
ARPC1A	0.577431	7.31252	4.76897	4.29308e-06	3.43921e-05	3.3265
MITF	0.828642	3.26361	4.76709	4.32806e-06	3.46541e-05	3.58235
EMILIN2	0.767423	4.30346	4.76647	4.33976e-06	3.47295e-05	3.45115
C6orf120	0.629647	4.99776	4.76622	4.34434e-06	3.47479e-05	3.39661
FREM2	-2.77234	1.04178	-4.76517	4.36406e-06	3.48873e-05	3.85075
CCL13	1.90727	0.590678	4.76476	4.37186e-06	3.49313e-05	3.85558
KIAA0247	0.497883	6.33008	4.76416	4.38311e-06	3.50028e-05	3.32291
MLXIP	-0.723601	5.90101	-4.76381	4.3897e-06	3.5037e-05	3.3408
C6orf124	-1.35711	0.197086	-4.76333	4.39886e-06	3.50834e-05	3.94108
MSL2	-0.492037	5.544	-4.76326	4.40012e-06	3.50834e-05	3.35531
TMEM213	-3.5601	-0.785951	-4.76203	4.42354e-06	3.52517e-05	3.96612
KALRN	-1.15054	3.98317	-4.76	4.46247e-06	3.55375e-05	3.47916
FAM70B	0.800195	0.871526	4.75992	4.46408e-06	3.55375e-05	3.84988
FTHL3	0.768219	3.80693	4.75971	4.46804e-06	3.55505e-05	3.48832
NRG2	-2.1785	-0.122753	-4.75913	4.4792e-06	3.56207e-05	3.92481
NLRX1	0.639908	4.17094	4.75668	4.52684e-06	3.59807e-05	3.42111
DYNC1I1	-1.89678	1.0973	-4.75624	4.53544e-06	3.60302e-05	3.82141
SFI1	-0.693565	4.06565	-4.75589	4.54232e-06	3.6066e-05	3.44847
CSF1	0.903175	4.73874	4.75562	4.54759e-06	3.60891e-05	3.37561
RND3	1.01954	5.89587	4.75518	4.55612e-06	3.61379e-05	3.29983
PIK3R1	1.03376	6.5371	4.75416	4.57622e-06	3.62785e-05	3.2864
LILRB5	1.4608	0.975198	4.75309	4.59749e-06	3.64281e-05	3.80476
FUT8	0.715502	4.62887	4.75277	4.60374e-06	3.64587e-05	3.37866
APLN	1.17136	2.75097	4.75261	4.60695e-06	3.64651e-05	3.57663
CAMKV	-2.99037	-2.01449	-4.75062	4.64655e-06	3.67594e-05	3.92563
TCF7L2	-0.772847	5.29614	-4.7487	4.68508e-06	3.7045e-05	3.30751
C1orf54	0.499766	2.72922	4.74829	4.69336e-06	3.70912e-05	3.58183
C4orf32	1.07882	3.40674	4.74745	4.71039e-06	3.72065e-05	3.48877
IL20RB	1.56202	0.490321	4.74687	4.72218e-06	3.72802e-05	3.82248
HAS2	1.1042	1.78333	4.74669	4.72574e-06	3.7289e-05	3.66822
PRR15	1.85325	0.484023	4.74501	4.7601e-06	3.75407e-05	3.8169
CYP27A1	-1.06097	6.11062	-4.7446	4.76861e-06	3.7578e-05	3.25739
SLAMF8	0.647189	4.74997	4.74454	4.76977e-06	3.7578e-05	3.32998
C6orf167	-0.734284	4.35492	-4.74253	4.81112e-06	3.78842e-05	3.36585
NCKAP1L	0.49321	4.60837	4.74133	4.83617e-06	3.80617e-05	3.33559
ADHFE1	-1.57802	1.07732	-4.74104	4.84205e-06	3.80883e-05	3.78072
ADRB2	1.37503	0.199813	4.73992	4.86549e-06	3.82529e-05	3.81939
TKT	0.699101	8.1466	4.73971	4.86995e-06	3.82682e-05	3.2072
XPNPEP3	-0.667263	3.6347	-4.73892	4.88653e-06	3.83786e-05	3.44195
BCL7A	-0.768957	4.76808	-4.73752	4.91598e-06	3.85901e-05	3.30699
USP44	-2.29089	-2.22235	-4.73739	4.91874e-06	3.85919e-05	3.85685
FAT3	1.63529	-1.01434	4.73591	4.95009e-06	3.88178e-05	3.86839
C5orf46	1.74077	2.16447	4.73482	4.9732e-06	3.89789e-05	3.56576
MGAT4A	0.774769	5.48888	4.73332	5.0054e-06	3.92111e-05	3.23882
FAM60A	-0.748646	6.65393	-4.73214	5.03084e-06	3.93901e-05	3.18865
SLC1A1	1.73209	2.30607	4.73138	5.04735e-06	3.9499e-05	3.57076
CBS	-1.68871	5.12456	-4.73061	5.06403e-06	3.96093e-05	3.29459
TWF2	0.489844	5.91833	4.73046	5.06722e-06	3.96138e-05	3.19149
TRUB1	-0.609827	4.57153	-4.73025	5.07181e-06	3.96245e-05	3.29588
HOXD9	0.896375	1.51548	4.73016	5.07379e-06	3.96245e-05	3.66363
FAM110A	0.748038	4.67515	4.727	5.14303e-06	4.01446e-05	3.25688
LIG3	-0.518951	5.41184	-4.7258	5.16969e-06	4.0332e-05	3.20688
TNS1	0.685855	6.59651	4.72528	5.1813e-06	4.04019e-05	3.15952
C10orf90	-2.88036	-0.866567	-4.72265	5.24001e-06	4.08388e-05	3.81737
CARNS1	-1.128	0.171028	-4.72242	5.24525e-06	4.08587e-05	3.77004
SMG1	-0.423769	7.15112	-4.7219	5.25678e-06	4.09276e-05	3.13991
JMY	-0.558771	4.63181	-4.7216	5.26373e-06	4.09608e-05	3.24905
DUSP23	0.901994	5.25159	4.71994	5.3013e-06	4.12321e-05	3.18434
FBP1	1.46848	3.63409	4.71945	5.3123e-06	4.12965e-05	3.34792
PCOLCE2	-2.11847	2.12077	-4.71871	5.32939e-06	4.14082e-05	3.57522
AQP9	1.54526	2.19459	4.71718	5.36432e-06	4.16583e-05	3.48795
HSPA6	1.68154	3.60131	4.71379	5.44286e-06	4.22467e-05	3.28836
ITGA9	-1.40474	3.04516	-4.71311	5.4586e-06	4.23473e-05	3.40203
INO80D	-0.55728	4.68978	-4.71274	5.46734e-06	4.23934e-05	3.20913
ZNF192	-0.916801	3.51599	-4.71205	5.48349e-06	4.2497e-05	3.33846
CPNE3	-0.57894	7.33814	-4.71014	5.52862e-06	4.2825e-05	3.08877
HSD17B2	2.32698	1.26436	4.70943	5.54544e-06	4.29334e-05	3.57857
GIT1	-0.556066	6.56977	-4.70873	5.56198e-06	4.30348e-05	3.08716
HEATR5B	-0.443903	5.38769	-4.70864	5.56418e-06	4.30348e-05	3.13972
GDF6	1.8716	-1.52817	4.70823	5.57385e-06	4.30877e-05	3.76995
PYGL	1.39923	5.33782	4.70767	5.58734e-06	4.31503e-05	3.13258
FAM8A1	-0.659493	5.71597	-4.70766	5.58763e-06	4.31503e-05	3.11938
CILP2	1.42628	2.88296	4.70725	5.59736e-06	4.32036e-05	3.39216
IMPA2	-1.11663	5.64566	-4.70679	5.60845e-06	4.32672e-05	3.11758
C14orf132	1.40413	2.72548	4.70649	5.61565e-06	4.33008e-05	3.40779
AFG3L2	-0.662637	6.6624	-4.70538	5.64231e-06	4.34844e-05	3.07409
C2orf67	-0.675058	4.23891	-4.70488	5.65446e-06	4.35559e-05	3.22499
ATXN10	-0.499264	6.78036	-4.70376	5.68154e-06	4.37424e-05	3.06429
GALE	0.737619	4.9035	4.70301	5.69985e-06	4.38612e-05	3.13831
IL10	0.992159	-0.618311	4.70275	5.70618e-06	4.38801e-05	3.72545
TTPA	-2.24231	-2.49798	-4.70265	5.70866e-06	4.38801e-05	3.74014
SPATS2L	0.641829	6.61652	4.70255	5.71096e-06	4.38801e-05	3.06103
PPFIBP1	0.742209	5.73796	4.70234	5.71622e-06	4.38984e-05	3.09451
PHF3	-0.465026	6.54318	-4.69989	5.77647e-06	4.43387e-05	3.05918
TUBD1	-0.623325	3.64983	-4.69959	5.78383e-06	4.43728e-05	3.27431
ABHD3	-0.7806	4.45083	-4.69784	5.82735e-06	4.46842e-05	3.17203
DTX4	1.43334	5.07509	4.69581	5.8779e-06	4.50491e-05	3.10259
ZNF140	-0.55269	4.5888	-4.69554	5.88467e-06	4.50709e-05	3.15255
RARB	-1.32541	3.18617	-4.69546	5.88666e-06	4.50709e-05	3.3239
ATP6V1B2	0.563778	6.81395	4.69481	5.90328e-06	4.51754e-05	3.02573
LYL1	0.565375	1.54956	4.6938	5.92868e-06	4.5347e-05	3.50855
DPY19L2	-1.42805	-0.108515	-4.6936	5.9337e-06	4.53625e-05	3.6761
PCF11	-0.50394	5.74582	-4.69328	5.94198e-06	4.5403e-05	3.05613
IL12RB1	0.738684	1.37167	4.6929	5.95161e-06	4.54538e-05	3.49688
RPL7	-0.822297	6.61365	-4.69223	5.96859e-06	4.55606e-05	3.02175
CDKN2B	1.64435	4.6228	4.69126	5.99335e-06	4.57267e-05	3.12039
KIAA1045	-2.39616	0.0197986	-4.69112	5.99691e-06	4.57309e-05	3.64902
SOX4	-0.766284	7.98302	-4.68873	6.0585e-06	4.61775e-05	2.99772
GAD1	2.47021	-2.39998	4.68809	6.07503e-06	4.62803e-05	3.6683
FLJ13197	-1.30144	-1.02291	-4.68774	6.08417e-06	4.63267e-05	3.68829
[truncated: 4,506 more rows]

## Sheet: C-GE_M
	logFC	AveExpr	t	P.Value	adj.P.Val	B
CCR5	-2.88733	3.48571	-27.867	1.13656e-61	1.72996e-57	130.061
CD53	-2.37912	5.39422	-26.7336	2.18057e-59	1.65953e-55	124.915
LCP2	-2.15212	4.34667	-25.8687	1.32869e-57	6.74131e-54	120.812
PLEK	-2.49464	4.7707	-25.7192	2.72771e-57	1.03796e-53	120.099
SASH3	-2.48663	4.10012	-25.064	6.58282e-56	1.98678e-52	116.919
TNFRSF1B	-1.96257	5.37971	-25.0286	7.83175e-56	1.98678e-52	116.748
FERMT3	-1.94096	4.56162	-24.5776	7.23262e-55	1.57268e-51	114.537
HLA-DMB	-2.44183	5.59532	-24.3565	2.17058e-54	4.1298e-51	113.432
IL10RA	-2.29112	4.59732	-24.275	3.25909e-54	5.51184e-51	113.036
CD48	-2.91666	3.76645	-24.2124	4.45536e-54	6.7815e-51	112.713
WAS	-2.12951	3.36254	-24.1908	4.9631e-54	6.86758e-51	112.595
PTPN7	-2.98781	3.24009	-24.0549	9.80962e-54	1.24427e-50	111.903
NCKAP1L	-2.26481	4.60837	-23.9877	1.37491e-53	1.60981e-50	111.601
IL2RG	-3.16611	4.87993	-23.9671	1.52491e-53	1.6579e-50	111.498
FYB	-2.50407	4.50516	-23.9424	1.72657e-53	1.75201e-50	111.375
EVI2B	-2.47193	4.11545	-23.9082	2.05086e-53	1.95101e-50	111.203
IRF1	-2.53927	5.98519	-23.6637	7.05611e-53	6.31771e-50	109.949
ARHGAP9	-2.51076	2.90329	-23.5204	1.46084e-52	1.2353e-49	109.203
SP140	-3.27135	2.10155	-23.3669	3.19409e-52	2.5588e-49	108.324
PTPRC	-2.81112	5.40394	-23.2426	6.03009e-52	4.5892e-49	107.821
IFI30	-1.98931	7.79316	-23.1677	8.85112e-52	6.41538e-49	107.403
HLA-DMA	-2.26795	5.97721	-23.1531	9.53984e-52	6.60027e-49	107.347
PSMB9	-2.70662	5.12317	-23.0749	1.42541e-51	9.43315e-49	106.966
GBP4	-3.61849	5.35678	-22.7879	6.26646e-51	3.97424e-48	105.49
LILRB1	-2.37302	2.82203	-22.7688	6.91611e-51	4.2108e-48	105.372
CD4	-2.04913	6.02263	-22.6843	1.07212e-50	6.27642e-48	104.929
SELPLG	-2.03424	4.6311	-22.5568	2.07968e-50	1.1724e-47	104.297
ITGAL	-3.19356	4.18221	-22.5322	2.36346e-50	1.28479e-47	104.18
ARHGAP25	-2.14632	3.82736	-22.4078	4.52277e-50	2.37383e-47	103.533
TFEC	-2.39006	2.91428	-22.3913	4.93183e-50	2.50225e-47	103.428
GBP5	-4.31248	4.79302	-22.1565	1.68763e-49	8.28626e-47	102.218
RASAL3	-2.44302	2.86229	-22.1124	2.12901e-49	1.01268e-46	101.969
SAMSN1	-2.2437	3.04817	-22.0884	2.41515e-49	1.10611e-46	101.854
CD2	-3.44301	3.70641	-22.0841	2.47079e-49	1.10611e-46	101.84
B2M	-1.85018	11.0762	-22.0555	2.87204e-49	1.24901e-46	101.63
APOBEC3G	-2.71572	3.59197	-22.0205	3.45506e-49	1.46082e-46	101.507
SLA2	-3.45362	1.33151	-21.9874	4.11429e-49	1.6897e-46	101.111
BTK	-2.10313	3.06983	-21.9826	4.21843e-49	1.6897e-46	101.301
CD74	-2.55167	10.7593	-21.9623	4.69676e-49	1.83306e-46	101.137
MYO1F	-1.91279	4.1726	-21.9179	5.93785e-49	2.2595e-46	100.963
CCL5	-3.34577	5.50025	-21.873	7.52927e-49	2.7952e-46	100.706
IL2RB	-3.01218	4.11574	-21.7129	1.75955e-48	6.37669e-46	99.8847
IL18RAP	-3.45785	-0.81838	-21.6984	1.90091e-48	6.72879e-46	98.7463
CYTH4	-1.85171	3.93444	-21.6521	2.43115e-48	8.41014e-46	99.5618
HCST	-2.47957	2.67884	-21.6421	2.56389e-48	8.67222e-46	99.487
GIMAP4	-2.03513	4.7027	-21.6029	3.15932e-48	1.04539e-45	99.2819
ARHGAP15	-2.43003	1.90228	-21.5905	3.37365e-48	1.09256e-45	99.1466
NCF4	-1.89107	3.04681	-21.5833	3.50652e-48	1.11193e-45	99.1939
DOCK10	-1.86376	4.05014	-21.554	4.09812e-48	1.27301e-45	99.0387
GAB3	-1.82849	1.88725	-21.5274	4.72497e-48	1.43837e-45	98.8131
CXCR6	-3.37183	1.96662	-21.516	5.01925e-48	1.498e-45	98.7534
EVI2A	-1.85097	3.44733	-21.4999	5.47133e-48	1.60152e-45	98.7573
HAVCR2	-1.82636	4.23342	-21.3493	1.2244e-47	3.51634e-45	97.9422
CYTIP	-2.65034	3.46041	-21.3304	1.35435e-47	3.8175e-45	97.8546
FAM78A	-1.85613	3.20219	-21.2259	2.37398e-47	6.56988e-45	97.2951
IKZF1	-2.34019	4.12005	-21.2172	2.48705e-47	6.7599e-45	97.2413
DOCK2	-2.22922	4.30314	-21.1429	3.70981e-47	9.9065e-45	96.8381
SLAMF1	-3.493	0.818977	-21.0916	4.88949e-47	1.28315e-44	96.2962
UBD	-4.60926	5.39035	-21.0022	7.9203e-47	2.0433e-44	96.0755
HLA-DRA	-2.61525	9.37785	-20.995	8.23674e-47	2.08952e-44	95.9678
APOL3	-2.73143	4.73409	-20.9595	9.97964e-47	2.49016e-44	95.8421
GPR65	-2.02626	2.11917	-20.8561	1.74653e-46	4.28773e-44	95.2652
CIITA	-3.03096	3.89336	-20.843	1.8749e-46	4.52982e-44	95.2352
SNX20	-2.59102	1.46186	-20.783	2.59677e-46	6.17586e-44	94.7953
CTSS	-2.22907	6.77413	-20.6972	4.13815e-46	9.69027e-44	94.3618
IL12RB1	-3.14582	1.37167	-20.6779	4.5966e-46	1.06007e-43	94.2066
CD86	-1.96063	3.81419	-20.5997	7.04102e-46	1.59957e-43	93.9133
CXCR3	-3.45149	1.74862	-20.5953	7.20938e-46	1.61373e-43	93.8137
GMFG	-1.74482	3.74644	-20.5455	9.46062e-46	2.03917e-43	93.6203
SPN	-2.65695	3.13775	-20.5455	9.46099e-46	2.03917e-43	93.627
UBASH3A	-3.50907	0.310208	-20.5445	9.51191e-46	2.03917e-43	93.2286
CD3D	-3.45801	2.23398	-20.4395	1.68933e-45	3.57129e-43	93.0127
ACAP1	-3.12118	2.59205	-20.334	3.01133e-45	6.27883e-43	92.4588
LAG3	-3.44705	2.443	-20.327	3.1284e-45	6.43478e-43	92.4165
CRTAM	-3.3417	-0.00150738	-20.321	3.23269e-45	6.56064e-43	91.9372
SIRPG	-3.766	0.950662	-20.2008	6.26002e-45	1.25373e-42	91.5426
TBX21	-3.52161	0.0472504	-20.1802	7.01019e-45	1.38574e-42	91.1738
KLHL6	-2.38	3.00016	-20.1546	8.07264e-45	1.56483e-42	91.4936
C16orf54	-2.925	1.45658	-20.1535	8.12176e-45	1.56483e-42	91.3855
AKNA	-1.73371	5.11302	-20.0777	1.23316e-44	2.34625e-42	91.0078
C1QA	-2.29054	6.68341	-19.994	1.95889e-44	3.64825e-42	90.5082
TBC1D10C	-3.14083	2.10305	-19.9934	1.96542e-44	3.64825e-42	90.5708
AIF1	-1.80153	4.3082	-19.8963	3.36243e-44	6.16622e-42	90.0401
WDFY4	-2.58741	3.12558	-19.8404	4.58514e-44	8.30839e-42	89.7654
IL21R	-2.8529	2.37366	-19.8244	5.0104e-44	8.97215e-42	89.6635
NKG7	-3.54588	2.58344	-19.7536	7.42419e-44	1.314e-41	89.2768
MYO1G	-2.14264	3.1674	-19.7437	7.84598e-44	1.37269e-41	89.2303
KLRK1	-3.49378	1.35765	-19.7051	9.7236e-44	1.68185e-41	88.918
SLAMF6	-3.50253	2.16315	-19.6633	1.2271e-43	2.09862e-41	88.7597
CD3G	-3.60546	0.327823	-19.6061	1.68795e-43	2.8547e-41	88.2076
MS4A6A	-1.9621	4.96054	-19.5848	1.9007e-43	3.17918e-41	88.2838
PIK3R5	-1.81648	3.12325	-19.5805	1.94738e-43	3.22186e-41	88.3254
PSMB10	-1.6796	5.51718	-19.5753	2.0041e-43	3.28004e-41	88.2084
LAPTM5	-1.69546	7.81999	-19.5505	2.30238e-43	3.72814e-41	88.0304
CXorf21	-2.03402	1.23208	-19.5386	2.46093e-43	3.91413e-41	87.9961
CD226	-2.52799	0.188498	-19.538	2.46867e-43	3.91413e-41	87.7734
TMC8	-2.32194	3.50025	-19.5163	2.78697e-43	4.37325e-41	87.9634
CD3E	-3.48838	3.64084	-19.5072	2.93233e-43	4.55438e-41	87.9146
RARRES3	-3.29752	4.89275	-19.4473	4.09911e-43	6.30228e-41	87.5404
RHOH	-2.90373	2.30417	-19.4041	5.22284e-43	7.94969e-41	87.3316
SLC7A7	-1.82122	4.35259	-19.3886	5.69562e-43	8.58347e-41	87.2137
JAK3	-2.12151	4.02721	-19.3811	5.93914e-43	8.86271e-41	87.1905
SAMD3	-3.19692	0.314767	-19.3747	6.15679e-43	9.0983e-41	86.906
GVIN1	-2.7886	1.79503	-19.3729	6.21789e-43	9.10024e-41	87.136
FASLG	-4.04538	-0.287421	-19.3364	7.63389e-43	1.10662e-40	86.5037
IFNG	-4.97875	-1.92081	-19.3159	8.56409e-43	1.22975e-40	85.7104
ITK	-3.37372	1.99034	-19.3088	8.90842e-43	1.26724e-40	86.7877
PYHIN1	-3.55676	0.376211	-19.2867	1.0089e-42	1.42189e-40	86.4458
MNDA	-2.10457	3.35065	-19.2641	1.14558e-42	1.59971e-40	86.5558
SLA	-2.00891	4.31483	-19.2104	1.54894e-42	2.14331e-40	86.219
RNASE6	-1.82924	3.54836	-19.1067	2.77822e-42	3.80967e-40	85.6675
STAT4	-2.66885	1.45694	-19.0456	3.92244e-42	5.33066e-40	85.2759
CD37	-2.40377	4.14561	-18.9625	6.27282e-42	8.44943e-40	84.8358
CD52	-3.01075	3.88427	-18.944	6.96633e-42	9.30127e-40	84.7479
CARD11	-2.67214	2.46682	-18.9187	8.03765e-42	1.06384e-39	84.6232
PSME2	-1.68717	6.8795	-18.8963	9.1236e-42	1.19716e-39	84.3561
FMNL1	-1.60439	4.94176	-18.8611	1.1139e-41	1.44912e-39	84.2166
PTPRCAP	-3.14068	3.00687	-18.8308	1.32271e-41	1.70619e-39	84.1306
PRKCB	-3.07888	2.62212	-18.8261	1.35885e-41	1.73807e-39	84.1032
THEMIS	-3.49798	0.10946	-18.8192	1.41293e-41	1.79219e-39	83.7994
SH2D1A	-3.557	1.23459	-18.8064	1.51879e-41	1.91054e-39	83.9143
P2RY10	-3.29388	0.421951	-18.7562	2.02084e-41	2.52125e-39	83.5203
CD84	-2.10494	2.38713	-18.7445	2.15956e-41	2.67241e-39	83.6426
LST1	-1.88399	2.53886	-18.7388	2.23013e-41	2.73748e-39	83.6111
APOBEC3H	-3.24717	-1.40192	-18.735	2.2789e-41	2.77498e-39	82.669
C1orf162	-1.69889	3.45437	-18.7327	2.30907e-41	2.78361e-39	83.5592
ICOS	-3.47287	1.02725	-18.7317	2.32257e-41	2.78361e-39	83.4673
LILRB4	-2.46746	4.39173	-18.7231	2.43881e-41	2.90009e-39	83.4693
PSTPIP1	-2.34886	2.092	-18.7086	2.64821e-41	3.12468e-39	83.4278
GIMAP5	-2.33587	3.72	-18.6825	3.07116e-41	3.59586e-39	83.2693
C1QB	-2.42879	6.78367	-18.677	3.16892e-41	3.68199e-39	83.1205
SIT1	-3.35164	1.01728	-18.6748	3.20874e-41	3.70002e-39	83.1384
CD274	-2.87236	0.385094	-18.6726	3.25026e-41	3.71972e-39	83.052
GZMA	-3.59646	2.32233	-18.6673	3.35004e-41	3.8053e-39	83.2008
SPI1	-1.69852	4.56275	-18.513	8.07595e-41	9.10548e-39	82.2579
AMICA1	-2.73663	2.70808	-18.4892	9.24976e-41	1.03522e-38	82.1969
HLA-DPA1	-2.45117	7.94789	-18.4703	1.03048e-40	1.14488e-38	81.9296
SLAMF8	-2.04698	4.74997	-18.44	1.22543e-40	1.35161e-38	81.8344
CYBB	-2.27335	5.84234	-18.3992	1.54745e-40	1.69451e-38	81.5631
NCF1	-2.46682	2.62485	-18.3835	1.69349e-40	1.84119e-38	81.5958
EPSTI1	-2.32704	3.98864	-18.3594	1.94391e-40	2.09846e-38	81.4178
ITGB7	-2.39373	3.34831	-18.3465	2.09357e-40	2.2441e-38	81.3701
LILRB2	-2.13364	2.98078	-18.2985	2.75605e-40	2.93355e-38	81.1052
PRF1	-3.17704	2.62606	-18.2897	2.89861e-40	3.06387e-38	81.0615
LTA	-3.0694	-0.0769468	-18.2862	2.95816e-40	3.10525e-38	80.7315
LY9	-3.44807	0.786595	-18.2653	3.33484e-40	3.47668e-38	80.7978
HLA-DPB1	-2.25138	7.28979	-18.2473	3.69822e-40	3.8293e-38	80.6554
RAC2	-2.35185	5.17179	-18.2125	4.51588e-40	4.64434e-38	80.5178
ABI3	-1.552	3.22973	-18.164	5.97024e-40	6.09886e-38	80.3274
STX11	-1.94454	2.4502	-18.1445	6.67713e-40	6.77551e-38	80.232
NLRC3	-2.09047	2.44029	-18.1411	6.80854e-40	6.8631e-38	80.2126
SRGN	-2.08995	6.00972	-18.1321	7.17228e-40	7.18219e-38	80.017
LAIR1	-1.81142	4.65904	-18.0936	8.951e-40	8.90479e-38	79.8502
CORO1A	-2.01913	5.77663	-18.0905	9.11596e-40	9.01e-38	79.7858
LOC100188949	-3.04924	-1.48593	-18.0755	9.93961e-40	9.7607e-38	79.0561
SAMHD1	-1.73784	5.49216	-18.0632	1.06677e-39	1.04085e-37	79.6391
CD96	-3.08422	2.64415	-18.0468	1.1726e-39	1.13683e-37	79.6715
TNFRSF9	-2.74922	0.112989	-18.0213	1.35851e-39	1.30873e-37	79.3178
VAV1	-2.33834	3.28585	-17.9577	1.96154e-39	1.87778e-37	79.1453
NLRC5	-2.15311	5.3974	-17.9243	2.37819e-39	2.26241e-37	78.8434
GNGT2	-1.85658	0.139203	-17.9001	2.7354e-39	2.58606e-37	78.5857
TRAT1	-3.89191	-0.298917	-17.8941	2.83279e-39	2.66159e-37	78.5032
IL18BP	-1.81952	4.13529	-17.8383	3.91184e-39	3.65289e-37	78.404
IRF8	-2.5264	3.89878	-17.816	4.45196e-39	4.13191e-37	78.3018
TAP1	-2.44568	7.739	-17.7766	5.59443e-39	5.12147e-37	77.9359
TIGIT	-3.21496	2.17247	-17.7761	5.61122e-39	5.12147e-37	78.1149
STAT1	-1.96205	8.55174	-17.7758	5.61912e-39	5.12147e-37	77.9289
FCER1G	-1.66743	5.05663	-17.7379	7.00047e-39	6.3425e-37	77.7709
2020-09-01	-2.6859	2.42506	-17.7359	7.08315e-39	6.37945e-37	77.8849
TRPV2	-1.56827	3.65583	-17.7066	8.39687e-39	7.51817e-37	77.6732
GZMB	-4.06457	1.9999	-17.6713	1.0309e-38	9.17623e-37	77.5037
HCLS1	-1.86671	5.29915	-17.6673	1.0549e-38	9.33522e-37	77.3559
CD8A	-3.24075	3.25058	-17.6633	1.07991e-38	9.5013e-37	77.45
HLA-E	-1.5431	8.59817	-17.6564	1.12378e-38	9.83049e-37	77.2344
DOK2	-2.20157	2.80447	-17.6441	1.20728e-38	1.05006e-36	77.3496
FGD2	-2.03799	2.57949	-17.624	1.35703e-38	1.1736e-36	77.2371
PATL2	-3.28297	-1.00033	-17.5368	2.25486e-38	1.93905e-36	76.2175
S1PR4	-2.71797	0.865864	-17.5177	2.5197e-38	2.15462e-36	76.5364
XCL2	-3.74895	-1.06939	-17.5129	2.59113e-38	2.20333e-36	76.0637
ZNF683	-3.81688	0.580287	-17.5072	2.67965e-38	2.26594e-36	76.4402
GIMAP2	-2.0111	2.94611	-17.4899	2.96336e-38	2.49201e-36	76.4489
APBB1IP	-1.81878	3.77473	-17.4829	3.08603e-38	2.5809e-36	76.3663
PIK3CG	-2.12823	1.88654	-17.468	3.3662e-38	2.79983e-36	76.333
SCML4	-3.44419	-0.0392408	-17.4365	4.04553e-38	3.34658e-36	75.9352
CD300LF	-2.39087	1.33076	-17.4261	4.29993e-38	3.53779e-36	76.0601
PTPN22	-2.05881	2.3975	-17.3973	5.08712e-38	4.16296e-36	75.9244
WARS	-2.06473	7.76208	-17.386	5.4336e-38	4.42272e-36	75.6605
FGL2	-2.48776	4.61946	-17.379	5.66301e-38	4.57418e-36	75.7236
KIAA0748	-3.26029	0.230529	-17.3785	5.67978e-38	4.57418e-36	75.6542
SAMD9L	-2.46679	5.38194	-17.2965	9.17413e-38	7.34945e-36	75.1988
TYROBP	-1.65346	5.42985	-17.2319	1.33926e-37	1.06727e-35	74.8068
IGSF6	-2.44414	2.40809	-17.2268	1.37992e-37	1.09395e-35	74.9322
TLR8	-2.73705	1.39007	-17.1481	2.1886e-37	1.72605e-35	74.4611
IL16	-1.98238	4.10685	-17.1281	2.46221e-37	1.93182e-35	74.279
ZAP70	-3.23898	1.91725	-17.1113	2.71668e-37	2.12054e-35	74.2575
CD5	-3.09222	2.50184	-17.1024	2.86368e-37	2.22388e-35	74.2074
GPR171	-3.24286	0.330947	-17.1007	2.89184e-37	2.23435e-35	74.0605
GPR174	-3.37519	-1.28432	-17.0996	2.91043e-37	2.23735e-35	73.7024
TMEM149	-1.67206	3.22523	-17.0896	3.08763e-37	2.36165e-35	74.1038
TNFAIP8L2	-1.84776	2.19739	-17.0783	3.2991e-37	2.51078e-35	74.0687
SLAMF7	-3.39756	4.13456	-17.0376	4.19089e-37	3.17361e-35	73.7686
LAT	-2.08135	2.72932	-16.9978	5.29507e-37	3.98991e-35	73.5896
TIFAB	-3.35738	-0.866744	-16.9946	5.39596e-37	4.04591e-35	73.1963
BATF	-2.46052	2.48037	-16.9902	5.53937e-37	4.13308e-35	73.5522
GIMAP7	-2.25795	3.11062	-16.9802	5.87592e-37	4.3628e-35	73.4687
GPSM3	-1.60513	4.42664	-16.9781	5.94817e-37	4.395e-35	73.3736
LAP3	-1.52138	7.03361	-16.9714	6.18698e-37	4.54937e-35	73.232
C17orf87	-2.55423	0.0723978	-16.9365	7.60012e-37	5.56161e-35	73.0587
LOC100233209	-3.09129	-0.265703	-16.8849	1.03027e-36	7.50321e-35	72.7109
CCR2	-3.17273	1.85493	-16.8829	1.04255e-36	7.5565e-35	72.924
LGALS9	-2.1263	5.93513	-16.8776	1.07566e-36	7.75953e-35	72.7113
C1QC	-2.06007	6.67639	-16.8504	1.26278e-36	9.0664e-35	72.5296
ARHGAP30	-1.62717	5.01346	-16.8375	1.36238e-36	9.73402e-35	72.509
PSME1	-1.50919	7.05987	-16.8368	1.36856e-36	9.73402e-35	72.4366
GZMM	-3.19365	-0.256359	-16.8236	1.47968e-36	1.04755e-34	72.3318
PARP15	-2.99534	-0.518569	-16.7938	1.76401e-36	1.24305e-34	72.1371
KLRC1	-4.30995	-1.81823	-16.786	1.84685e-36	1.29543e-34	71.659
AOAH	-2.4294	2.5653	-16.7833	1.87654e-36	1.31022e-34	72.3348
HSH2D	-2.89126	2.3195	-16.7494	2.29289e-36	1.59361e-34	72.1428
UBE2L6	-2.15231	6.60404	-16.7424	2.3905e-36	1.6539e-34	71.892
CXCL10	-3.82518	5.79275	-16.6845	3.36644e-36	2.31858e-34	71.6094
IDO1	-4.6375	3.92797	-16.6821	3.4153e-36	2.34163e-34	71.7022
PDCD1	-3.50811	0.694192	-16.6772	3.51554e-36	2.39955e-34	71.6365
GZMH	-3.68005	0.44131	-16.6726	3.61381e-36	2.45562e-34	71.5883
CD247	-2.8823	2.21421	-16.6628	3.8287e-36	2.59007e-34	71.6339
NCR3	-3.56767	-1.54799	-16.648	4.18085e-36	2.81578e-34	70.9289
PARP14	-1.91375	6.80877	-16.6244	4.80571e-36	3.22237e-34	71.1896
CD69	-2.78972	1.94922	-16.612	5.17433e-36	3.45432e-34	71.3352
IL15RA	-2.01231	3.65166	-16.6013	5.51249e-36	3.664e-34	71.206
BTLA	-3.39816	-0.137692	-16.5844	6.092e-36	4.03158e-34	71.0021
CD38	-3.81203	1.55424	-16.4939	1.04249e-35	6.86917e-34	70.6319
APOL1	-2.11143	6.16626	-16.482	1.11905e-35	7.34182e-34	70.363
ZBP1	-3.78573	1.3833	-16.4193	1.62443e-35	1.06118e-33	70.1826
LOC400759	-3.85726	0.283538	-16.3863	1.97671e-35	1.28579e-33	69.9019
DOK3	-1.58508	3.22636	-16.3758	2.10415e-35	1.36286e-33	69.8951
GZMK	-3.61652	1.93184	-16.3432	2.55601e-35	1.64852e-33	69.7496
P2RY8	-2.21817	2.55427	-16.3148	3.02709e-35	1.9441e-33	69.5688
CCL4	-2.30008	2.80796	-16.3058	3.19376e-35	2.04253e-33	69.5046
PDCD1LG2	-1.89713	2.29795	-16.2997	3.31177e-35	2.10914e-33	69.4851
DOCK8	-1.91619	4.95095	-16.2897	3.51547e-35	2.22954e-33	69.2742
GIMAP6	-1.64198	3.91231	-16.2091	5.68356e-35	3.5896e-33	68.8578
LILRB3	-2.00704	1.83515	-16.2048	5.83223e-35	3.66828e-33	68.9308
WIPF1	-1.39701	5.89276	-16.1799	6.77003e-35	4.2406e-33	68.5665
CTLA4	-2.98866	1.29632	-16.1467	8.25173e-35	5.14752e-33	68.5752
TMEM150B	-2.54726	-0.662068	-16.1388	8.65265e-35	5.37559e-33	68.2495
CASP1	-1.84014	4.27084	-16.1287	9.19242e-35	5.68771e-33	68.3556
FCGR1A	-1.98837	2.81763	-16.0632	1.3601e-34	8.3814e-33	68.0593
FGR	-1.89811	3.17579	-15.9461	2.74268e-34	1.68332e-32	67.3404
HLA-B	-1.88178	10.7094	-15.9269	3.07738e-34	1.88115e-32	67.029
FPR3	-1.76519	4.96285	-15.8956	3.71336e-34	2.26084e-32	66.916
PVRIG	-2.18005	1.46908	-15.8558	4.7132e-34	2.85815e-32	66.8546
CD27	-3.20119	2.62192	-15.844	5.05956e-34	3.05602e-32	66.7697
CXCR2P1	-4.67855	0.372865	-15.8428	5.09675e-34	3.06631e-32	66.7089
LPXN	-1.64164	4.40235	-15.8074	6.30342e-34	3.77733e-32	66.4146
C2	-1.97851	5.43083	-15.8055	6.37856e-34	3.80738e-32	66.3531
RGS18	-2.20901	0.255273	-15.7757	7.62647e-34	4.53447e-32	66.3012
MPEG1	-1.8657	5.03177	-15.7707	7.8608e-34	4.65561e-32	66.1649
C5orf20	-3.24948	-0.318661	-15.7635	8.20647e-34	4.8415e-32	66.1579
APOL6	-1.98284	6.66108	-15.6874	1.29769e-33	7.6263e-32	65.5987
HCK	-1.9286	4.32683	-15.6805	1.35277e-33	7.91944e-32	65.666
ZNF831	-3.20129	0.320576	-15.6543	1.58412e-33	9.23829e-32	65.5919
KLRB1	-2.98484	0.36861	-15.6088	2.08334e-33	1.20574e-31	65.3291
RGL4	-2.66386	-1.42284	-15.6088	2.08337e-33	1.20574e-31	64.9441
BIRC3	-2.48601	4.59219	-15.604	2.14422e-33	1.23626e-31	65.1979
CCDC69	-1.9769	3.89047	-15.5967	2.24156e-33	1.2875e-31	65.2031
MFNG	-1.65203	2.97802	-15.5256	3.44132e-33	1.96919e-31	64.8342
CECR1	-2.14425	5.78358	-15.5068	3.85361e-33	2.19684e-31	64.5415
LOC400696	-5.33123	-2.02926	-15.5011	3.99043e-33	2.26636e-31	64.2069
CLIC2	-1.80831	3.47718	-15.4771	4.61195e-33	2.60961e-31	64.5054
ITGB2	-1.73381	6.68629	-15.439	5.8049e-33	3.27246e-31	64.0998
UBA7	-1.72533	4.80173	-15.3584	9.45315e-33	5.30946e-31	63.6937
LAT2	-1.54134	3.42248	-15.3419	1.04406e-32	5.84252e-31	63.6949
SELL	-3.14557	3.58558	-15.304	1.31337e-32	7.32266e-31	63.4731
CLEC4A	-1.85121	1.56291	-15.2978	1.36422e-32	7.57839e-31	63.5192
ETV7	-2.52119	2.97888	-15.2915	1.4167e-32	7.84131e-31	63.4271
BIN2	-1.96061	3.61857	-15.2319	2.03365e-32	1.12153e-30	63.0209
PSMB8	-1.90052	6.50444	-15.2193	2.19493e-32	1.2061e-30	62.7724
LY96	-1.34655	2.45687	-15.147	3.40276e-32	1.85765e-30	62.5842
REC8	-2.31473	1.19437	-15.1469	3.40506e-32	1.85765e-30	62.6075
FUT7	-2.63887	-0.254208	-15.1076	4.32264e-32	2.34982e-30	62.2455
HLA-DRB1	-2.50241	7.79604	-15.1011	4.49684e-32	2.43581e-30	62.0428
NAPSB	-2.81147	2.62733	-15.0936	4.7066e-32	2.5404e-30	62.2568
P2RY13	-2.44233	1.38264	-15.05	6.13058e-32	3.2973e-30	62.0294
CARD16	-1.975	2.79586	-14.9831	9.20993e-32	4.93607e-30	61.576
NCF1C	-2.93589	0.813972	-14.9284	1.28443e-31	6.85978e-30	61.2807
LCK	-2.48098	3.33892	-14.9071	1.46261e-31	7.77296e-30	61.0778
CLECL1	-2.64901	-1.27052	-14.9068	1.46563e-31	7.77296e-30	60.8459
EBI3	-2.44755	0.824213	-14.8423	2.17026e-31	1.147e-29	60.7669
DPEP2	-2.16908	0.474736	-14.8386	2.21995e-31	1.1692e-29	60.7205
CD68	-1.51465	7.01151	-14.8287	2.35725e-31	1.23723e-29	60.3896
ITGAX	-1.70319	4.2896	-14.7848	3.08113e-31	1.61161e-29	60.2504
HLA-DOA	-2.471	4.69695	-14.7779	3.21338e-31	1.67503e-29	60.193
BATF2	-3.22945	2.70155	-14.7641	3.49685e-31	1.81657e-29	60.2653
PARVG	-1.77418	3.65281	-14.7497	3.81698e-31	1.97613e-29	60.0931
FCGR1C	-1.87254	1.06777	-14.7234	4.48131e-31	2.3122e-29	60.0553
JAK2	-1.48247	4.24313	-14.7182	4.62513e-31	2.37835e-29	59.8422
CCRL2	-1.66347	1.59845	-14.7022	5.10033e-31	2.61387e-29	59.9273
GPR114	-3.18167	0.441009	-14.6968	5.27209e-31	2.69283e-29	59.8638
FCGR1B	-1.75638	2.6659	-14.6782	5.90469e-31	3.00586e-29	59.7309
CD40LG	-3.24436	-0.192634	-14.6752	6.01406e-31	3.05133e-29	59.6955
C11orf21	-2.98089	-1.44143	-14.6674	6.30644e-31	3.18905e-29	59.4043
CCDC88B	-1.63853	3.36502	-14.6241	8.21886e-31	4.14236e-29	59.357
CST7	-2.43566	2.42472	-14.6196	8.44724e-31	4.24342e-29	59.3916
SLC9A9	-1.52021	2.37871	-14.6119	8.85232e-31	4.43228e-29	59.3487
PTPN6	-1.29722	5.59132	-14.6022	9.39126e-31	4.6867e-29	59.0433
CD6	-2.04154	3.36534	-14.5874	1.02817e-30	5.1143e-29	59.1317
TRIM22	-2.02842	5.61126	-14.5798	1.07696e-30	5.33953e-29	58.9191
CSF2RB	-2.2959	3.99324	-14.5437	1.3433e-30	6.63841e-29	58.8143
GFI1	-2.3394	0.728046	-14.5178	1.57425e-30	7.75458e-29	58.8025
APOBEC3D	-2.30092	1.97701	-14.4731	2.06963e-30	1.01619e-28	58.5277
CXCL9	-4.4954	6.01399	-14.4664	2.15507e-30	1.05474e-28	58.2628
TNFAIP8	-1.39357	4.25009	-14.461	2.22783e-30	1.08685e-28	58.2747
RNF213	-1.39326	7.75448	-14.4579	2.27142e-30	1.10458e-28	58.1187
PTAFR	-1.91272	2.1116	-14.4219	2.83051e-30	1.37207e-28	58.2029
2020-03-01	-1.56337	1.97056	-14.3992	3.254e-30	1.57235e-28	58.0715
KCNA3	-2.93598	-0.0190479	-14.396	3.31819e-30	1.5983e-28	58.028
KCNAB2	-1.31609	3.78377	-14.3659	3.98832e-30	1.91502e-28	57.7357
ZBED2	-3.47883	0.0989161	-14.344	4.56188e-30	2.18353e-28	57.7119
HLA-DQA1	-2.84343	6.55125	-14.2616	7.56287e-30	3.60861e-28	56.9503
EOMES	-3.12253	0.237019	-14.2511	8.06618e-30	3.83673e-28	57.1682
ACSL5	-2.25739	4.53277	-14.2354	8.88266e-30	4.21193e-28	56.8907
GIMAP1	-1.66706	1.99674	-14.2216	9.6656e-30	4.56895e-28	56.995
LYZ	-2.96096	7.58019	-14.2173	9.92264e-30	4.67593e-28	56.6601
STAC3	-1.51589	1.76391	-14.2129	1.01966e-29	4.7902e-28	56.9537
CD7	-2.87019	2.36149	-14.207	1.05715e-29	4.95106e-28	56.8947
PLA2G2D	-4.81114	1.08914	-14.1881	1.18733e-29	5.54365e-28	56.8117
CD28	-2.21914	1.69187	-14.1742	1.2931e-29	6.01905e-28	56.716
STAP1	-3.65061	-0.694265	-14.1703	1.32441e-29	6.146e-28	56.5803
SNAI3	-1.7505	-0.235637	-14.1609	1.40335e-29	6.49253e-28	56.5607
AIM2	-3.39971	1.08215	-14.159	1.41971e-29	6.54831e-28	56.6346
HLA-F	-1.94604	6.54815	-14.1542	1.46205e-29	6.72324e-28	56.2843
GBP1	-2.30281	6.89534	-14.1472	1.52626e-29	6.99735e-28	56.2306
ADAMDEC1	-3.40444	3.06387	-14.1203	1.8012e-29	8.23304e-28	56.3131
LTB	-2.93178	2.76625	-14.1177	1.82969e-29	8.33823e-28	56.3163
XCL1	-2.96662	-1.10398	-14.1121	1.89372e-29	8.60428e-28	56.15
GIMAP8	-1.52134	3.34214	-14.0592	2.62214e-29	1.18784e-27	55.8974
MIR155HG	-2.34677	0.519149	-14.057	2.6567e-29	1.19993e-27	56.0022
SIGLEC7	-1.7988	1.1208	-14.0557	2.67779e-29	1.20588e-27	56.0066
HMHA1	-1.57084	4.72451	-14.0499	2.77632e-29	1.24656e-27	55.7271
PARP9	-1.59299	6.43406	-14.0107	3.53269e-29	1.5815e-27	55.3951
LY86	-1.53715	2.49688	-13.9948	3.89657e-29	1.73929e-27	55.5749
CD200R1	-2.2196	-0.0703946	-13.9923	3.95517e-29	1.76028e-27	55.5761
CCR7	-3.21328	2.09892	-13.9576	4.89874e-29	2.17387e-27	55.3761
CXCL11	-3.6845	3.60615	-13.9521	5.06596e-29	2.24154e-27	55.2481
SIGLEC10	-2.11448	2.98457	-13.9459	5.2615e-29	2.32131e-27	55.2336
TRIM21	-1.46064	4.3712	-13.9381	5.52032e-29	2.42846e-27	55.0608
FOXP3	-2.23419	2.28032	-13.9328	5.70479e-29	2.50238e-27	55.2083
PTK2B	-1.53829	4.87881	-13.8252	1.10703e-28	4.842e-27	54.3286
MAP4K1	-2.08477	2.92709	-13.8151	1.17811e-28	5.1381e-27	54.4482
GNLY	-3.91117	1.71843	-13.8126	1.1962e-28	5.2021e-27	54.5135
LAX1	-3.39357	0.94439	-13.7945	1.33698e-28	5.79775e-27	54.4149
RAB37	-2.2616	0.810082	-13.6903	2.54321e-28	1.09972e-26	53.7775
CXCL13	-4.58605	3.8578	-13.6839	2.64564e-28	1.14077e-26	53.6128
MS4A4A	-1.82645	3.30471	-13.676	2.77758e-28	1.19428e-26	53.5514
C3AR1	-1.61931	3.95682	-13.6666	2.94294e-28	1.26182e-26	53.4309
NFAM1	-1.73688	3.58243	-13.5469	6.1627e-28	2.6349e-26	52.7302
FCRL3	-3.65761	-0.547509	-13.5427	6.32267e-28	2.69573e-26	52.8212
TYMP	-1.66074	6.54198	-13.5366	6.56636e-28	2.79181e-26	52.4823
KIR2DL4	-4.38705	-2.6774	-13.4773	9.47332e-28	4.01473e-26	52.0363
TBXAS1	-1.46611	3.28747	-13.4769	9.49545e-28	4.01473e-26	52.3274
MEI1	-2.68277	1.31966	-13.4764	9.52205e-28	4.01482e-26	52.466
CMKLR1	-1.73968	3.85393	-13.4539	1.09453e-27	4.60217e-26	52.134
IL15	-2.19423	1.5066	-13.4137	1.40293e-27	5.88263e-26	52.0759
LACTB	-1.0313	4.1046	-13.405	1.48091e-27	6.19255e-26	51.7986
CLEC10A	-3.22316	1.0427	-13.4025	1.50415e-27	6.2725e-26	52.0172
VAMP5	-1.26203	4.04597	-13.3978	1.54788e-27	6.43724e-26	51.7665
PLAC8	-3.12927	0.68241	-13.3834	1.69267e-27	7.02021e-26	51.9026
PLCB2	-1.38599	3.77649	-13.3819	1.70844e-27	7.06637e-26	51.694
ADAP2	-1.19411	3.60174	-13.3621	1.92999e-27	7.9611e-26	51.5877
IFI35	-1.78969	4.57772	-13.3554	2.01162e-27	8.27538e-26	51.473
TNFRSF14	-1.2804	4.97138	-13.341	2.20011e-27	9.02637e-26	51.338
LILRA4	-3.43536	-0.633695	-13.3299	2.35632e-27	9.6413e-26	51.5151
FLT3LG	-1.61128	1.98165	-13.3287	2.37412e-27	9.68805e-26	51.5297
CSF1R	-1.3585	5.75303	-13.319	2.5201e-27	1.02563e-25	51.162
NCF1B	-2.5439	0.386687	-13.3096	2.67191e-27	1.08451e-25	51.4458
FAM113B	-1.73037	3.05075	-13.2903	3.01049e-27	1.21869e-25	51.2041
CD40	-1.82507	3.96741	-13.2158	4.77217e-27	1.92671e-25	50.6585
TRANK1	-1.40398	4.65674	-13.2139	4.82875e-27	1.9444e-25	50.5813
MPP1	-1.21899	4.37977	-13.1058	9.4295e-27	3.77986e-25	49.9286
TSPAN32	-2.60604	-1.21539	-13.1057	9.43661e-27	3.77986e-25	50.051
KCNJ10	-2.97772	-0.0811011	-13.099	9.83851e-27	3.9305e-25	50.1482
FAM26F	-2.46349	3.03377	-13.0799	1.10759e-26	4.41326e-25	49.9144
TMEM156	-2.93859	-0.0993827	-13.0593	1.25811e-26	4.9999e-25	49.899
CCR4	-2.57427	0.131988	-13.0575	1.27254e-26	5.04409e-25	49.9065
IL7	-2.1647	0.137912	-13.0516	1.31936e-26	5.2161e-25	49.8657
XAF1	-2.20902	5.58616	-13.0433	1.38897e-26	5.47708e-25	49.4773
CCR6	-2.13471	1.19359	-13.0294	1.51452e-26	5.95674e-25	49.7263
GPR18	-2.70602	-0.392386	-13.0037	1.7759e-26	6.96674e-25	49.5463
FAM65B	-2.52091	2.27369	-12.9835	2.01262e-26	7.87508e-25	49.3802
CD72	-1.87013	2.25552	-12.9665	2.23557e-26	8.72505e-25	49.2809
CLEC12A	-2.99865	-0.413937	-12.9393	2.6461e-26	1.03008e-24	49.1525
SLC8A1	-1.42786	2.90911	-12.9381	2.66593e-26	1.03516e-24	49.0374
ZC3H12D	-2.18643	-0.692117	-12.9269	2.85806e-26	1.10694e-24	49.0405
SIGLEC9	-1.52952	1.35719	-12.8298	5.21774e-26	2.01572e-24	48.4962
TLR10	-2.74494	0.25525	-12.8246	5.38827e-26	2.07632e-24	48.4807
ADAM28	-1.97481	2.19875	-12.8002	6.26952e-26	2.40981e-24	48.2531
STK10	-1.00899	5.22508	-12.7913	6.62451e-26	2.53984e-24	47.9219
PARP8	-1.79894	3.11857	-12.7833	6.96363e-26	2.66315e-24	48.0688
CD244	-2.58619	-0.477007	-12.7702	7.55354e-26	2.88151e-24	48.109
IKZF3	-2.73751	0.162902	-12.753	8.40141e-26	3.19695e-24	48.0435
TMEM140	-0.99514	4.55153	-12.7005	1.16388e-25	4.4178e-24	47.4045
CASP10	-1.86695	3.28937	-12.6901	1.24126e-25	4.69979e-24	47.4826
FBXO6	-1.36291	4.26192	-12.6732	1.3784e-25	5.20612e-24	47.2715
FAIM3	-2.24586	3.07843	-12.6273	1.83284e-25	6.90537e-24	47.1123
BTN3A3	-1.58606	4.67419	-12.6231	1.8812e-25	7.07004e-24	46.9226
ICAM3	-1.45836	4.1698	-12.5526	2.91488e-25	1.09279e-23	46.5369
CCR8	-2.53907	-0.991807	-12.552	2.92516e-25	1.09395e-23	46.7536
SOCS1	-1.96181	2.05214	-12.5511	2.94133e-25	1.09731e-23	46.7416
SIGLEC1	-1.88698	4.27066	-12.5506	2.95134e-25	1.09835e-23	46.5207
CTSC	-1.5517	7.23579	-12.53	3.35285e-25	1.24472e-23	46.2378
HLA-A	-1.59349	10.172	-12.5253	3.45302e-25	1.2788e-23	46.2098
SLCO2B1	-1.46451	5.19764	-12.5009	4.01787e-25	1.48437e-23	46.1329
IL4I1	-1.74888	3.95014	-12.482	4.51666e-25	1.6646e-23	46.1258
C10orf54	-1.22239	4.92612	-12.4813	4.53661e-25	1.66792e-23	46.0259
CASP4	-1.16643	5.10902	-12.4725	4.79272e-25	1.75783e-23	45.9515
CD163	-1.85413	5.60941	-12.4648	5.02472e-25	1.83849e-23	45.8925
GRAP2	-2.04815	1.10828	-12.464	5.05255e-25	1.84424e-23	46.2545
DTX3L	-1.27991	6.66307	-12.4615	5.13162e-25	1.86862e-23	45.818
DHRS9	-3.0763	-0.408895	-12.4561	5.30474e-25	1.92705e-23	46.1992
VNN2	-2.79348	0.573745	-12.4396	5.87785e-25	2.13016e-23	46.1217
HCP5	-1.9994	5.30227	-12.4316	6.17762e-25	2.23348e-23	45.7006
SLC15A3	-1.83763	5.10015	-12.428	6.31711e-25	2.2785e-23	45.6918
NLRP3	-1.48963	1.65322	-12.4247	6.44534e-25	2.31925e-23	45.9862
CCR1	-1.62133	4.00508	-12.4215	6.57499e-25	2.36033e-23	45.7377
PLEKHO2	-0.898299	5.52711	-12.4067	7.2086e-25	2.5817e-23	45.5177
CD80	-1.93447	0.749373	-12.3915	7.92078e-25	2.8301e-23	45.8228
RASSF4	-1.57351	5.58498	-12.3834	8.33223e-25	2.97014e-23	45.3813
PRAM1	-1.83246	0.474693	-12.3654	9.31829e-25	3.31387e-23	45.6675
LRRC25	-1.38291	2.74272	-12.2968	1.42651e-24	5.06128e-23	45.1003
CYSLTR1	-1.91846	0.264291	-12.2621	1.76922e-24	6.26261e-23	45.0346
FCRL6	-2.27413	-0.503639	-12.2574	1.82225e-24	6.43539e-23	44.9856
PDE6G	-2.16633	-0.537609	-12.2364	2.07545e-24	7.31258e-23	44.8461
TLR7	-1.84891	2.65217	-12.2304	2.15484e-24	7.57478e-23	44.6945
GPR141	-2.05271	-1.62885	-12.2191	2.31118e-24	8.10564e-23	44.6532
OASL	-2.67376	3.8969	-12.2181	2.32523e-24	8.13618e-23	44.5171
CTSW	-3.2849	1.83175	-12.2151	2.36977e-24	8.273e-23	44.6888
PLCXD2	-1.99029	0.26697	-12.2014	2.58009e-24	8.98663e-23	44.6623
TLR4	-1.28822	3.91858	-12.1916	2.74174e-24	9.52787e-23	44.3198
MIAT	-1.98277	2.70328	-12.1852	2.85308e-24	9.89221e-23	44.4114
CXCR5	-3.29712	0.0604219	-12.1677	3.1809e-24	1.10037e-22	44.4556
FCGR3A	-1.72543	6.34099	-12.1565	3.40969e-24	1.17684e-22	43.9433
FLI1	-1.08559	4.00248	-12.1558	3.42463e-24	1.17933e-22	44.0897
SH2B3	-0.766195	5.15764	-12.1199	4.27872e-24	1.47012e-22	43.7624
PTPRO	-1.59072	1.85351	-12.115	4.4102e-24	1.51188e-22	44.0587
RAB33A	-1.67222	-0.142138	-12.0983	4.89231e-24	1.67339e-22	44.024
RASSF5	-1.61275	4.70389	-12.0659	5.98382e-24	2.04215e-22	43.4717
IL7R	-2.54335	1.85439	-12.0454	6.79816e-24	2.31487e-22	43.6166
CD19	-4.74672	-0.913229	-12.0449	6.81833e-24	2.31656e-22	43.6762
SMAP2	-1.10218	5.58787	-12.0225	7.83494e-24	2.65603e-22	43.1329
C8orf80	-3.45668	-0.963152	-12.0161	8.15242e-24	2.7516e-22	43.4824
CFP	-1.90889	0.104554	-12.0161	8.15302e-24	2.7516e-22	43.5265
GALM	-1.59325	4.15501	-12.0136	8.28281e-24	2.78922e-22	43.2104
GCET2	-2.13205	0.25981	-11.988	9.7063e-24	3.26136e-22	43.3551
TRAF1	-1.47997	4.07249	-11.9858	9.84178e-24	3.2996e-22	43.0327
BTN3A1	-1.3046	5.24789	-11.972	1.07222e-23	3.58687e-22	42.8435
NR1H3	-1.30204	4.64644	-11.9701	1.08468e-23	3.62059e-22	42.8803
C19orf38	-1.74543	0.438705	-11.9665	1.109e-23	3.69367e-22	43.223
ALOX5AP	-1.41067	4.05437	-11.9652	1.11799e-23	3.71549e-22	42.9096
DENND1C	-1.43754	3.31986	-11.9625	1.137e-23	3.77043e-22	42.9761
FPR2	-2.47219	-1.17076	-11.9395	1.31176e-23	4.3405e-22	43.0006
APOC1	-2.16462	5.67475	-11.9311	1.38219e-23	4.56363e-22	42.5796
ITGAM	-1.55064	4.08146	-11.9256	1.43011e-23	4.71163e-22	42.6629
SNX10	-1.52034	4.45536	-11.8502	2.28364e-23	7.50739e-22	42.1564
SERPINB1	-1.19708	5.09838	-11.8341	2.52317e-23	8.27698e-22	42.0038
SP110	-1.42063	4.64897	-11.8315	2.56558e-23	8.39801e-22	42.0225
IRF4	-3.03262	2.48767	-11.8156	2.83159e-23	9.24884e-22	42.1709
LAMP3	-2.34726	4.46692	-11.8126	2.88389e-23	9.39949e-22	41.9477
TNFRSF13B	-3.69819	-2.28947	-11.8111	2.91138e-23	9.46882e-22	42.106
VCAM1	-1.83842	5.3705	-11.8079	2.96975e-23	9.63807e-22	41.8333
IL10	-1.83706	-0.618311	-11.7817	3.49469e-23	1.13176e-21	42.0715
PILRA	-1.43201	3.03358	-11.7587	4.03035e-23	1.30246e-21	41.7442
IFIT3	-2.19577	5.64708	-11.7447	4.39502e-23	1.4173e-21	41.4319
GBP2	-1.84777	6.54208	-11.7419	4.47354e-23	1.43957e-21	41.3671
APOBEC3A	-2.85091	0.908354	-11.7398	4.53246e-23	1.45546e-21	41.8152
GMIP	-0.912523	4.68713	-11.7267	4.91672e-23	1.57552e-21	41.3619
RUFY4	-3.0482	-0.514622	-11.7029	5.69874e-23	1.82228e-21	41.6022
CD33	-1.47163	1.56677	-11.6517	7.82883e-23	2.49817e-21	41.2314
OAS1	-2.204	5.29737	-11.6466	8.07839e-23	2.57241e-21	40.8444
ITGA4	-1.31047	4.02105	-11.645	8.15902e-23	2.59266e-21	40.933
C14orf73	-3.56579	-2.24334	-11.5919	1.13465e-22	3.59801e-21	40.7674
HLA-DOB	-1.99293	2.75597	-11.5845	1.18793e-22	3.75915e-21	40.7022
PIK3AP1	-1.44565	4.73976	-11.5706	1.29485e-22	4.08898e-21	40.4039
SPIB	-3.17655	1.30567	-11.5665	1.32827e-22	4.18583e-21	40.7085
IFIH1	-1.70747	5.87737	-11.5503	1.46802e-22	4.61667e-21	40.2094
CLEC2D	-1.00324	4.76291	-11.5039	1.95717e-22	6.1423e-21	39.9785
INPP5D	-1.55576	4.57078	-11.4983	2.02633e-22	6.34624e-21	39.9761
NPL	-1.31927	3.80761	-11.4945	2.07471e-22	6.48442e-21	40.023
DENND2D	-1.20859	4.84945	-11.4856	2.19349e-22	6.84163e-21	39.8666
C1orf54	-0.950257	2.72922	-11.4752	2.339e-22	7.28055e-21	40.0295
TXK	-2.58394	-1.42849	-11.3844	4.10706e-22	1.27579e-20	39.5966
HLA-DQB1	-2.34579	6.6459	-11.3663	4.5937e-22	1.42405e-20	39.0525
ALOX5	-1.61979	4.20391	-11.3567	4.87571e-22	1.5084e-20	39.1365
TAP2	-1.48135	6.9422	-11.3499	5.08554e-22	1.57012e-20	38.9344
ST8SIA4	-1.11357	3.86082	-11.3437	5.28534e-22	1.6285e-20	39.0835
GM2A	-1.07587	6.86923	-11.3416	5.35278e-22	1.64595e-20	38.881
NCEH1	-1.52471	4.22171	-11.3405	5.38959e-22	1.65393e-20	39.0363
KLRD1	-2.30996	0.677183	-11.3339	5.61584e-22	1.71976e-20	39.3349
ROPN1B	3.48818	2.33751	11.3335	5.62672e-22	1.71976e-20	39.1853
HK3	-2.00326	2.38856	-11.3165	6.25163e-22	1.90694e-20	39.0934
HLA-C	-1.48024	10.0073	-11.3045	6.73585e-22	2.05053e-20	38.6521
SEMA4D	-1.03001	5.43972	-11.2928	7.24244e-22	2.20034e-20	38.6283
MYO7A	-1.87034	2.61208	-11.2916	7.29413e-22	2.21163e-20	38.921
BST2	-2.51847	6.65437	-11.2693	8.37875e-22	2.53544e-20	38.4614
SIGLEC8	-2.64462	0.125056	-11.2649	8.61006e-22	2.60027e-20	38.9288
PIM2	-2.00262	5.03153	-11.2442	9.78641e-22	2.94968e-20	38.3716
GPR183	-1.72722	3.60962	-11.2334	1.04609e-21	3.14673e-20	38.439
LGALS9C	-1.89071	-0.273698	-11.2204	1.1335e-21	3.40296e-20	38.663
IL2RA	-2.31267	1.80191	-11.2172	1.1567e-21	3.46576e-20	38.5325
OAS2	-2.20754	6.42945	-11.1811	1.44616e-21	4.32456e-20	37.9157
BTN3A2	-1.38809	5.92615	-11.1725	1.52473e-21	4.55058e-20	37.8653
TNFSF8	-1.57585	0.695355	-11.1718	1.53162e-21	4.56218e-20	38.3398
NLRC4	-1.26173	1.25643	-11.1624	1.62293e-21	4.82474e-20	38.2542
AGAP2	-1.61169	2.49247	-11.1359	1.91277e-21	5.67529e-20	37.9787
POU2F2	-1.67717	2.45029	-11.1194	2.11813e-21	6.27238e-20	37.879
CD79A	-3.83409	2.70201	-11.073	2.82181e-21	8.33996e-20	37.5879
P2RX1	-3.10723	-0.486826	-11.071	2.85684e-21	8.42712e-20	37.7521
HTRA4	-2.49081	-1.06501	-11.059	3.07723e-21	9.05967e-20	37.6581
CEACAM21	-1.89469	-0.483187	-11.0371	3.52416e-21	1.03555e-19	37.5449
LGALS2	-2.76573	-0.080685	-11.0104	4.15645e-21	1.21898e-19	37.383
CLEC4E	-2.65962	0.987421	-11.0022	4.37111e-21	1.27793e-19	37.2879
DPYD	-1.43442	3.9753	-11.0021	4.37423e-21	1.27793e-19	36.9709
PIK3CD	-1.40507	4.48205	-11.0009	4.4072e-21	1.28509e-19	36.9136
PARP12	-1.22288	5.73903	-10.9912	4.67979e-21	1.36197e-19	36.7554
JAKMIP1	-2.87879	-0.130127	-10.9906	4.69636e-21	1.36419e-19	37.2622
IPCEF1	-1.88526	1.67231	-10.9812	4.9762e-21	1.44272e-19	37.0989
EFHD2	-0.988074	6.01981	-10.9552	5.84357e-21	1.69097e-19	36.5198
PRDM1	-1.25483	4.28095	-10.9471	6.14537e-21	1.77493e-19	36.5972
IFFO1	-0.858776	2.76269	-10.9309	6.78994e-21	1.95738e-19	36.6781
BLNK	-1.49245	3.35642	-10.9171	7.39439e-21	2.1276e-19	36.5223
GPR132	-1.49379	2.33152	-10.9155	7.46822e-21	2.14479e-19	36.6387
EMP3	-0.931304	4.728	-10.8741	9.642e-21	2.76386e-19	36.1052
NCF2	-1.50392	4.17377	-10.8603	1.05004e-20	3.00427e-19	36.0776
IL32	-1.88169	6.52853	-10.8544	1.08861e-20	3.10876e-19	35.9019
GCH1	-1.337	4.05745	-10.8358	1.22133e-20	3.48126e-19	35.9371
2020-09-05	1.46395	4.97029	10.8329	1.24305e-20	3.53652e-19	35.8479
C17orf60	-1.49658	0.0630683	-10.8154	1.38491e-20	3.93279e-19	36.1968
ANKRD22	-2.26038	2.88284	-10.7919	1.60103e-20	4.53804e-19	35.8104
CMPK2	-1.96477	4.10389	-10.7767	1.75776e-20	4.97301e-19	35.5807
CASS4	-1.50179	0.106596	-10.7732	1.796e-20	5.07178e-19	35.937
SIGLEC5	-1.65189	0.615701	-10.7645	1.89606e-20	5.34444e-19	35.8603
APOL2	-1.12314	5.3631	-10.7524	2.04252e-20	5.74661e-19	35.3083
LYL1	-1.00424	1.54956	-10.7456	2.1303e-20	5.98253e-19	35.6829
IRF9	-1.3232	5.91787	-10.7369	2.24707e-20	6.29882e-19	35.1878
LRRK2	-1.73636	2.39578	-10.714	2.58719e-20	7.2389e-19	35.3824
GBP6	-3.3363	-1.01727	-10.6931	2.94307e-20	8.21952e-19	35.455
AMPD3	-1.1303	3.6047	-10.6821	3.15017e-20	8.78183e-19	35.047
CD97	-1.18648	5.61056	-10.6561	3.69574e-20	1.02839e-18	34.7059
SQRDL	-1.01103	5.98441	-10.651	3.81361e-20	1.05925e-18	34.6557
TAGLN	1.71152	8.31901	10.6506	3.82314e-20	1.05996e-18	34.6258
APOBEC3C	-1.58189	3.35	-10.6495	3.84909e-20	1.06522e-18	34.8906
MLKL	-1.13476	3.77832	-10.6478	3.88969e-20	1.0745e-18	34.8176
CD300C	-1.52446	0.621501	-10.6446	3.966e-20	1.0936e-18	35.1354
FNBP1	-1.04341	6.1808	-10.6397	4.08834e-20	1.12529e-18	34.5765
TNFRSF17	-3.89912	-0.231165	-10.6336	4.2452e-20	1.16636e-18	35.0978
MS4A1	-4.21696	1.1973	-10.6137	4.79934e-20	1.31458e-18	34.8987
DDX60	-1.78666	5.13442	-10.6136	4.80195e-20	1.31458e-18	34.489
CDC42SE2	-0.751829	5.95361	-10.6052	5.05683e-20	1.38187e-18	34.3705
RIPK3	-1.58061	1.73249	-10.6019	5.15925e-20	1.40733e-18	34.7865
TAPBP	-0.977236	8.31223	-10.5932	5.44418e-20	1.48239e-18	34.2666
C1orf38	-1.20607	4.84208	-10.5603	6.66248e-20	1.81089e-18	34.1812
TNFAIP2	-1.75851	6.71749	-10.5395	7.57329e-20	2.05478e-18	33.9569
LILRA5	-1.74771	0.425097	-10.5358	7.74683e-20	2.09812e-18	34.487
HVCN1	-1.35376	2.6942	-10.5099	9.08456e-20	2.45606e-18	34.1077
POU2AF1	-3.18874	2.81027	-10.507	9.24797e-20	2.49581e-18	34.0969
GAPT	-1.82699	0.79426	-10.4625	1.2157e-19	3.27506e-18	34.0068
ABCB1	-1.88812	0.673324	-10.4589	1.24224e-19	3.34066e-18	33.9958
TAGAP	-1.59725	3.44378	-10.4539	1.28145e-19	3.44004e-18	33.6712
RTP4	-2.0682	3.3318	-10.4532	1.28657e-19	3.44769e-18	33.7013
TLR1	-1.11353	3.70999	-10.4491	1.31938e-19	3.5294e-18	33.6061
BLK	-3.78142	-1.45485	-10.4355	1.43443e-19	3.83043e-18	33.8938
2020-09-06	-1.25733	5.66325	-10.4272	1.50952e-19	4.02389e-18	33.3025
TCL1A	-4.20777	-0.962606	-10.3984	1.80178e-19	4.79456e-18	33.68
SP100	-1.00257	6.16916	-10.3882	1.91789e-19	5.09463e-18	33.0371
PIP4K2A	-0.843971	5.15708	-10.3822	1.98907e-19	5.27451e-18	33.0555
SIDT1	-2.09821	1.84046	-10.3637	2.22825e-19	5.89848e-18	33.3285
ANKRD44	-1.3889	1.4662	-10.3626	2.24302e-19	5.92725e-18	33.342
C1S	-1.50847	8.50654	-10.3512	2.40638e-19	6.34793e-18	32.7914
TGM2	-1.38844	6.23355	-10.3411	2.55975e-19	6.74083e-18	32.7586
RAB8B	-0.775056	4.72131	-10.3388	2.59615e-19	6.82488e-18	32.8255
FCRLA	-3.52756	-0.0758314	-10.3352	2.65483e-19	6.96709e-18	33.2877
LRMP	-2.36904	1.76115	-10.314	3.0221e-19	7.91728e-18	33.0243
KLHDC7B	-3.95872	3.73829	-10.2971	3.35225e-19	8.76712e-18	32.739
FCRL2	-3.61117	-1.86848	-10.2875	3.55432e-19	9.27963e-18	32.9819
FCRL1	-3.61232	-2.50592	-10.2554	4.32726e-19	1.12783e-17	32.7555
IFI44L	-2.55816	5.4244	-10.2187	5.41849e-19	1.40983e-17	32.0759
FAM129C	-3.11231	-2.02061	-10.2166	5.48668e-19	1.42513e-17	32.541
MEFV	-1.96391	-1.16906	-10.1838	6.70803e-19	1.7394e-17	32.3817
SMTN	1.29282	5.67103	10.1765	7.01116e-19	1.81491e-17	31.7821
KLRG1	-1.45606	0.293871	-10.1714	7.23594e-19	1.86901e-17	32.2841
HLA-DRB5	-2.58013	5.91287	-10.1712	7.24469e-19	1.86901e-17	31.7547
CYLD	-0.821149	5.90436	-10.1659	7.48185e-19	1.92693e-17	31.6946
ACY3	-2.92761	-0.702786	-10.1449	8.50592e-19	2.18697e-17	32.1569
KIAA0125	-3.65	-0.243838	-10.144	8.55352e-19	2.1955e-17	32.1431
TNFSF12-TNFSF13	-1.56634	2.97134	-10.1144	1.02474e-18	2.62586e-17	31.6703
ASB2	-1.89087	0.778857	-10.1134	1.03118e-18	2.63791e-17	31.911
GRIN3A	-1.73494	-0.104624	-10.1047	1.08711e-18	2.77631e-17	31.9057
ACP5	-1.65895	5.72556	-10.0828	1.24258e-18	3.16807e-17	31.2199
MICB	-1.49282	2.81274	-10.0822	1.24782e-18	3.17181e-17	31.4906
SCRG1	4.0148	1.16909	10.0821	1.24822e-18	3.17181e-17	31.6463
OAS3	-1.68465	6.69449	-10.078	1.2801e-18	3.24739e-17	31.1424
PRDM8	-1.20987	-0.0916468	-10.0724	1.32406e-18	3.35333e-17	31.7092
BANK1	-3.17017	0.274632	-10.0719	1.32817e-18	3.35815e-17	31.6737
PNOC	-3.17239	-1.17196	-10.069	1.35219e-18	3.41321e-17	31.6992
CD22	-2.76379	1.33413	-10.0677	1.36323e-18	3.43538e-17	31.5768
SCARF2	1.49841	3.2984	10.0635	1.39804e-18	3.51728e-17	31.3521
FLT3	-2.91759	-0.417607	-10.0374	1.63985e-18	4.11883e-17	31.5031
PLD4	-2.27449	1.00783	-10.0353	1.66041e-18	4.1636e-17	31.4082
NFKB2	-0.910581	6.0203	-10.0335	1.67924e-18	4.20389e-17	30.883
SAMD9	-1.70896	4.90555	-10.0119	1.91505e-18	4.78636e-17	30.8361
P2RY12	-2.32602	-1.51327	-9.99113	2.17397e-18	5.42459e-17	31.2293
TNFSF13B	-1.9408	2.42734	-9.98953	2.1952e-18	5.46861e-17	30.9754
IGJ	-3.18217	6.04871	-9.98516	2.25452e-18	5.60721e-17	30.6462
ANKRD58	-1.45202	-0.107406	-9.98006	2.32562e-18	5.77459e-17	31.1604
CCL8	-2.4485	2.22029	-9.97414	2.41097e-18	5.97678e-17	30.9206
TNFRSF8	-1.88087	0.562481	-9.96903	2.48722e-18	6.15483e-17	31.0604
CLEC2B	-1.06941	3.23598	-9.96879	2.49088e-18	6.15483e-17	30.7537
MS4A7	-1.36344	4.01611	-9.94292	2.91581e-18	7.19311e-17	30.5013
TARP	-3.36691	-1.02433	-9.92975	3.1593e-18	7.78118e-17	30.8703
CLEC7A	-1.83136	4.1018	-9.91024	3.55759e-18	8.74799e-17	30.2901
ABCD2	-2.02738	-0.250576	-9.90066	3.77104e-18	9.25791e-17	30.6783
RASGRP2	-1.88412	1.37396	-9.84505	5.28801e-18	1.29612e-16	30.2352
GJD3	-1.7824	0.419187	-9.83665	5.56469e-18	1.36174e-16	30.2689
RBP5	-2.27429	1.22154	-9.83591	5.5898e-18	1.36569e-16	30.1902
LRP6	1.25246	6.13689	9.81311	6.41996e-18	1.566e-16	29.5587
SP140L	-1.22484	3.62509	-9.80058	6.92766e-18	1.68713e-16	29.6906
CCL3	-1.61809	2.67629	-9.79378	7.21938e-18	1.75537e-16	29.7725
EMB	-1.53495	4.36508	-9.78569	7.58289e-18	1.84082e-16	29.5146
TAPBPL	-1.36979	4.95758	-9.78267	7.7231e-18	1.87187e-16	29.4351
FCRL5	-3.49767	1.24759	-9.77514	8.08398e-18	1.95622e-16	29.8283
MGC29506	-3.79161	3.05993	-9.76381	8.65893e-18	2.09203e-16	29.586
SIRPB2	-1.43846	1.41961	-9.74552	9.67471e-18	2.33374e-16	29.6269
CYSLTR2	-2.01702	-1.23105	-9.73869	1.00837e-17	2.42855e-16	29.733
C20orf118	-1.36897	-0.375157	-9.71864	1.13866e-17	2.73801e-16	29.6062
GPR84	-1.41735	1.3659	-9.69868	1.28508e-17	3.0852e-16	29.3479
FAM46C	-2.30596	4.19791	-9.69506	1.31353e-17	3.14855e-16	29.0106
XIRP1	-2.93392	0.781489	-9.69119	1.34465e-17	3.21808e-16	29.3549
SUCNR1	-1.79185	-1.3122	-9.6819	1.4225e-17	3.39904e-16	29.3958
EMR1	-2.36846	-0.221622	-9.67058	1.52341e-17	3.63446e-16	29.3139
SLC31A2	-1.11886	4.29786	-9.66764	1.55072e-17	3.69383e-16	28.8005
IFIT5	-1.11709	4.64882	-9.66165	1.60804e-17	3.82437e-16	28.7279
LRRC33	-1.06295	2.84174	-9.64909	1.73501e-17	4.1199e-16	28.881
RSAD2	-2.104	4.89741	-9.64308	1.79918e-17	4.26562e-16	28.6234
CD1D	-1.46683	0.72299	-9.61549	2.12597e-17	5.03256e-16	28.9236
LOXL2	1.17099	6.14944	9.59587	2.39357e-17	5.65723e-16	28.2499
CHST3	1.41297	5.55615	9.59059	2.47122e-17	5.8317e-16	28.2549
SPOCK2	-1.8981	5.21929	-9.5795	2.64244e-17	6.22609e-16	28.2108
CERKL	-1.158	1.42957	-9.57362	2.73789e-17	6.44102e-16	28.6032
P2RY14	-1.30839	0.539002	-9.57075	2.78577e-17	6.54354e-16	28.666
PRKCH	-0.869674	4.81548	-9.56306	2.91823e-17	6.84412e-16	28.1259
HLA-DRB6	-2.34803	3.64212	-9.5586	2.99781e-17	7.01996e-16	28.2648
PREX1	-1.09684	5.44435	-9.54039	3.34621e-17	7.82376e-16	27.9489
TGFB1I1	1.04127	4.23373	9.54013	3.35152e-17	7.82416e-16	28.0649
BCL2A1	-2.4385	2.80243	-9.52233	3.73146e-17	8.69779e-16	28.1194
SUSD3	-1.5356	2.14304	-9.52101	3.76127e-17	8.75387e-16	28.2059
NMI	-0.926855	5.2016	-9.52074	3.76733e-17	8.7546e-16	27.8332
HLA-DQA2	-2.57492	4.09954	-9.51313	3.94425e-17	9.15174e-16	27.9315
CFB	-2.6645	6.6141	-9.50819	4.06361e-17	9.41435e-16	27.7337
C4A	-2.56009	7.14589	-9.49215	4.47608e-17	1.03542e-15	27.618
ARHGAP26	-1.18125	4.21725	-9.48513	4.66962e-17	1.07855e-15	27.7204
RHOG	-0.630149	5.94804	-9.4691	5.14319e-17	1.18613e-15	27.4798
SH3TC1	-0.970616	3.45041	-9.46038	5.42041e-17	1.24817e-15	27.6696
MMP16	2.45347	1.21205	9.45287	5.67113e-17	1.30393e-15	27.9053
IGF1R	1.91121	5.79989	9.44569	5.92171e-17	1.35949e-15	27.3861
TNIP3	-2.71656	-0.896064	-9.43765	6.21542e-17	1.42477e-15	27.9469
ERAP1	-1.04193	5.75507	-9.4321	6.42661e-17	1.47097e-15	27.2726
CCL19	-3.51877	2.64574	-9.42271	6.80033e-17	1.55417e-15	27.5813
CD79B	-2.02933	2.56469	-9.41743	7.01982e-17	1.60193e-15	27.5355
MFGE8	1.76891	8.12336	9.40958	7.35895e-17	1.67681e-15	27.1011
FCN1	-2.22586	0.979386	-9.40921	7.37571e-17	1.67811e-15	27.6645
TNFSF10	-1.70831	6.67203	-9.4052	7.55564e-17	1.71648e-15	27.0917
CD8B	-2.34247	1.79018	-9.38873	8.34194e-17	1.89229e-15	27.4562
PTGDS	-2.62551	3.16503	-9.38768	8.39522e-17	1.90154e-15	27.2903
LGALS3BP	-1.57746	8.9205	-9.34927	1.05745e-16	2.3916e-15	26.7366
CSF1	-1.33663	4.73874	-9.34459	1.08756e-16	2.45604e-15	26.8357
CSF2RA	-1.58984	3.06455	-9.34034	1.11571e-16	2.51589e-15	27.0072
TREML2	-2.36238	-1.67622	-9.32771	1.20354e-16	2.70991e-15	27.3026
ADAM6	-3.44713	9.94806	-9.31977	1.26226e-16	2.83794e-15	26.5729
TNFAIP3	-1.1486	5.57027	-9.30836	1.35174e-16	3.03463e-15	26.5472
IFI44	-1.91884	5.37247	-9.30209	1.40351e-16	3.14623e-15	26.5361
RHOF	-1.72785	3.13873	-9.29715	1.44577e-16	3.23619e-15	26.7515
FPR1	-1.45582	2.34086	-9.28534	1.55186e-16	3.46855e-15	26.771
ITM2A	-1.70247	3.35798	-9.2807	1.59559e-16	3.56107e-15	26.6199
PTGER4	-1.27789	3.08171	-9.26551	1.74769e-16	3.89481e-15	26.5472
FAM18A	-1.63323	-0.53371	-9.25599	1.85029e-16	4.11744e-15	26.8748
GRAP	-0.915034	2.32786	-9.25232	1.89142e-16	4.20282e-15	26.5848
P2RX7	-1.47778	1.56318	-9.24776	1.94372e-16	4.31273e-15	26.6245
LOC96610	-3.37052	9.36877	-9.20596	2.49624e-16	5.5306e-15	25.8926
APOBEC3F	-1.33222	3.21355	-9.19948	2.59498e-16	5.74102e-15	26.1503
ROPN1	2.69244	2.61106	9.19827	2.61378e-16	5.77422e-15	26.1989
GPBAR1	-1.35185	-0.987024	-9.19799	2.61818e-16	5.77555e-15	26.5459
PRKCQ	-2.15173	1.448	-9.19396	2.68195e-16	5.90767e-15	26.3438
SHC4	3.37991	3.08094	9.18308	2.86225e-16	6.2957e-15	26.0895
CSRP1	1.25034	8.17835	9.17	3.09503e-16	6.7979e-15	25.6669
ID4	2.58558	4.75197	9.16681	3.15461e-16	6.91878e-15	25.8235
ISG20	-1.4266	4.38472	-9.16329	3.22163e-16	7.0556e-15	25.7987
C15orf48	-1.89666	3.40624	-9.15936	3.29824e-16	7.213e-15	25.8935
PLA2G7	-1.73426	3.43298	-9.15711	3.34278e-16	7.29993e-15	25.8624
TLR3	-1.50942	1.97587	-9.15677	3.34949e-16	7.3041e-15	26.0479
EAF2	-1.38708	1.98587	-9.15494	3.3863e-16	7.37379e-15	26.0579
ICAM1	-1.34014	6.70395	-9.14991	3.48957e-16	7.58783e-15	25.5682
PYCARD	-1.49446	4.30339	-9.1492	3.50455e-16	7.60952e-15	25.7197
HERC5	-1.68468	4.29411	-9.14425	3.60953e-16	7.8263e-15	25.6902
IFI27	-2.05648	6.7889	-9.14197	3.65916e-16	7.92262e-15	25.5329
SOX10	4.13969	4.22346	9.12534	4.04089e-16	8.73671e-15	25.6937
GLRX	-1.11583	4.77056	-9.1215	4.13469e-16	8.92683e-15	25.4939
PARP10	-1.21157	5.9034	-9.11818	4.21735e-16	9.0924e-15	25.4163
NECAP2	-0.601786	6.1976	-9.10593	4.53721e-16	9.76817e-15	25.3061
SH3RF1	1.18067	5.2134	9.09561	4.82513e-16	1.03733e-14	25.3121
FCGR2B	-1.51668	3.52816	-9.09463	4.85335e-16	1.04193e-14	25.4808
TRIM69	-1.54475	0.669081	-9.08191	5.23563e-16	1.12242e-14	25.768
EDIL3	1.91599	1.98732	9.07937	5.31562e-16	1.13796e-14	25.593
SERTAD4	1.87708	3.90516	9.05809	6.03413e-16	1.28996e-14	25.2331
FBP1	-2.09954	3.63409	-9.05681	6.08015e-16	1.29798e-14	25.2684
FUCA1	-0.897069	5.1417	-9.05022	6.32365e-16	1.34807e-14	25.0384
TCIRG1	-0.896093	5.8137	-9.04741	6.4301e-16	1.36885e-14	24.9873
PPM1M	-0.728333	4.20937	-9.03739	6.82531e-16	1.45095e-14	25.0535
EPHB3	1.7862	7.09061	9.03354	6.98345e-16	1.4825e-14	24.8779
ZBTB32	-1.90017	-0.965331	-9.01951	7.59166e-16	1.60937e-14	25.5032
MVP	-0.853515	6.7905	-9.01784	7.66757e-16	1.6232e-14	24.7794
ADORA2A	-1.34559	2.99273	-9.01171	7.95209e-16	1.68109e-14	25.0634
FAM198A	1.66249	3.5078	8.97383	9.95995e-16	2.10264e-14	24.774
ABCG1	-1.12273	4.39003	-8.96146	1.07191e-15	2.25978e-14	24.5952
ZEB2	-0.735613	4.69582	-8.95759	1.09685e-15	2.30916e-14	24.5378
OLR1	-1.6881	3.70898	-8.94886	1.15519e-15	2.42861e-14	24.5938
SERPINB9	-1.3185	4.04539	-8.93412	1.26075e-15	2.64687e-14	24.4743
MAST3	-0.839734	3.80276	-8.93204	1.2764e-15	2.67604e-14	24.4818
KEL	-2.28922	-1.1725	-8.93177	1.27845e-15	2.67666e-14	24.9957
CAMK4	-1.80821	-0.664641	-8.92682	1.31655e-15	2.75264e-14	24.9516
CD300A	-1.10576	3.37731	-8.92511	1.32998e-15	2.77691e-14	24.5048
COL9A3	3.6732	3.70995	8.92044	1.36733e-15	2.85098e-14	24.5086
CLIC5	-1.32834	1.77924	-8.91738	1.39235e-15	2.89918e-14	24.6746
CTSL1	-0.938839	6.83609	-8.91549	1.40808e-15	2.92793e-14	24.1714
MDFI	2.44926	5.44751	8.90297	1.51658e-15	3.14924e-14	24.1999
PLA1A	-1.75611	0.586452	-8.89697	1.5714e-15	3.25862e-14	24.6808
HSD11B1	-1.85068	1.09421	-8.89287	1.61003e-15	3.33418e-14	24.6003
DOCK11	-1.06956	4.01159	-8.8903	1.63475e-15	3.38077e-14	24.2181
SOX6	2.4146	2.45839	8.88986	1.63901e-15	3.38498e-14	24.4257
IFITM1	-1.71368	7.47593	-8.88711	1.66596e-15	3.43599e-14	24.0025
OSTF1	-0.629297	5.47606	-8.87916	1.74624e-15	3.59668e-14	24.0049
APOE	-1.44716	7.80685	-8.87859	1.75216e-15	3.60401e-14	23.9492
HILS1	4.21747	-3.06456	8.87657	1.77331e-15	3.64258e-14	24.6383
IL3RA	-1.11742	2.63284	-8.86033	1.95216e-15	4.00455e-14	24.2343
ACTA2	1.36607	8.04213	8.84871	2.09115e-15	4.28389e-14	23.7746
PTK7	0.906331	7.93356	8.8265	2.38464e-15	4.87857e-14	23.638
GPR125	1.05913	5.66247	8.82451	2.41283e-15	4.92962e-14	23.6808
C1orf133	1.81298	1.00071	8.81387	2.5694e-15	5.24246e-14	24.1789
HSPG2	0.940017	8.15855	8.79992	2.79012e-15	5.68519e-14	23.4838
MSRB3	1.2524	4.542	8.7918	2.92719e-15	5.95653e-14	23.5999
C10orf128	-1.60842	-1.0415	-8.79095	2.94202e-15	5.97871e-14	24.1792
LPAR6	-1.02005	4.29205	-8.78771	2.99883e-15	6.08602e-14	23.5764
IRF5	-1.03973	3.82857	-8.78453	3.05552e-15	6.19281e-14	23.6202
TRIM14	-1.04599	5.99009	-8.78308	3.08193e-15	6.23804e-14	23.4187
LSP1	-1.11762	5.82066	-8.77719	3.19097e-15	6.45017e-14	23.4015
IL18R1	-1.34446	1.67449	-8.76825	3.3637e-15	6.7903e-14	23.8126
AKAP5	-1.20314	1.8271	-8.75904	3.55159e-15	7.1601e-14	23.7412
DNAJC5B	-2.16911	-0.723455	-8.75776	3.57841e-15	7.20463e-14	23.975
KYNU	-2.20393	3.65846	-8.75503	3.63655e-15	7.31201e-14	23.4966
IFI16	-1.42356	6.932	-8.72926	4.23294e-15	8.49994e-14	23.0801
ATOX1	-0.822354	5.4593	-8.72654	4.30151e-15	8.62626e-14	23.1134
SYTL3	-0.971223	3.08326	-8.71443	4.61945e-15	9.25167e-14	23.3115
TDRD7	-1.01808	4.36435	-8.71008	4.73917e-15	9.47897e-14	23.1105
OSCAR	-1.20219	2.49623	-8.70367	4.92153e-15	9.83079e-14	23.3343
DHX58	-1.33414	3.88884	-8.70044	5.016e-15	1.00064e-13	23.1265
KBTBD8	-1.11663	1.32635	-8.69605	5.14722e-15	1.02547e-13	23.4365
IRF2	-0.67527	5.23589	-8.6797	5.66701e-15	1.12755e-13	22.8503
STK38L	1.29176	6.39937	8.67815	5.71867e-15	1.13634e-13	22.8003
THBS1	1.43108	8.50982	8.67278	5.90222e-15	1.17129e-13	22.7446
ARHGAP4	-1.04271	4.52677	-8.63948	7.17796e-15	1.4226e-13	22.6981
NDRG2	1.60712	6.66767	8.62447	7.83933e-15	1.55166e-13	22.4892
MFRP	0.864036	4.28221	8.61837	8.12466e-15	1.60605e-13	22.6125
SNX22	1.49612	4.14321	8.61544	8.26597e-15	1.63186e-13	22.6049
TRAF3IP3	-1.46603	3.22837	-8.60781	8.64409e-15	1.7043e-13	22.6685
VPS13C	-0.772946	5.38448	-8.60325	8.87839e-15	1.74669e-13	22.4097
LILRB5	-1.94791	0.975198	-8.60318	8.88206e-15	1.74669e-13	22.9465
IRF7	-1.50029	4.64034	-8.59967	9.06703e-15	1.78077e-13	22.4633
MYLK	1.54357	6.59272	8.59057	9.56341e-15	1.87583e-13	22.2963
ADAM8	-1.12887	4.38197	-8.58389	9.94582e-15	1.94833e-13	22.384
HAMP	-2.1458	-0.667469	-8.58112	1.01081e-14	1.97758e-13	22.9557
CCL18	-2.84068	3.02487	-8.57713	1.03472e-14	2.02176e-13	22.5379
COL8A1	1.67849	4.23174	8.5551	1.17722e-14	2.29723e-13	22.2634
KMO	-1.83394	2.60279	-8.53305	1.33933e-14	2.61024e-13	22.3304
ADRB2	-1.77982	0.199813	-8.5284	1.37631e-14	2.67887e-13	22.5835
ANKRD36BP1	1.04659	3.03967	8.51804	1.46223e-14	2.84249e-13	22.151
LCP1	-1.46956	7.56151	-8.51206	1.51426e-14	2.93987e-13	21.8127
THBS2	1.2505	7.68434	8.51047	1.52836e-14	2.96346e-13	21.8011
CCL13	-2.85982	0.590678	-8.50243	1.60188e-14	3.10207e-13	22.4037
IL18	-1.3617	3.37648	-8.49056	1.71685e-14	3.32048e-13	21.9782
IRX1	3.51885	2.70266	8.46487	1.99458e-14	3.85273e-13	21.9367
ALDH1A1	-1.80404	3.59859	-8.46129	2.03674e-14	3.92919e-13	21.7764
PLCL2	-1.34406	3.0682	-8.45474	2.11606e-14	4.07703e-13	21.7998
C1R	-1.01596	8.02335	-8.44921	2.18534e-14	4.2052e-13	21.4427
XYLT1	1.50853	4.30294	8.44719	2.21122e-14	4.24961e-13	21.6326
DDX60L	-1.33754	4.49824	-8.44561	2.23175e-14	4.28366e-13	21.5703
CCL2	-1.42577	4.77235	-8.44296	2.2665e-14	4.34488e-13	21.5302
SERPINB5	2.45365	4.98594	8.43955	2.31194e-14	4.42641e-13	21.5561
GP1BA	-2.22632	-0.820704	-8.42631	2.49728e-14	4.77527e-13	22.0791
SERPINA1	-1.82672	5.91808	-8.42078	2.57909e-14	4.92551e-13	21.3347
ICAM4	-1.84395	-1.36549	-8.41195	2.7152e-14	5.17896e-13	22.0196
CALD1	0.958854	8.3676	8.41095	2.73104e-14	5.20265e-13	21.2205
CHST11	-0.968175	3.63743	-8.4102	2.74293e-14	5.21878e-13	21.4604
GRAMD1B	-1.65363	0.318385	-8.40706	2.79347e-14	5.30829e-13	21.8881
BTN2A2	-0.916891	4.14026	-8.39448	3.0056e-14	5.70427e-13	21.3015
RELB	-0.876719	4.97181	-8.39135	3.06093e-14	5.80205e-13	21.2038
LYN	-0.937792	5.75719	-8.3712	3.44145e-14	6.51521e-13	21.0433
LGMN	-0.894986	7.2097	-8.36981	3.46918e-14	6.55954e-13	20.9866
DRAM1	-0.853819	5.09309	-8.35615	3.75583e-14	7.09274e-13	20.9948
TRAFD1	-0.653823	5.74006	-8.33979	4.12996e-14	7.78961e-13	20.8507
IFIT2	-1.77279	4.95518	-8.30215	5.13744e-14	9.67785e-13	20.7125
RBM9	0.634316	6.60742	8.29833	5.25262e-14	9.88259e-13	20.585
PML	-0.766446	6.79831	-8.29404	5.38486e-14	1.01189e-12	20.5537
FKBP15	-0.583889	5.81418	-8.28207	5.77113e-14	1.08314e-12	20.5153
APBA1	1.73069	3.31292	8.28144	5.79235e-14	1.08578e-12	20.7868
S100A1	2.87328	5.66468	8.25049	6.92842e-14	1.29714e-12	20.4464
APOC2	-1.98735	2.11072	-8.24847	7.00988e-14	1.31078e-12	20.7618
STAT2	-0.746987	6.78584	-8.24738	7.05388e-14	1.31739e-12	20.2874
C9orf91	-0.91141	5.15629	-8.23913	7.39866e-14	1.38009e-12	20.312
PTGDR	-1.39123	-0.943526	-8.2271	7.93138e-14	1.47765e-12	20.951
KLHDC8A	2.54314	-0.0547389	8.22278	8.13151e-14	1.51308e-12	20.8803
MX1	-1.88357	7.21384	-8.20947	8.78098e-14	1.63193e-12	20.0813
TRIM2	1.56846	6.09318	8.20672	8.92161e-14	1.65605e-12	20.1002
ZNFX1	-0.685554	6.40395	-8.20443	9.04023e-14	1.67602e-12	20.0517
FERMT2	0.949472	5.45008	8.18937	9.8609e-14	1.82595e-12	20.0256
DEF6	-0.888442	4.48915	-8.16505	1.13446e-13	2.09813e-12	19.9521
CSPG4	2.13577	5.46528	8.15387	1.20987e-13	2.23488e-12	19.8493
CR1	-1.94636	0.761368	-8.14621	1.26442e-13	2.33281e-12	20.3424
MSR1	-1.13937	5.09864	-8.14447	1.27715e-13	2.35345e-12	19.7867
DDO	-1.40983	-0.0097027	-8.14302	1.28786e-13	2.37032e-12	20.422
SLC39A10	0.883676	5.11798	8.14096	1.30322e-13	2.3957e-12	19.7641
SMO	1.16643	5.46087	8.13291	1.36505e-13	2.50632e-12	19.7008
FAM101B	1.04716	4.57977	8.12606	1.41983e-13	2.60377e-12	19.7332
CCND2	-1.35164	4.79433	-8.12473	1.43076e-13	2.62066e-12	19.6996
LAMC1	0.767977	7.90776	8.11942	1.47513e-13	2.69868e-12	19.5496
ABI3BP	-1.64156	2.87118	-8.11908	1.47801e-13	2.69911e-12	19.9123
GLCE	0.81765	5.0644	8.11897	1.47891e-13	2.69911e-12	19.6432
C1orf130	2.48716	2.35889	8.11652	1.49988e-13	2.7341e-12	19.9607
MAML2	0.952029	4.54647	8.11112	1.54716e-13	2.8169e-12	19.6537
PDE5A	1.16742	3.45905	8.09204	1.72641e-13	3.13951e-12	19.6816
FCER2	-3.57136	-2.49699	-8.08936	1.75322e-13	3.18446e-12	20.2093
VAMP8	-0.612058	7.04218	-8.07919	1.85853e-13	3.37172e-12	19.3251
MYH10	0.850523	6.3401	8.07328	1.92272e-13	3.48401e-12	19.3136
TIMP3	1.16066	8.33727	8.06588	2.00599e-13	3.63058e-12	19.2484
HESX1	-1.18198	-0.379535	-8.06083	2.06492e-13	3.7328e-12	19.9869
NUB1	-0.705262	6.5863	-8.04936	2.20532e-13	3.98187e-12	19.1616
LPAR5	-0.991411	2.45159	-8.04768	2.22659e-13	4.01552e-12	19.5658
PTPN14	1.11131	3.89491	8.04527	2.25759e-13	4.06659e-12	19.3573
ANTXR1	0.890799	7.3518	8.01723	2.6508e-13	4.76924e-12	18.9768
CEP110	-0.733901	4.62272	-8.01613	2.66747e-13	4.79357e-12	19.0865
ST3GAL5	-1.16145	3.1792	-8.01256	2.72257e-13	4.88683e-12	19.2617
LIMS2	1.09828	3.80157	8.0122	2.72814e-13	4.89106e-12	19.1912
HERC6	-1.60776	4.75648	-7.98982	3.10055e-13	5.55218e-12	18.9449
C3	-1.79255	8.86548	-7.98892	3.11643e-13	5.57405e-12	18.8153
ACTN1	0.976344	8.55712	7.98036	3.2728e-13	5.84331e-12	18.7605
C19orf66	-0.928186	4.75365	-7.98026	3.27465e-13	5.84331e-12	18.8745
CRISPLD1	2.3612	4.8206	7.96527	3.56722e-13	6.35792e-12	18.8398
RGS1	-1.70153	5.40709	-7.96482	3.57634e-13	6.36672e-12	18.7445
PHF11	-0.751965	4.79304	-7.96228	3.62862e-13	6.45224e-12	18.7692
GPRIN3	-1.10582	2.24268	-7.9533	3.81944e-13	6.78363e-12	19.0537
ISG15	-1.6886	6.00325	-7.94907	3.91253e-13	6.94087e-12	18.6432
RUSC2	0.93894	5.03729	7.94524	3.99889e-13	7.08581e-12	18.6589
SMPD3	-1.33883	1.10749	-7.93179	4.31768e-13	7.64179e-12	19.1141
RGMA	1.13877	5.2684	7.92337	4.52976e-13	8.00784e-12	18.5363
CD14	-1.10363	6.30484	-7.91288	4.80879e-13	8.49126e-12	18.4078
TUBA1A	0.995016	8.30786	7.90444	5.04519e-13	8.89836e-12	18.3309
ADAM19	-0.880011	4.77807	-7.89134	5.43565e-13	9.57592e-12	18.3782
CD180	-1.31446	3.15307	-7.89106	5.44431e-13	9.5801e-12	18.5782
EDNRA	0.910559	4.08757	7.8891	5.50551e-13	9.6766e-12	18.4554
NGF	2.16063	-1.21083	7.8798	5.80437e-13	1.01901e-11	19.0315
CD1C	-2.21177	-0.0602554	-7.87925	5.82235e-13	1.02099e-11	18.9117
MYL9	1.22242	7.63535	7.87802	5.86314e-13	1.02696e-11	18.1897
LTBP3	0.808518	6.56713	7.87724	5.8895e-13	1.03039e-11	18.1943
EPHX4	2.16768	1.16741	7.87566	5.94232e-13	1.03741e-11	18.7791
CHST6	2.13238	2.14824	7.87564	5.94327e-13	1.03741e-11	18.6643
MARVELD1	1.06755	5.5903	7.87476	5.97285e-13	1.04138e-11	18.228
KCNK13	-1.29973	0.498715	-7.86994	6.1387e-13	1.06907e-11	18.8362
FKBP5	-1.37473	6.55917	-7.86749	6.22485e-13	1.08284e-11	18.1486
CFLAR	-0.706371	5.6102	-7.8595	6.5137e-13	1.13179e-11	18.1339
DNASE1L3	-2.25803	-1.53989	-7.85391	6.72374e-13	1.16696e-11	18.882
ZNF521	1.52205	4.92844	7.85259	6.77456e-13	1.17444e-11	18.1679
SECTM1	-1.76889	5.02491	-7.84298	7.15412e-13	1.23883e-11	18.115
FGD3	-1.09583	3.44139	-7.84235	7.17973e-13	1.24185e-11	18.2662
NAIP	-1.07484	0.97475	-7.837	7.40107e-13	1.27868e-11	18.5808
PIGR	-4.41938	1.56017	-7.83578	7.45247e-13	1.2861e-11	18.4751
TNIP1	-0.598424	6.98598	-7.83149	7.63598e-13	1.31628e-11	17.9246
RAB39B	-1.77214	0.474253	-7.82284	8.01977e-13	1.38087e-11	18.5653
APOB48R	-1.13686	3.39713	-7.81543	8.36368e-13	1.43846e-11	18.1317
TIMP2	0.719403	8.57189	7.81371	8.44544e-13	1.45088e-11	17.8225
TPM2	1.35133	6.84429	7.79541	9.36725e-13	1.60743e-11	17.7432
PHF15	-1.01494	4.74524	-7.79481	9.3993e-13	1.61111e-11	17.8417
ATL1	1.08812	3.6981	7.7861	9.87403e-13	1.69058e-11	17.9211
TMEM106A	-0.861177	2.78788	-7.78328	1.00328e-12	1.71583e-11	18.0406
ARRB2	-0.681197	5.474	-7.78147	1.01364e-12	1.7316e-11	17.6971
STAR	-1.94583	-1.29222	-7.77807	1.03329e-12	1.7632e-11	18.4581
SLC2A6	-1.22515	3.09659	-7.7766	1.04192e-12	1.77593e-11	17.9478
ACTG2	4.06813	4.98338	7.77513	1.05064e-12	1.78879e-11	17.8251
HLA-DPB2	-2.21908	-1.29881	-7.77379	1.05861e-12	1.80035e-11	18.4416
LIPA	-0.838393	6.31107	-7.77352	1.06024e-12	1.80111e-11	17.618
ALDH2	-1.37055	6.25328	-7.77109	1.0749e-12	1.82398e-11	17.6156
KIF7	1.2737	2.85482	7.77085	1.07634e-12	1.82438e-11	17.98
TREM2	-1.24002	3.56155	-7.75351	1.18713e-12	2.00993e-11	17.7527
GPR161	1.29338	3.6413	7.74685	1.23265e-12	2.08468e-11	17.708
TRIM34	-1.0428	2.77136	-7.74258	1.2627e-12	2.13314e-11	17.8102
GFRA3	2.83283	0.661214	7.73261	1.33574e-12	2.25402e-11	18.016
ZNF385A	-0.833665	4.81083	-7.73164	1.3431e-12	2.26394e-11	17.478
TMEM229B	-1.43068	2.8803	-7.72982	1.35698e-12	2.28479e-11	17.7316
CHRM3	3.00531	0.802724	7.72544	1.39089e-12	2.3393e-11	17.9803
SH2D2A	-1.07597	2.84572	-7.72101	1.42607e-12	2.39583e-11	17.6787
PDGFRB	0.587288	6.83892	7.71682	1.46019e-12	2.45044e-11	17.2965
C12orf35	-0.743986	5.73739	-7.71134	1.50601e-12	2.52455e-11	17.2959
SOX4	0.934303	7.98302	7.70739	1.53985e-12	2.57844e-11	17.2274
NXPH3	1.49348	0.822997	7.68222	1.77424e-12	2.96766e-11	17.766
PARP3	-0.845667	3.68264	-7.68202	1.77632e-12	2.96787e-11	17.3381
LOC401093	1.4896	2.28335	7.68153	1.78115e-12	2.97268e-11	17.5397
SEMA6C	1.30766	3.30156	7.68088	1.7877e-12	2.98035e-11	17.4075
PKD1	0.639464	5.90714	7.6806	1.79054e-12	2.98182e-11	17.117
RARRES1	-1.91469	6.16775	-7.67714	1.8257e-12	3.03705e-11	17.1137
PTRF	0.884976	7.90483	7.6742	1.85616e-12	3.08435e-11	17.0436
RASGRP4	-0.991814	0.0307052	-7.67331	1.86552e-12	3.09652e-11	17.7915
MAT2B	-0.604814	5.90943	-7.67184	1.88097e-12	3.11877e-11	17.0623
COL6A6	-2.438	-0.323143	-7.66641	1.93932e-12	3.21202e-11	17.7566
FCGR2A	-0.982831	5.52744	-7.66581	1.94579e-12	3.21922e-11	17.0547
PGBD1	1.04064	2.60051	7.66387	1.96712e-12	3.25098e-11	17.4059
LIME1	-1.43705	2.13994	-7.6609	2.00027e-12	3.30217e-11	17.4514
FAM168B	0.587241	7.18588	7.6593	2.01829e-12	3.32832e-11	16.9627
CCL7	-2.50587	-1.00447	-7.65077	2.11742e-12	3.48801e-11	17.7394
XRN1	-0.578222	5.64215	-7.6486	2.1434e-12	3.52699e-11	16.9527
PXDN	1.27794	7.56991	7.6439	2.20071e-12	3.61738e-11	16.8829
MARCO	-2.5188	2.66128	-7.64038	2.24457e-12	3.6855e-11	17.256
CHIT1	-3.93911	1.44169	-7.63997	2.24976e-12	3.69004e-11	17.4286
GBP3	-1.45259	4.63696	-7.63466	2.31783e-12	3.7976e-11	16.9635
ADA	-0.885539	3.5228	-7.63252	2.34592e-12	3.83948e-11	17.088
TMEM173	-0.759837	4.71661	-7.62755	2.41224e-12	3.94379e-11	16.9094
ARVCF	0.964791	3.90443	7.60374	2.75658e-12	4.50192e-11	16.8898
TSPAN6	0.833957	5.88221	7.59098	2.96089e-12	4.8304e-11	16.6203
SERPING1	-0.884922	8.0694	-7.58373	3.08354e-12	5.02512e-11	16.542
CDH19	3.92047	-1.30983	7.58322	3.09222e-12	5.03387e-11	17.2745
KAT2B	-0.868134	3.64115	-7.58086	3.13332e-12	5.09532e-11	16.7718
STAMBPL1	-1.26983	2.25759	-7.58043	3.141e-12	5.10237e-11	16.9881
C2orf82	4.70144	-1.01478	7.57377	3.26023e-12	5.28718e-11	17.2943
LYSMD2	-0.747391	3.48154	-7.57369	3.26172e-12	5.28718e-11	16.7568
FZD7	1.1726	6.23537	7.56271	3.46814e-12	5.61581e-11	16.4588
LBP	-4.46463	1.1313	-7.55903	3.5402e-12	5.7264e-11	17.0044
ASPHD2	-1.09566	1.9512	-7.5553	3.61483e-12	5.8409e-11	16.8928
TLR2	-1.08934	4.59672	-7.55496	3.62164e-12	5.8457e-11	16.5258
TLR6	-1.16726	1.6279	-7.55034	3.71645e-12	5.99238e-11	16.8981
FAM172A	0.567242	4.06092	7.54925	3.73908e-12	6.02249e-11	16.5514
SH2D3C	-0.701036	3.65514	-7.53733	3.99636e-12	6.43009e-11	16.5382
CLIC4	0.629633	8.30498	7.52988	4.16613e-12	6.69617e-11	16.243
TMEM98	1.40195	5.02315	7.52775	4.21586e-12	6.76895e-11	16.3533
CTGF	1.35273	8.10325	7.52155	4.36411e-12	6.9996e-11	16.2006
COL2A1	6.68419	1.62032	7.52131	4.37005e-12	7.00174e-11	16.7938
OPTN	-0.877619	7.01717	-7.51778	4.45685e-12	7.13331e-11	16.1841
STK17B	-0.77993	5.64398	-7.51518	4.52186e-12	7.22976e-11	16.2159
PNMAL1	2.16186	4.17439	7.51101	4.62834e-12	7.39223e-11	16.3734
NFKBIE	-0.755462	5.0131	-7.50609	4.75691e-12	7.58962e-11	16.2076
SORT1	0.94948	7.47778	7.50315	4.83564e-12	7.70714e-11	16.0984
HPSE	-1.13642	1.86082	-7.50165	4.87622e-12	7.7637e-11	16.6097
CXorf38	-0.680466	3.18842	-7.5006	4.90482e-12	7.80107e-11	16.4053
NUAK2	-1.2	2.86675	-7.4977	4.98467e-12	7.9198e-11	16.4478
MRC1	-1.82021	3.08494	-7.48954	5.21619e-12	8.279e-11	16.3619
GNG2	-0.907391	4.00835	-7.4844	5.36764e-12	8.5105e-11	16.1987
SLC2A5	-1.48149	2.72279	-7.4815	5.45489e-12	8.63984e-11	16.3741
MIA	2.91351	3.68339	7.48013	5.49673e-12	8.69705e-11	16.2701
FAM20A	-1.3916	3.87058	-7.47922	5.52448e-12	8.7319e-11	16.198
IKZF2	-0.965468	3.26954	-7.47762	5.57396e-12	8.80096e-11	16.2705
PMP22	0.835208	6.57237	7.46051	6.13021e-12	9.66921e-11	15.8869
PLCD3	1.17048	4.18137	7.45896	6.18345e-12	9.74309e-11	16.0585
PAX5	-3.08764	-1.9059	-7.44833	6.55939e-12	1.03248e-10	16.6801
KRT9	2.64496	-1.78477	7.44623	6.63652e-12	1.04354e-10	16.6582
SLC27A2	-1.93023	0.52425	-7.44414	6.71378e-12	1.0546e-10	16.4747
ETV4	1.96291	3.75538	7.44086	6.83717e-12	1.07287e-10	16.0244
GLCCI1	-1.00163	3.56267	-7.43852	6.92646e-12	1.08576e-10	16.0165
LIMD2	-0.985367	4.8252	-7.43674	6.99542e-12	1.09544e-10	15.8514
S100A8	-2.92432	4.39752	-7.43223	7.1728e-12	1.12207e-10	15.9478
GPR34	-1.10524	2.01879	-7.43096	7.22317e-12	1.12879e-10	16.1966
PHLDB1	0.723007	6.20822	7.42876	7.31193e-12	1.14149e-10	15.7139
GRAMD3	0.891234	4.92201	7.42548	7.44625e-12	1.16126e-10	15.7753
CD276	0.681704	7.23839	7.42354	7.52685e-12	1.17263e-10	15.6601
MGC12916	-1.67487	-1.2021	-7.42115	7.62709e-12	1.18703e-10	16.5137
AFF1	-0.738041	5.67632	-7.41872	7.73052e-12	1.2019e-10	15.6845
PPP1R16B	-1.4434	3.1257	-7.41693	7.80765e-12	1.21266e-10	15.9581
MMP14	0.756361	8.76922	7.40724	8.23839e-12	1.27825e-10	15.571
FAM189A2	1.89125	2.37352	7.40319	8.42551e-12	1.30595e-10	15.9918
C9orf95	-0.756023	3.93912	-7.39908	8.61943e-12	1.33465e-10	15.7394
DUSP5	-0.957507	4.47165	-7.39745	8.69749e-12	1.34537e-10	15.6745
PAM	0.899619	7.28067	7.39708	8.71521e-12	1.34674e-10	15.519
PLEKHA2	-0.977692	5.28886	-7.38884	9.12205e-12	1.40818e-10	15.5491
FAM159A	-1.41083	-1.15197	-7.38721	9.20459e-12	1.41948e-10	16.3299
EGFL6	-1.92698	2.41727	-7.38681	9.22503e-12	1.4212e-10	15.8906
SHANK2	1.21232	5.00983	7.38313	9.41504e-12	1.449e-10	15.5493
SKAP1	-1.58682	2.09766	-7.38183	9.48263e-12	1.45793e-10	15.9085
ABTB2	1.23363	4.107	7.37724	9.72684e-12	1.49397e-10	15.6125
CELF2	-1.25601	4.74587	-7.36514	1.03997e-11	1.59571e-10	15.4656
TMEM86A	-0.920894	3.57107	-7.36495	1.04105e-11	1.59575e-10	15.6239
SFRS13B	1.283	1.70785	7.35844	1.07917e-11	1.65252e-10	15.8448
PIK3R6	-1.15091	0.847097	-7.35565	1.09596e-11	1.67655e-10	15.966
RCN2	0.749702	6.37732	7.35481	1.10105e-11	1.68264e-10	15.3037
DDX58	-1.15873	5.65594	-7.35432	1.10403e-11	1.6855e-10	15.3348
TREX1	-0.780884	3.96454	-7.35119	1.12326e-11	1.71314e-10	15.478
ZNF74	0.665165	4.49591	7.3434	1.17262e-11	1.78664e-10	15.3644
C2orf89	-1.94941	0.507163	-7.33583	1.22262e-11	1.86095e-10	15.9025
CASKIN2	0.606344	5.3463	7.33233	1.24648e-11	1.89538e-10	15.2304
MAX	-0.426008	5.88922	-7.32317	1.31101e-11	1.99151e-10	15.142
TMEM176B	-1.17637	6.12465	-7.32011	1.33331e-11	2.02337e-10	15.1304
SLC29A3	-0.686477	3.78448	-7.31939	1.33866e-11	2.02946e-10	15.328
CCL4L2	-1.73424	1.99997	-7.31803	1.34874e-11	2.0427e-10	15.5911
ITGB1	0.663674	9.37155	7.3151	1.37067e-11	2.07385e-10	15.0714
TSHR	-2.45518	-1.68545	-7.29945	1.49404e-11	2.25828e-10	15.8876
NID1	0.858812	6.53309	7.29821	1.50427e-11	2.27147e-10	14.9979
PLSCR1	-0.936087	5.98322	-7.29689	1.51527e-11	2.28582e-10	15.0043
VSIG4	-1.38896	3.88981	-7.29167	1.55935e-11	2.34998e-10	15.1691
ARHGEF3	-0.710611	4.98153	-7.28836	1.58804e-11	2.39085e-10	15.0195
AQP5	3.23628	2.78313	7.28502	1.61747e-11	2.43276e-10	15.2889
MRC2	0.95025	6.97913	7.2828	1.63736e-11	2.46024e-10	14.9049
PRICKLE1	1.15245	5.35071	7.2766	1.69408e-11	2.54296e-10	14.9387
ACP2	-0.527917	5.8891	-7.26956	1.76091e-11	2.64067e-10	14.8533
HLA-DQB2	-2.10624	2.47831	-7.26458	1.80979e-11	2.7113e-10	15.2216
DAPP1	-1.07424	4.0693	-7.2637	1.81857e-11	2.72177e-10	14.9923
RASAL2	0.668757	5.74154	7.26311	1.82447e-11	2.72792e-10	14.8351
ITGA10	2.47416	1.86659	7.26073	1.84846e-11	2.76109e-10	15.3189
CSAG3	-3.36319	-1.83155	-7.25808	1.87558e-11	2.79884e-10	15.6242
PPFIA4	1.34161	1.84541	7.25485	1.90914e-11	2.84613e-10	15.2723
KIAA0754	0.98904	2.53608	7.24673	1.99608e-11	2.97284e-10	15.0955
IKBKE	-0.898183	4.446	-7.24465	2.01898e-11	3.00399e-10	14.839
SLC6A12	-1.85097	0.280689	-7.24302	2.03714e-11	3.02805e-10	15.4249
PARP11	-1.14993	3.05017	-7.2388	2.0848e-11	3.09587e-10	14.984
TNFSF13	-0.940597	4.72207	-7.23399	2.14049e-11	3.17547e-10	14.7542
SFRP1	1.99622	8.06613	7.23337	2.14781e-11	3.18324e-10	14.6446
KRT17	2.17461	7.21324	7.23203	2.16371e-11	3.20368e-10	14.6882
ARHGEF2	0.713465	7.19063	7.23023	2.18513e-11	3.23226e-10	14.6108
DST	1.04153	6.99683	7.22645	2.23081e-11	3.29661e-10	14.6027
KIF3C	0.923729	5.05277	7.22576	2.23931e-11	3.30596e-10	14.6782
RAB20	-0.946052	4.3735	-7.22507	2.24781e-11	3.3153e-10	14.7525
TLR9	-1.25538	0.90693	-7.21974	2.31441e-11	3.41022e-10	15.2255
MOV10	-0.605896	5.94348	-7.21711	2.34789e-11	3.45621e-10	14.5676
BLVRA	-0.797459	5.11127	-7.21682	2.35165e-11	3.4584e-10	14.6259
PRR13	-0.488458	6.41207	-7.21559	2.36761e-11	3.47851e-10	14.5415
LRP12	0.892302	4.50051	7.21539	2.37014e-11	3.47887e-10	14.6777
PDLIM7	0.68512	5.60692	7.21292	2.40242e-11	3.52286e-10	14.5729
IL4R	-0.722859	5.46048	-7.21028	2.43736e-11	3.57065e-10	14.5719
MYD88	-0.641414	6.36615	-7.19543	2.64378e-11	3.86932e-10	14.4365
PPP1R14A	2.08811	0.542678	7.19172	2.69794e-11	3.9448e-10	15.1338
TTYH1	3.55077	3.50081	7.187	2.76835e-11	4.04386e-10	14.7279
SPOCK1	1.47826	4.24915	7.18447	2.80698e-11	4.09637e-10	14.5677
MTMR2	0.696469	5.89136	7.18258	2.83607e-11	4.13486e-10	14.3872
ZFR	0.482954	6.98698	7.17488	2.95798e-11	4.30846e-10	14.3149
FOLR2	-1.40246	2.64986	-7.17142	3.01432e-11	4.38632e-10	14.7018
GEFT	0.814891	3.77084	7.16689	3.0898e-11	4.49187e-10	14.5123
UGCG	-0.715515	2.89042	-7.16548	3.11373e-11	4.52233e-10	14.6135
STARD5	-0.966313	1.70204	-7.15799	3.24359e-11	4.70645e-10	14.7914
ACTN4	0.771571	9.43638	7.14004	3.57715e-11	5.1855e-10	14.1245
PALLD	0.908131	7.53308	7.13345	3.70786e-11	5.36988e-10	14.0871
ZNF286A	0.648958	4.62807	7.13116	3.75449e-11	5.43223e-10	14.2063
ARAP2	-0.884392	4.15104	-7.13041	3.76967e-11	5.44902e-10	14.2522
POGZ	0.555996	7.02098	7.11723	4.05017e-11	5.84892e-10	14.0029
CDH13	1.01452	3.46175	7.11081	4.19422e-11	6.0512e-10	14.2593
DPYSL3	0.9989	7.26064	7.10959	4.22205e-11	6.08558e-10	13.9632
EMR2	-1.02685	3.33507	-7.10877	4.24085e-11	6.1069e-10	14.2446
CRYAB	2.07771	6.6167	7.10722	4.27684e-11	6.15291e-10	14.0066
FAAH2	-1.47174	2.46031	-7.09842	4.48624e-11	6.44807e-10	14.3342
SELP	-1.83449	0.823493	-7.0859	4.80216e-11	6.89564e-10	14.4683
FNDC4	1.30653	2.99112	7.08556	4.81099e-11	6.9018e-10	14.2115
RNF152	1.29706	1.55605	7.08452	4.8382e-11	6.9343e-10	14.4109
DSTYK	0.653185	5.46048	7.08174	4.91188e-11	7.03327e-10	13.8715
CCL11	-1.80271	-0.216952	-7.0767	5.04809e-11	7.22152e-10	14.5716
C15orf57	-0.591056	3.77294	-7.07587	5.07066e-11	7.247e-10	14.0102
DYNC1I1	1.94448	1.0973	7.07311	5.14717e-11	7.34944e-10	14.4026
MR1	-0.759024	3.13068	-7.06407	5.40602e-11	7.71181e-10	14.0516
DARC	-1.73825	1.80338	-7.05951	5.54137e-11	7.8975e-10	14.205
CASP14	-3.92953	-2.15299	-7.05912	5.55307e-11	7.90676e-10	14.5435
CALU	0.634715	8.58369	7.05406	5.7074e-11	8.11892e-10	13.6604
EFR3B	2.0526	2.07662	7.04543	5.98047e-11	8.49942e-10	14.1305
P2RX5	-1.51062	1.74636	-7.04283	6.06513e-11	8.61169e-10	14.1573
CASP7	-0.751252	4.95222	-7.03994	6.16098e-11	8.73964e-10	13.6856
KIAA1549	1.05803	4.65702	7.0335	6.37943e-11	9.04108e-10	13.6891
SCARF1	-0.539601	2.82333	-7.0315	6.44903e-11	9.13123e-10	13.9291
CSTA	-1.62483	3.02366	-7.02941	6.52216e-11	9.22619e-10	13.8947
FKBP9	0.717439	7.33178	7.02848	6.55514e-11	9.26423e-10	13.5245
ADAM11	1.46616	-0.735143	7.02451	6.69737e-11	9.45646e-10	14.3732
NACAD	1.68506	0.973608	7.02008	6.85981e-11	9.67685e-10	14.173
SBK1	1.06237	5.11561	7.01841	6.92173e-11	9.75515e-10	13.5744
ZFYVE26	-0.525093	5.11624	-7.01341	7.11164e-11	1.00135e-09	13.5296
TOMM20	0.66921	8.4706	7.01009	7.2403e-11	1.01853e-09	13.4247
SGCD	1.04106	2.82176	7.0089	7.28691e-11	1.02414e-09	13.8034
GPR155	-0.972635	2.93895	-6.9977	7.74115e-11	1.08697e-09	13.7233
CALCOCO2	-0.471918	6.31838	-6.99387	7.90276e-11	1.10864e-09	13.3583
HSD17B11	-0.788121	3.92492	-6.99348	7.91967e-11	1.10999e-09	13.5596
TRIM5	-0.957368	4.20425	-6.98068	8.48545e-11	1.1882e-09	13.4543
CCL22	-1.54776	2.21858	-6.97572	8.71544e-11	1.21928e-09	13.7154
ZNF532	0.710331	6.50876	6.97375	8.80868e-11	1.23119e-09	13.2488
PLXNC1	-0.845779	2.99283	-6.97245	8.87042e-11	1.23869e-09	13.5586
PLCE1	1.49703	3.55331	6.96521	9.22352e-11	1.28681e-09	13.4721
EMILIN2	-0.834055	4.30346	-6.95115	9.9486e-11	1.3867e-09	13.2833
DCHS1	0.85301	4.98016	6.9505	9.98359e-11	1.3903e-09	13.2305
MS4A14	-1.14266	0.577683	-6.94827	1.01038e-10	1.40576e-09	13.8149
NR3C1	-0.60506	5.49862	-6.94086	1.05145e-10	1.46157e-09	13.124
DGCR2	0.556752	7.06783	6.93769	1.06954e-10	1.48536e-09	13.0421
HSPC159	0.818171	5.06365	6.9336	1.09329e-10	1.51696e-09	13.1123
TNFRSF4	-0.977388	1.80484	-6.93127	1.10709e-10	1.53471e-09	13.5558
GPR109A	-1.62661	1.0463	-6.93032	1.11274e-10	1.54112e-09	13.6541
RNASE2	-1.4149	-0.57406	-6.92954	1.11744e-10	1.54623e-09	13.8491
TROVE2	0.523902	6.09424	6.92884	1.12165e-10	1.54995e-09	13.021
VCAN	0.863057	7.93977	6.92875	1.12216e-10	1.54995e-09	12.9986
DKK3	0.93002	4.8993	6.91703	1.19505e-10	1.64913e-09	13.0553
MXRA7	0.898327	6.46003	6.91461	1.21073e-10	1.66925e-09	12.9365
ARL10	1.04538	0.374086	6.90957	1.24391e-10	1.71344e-09	13.642
COL10A1	1.3999	5.11054	6.90835	1.25204e-10	1.72308e-09	13.0241
PHLPP1	0.982017	4.84028	6.90734	1.25889e-10	1.73095e-09	12.9928
CCDC64	-0.927959	3.549	-6.90664	1.26358e-10	1.73583e-09	13.1487
FXYD6	1.25073	5.18081	6.87866	1.46799e-10	2.01481e-09	12.8329
CYFIP2	-1.21702	4.4427	-6.87832	1.47067e-10	2.01667e-09	12.8882
PPP1R1B	2.7463	5.16179	6.87813	1.47216e-10	2.01691e-09	12.8953
AHNAK2	1.51213	5.63572	6.87763	1.47613e-10	2.02052e-09	12.8256
PLCB1	1.71122	3.42874	6.87596	1.48939e-10	2.03684e-09	13.0268
ODF3B	-0.982054	2.91603	-6.87252	1.51701e-10	2.07275e-09	13.0744
PSMA3	-0.496315	6.32256	-6.86901	1.54579e-10	2.11017e-09	12.6947
SOD2	-0.973875	8.41328	-6.86497	1.57962e-10	2.15442e-09	12.6568
MGAT4A	-0.856916	5.48888	-6.86424	1.58576e-10	2.16087e-09	12.7204
DENND3	-0.81941	4.33469	-6.85258	1.68777e-10	2.29781e-09	12.7592
CD47	-0.593253	7.20203	-6.84879	1.72227e-10	2.34269e-09	12.5725
PPM1K	-0.935131	3.44955	-6.84269	1.77926e-10	2.41804e-09	12.8183
KIRREL	1.10791	3.1223	6.83608	1.84319e-10	2.50269e-09	12.8454
VGLL4	0.756445	7.10079	6.83225	1.88125e-10	2.5521e-09	12.4874
ZNF462	0.863551	4.67834	6.82653	1.93957e-10	2.62887e-09	12.5864
ITGA6	1.1454	7.33801	6.82248	1.98192e-10	2.68388e-09	12.4443
CD1E	-2.10584	0.0850753	-6.82181	1.989e-10	2.69107e-09	13.1821
NGEF	1.56312	2.56165	6.81099	2.10705e-10	2.84678e-09	12.8282
OLFML2A	1.14936	4.78155	6.81092	2.10782e-10	2.84678e-09	12.5105
VPS37D	1.60678	1.12389	6.80449	2.18129e-10	2.94339e-09	13.0104
MEGF10	2.36432	1.25835	6.804	2.18693e-10	2.94785e-09	12.9436
C1QL1	2.35381	-0.727446	6.80387	2.18847e-10	2.94785e-09	13.1973
LRRC2	-1.40393	-1.45665	-6.79877	2.24872e-10	3.02632e-09	13.2418
ERRFI1	1.08979	6.67482	6.7972	2.26761e-10	3.04905e-09	12.3195
ATP8A1	-1.21502	3.42238	-6.79326	2.31571e-10	3.11098e-09	12.5793
MEF2A	0.666717	6.08958	6.78772	2.38486e-10	3.20105e-09	12.2868
DENND2A	1.49524	1.94319	6.78575	2.41002e-10	3.23197e-09	12.7912
PTPN21	0.74292	3.93922	6.77996	2.48531e-10	3.33001e-09	12.4481
C22orf29	0.692034	5.12576	6.77955	2.49073e-10	3.33434e-09	12.2947
FCGR2C	-1.27398	1.90228	-6.7752	2.54909e-10	3.40946e-09	12.7015
ARL11	-1.02963	1.62423	-6.76708	2.6614e-10	3.55655e-09	12.7304
TRO	1.71892	2.50589	6.76687	2.66433e-10	3.55735e-09	12.6028
SLC6A1	1.3281	-0.499398	6.7625	2.72693e-10	3.63774e-09	12.9806
IFT140	0.700869	4.43887	6.75886	2.78017e-10	3.70551e-09	12.2587
CHPF	0.689287	7.10291	6.75397	2.85323e-10	3.79956e-09	12.0793
SGPP1	-0.810456	3.66342	-6.75369	2.85735e-10	3.80173e-09	12.3304
CELSR2	1.02419	6.00721	6.75341	2.86169e-10	3.80417e-09	12.117
CYB561D2	-0.713172	3.97417	-6.75087	2.90045e-10	3.85233e-09	12.2765
PMEPA1	0.981793	7.1562	6.75033	2.90881e-10	3.86007e-09	12.0603
GDF1	2.60892	-2.67544	6.75002	2.91355e-10	3.86299e-09	13.0444
USP18	-1.05567	4.83932	-6.74384	3.01061e-10	3.98821e-09	12.1315
SOCS5	0.571476	5.343	6.73722	3.11812e-10	4.12703e-09	12.0573
NRTN	1.8016	0.863577	6.73693	3.12298e-10	4.12988e-09	12.652
FAM171A2	1.30486	1.92652	6.73531	3.14985e-10	4.16179e-09	12.5164
TMEM59L	2.11683	-1.03104	6.73209	3.20408e-10	4.22977e-09	12.881
IFIT1	-1.76742	5.35355	-6.72989	3.24153e-10	4.27551e-09	12.0407
LAMB2	0.798192	7.29594	6.72774	3.27867e-10	4.32075e-09	11.9402
COL5A1	0.745481	8.06275	6.7257	3.3143e-10	4.36393e-09	11.9296
ZNF697	0.978988	3.31829	6.72522	3.32272e-10	4.37123e-09	12.2463
TDO2	-1.84776	1.92616	-6.72049	3.40694e-10	4.47815e-09	12.4086
CASKIN1	1.79792	-0.602604	6.71959	3.42321e-10	4.49565e-09	12.7726
CHADL	1.45068	1.12948	6.71732	3.46465e-10	4.54615e-09	12.541
TEC	-0.895265	0.888162	-6.71698	3.47083e-10	4.55034e-09	12.5717
RILPL2	-0.631854	3.94758	-6.71557	3.49692e-10	4.5806e-09	12.0837
CRAT	-1.25294	5.03881	-6.71015	3.59849e-10	4.70959e-09	11.9723
FSCN1	1.12162	7.31173	6.70983	3.60472e-10	4.7137e-09	11.8493
EXTL1	3.17734	1.22707	6.70789	3.64182e-10	4.75813e-09	12.4624
BMPR2	0.436282	6.76281	6.70729	3.65347e-10	4.76925e-09	11.8436
HLA-G	-1.83604	2.11661	-6.70042	3.78846e-10	4.94123e-09	12.2917
CAMSAP1L1	0.575615	6.12981	6.69945	3.80804e-10	4.96252e-09	11.8197
MGAT1	-0.450698	7.29325	-6.69443	3.91023e-10	5.09077e-09	11.7637
CNIH3	1.14063	1.10091	6.69429	3.91314e-10	5.09077e-09	12.4298
FAT3	1.73298	-1.01434	6.68689	4.06905e-10	5.28907e-09	12.6339
2020-03-03	1.25437	2.66878	6.68387	4.13445e-10	5.36949e-09	12.1115
MEGF8	0.719694	5.55589	6.67781	4.26892e-10	5.5394e-09	11.7392
C6orf225	0.904708	2.86046	6.6748	4.33708e-10	5.62305e-09	12.0638
LAMC2	1.68242	6.34418	6.66712	4.51629e-10	5.85043e-09	11.6853
JSRP1	-2.69225	-1.48201	-6.65929	4.70663e-10	6.0918e-09	12.5256
ARSE	1.71706	1.24748	6.65528	4.80707e-10	6.21652e-09	12.2025
FLVCR2	-0.997983	3.13172	-6.65382	4.84423e-10	6.25926e-09	11.8973
OSTalpha	-1.69281	-0.230455	-6.64621	5.04211e-10	6.50554e-09	12.3485
TIMD4	-2.3424	-1.84866	-6.64616	5.04339e-10	6.50554e-09	12.4834
MFAP3L	1.23003	4.24542	6.64499	5.07447e-10	6.5401e-09	11.7079
ITIH5L	3.41903	-0.622739	6.64458	5.08544e-10	6.54868e-09	12.3599
ITGA11	1.05659	4.99912	6.64062	5.19274e-10	6.68121e-09	11.6129
C5AR1	-0.948109	3.56027	-6.63902	5.23655e-10	6.73188e-09	11.7491
DSG2	0.854881	7.76884	6.6355	5.33441e-10	6.85191e-09	11.4656
CREB3L2	0.802359	7.64313	6.63249	5.41938e-10	6.95517e-09	11.4445
MX2	-1.22259	5.13623	-6.62712	5.57461e-10	7.14837e-09	11.5111
VPREB3	-1.89738	-0.552298	-6.6264	5.59566e-10	7.16933e-09	12.2693
UCP2	-1.20046	6.6804	-6.62501	5.63681e-10	7.21597e-09	11.4185
BCL3	-0.766122	5.62888	-6.62159	5.73903e-10	7.34065e-09	11.4339
LRIG3	0.965032	4.68304	6.62112	5.75313e-10	7.35251e-09	11.5237
ARHGDIB	-0.899939	7.55022	-6.6192	5.81128e-10	7.42059e-09	11.3747
CD70	-1.8049	-0.571939	-6.59803	6.49407e-10	8.28552e-09	12.1292
C2CD4D	1.18434	0.899462	6.59001	6.77275e-10	8.63384e-09	11.8977
SEL1L3	-1.06616	5.771	-6.58908	6.8061e-10	8.6691e-09	11.2719
PAG1	-0.932538	4.02675	-6.58551	6.93462e-10	8.8254e-09	11.4117
RCAN1	1.08874	6.48898	6.57715	7.2447e-10	9.21233e-09	11.1822
PIPOX	-1.3284	-0.103314	-6.57168	7.45526e-10	9.47217e-09	11.9508
FARP1	0.984722	7.3204	6.56994	7.52326e-10	9.55058e-09	11.1229
CSDC2	1.97059	-0.574186	6.56451	7.73989e-10	9.8174e-09	11.9803
JAG2	0.83662	5.07188	6.56105	7.88131e-10	9.98847e-09	11.17
TPP1	-0.53218	7.26342	-6.54678	8.49155e-10	1.07529e-08	11.0015
STON1	1.00553	4.06088	6.54503	8.56934e-10	1.08424e-08	11.2014
PTPRZ1	3.67553	0.699326	6.54458	8.58968e-10	1.08591e-08	11.6492
MAMLD1	1.4481	3.3848	6.54423	8.60515e-10	1.08696e-08	11.29
FCGR3B	-2.44446	-0.952581	-6.54285	8.66719e-10	1.09389e-08	11.8897
CPVL	-1.09399	4.40278	-6.54237	8.68934e-10	1.09578e-08	11.1541
MFSD1	-0.470714	6.48875	-6.53574	8.99488e-10	1.13337e-08	10.9579
SRPX2	0.85327	3.54348	6.53457	9.04989e-10	1.13936e-08	11.2307
VOPP1	-0.926205	5.88033	-6.53379	9.08679e-10	1.14306e-08	10.9776
TGFB1	-0.519207	5.33733	-6.53331	9.10963e-10	1.14498e-08	11.007
CC2D2A	0.714076	3.25162	6.52819	9.35619e-10	1.17426e-08	11.2218
PPP2R2B	-1.41237	-0.658537	-6.52816	9.358e-10	1.17426e-08	11.7749
CTSF	0.933741	5.62788	6.52616	9.45573e-10	1.18555e-08	10.9581
CD1B	-2.66676	-2.24678	-6.52583	9.47231e-10	1.18665e-08	11.8759
SLC27A6	2.51831	0.598382	6.51362	1.00945e-09	1.26356e-08	11.5334
DAPK3	0.556741	5.51237	6.5089	1.03454e-09	1.29389e-08	10.8706
WDFY1	-0.542695	5.79398	-6.50373	1.06278e-09	1.32813e-08	10.8227
VKORC1	0.572084	6.50301	6.50335	1.06484e-09	1.32961e-08	10.7913
GJC1	1.14144	3.95511	6.49862	1.09139e-09	1.36164e-08	10.9949
HMOX1	-1.02321	5.6316	-6.49751	1.09771e-09	1.36841e-08	10.8043
RASSF8	0.986973	3.81602	6.49732	1.0988e-09	1.36865e-08	10.993
COPZ2	0.78589	3.00853	6.49675	1.10206e-09	1.37158e-08	11.1264
ST13	0.439892	7.92093	6.49174	1.13115e-09	1.40608e-08	10.7163
ST6GALNAC4	-0.924025	3.9118	-6.49166	1.13163e-09	1.40608e-08	10.9495
C20orf112	0.715612	5.70395	6.49114	1.13469e-09	1.40874e-08	10.7667
RAB8A	-0.45463	6.59591	-6.48371	1.17933e-09	1.46296e-08	10.6857
TMEM121	1.30938	1.08104	6.48212	1.18915e-09	1.47394e-08	11.3516
COL9A2	1.77167	4.18763	6.48186	1.19073e-09	1.4747e-08	10.8835
UNC119B	0.71727	5.21186	6.4817	1.19175e-09	1.47477e-08	10.7518
EIF2AK2	-0.754978	5.17826	-6.48068	1.19808e-09	1.4814e-08	10.7479
C6orf97	-0.96028	0.520982	-6.47846	1.21194e-09	1.49731e-08	11.3803
ITGB5	0.750563	7.05244	6.47782	1.21602e-09	1.50114e-08	10.6573
KCTD10	0.448623	6.29139	6.4753	1.23203e-09	1.51967e-08	10.6536
GRB2	-0.379518	7.42118	-6.47392	1.24088e-09	1.52935e-08	10.6263
DACT3	1.09587	1.7822	6.4711	1.25917e-09	1.55063e-08	11.182
RFTN1	-0.814457	5.07374	-6.46938	1.27047e-09	1.56328e-08	10.6974
ARRDC2	-0.753808	5.02328	-6.46753	1.28272e-09	1.57709e-08	10.693
C12orf59	-1.26815	0.0395945	-6.46491	1.30026e-09	1.59735e-08	11.3773
KCNQ4	1.48776	0.337069	6.45122	1.39591e-09	1.71347e-08	11.2382
KRT6B	2.10005	5.90722	6.44534	1.4391e-09	1.76507e-08	10.6052
FAS	-0.950801	3.99778	-6.43755	1.4983e-09	1.8362e-08	10.6476
ALS2CR4	0.637228	5.14121	6.43667	1.50513e-09	1.84309e-08	10.5246
GSTA1	3.69215	0.0270737	6.43594	1.51086e-09	1.84861e-08	11.1801
LDOC1L	0.584446	5.60026	6.43552	1.51412e-09	1.85004e-08	10.488
MPL	1.07784	-0.345523	6.43548	1.51446e-09	1.85004e-08	11.3005
DGCR14	0.458822	4.54966	6.43464	1.52103e-09	1.85658e-08	10.5684
MEX3A	0.93818	6.41915	6.42983	1.5594e-09	1.9019e-08	10.4368
ST3GAL6	0.922083	3.33407	6.42725	1.58032e-09	1.92586e-08	10.7024
MYH9	0.664387	10.53	6.42601	1.59049e-09	1.93671e-08	10.3963
IFI6	-1.59994	7.4793	-6.42452	1.60277e-09	1.9501e-08	10.3845
MREG	-0.766951	4.45071	-6.42419	1.60551e-09	1.95187e-08	10.5305
TET1	0.966768	2.52978	6.42324	1.61346e-09	1.95997e-08	10.8075
CYBA	-0.834302	6.21607	-6.42059	1.63571e-09	1.98542e-08	10.3853
CFH	-0.713905	5.37206	-6.41078	1.72071e-09	2.08693e-08	10.3871
BMP2K	-0.628293	3.93564	-6.41062	1.72213e-09	2.08698e-08	10.5181
TNFRSF25	-0.942324	1.96454	-6.40969	1.73041e-09	2.09535e-08	10.8464
CARD8	-0.515959	4.58086	-6.40909	1.73579e-09	2.09914e-08	10.4317
DENND4A	-0.524119	4.15944	-6.40897	1.73692e-09	2.09914e-08	10.4796
ELF5	1.97525	5.68085	6.40888	1.73768e-09	2.09914e-08	10.4002
WDR35	0.706547	4.43328	6.40837	1.74228e-09	2.10303e-08	10.451
C14orf159	-0.863458	4.28522	-6.40749	1.75017e-09	2.11088e-08	10.47
ARMCX2	1.20552	4.9999	6.40547	1.76854e-09	2.1309e-08	10.3935
S100B	2.02082	3.43492	6.40536	1.76957e-09	2.1309e-08	10.5848
ADAMTS7	0.921903	3.33368	6.40423	1.77992e-09	2.14167e-08	10.6044
MTMR12	0.760959	6.26565	6.40161	1.80413e-09	2.16909e-08	10.2888
SLC25A22	-0.725646	5.08713	-6.39316	1.88453e-09	2.26397e-08	10.3133
DNER	2.68098	0.602537	6.38803	1.93504e-09	2.32281e-08	10.8591
NFATC2	-1.0495	0.856444	-6.38783	1.93701e-09	2.32335e-08	10.8532
C17orf44	-0.772732	0.918639	-6.38282	1.98766e-09	2.38221e-08	10.8621
CNOT6L	-0.529138	5.5075	-6.37833	2.03422e-09	2.4361e-08	10.1995
SPPL2A	-0.57491	5.05309	-6.37719	2.04622e-09	2.44855e-08	10.232
CNN1	1.50309	3.10758	6.37637	2.05485e-09	2.45694e-08	10.5068
N4BP2L1	-0.838842	3.14441	-6.37276	2.09335e-09	2.50101e-08	10.4421
SLC38A6	-0.604785	2.72077	-6.36901	2.13418e-09	2.54779e-08	10.5106
LOC729234	0.868121	1.90094	6.36759	2.14984e-09	2.56448e-08	10.6179
KALRN	1.14446	3.98317	6.36561	2.17181e-09	2.58866e-08	10.3029
SDHB	-0.499757	6.19977	-6.36528	2.17549e-09	2.59101e-08	10.0953
RLBP1	3.50607	-2.74206	6.36055	2.22916e-09	2.6515e-08	11.0685
STK4	-0.468618	5.73828	-6.36049	2.22976e-09	2.6515e-08	10.0952
LEPREL2	1.3219	4.66701	6.35729	2.26683e-09	2.69348e-08	10.193
HS3ST3B1	-1.26528	-1.24494	-6.35608	2.2809e-09	2.70756e-08	10.9653
BCL11B	-1.34288	2.95866	-6.35597	2.28224e-09	2.70756e-08	10.3764
MATK	-1.58881	1.72344	-6.35086	2.34298e-09	2.77745e-08	10.5731
ZNF101	-0.676205	2.75477	-6.34809	2.37655e-09	2.81506e-08	10.3884
TMEM62	-0.639437	4.40576	-6.34367	2.4311e-09	2.87743e-08	10.1287
DLX1	2.61127	-1.94047	6.33345	2.5621e-09	3.03013e-08	10.9197
BCMO1	-2.20402	-2.522	-6.32759	2.64029e-09	3.12018e-08	10.9129
CD209	-1.44064	1.7137	-6.32689	2.64981e-09	3.12899e-08	10.4522
ZNF267	-0.469969	4.37687	-6.32559	2.66753e-09	3.14748e-08	10.0299
C21orf63	-1.22894	3.76772	-6.32384	2.69146e-09	3.17326e-08	10.1105
SOX8	2.48336	2.38236	6.31831	2.76889e-09	3.26201e-08	10.2842
ACRBP	-0.920554	0.177592	-6.31475	2.81987e-09	3.3195e-08	10.6221
TSPAN17	-0.626209	5.50923	-6.3096	2.89529e-09	3.40565e-08	9.85376
EPB41L3	-1.1124	4.41973	-6.27808	3.40168e-09	3.99566e-08	9.80741
S1PR1	-0.559197	3.84197	-6.27805	3.40213e-09	3.99566e-08	9.8755
TRIM38	-0.830866	4.99764	-6.27282	3.49419e-09	4.10062e-08	9.70553
CISH	-0.940901	4.2711	-6.27044	3.5368e-09	4.14743e-08	9.78738
EPHB1	1.84526	2.45505	6.26946	3.55459e-09	4.16508e-08	10.0315
TUFT1	0.9112	5.52479	6.26425	3.65042e-09	4.27408e-08	9.63311
SYK	-0.93014	5.36977	-6.26238	3.68536e-09	4.31168e-08	9.63024
ACCN2	1.28669	2.47049	6.26212	3.69015e-09	4.31397e-08	10.016
RNF19B	-0.571527	5.57276	-6.25573	3.81249e-09	4.45117e-08	9.58082
C4orf33	-0.761747	3.09627	-6.25568	3.81337e-09	4.45117e-08	9.87763
CD55	0.783838	6.33906	6.25545	3.81796e-09	4.45312e-08	9.54679
MCOLN2	-1.08033	2.24425	-6.24562	4.01401e-09	4.6782e-08	9.95087
UNC80	2.62673	-2.03288	6.24469	4.03304e-09	4.69678e-08	10.4752
MAPK4	2.36393	1.71524	6.24244	4.07936e-09	4.7471e-08	10.0185
PLP1	3.38886	-0.488801	6.24229	4.08255e-09	4.74717e-08	10.3
DDAH2	0.697331	6.34371	6.24054	4.11913e-09	4.78605e-08	9.46974
IL1RN	-1.34043	3.32232	-6.23707	4.19239e-09	4.86746e-08	9.75317
SRF	0.57742	6.55471	6.23535	4.22927e-09	4.90653e-08	9.43494
P2RY6	-1.08692	2.77809	-6.23371	4.26476e-09	4.94393e-08	9.8256
CNDP2	-0.663796	7.5502	-6.23292	4.28192e-09	4.96006e-08	9.4098
ERF	0.653066	5.71724	6.23266	4.28753e-09	4.96277e-08	9.45573
EXTL2	0.612909	3.97804	6.23114	4.32082e-09	4.99751e-08	9.61644
VEZF1	0.50253	5.83478	6.22885	4.37144e-09	5.05222e-08	9.43637
SLC37A2	-1.00025	3.71317	-6.22794	4.39179e-09	5.07188e-08	9.65106
KDELR3	0.984107	5.58454	6.22734	4.40519e-09	5.0835e-08	9.44776
ARHGEF9	0.813323	5.39909	6.2253	4.45113e-09	5.13262e-08	9.44851
KRT23	1.87832	5.98229	6.22023	4.56736e-09	5.26267e-08	9.4514
ALPK1	-0.659966	4.63102	-6.21996	4.57345e-09	5.26569e-08	9.47331
MORC2	0.517358	6.32549	6.21592	4.66831e-09	5.37085e-08	9.3436
IFITM3	-0.89691	8.80564	-6.20797	4.86073e-09	5.588e-08	9.28852
AGPAT1	0.455977	6.71919	6.20646	4.89806e-09	5.62668e-08	9.28723
GPR55	-1.85923	0.124976	-6.20566	4.91805e-09	5.64537e-08	10.0503
PHLDA3	1	4.84568	6.20547	4.92283e-09	5.6466e-08	9.41477
FOXP4	0.836082	7.32332	6.20371	4.96693e-09	5.69165e-08	9.26886
CHN2	-1.21483	0.746937	-6.2036	4.96959e-09	5.69165e-08	9.98396
TBX2	0.684432	2.75088	6.20293	4.98646e-09	5.70669e-08	9.68188
DGCR8	0.379428	5.43475	6.2017	5.01769e-09	5.73811e-08	9.31456
SPRY2	1.02816	3.68067	6.19716	5.13458e-09	5.86737e-08	9.499
MACF1	0.5021	8.02655	6.19367	5.22632e-09	5.96773e-08	9.21612
OBSL1	0.994023	6.36268	6.19184	5.27503e-09	6.01884e-08	9.23254
ELMO1	-0.890936	4.20085	-6.18984	5.3289e-09	6.07154e-08	9.38121
TICAM2	-0.699	2.64794	-6.18982	5.32921e-09	6.07154e-08	9.61536
GPR109B	-1.476	-0.743305	-6.18585	5.43764e-09	6.19045e-08	10.0896
NOD2	-1.01044	3.14545	-6.17802	5.65761e-09	6.43606e-08	9.47211
ITGAE	-0.657531	3.85896	-6.17621	5.70968e-09	6.49044e-08	9.35427
GPC1	1.06723	5.8156	6.17409	5.77122e-09	6.5555e-08	9.17943
ISM1	1.42549	2.57262	6.17374	5.78137e-09	6.55689e-08	9.5521
CDK2AP1	0.6579	8.21212	6.17367	5.78334e-09	6.55689e-08	9.11557
RNF44	-0.576045	5.77774	-6.1736	5.78537e-09	6.55689e-08	9.15347
FAT1	0.941028	7.84374	6.17221	5.82628e-09	6.59835e-08	9.11359
CPNE5	-1.34048	2.34915	-6.17121	5.85578e-09	6.62683e-08	9.57619
DLX2	2.64267	-2.60096	6.17104	5.86091e-09	6.6277e-08	10.1608
GALNT13	2.02913	0.995575	6.16973	5.89973e-09	6.66665e-08	9.70143
SIGIRR	-0.749157	4.30017	-6.16368	6.08302e-09	6.86866e-08	9.2501
DCK	-0.53749	4.95908	-6.15904	6.22745e-09	7.02654e-08	9.14267
SLC29A1	1.01003	6.87904	6.156	6.32402e-09	7.13021e-08	9.04143
PRKAB2	0.751844	4.89978	6.15557	6.33776e-09	7.14017e-08	9.13927
RAMP3	-0.766417	3.22629	-6.15543	6.34224e-09	7.14017e-08	9.35337
CADM1	1.17214	5.51434	6.15517	6.35042e-09	7.1441e-08	9.09438
SMPDL3A	-1.004	3.2641	-6.15431	6.37825e-09	7.17011e-08	9.33565
C12orf53	1.93564	-1.42484	6.15151	6.46887e-09	7.26662e-08	9.99557
PLOD1	0.739374	8.42092	6.14268	6.76385e-09	7.59237e-08	8.96173
OSR1	2.10213	2.63631	6.13213	7.13355e-09	8.00146e-08	9.32024
PDE3B	-1.23232	2.33897	-6.13055	7.19062e-09	8.05954e-08	9.37361
MICAL3	0.63085	5.82004	6.12513	7.3895e-09	8.27634e-08	8.91909
MPRIP	0.495724	6.57447	6.12323	7.46075e-09	8.35e-08	8.87738
SLC4A3	0.894004	3.65816	6.12207	7.5045e-09	8.39216e-08	9.1341
GK	-0.821879	2.95385	-6.12172	7.51755e-09	8.39216e-08	9.22042
LOX	0.777111	5.3607	6.12158	7.52284e-09	8.39216e-08	8.94474
BRSK1	1.17969	2.12455	6.12155	7.52389e-09	8.39216e-08	9.36315
ZNF671	-1.00791	1.36882	-6.1215	7.52598e-09	8.39216e-08	9.4873
ELF4	-0.757877	5.35612	-6.11669	7.71053e-09	8.59166e-08	8.91014
APOL4	-1.63586	3.27394	-6.11494	7.77879e-09	8.66137e-08	9.14085
SPG11	-0.465598	5.6701	-6.11426	7.80527e-09	8.68451e-08	8.87301
MAP4K5	0.517296	5.62739	6.11374	7.8256e-09	8.70076e-08	8.87247
C22orf23	0.872024	1.61145	6.10975	7.98428e-09	8.8707e-08	9.39925
C13orf31	-0.595111	3.69017	-6.10818	8.04757e-09	8.9345e-08	9.0441
CD101	-1.03933	1.26682	-6.10718	8.08834e-09	8.97322e-08	9.4326
PRELID1	-0.547986	6.80353	-6.10664	8.11027e-09	8.991e-08	8.79071
ADAMTS12	0.936716	2.82028	6.10582	8.14377e-09	9.02157e-08	9.17951
PDLIM3	1.28998	4.55306	6.10543	8.15976e-09	9.03271e-08	8.94878
PDGFD	0.759391	3.21372	6.10457	8.19536e-09	9.06552e-08	9.11349
TFPI2	-1.96269	0.563902	-6.10226	8.29096e-09	9.16461e-08	9.48946
HMGA2	2.1898	-1.50968	6.10167	8.31553e-09	9.1851e-08	9.72007
RUNX1	0.571695	7.1198	6.10013	8.37998e-09	9.24958e-08	8.7548
NCK1	-0.489225	5.32939	-6.09895	8.43015e-09	9.29821e-08	8.81594
HLA-L	-0.994567	0.802895	-6.0985	8.44908e-09	9.31234e-08	9.46861
KCNN3	-1.44325	0.65136	-6.09378	8.65176e-09	9.52883e-08	9.46557
AKAP1	0.670411	6.62641	6.09264	8.70147e-09	9.57665e-08	8.72953
NFKB1	-0.579281	6.02021	-6.08999	8.81794e-09	9.69783e-08	8.73355
NT5DC2	0.819558	6.50076	6.08934	8.84705e-09	9.72281e-08	8.71597
FCHSD2	-0.534598	5.22374	-6.08606	8.99388e-09	9.87705e-08	8.75847
ADORA3	-0.984004	2.35595	-6.08362	9.10445e-09	9.99127e-08	9.13745
ADAP1	-1.2257	2.55922	-6.08348	9.11121e-09	9.99148e-08	9.12796
MIB1	0.507821	6.36789	6.08034	9.25557e-09	1.01425e-07	8.67935
PTPRE	-0.572783	4.10452	-6.07962	9.28915e-09	1.0172e-07	8.84585
RGS19	-0.485619	4.36267	-6.0794	9.29948e-09	1.01759e-07	8.81021
AEBP1	0.691515	8.62324	6.07605	9.45689e-09	1.03408e-07	8.6363
GRK6	-0.557359	5.66634	-6.07171	9.66508e-09	1.05608e-07	8.65837
CCKBR	3.25249	-1.00336	6.06569	9.96112e-09	1.08765e-07	9.46425
PAOX	-0.733857	2.08138	-6.06415	1.00385e-08	1.09531e-07	9.10477
SUN2	0.621346	7.60911	6.06282	1.01053e-08	1.10181e-07	8.57
PLXNB1	0.606053	6.24756	6.06096	1.01998e-08	1.11132e-07	8.58127
DIRAS1	1.48795	4.12853	6.05963	1.0268e-08	1.11794e-07	8.77266
LMNA	0.615218	9.06157	6.05931	1.02847e-08	1.11897e-07	8.55386
CYTH2	0.485129	6.11225	6.05716	1.03961e-08	1.13027e-07	8.56691
FNDC5	1.50393	0.0417588	6.0539	1.05669e-08	1.14803e-07	9.38237
BOC	1.20395	5.01608	6.05213	1.0661e-08	1.15743e-07	8.6387
SAR1B	-0.492195	4.60411	-6.05162	1.06884e-08	1.15953e-07	8.65423
ETV5	1.03271	4.77796	6.05148	1.06957e-08	1.15953e-07	8.64708
SPEG	1.33604	4.29032	6.05115	1.07132e-08	1.16061e-07	8.71254
MAFB	-0.709947	5.69155	-6.04676	1.0951e-08	1.18553e-07	8.5391
CECR5	0.561267	5.36366	6.04643	1.09695e-08	1.18669e-07	8.55725
LAMA4	0.676038	6.36487	6.04197	1.12167e-08	1.21257e-07	8.49362
C2orf88	1.41483	2.0641	6.03692	1.15032e-08	1.24236e-07	8.94038
SLC22A17	0.948302	3.80789	6.03683	1.15086e-08	1.24236e-07	8.70084
SCUBE3	2.51191	2.49813	6.03592	1.1561e-08	1.24713e-07	8.86081
CMTM5	2.951	-3.2129	6.03426	1.16576e-08	1.25666e-07	9.4807
HPGD	-2.17023	0.908875	-6.03078	1.18618e-08	1.27776e-07	9.09324
SLC47A1	-1.36545	0.398531	-6.02822	1.20144e-08	1.29329e-07	9.16134
PAPLN	-1.0637	3.25149	-6.02778	1.20408e-08	1.29522e-07	8.72295
HDAC5	0.512938	6.04053	6.02736	1.20661e-08	1.29702e-07	8.42939
STX17	-0.453109	5.349	-6.01951	1.2548e-08	1.34787e-07	8.42429
FAM176A	1.07548	2.82645	6.01616	1.27593e-08	1.3696e-07	8.7464
KCTD12	-0.645227	6.23323	-6.016	1.27695e-08	1.36973e-07	8.36889
KCNK2	1.88558	1.90923	6.01569	1.27895e-08	1.37091e-07	8.88842
FAM105A	-0.724048	3.69672	-6.01411	1.28904e-08	1.38075e-07	8.57538
FAM69A	-0.757789	3.19803	-6.0137	1.29171e-08	1.38264e-07	8.66236
NHSL1	0.761039	4.83369	6.01024	1.31417e-08	1.40557e-07	8.42532
TMEM132E	2.99796	-0.82514	6.00996	1.31598e-08	1.40557e-07	9.24088
ACAN	2.37733	2.77002	6.00992	1.3163e-08	1.40557e-07	8.75417
RENBP	-1.07002	3.07873	-6.00983	1.31683e-08	1.40557e-07	8.67956
HEYL	0.872923	3.67581	6.00834	1.32665e-08	1.41506e-07	8.57892
DNAL4	0.540617	4.83236	6.00492	1.34946e-08	1.43825e-07	8.39944
OTOF	-1.92982	-1.7574	-6.0048	1.35028e-08	1.43825e-07	9.30223
MITD1	-0.531304	3.5951	-6.00303	1.36225e-08	1.44999e-07	8.54162
DMXL2	-0.611084	4.50528	-6.00037	1.3804e-08	1.46827e-07	8.41024
CYP21A2	-1.95016	-0.0343383	-5.99823	1.39518e-08	1.48297e-07	9.10349
MOBKL2C	-0.523719	4.09729	-5.99758	1.39972e-08	1.48675e-07	8.44796
SVIL	0.776371	6.70715	5.99634	1.40838e-08	1.4949e-07	8.25898
HSPB2	1.55751	1.64279	5.99517	1.41664e-08	1.50262e-07	8.83276
IL12A	-1.75174	-0.661952	-5.99176	1.44088e-08	1.52727e-07	9.12638
TMEM176A	-1.05474	4.97109	-5.9916	1.44198e-08	1.52737e-07	8.32992
CADM4	0.948671	5.16314	5.99113	1.44537e-08	1.5299e-07	8.30937
AGXT2L2	-0.590493	3.65605	-5.98842	1.46502e-08	1.54962e-07	8.47103
RELT	-0.536536	3.80012	-5.98611	1.48192e-08	1.56641e-07	8.42973
ENPP1	1.30277	4.39704	5.98035	1.525e-08	1.61083e-07	8.35335
CARD9	-1.01859	2.29504	-5.98	1.52762e-08	1.61248e-07	8.65626
LRP4	1.22812	1.91835	5.97731	1.54821e-08	1.63307e-07	8.72208
CRLF1	3.16123	1.89744	5.97541	1.56286e-08	1.6468e-07	8.71568
ZMYND15	-0.972407	2.004	-5.97534	1.56339e-08	1.6468e-07	8.67851
RND2	1.72773	1.13714	5.97272	1.58392e-08	1.66728e-07	8.79671
TMEM51	-0.657731	4.37214	-5.97244	1.58607e-08	1.66839e-07	8.28986
SLC44A2	0.61919	8.45618	5.97022	1.60367e-08	1.68574e-07	8.11626
ALPK2	-0.990886	1.11332	-5.96926	1.61132e-08	1.69261e-07	8.77233
CH25H	-1.11588	0.701218	-5.96613	1.6366e-08	1.71797e-07	8.82579
LILRA2	-1.08955	0.112281	-5.964	1.65399e-08	1.73504e-07	8.90502
FAM69B	0.852874	3.11945	5.9552	1.7278e-08	1.81121e-07	8.40391
TMEM37	-0.793429	2.45615	-5.95428	1.73567e-08	1.81821e-07	8.49821
ITGA2	1.0526	4.64692	5.95247	1.75134e-08	1.83337e-07	8.18851
MOBKL1B	-0.413688	5.50625	-5.95144	1.76023e-08	1.8414e-07	8.08464
GATAD2B	0.505796	6.25909	5.949	1.7817e-08	1.86259e-07	8.03758
PION	-0.681876	3.64124	-5.94825	1.78831e-08	1.86821e-07	8.26449
LRP1	0.499275	7.9374	5.94795	1.79101e-08	1.86975e-07	8.00987
ESR1	-1.66815	1.93836	-5.94442	1.82255e-08	1.90137e-07	8.51635
RAB27A	-0.562331	4.5429	-5.94385	1.82776e-08	1.9055e-07	8.13274
SAT1	-0.800632	7.90424	-5.94173	1.84697e-08	1.92421e-07	7.97724
SCN4B	1.15804	1.70747	5.94153	1.84886e-08	1.92464e-07	8.57476
RCOR2	1.37272	3.29659	5.94141	1.84991e-08	1.92464e-07	8.29397
TM6SF1	-0.65162	2.21798	-5.93907	1.87148e-08	1.94575e-07	8.4588
SPRED2	0.717344	5.18049	5.93856	1.87622e-08	1.94934e-07	8.0579
SPON2	1.38394	5.34486	5.9382	1.8796e-08	1.95152e-07	8.05876
VANGL2	1.04268	6.01545	5.93712	1.88969e-08	1.96066e-07	8.00471
PALM2	1.45745	2.36661	5.93619	1.8984e-08	1.96836e-07	8.43773
AMOTL1	0.941374	5.82879	5.93485	1.91097e-08	1.98004e-07	8.00329
RIMBP3	-1.02192	0.035218	-5.93296	1.92899e-08	1.99736e-07	8.7675
EMILIN3	2.824	0.785506	5.93237	1.93463e-08	2.00184e-07	8.66151
HHAT	0.854544	2.96283	5.93214	1.93682e-08	2.00274e-07	8.319
APLN	1.1016	2.75097	5.93151	1.9428e-08	2.00756e-07	8.34769
P4HA3	0.918214	2.21313	5.93135	1.94439e-08	2.00784e-07	8.43824
PYDC1	-2.87913	-2.88963	-5.92356	2.02071e-08	2.08523e-07	8.94162
SEMA4F	0.685527	3.84501	5.92327	2.02363e-08	2.08684e-07	8.12948
MBTD1	0.477789	4.86884	5.92284	2.02793e-08	2.08985e-07	7.99702
PRIC285	-0.933456	5.62589	-5.92141	2.04237e-08	2.1033e-07	7.94103
UACA	0.553154	6.17018	5.92039	2.05268e-08	2.1125e-07	7.90252
HOXC13	1.40516	2.90195	5.91721	2.08511e-08	2.14442e-07	8.26324
MXRA8	1.11423	6.0978	5.91633	2.09424e-08	2.15236e-07	7.90911
DIAPH1	-0.448482	7.45457	-5.91503	2.10776e-08	2.16479e-07	7.84909
ZNF70	0.640492	2.72176	5.91333	2.1255e-08	2.18153e-07	8.26459
FAM117B	0.637784	4.53262	5.91225	2.13684e-08	2.1917e-07	7.9799
COL12A1	0.775153	8.0891	5.90971	2.1638e-08	2.21786e-07	7.83111
GYPC	-0.793583	4.39618	-5.90856	2.17619e-08	2.22906e-07	7.98464
LOC100190939	0.961689	3.16156	5.90576	2.20648e-08	2.25856e-07	8.14398
C1orf228	-1.05654	-0.9561	-5.90538	2.21052e-08	2.26117e-07	8.75534
MPDZ	0.80938	4.79991	5.90461	2.21894e-08	2.26827e-07	7.92581
FLNA	0.717284	10.1499	5.90396	2.22607e-08	2.27403e-07	7.80528
KDM5B	0.576464	7.38612	5.89615	2.31354e-08	2.36148e-07	7.7587
LZTS1	0.831537	3.78899	5.89593	2.31609e-08	2.36148e-07	8.00856
C6orf150	-0.783402	2.80121	-5.8959	2.31633e-08	2.36148e-07	8.13697
NOX4	0.778664	2.50399	5.89107	2.37218e-08	2.41679e-07	8.19149
KRT15	2.08451	6.70465	5.88868	2.40031e-08	2.44382e-07	7.77223
CDC42EP4	-0.803975	6.76972	-5.88457	2.44942e-08	2.49215e-07	7.71385
DGKI	1.44995	-1.43216	5.88382	2.45848e-08	2.4997e-07	8.70894
C5orf41	-0.475408	3.26356	-5.88296	2.46887e-08	2.50859e-07	8.00459
EFHC1	0.699079	3.2944	5.88234	2.47646e-08	2.51462e-07	8.02242
PCSK1N	2.16962	1.50761	5.88188	2.48198e-08	2.51855e-07	8.26316
AP1G2	-0.634018	5.33115	-5.88065	2.49706e-08	2.53216e-07	7.75457
ZNF488	1.68063	0.29336	5.87273	2.5963e-08	2.63105e-07	8.43237
PSMA6	-0.467041	6.99511	-5.87086	2.62033e-08	2.65363e-07	7.63853
PLEKHG2	0.799526	5.04085	5.87011	2.63003e-08	2.66169e-07	7.7387
PTPRG	0.703682	3.9177	5.86633	2.67926e-08	2.7097e-07	7.85005
COL11A2	2.70837	1.53061	5.86585	2.68565e-08	2.71437e-07	8.20804
KANK1	0.949495	5.64756	5.8641	2.70891e-08	2.73606e-07	7.666
CRAMP1L	0.458082	5.28025	5.86262	2.72866e-08	2.75417e-07	7.67304
NPY1R	2.77679	2.47894	5.86199	2.73704e-08	2.7608e-07	8.04409
PLEKHG4B	1.24495	4.6393	5.86119	2.7479e-08	2.76992e-07	7.73638
SLC35A4	-0.441621	6.61665	-5.8552	2.82994e-08	2.85073e-07	7.56929
FEZ1	0.854582	1.86553	5.85252	2.8674e-08	2.88656e-07	8.11931
FOXC1	1.10687	6.129	5.85041	2.89719e-08	2.91461e-07	7.59844
SHROOM4	0.688082	3.23502	5.85023	2.89981e-08	2.91532e-07	7.87239
KCNK5	1.29482	5.03453	5.84545	2.96867e-08	2.98115e-07	7.63787
IRF2BP2	0.49605	8.28589	5.84541	2.9692e-08	2.98115e-07	7.51223
GPM6B	1.10787	4.29167	5.83973	3.05307e-08	3.06333e-07	7.66991
CERCAM	0.602215	5.88788	5.83958	3.05523e-08	3.06348e-07	7.53011
SULT1C2	-2.27107	-1.81347	-5.8316	3.17714e-08	3.18292e-07	8.47054
SLC12A4	0.485202	5.14065	5.83151	3.17853e-08	3.18292e-07	7.53807
COQ2	-0.581281	3.77931	-5.83107	3.18534e-08	3.18765e-07	7.68241
DIXDC1	0.708417	4.19251	5.83014	3.19992e-08	3.20014e-07	7.63738
ACHE	-1.78419	0.351592	-5.82935	3.2124e-08	3.2105e-07	8.23703
C3orf70	1.73973	1.92409	5.82739	3.24336e-08	3.23932e-07	7.97957
CAPS	1.81189	5.04354	5.81425	3.45873e-08	3.45216e-07	7.51003
BMP8A	0.890454	3.21548	5.81345	3.47218e-08	3.46331e-07	7.69865
SLC25A28	-0.449309	4.85994	-5.81284	3.48269e-08	3.47152e-07	7.46331
MGP	1.93326	9.89243	5.81063	3.52039e-08	3.5068e-07	7.35677
VTCN1	1.48644	6.67195	5.80952	3.5396e-08	3.52363e-07	7.3814
MIF	0.781557	8.02154	5.80679	3.58712e-08	3.5686e-07	7.32919
ATP6V0E1	-0.541173	7.22903	-5.80522	3.61485e-08	3.59384e-07	7.32241
WFDC1	1.80267	0.925314	5.8049	3.62048e-08	3.59709e-07	8.0381
LOC729678	-0.549618	4.34059	-5.80395	3.63734e-08	3.61148e-07	7.47623
IL17RD	1.13961	5.02298	5.79929	3.72099e-08	3.69213e-07	7.40319
PBX4	-1.05581	-0.205021	-5.79551	3.7903e-08	3.75845e-07	8.13997
FGFBP2	2.38673	-0.278952	5.79472	3.80491e-08	3.77047e-07	8.11627
TRPV4	1.13259	3.46737	5.78922	3.90851e-08	3.87062e-07	7.54953
C1orf107	0.546126	5.6339	5.7861	3.96827e-08	3.92725e-07	7.28193
SYNM	1.42666	6.36888	5.78406	4.00809e-08	3.96408e-07	7.28171
SLITRK6	2.35434	1.40677	5.78254	4.0378e-08	3.99086e-07	7.83673
TCTN1	0.603429	4.283	5.78181	4.05217e-08	4.00247e-07	7.38845
SNX2	-0.379014	5.90056	-5.78115	4.06525e-08	4.01279e-07	7.24185
TUBB6	0.681441	6.79982	5.77978	4.09245e-08	4.03701e-07	7.21074
SHF	1.03781	2.33601	5.7788	4.11209e-08	4.05377e-07	7.69123
FAM57A	0.663722	4.3676	5.77846	4.11895e-08	4.0579e-07	7.36006
NAALADL1	-0.701931	0.413781	-5.77784	4.13128e-08	4.06741e-07	7.97325
MANSC1	0.967681	5.55117	5.77535	4.18183e-08	4.11452e-07	7.24702
MAP2	1.55113	4.5646	5.77504	4.18804e-08	4.11797e-07	7.35052
LPPR2	0.744963	4.64938	5.77448	4.19953e-08	4.1266e-07	7.32116
MCTP1	-0.854371	1.80111	-5.77339	4.222e-08	4.146e-07	7.71349
POLD4	-0.419952	5.21217	-5.77233	4.24372e-08	4.16464e-07	7.24596
TMEM117	0.744754	2.59799	5.77217	4.24701e-08	4.16519e-07	7.61035
TMEM204	0.559307	3.28811	5.77195	4.25154e-08	4.16695e-07	7.49517
DSC2	0.938518	7.57418	5.77043	4.28325e-08	4.19532e-07	7.16321
ITPR1	-0.85365	4.20347	-5.76246	4.45254e-08	4.35834e-07	7.31484
CD300LB	-1.09367	-0.55606	-5.76043	4.49678e-08	4.39881e-07	8.01527
PSAP	-0.501201	10.7404	-5.7591	4.52598e-08	4.42453e-07	7.11591
IRF6	0.917769	5.90216	5.75424	4.63412e-08	4.52734e-07	7.12709
CDH11	0.55013	5.96436	5.75223	4.67966e-08	4.56889e-07	7.12529
CHSY1	0.644478	6.43291	5.75145	4.69747e-08	4.58334e-07	7.08559
NUBP2	0.43622	5.44243	5.74982	4.73465e-08	4.61666e-07	7.12573
LOC158376	1.7103	0.734118	5.74941	4.74417e-08	4.62299e-07	7.77786
WDR55	-0.471324	4.53056	-5.74912	4.75088e-08	4.62657e-07	7.19834
STX4	-0.390875	5.19183	-5.74856	4.76373e-08	4.6361e-07	7.13113
AGMAT	-1.01995	1.20188	-5.74778	4.78178e-08	4.64834e-07	7.7091
GABRB2	1.69355	-1.09382	5.74771	4.78351e-08	4.64834e-07	8.0043
FFAR2	-1.68369	-1.11492	-5.74763	4.78546e-08	4.64834e-07	8.01935
COL5A2	0.558346	8.07193	5.74682	4.80429e-08	4.66365e-07	7.04723
RCSD1	-1.03984	4.31189	-5.74495	4.84809e-08	4.70317e-07	7.20234
BTBD3	0.717952	5.8792	5.74462	4.85578e-08	4.70763e-07	7.07568
ANO9	-1.04127	3.03273	-5.74238	4.90885e-08	4.75605e-07	7.38379
DLGAP1	2.45048	0.156047	5.73589	5.06591e-08	4.90511e-07	7.72474
RYK	0.481138	6.2672	5.73566	5.07158e-08	4.90747e-07	7.00981
C4orf7	-3.25021	3.0916	-5.73219	5.1576e-08	4.98753e-07	7.33684
GPSM1	0.74386	4.16723	5.73195	5.16365e-08	4.99022e-07	7.17192
SLC35F1	1.67697	-1.15411	5.73033	5.20452e-08	5.02652e-07	7.94146
USP49	0.97933	0.222317	5.73018	5.20832e-08	5.02701e-07	7.76801
FGFRL1	1.05762	4.75671	5.7264	5.30445e-08	5.11643e-07	7.08303
OSM	-1.42451	1.442	-5.72628	5.3077e-08	5.11643e-07	7.56976
TMCC2	1.25521	3.11472	5.72491	5.34309e-08	5.14598e-07	7.29587
RASL12	1.27356	3.02917	5.72471	5.34815e-08	5.14598e-07	7.3126
GSDMD	-0.720215	5.66649	-5.7247	5.34849e-08	5.14598e-07	6.99735
MPPED2	1.84888	0.454528	5.72284	5.39673e-08	5.18911e-07	7.69269
ATG16L2	-0.652232	3.36097	-5.72236	5.4095e-08	5.1981e-07	7.24079
ADAMTS16	2.26468	1.08396	5.72004	5.47053e-08	5.25344e-07	7.55674
HHEX	-0.687664	2.13462	-5.71487	5.60907e-08	5.38193e-07	7.4022
PPFIBP1	0.664852	5.73796	5.71479	5.61141e-08	5.38193e-07	6.9446
SEMA4G	1.07383	2.33299	5.71216	5.68311e-08	5.44727e-07	7.36049
TRDMT1	0.727495	2.94189	5.70959	5.75429e-08	5.51203e-07	7.23678
RBCK1	-0.536584	6.05927	-5.70762	5.8094e-08	5.56131e-07	6.88484
IKBKG	-0.494593	4.35793	-5.70561	5.86622e-08	5.61218e-07	7.01648
QSOX1	0.822006	7.33262	5.70437	5.90135e-08	5.64224e-07	6.84613
TOR2A	-0.493675	3.63956	-5.70371	5.92028e-08	5.65678e-07	7.11293
NALCN	2.01291	1.21069	5.70097	5.99938e-08	5.72876e-07	7.47057
PTGS2	2.15439	2.13619	5.69867	6.06628e-08	5.78902e-07	7.30216
PARM1	-1.1122	4.42066	-5.69808	6.08356e-08	5.80187e-07	6.98719
UBE2Q2	0.52291	5.65293	5.69393	6.20695e-08	5.91584e-07	6.84492
NTRK3	2.2051	0.791226	5.69194	6.26681e-08	5.96557e-07	7.43854
C20orf117	0.662728	4.32006	5.69193	6.26696e-08	5.96557e-07	6.96004
CTRL	-0.81917	-0.941039	-5.68916	6.35158e-08	6.04234e-07	7.7355
COBL	1.26777	5.2777	5.68873	6.36465e-08	6.05099e-07	6.86906
NFKBID	-0.755686	0.93221	-5.68365	6.52255e-08	6.19724e-07	7.45738
TFAP2C	0.833087	6.19648	5.68261	6.55559e-08	6.22475e-07	6.77396
XBP1	-0.755394	8.15179	-5.68226	6.56642e-08	6.23114e-07	6.73792
MEX3B	0.904542	2.63312	5.68055	6.62076e-08	6.27879e-07	7.17069
EFNB3	1.42027	1.93736	5.67993	6.64058e-08	6.29367e-07	7.28939
NOTCH2	0.590942	8.10821	5.67658	6.74893e-08	6.38984e-07	6.71079
DHX40	0.515891	5.94072	5.67653	6.75046e-08	6.38984e-07	6.74787
EXTL3	0.589562	5.82212	5.6761	6.76437e-08	6.39895e-07	6.75175
ADORA1	1.35103	3.91301	5.67598	6.76848e-08	6.39895e-07	6.94347
PCYT1B	1.8989	-0.253913	5.67169	6.90966e-08	6.52837e-07	7.54809
CNTNAP2	-2.42071	1.06602	-5.67018	6.96026e-08	6.5721e-07	7.31589
TPK1	-0.860803	1.31717	-5.66956	6.98114e-08	6.58772e-07	7.31661
PARVA	0.466429	6.37427	5.66879	7.0071e-08	6.60812e-07	6.69339
KLF5	0.894507	5.52727	5.66803	7.03282e-08	6.62827e-07	6.75352
MCAM	0.744402	7.00678	5.66727	7.05846e-08	6.64831e-07	6.67394
MAP1B	0.983048	5.74084	5.66703	7.06674e-08	6.652e-07	6.72519
ATP1A3	-1.81762	-0.304652	-5.66617	7.09609e-08	6.6755e-07	7.53804
PTPRN	2.14586	-1.27265	5.665	7.13602e-08	6.70892e-07	7.66086
DOK1	-0.45206	3.31516	-5.6607	7.28541e-08	6.84513e-07	6.95976
DLGAP4	0.502767	6.90925	5.66021	7.30265e-08	6.85304e-07	6.63697
ANGPTL2	0.577552	5.56344	5.6602	7.30283e-08	6.85304e-07	6.7034
LRP5	0.630637	6.48876	5.659	7.34518e-08	6.88854e-07	6.64502
C6orf124	1.14683	0.197086	5.65872	7.35517e-08	6.89366e-07	7.44395
CDYL2	-0.925637	0.795876	-5.6567	7.42687e-08	6.95658e-07	7.33345
EFNA3	1.03677	4.68054	5.65356	7.54011e-08	7.05831e-07	6.75506
KIAA1644	1.80603	1.29469	5.65214	7.59168e-08	7.10221e-07	7.22696
SHANK3	0.610825	4.68349	5.65186	7.602e-08	7.10749e-07	6.72546
MICALL1	0.59038	6.19168	5.65107	7.63085e-08	7.13009e-07	6.62051
CDIPT	0.432081	6.53266	5.65055	7.64994e-08	7.14354e-07	6.59999
TCF7	-0.945787	4.14603	-5.65026	7.66062e-08	7.14913e-07	6.7886
PLS3	0.822079	7.43224	5.64764	7.75757e-08	7.23517e-07	6.5786
CTNNB1	0.608824	8.97695	5.63824	8.11593e-08	7.56476e-07	6.53354
ZDHHC1	0.643806	2.53896	5.63637	8.18936e-08	7.62853e-07	6.98581
ZNF469	1.07929	4.86758	5.63249	8.34308e-08	7.76698e-07	6.63913
ORM2	-4.25516	-0.48371	-5.63158	8.37968e-08	7.79414e-07	7.33476
FAM128B	0.579588	5.8355	5.63151	8.38251e-08	7.79414e-07	6.55016
FAM111A	-0.574	5.29514	-5.62489	8.65304e-08	8.04077e-07	6.53948
SPARC	0.577377	10.6191	5.62449	8.66947e-08	8.05113e-07	6.47987
SPHK1	1.03112	5.14473	5.62339	8.71531e-08	8.08876e-07	6.56691
S100A9	-1.92711	6.0426	-5.62304	8.7301e-08	8.09756e-07	6.56818
LIMK2	0.616316	6.81823	5.62192	8.77689e-08	8.136e-07	6.46469
GSDMA	-1.60601	-1.06848	-5.61879	8.90987e-08	8.25424e-07	7.41547
MAPK1	0.393313	7.23932	5.61647	9.00927e-08	8.34125e-07	6.43122
GPX7	0.794839	4.46827	5.61027	9.2808e-08	8.58742e-07	6.55865
SETX	-0.366677	6.425	-5.60949	9.31545e-08	8.61424e-07	6.41578
SOSTDC1	2.47382	2.46034	5.60496	9.51964e-08	8.79772e-07	6.83388
ACTA1	3.39784	-0.327975	5.60328	9.59657e-08	8.86343e-07	7.25243
NES	1.50809	6.69525	5.59927	9.78232e-08	9.02952e-07	6.37314
RAB4A	0.566777	5.67892	5.5954	9.96508e-08	9.19263e-07	6.37886
CTXN1	1.00243	4.14008	5.5938	1.00415e-07	9.25754e-07	6.52786
PLEKHB1	1.08006	5.01238	5.58967	1.02418e-07	9.43317e-07	6.42949
HTRA1	0.619143	6.87947	5.58961	1.02444e-07	9.43317e-07	6.32119
NLRP1	-0.917291	3.47997	-5.58695	1.03755e-07	9.54808e-07	6.58392
LRRC16A	0.607348	5.35321	5.58579	1.04332e-07	9.59539e-07	6.36214
LAPTM4A	0.433465	8.80386	5.58417	1.05141e-07	9.66392e-07	6.27842
FMNL3	-0.429231	5.49705	-5.57751	1.08537e-07	9.97004e-07	6.30932
SLC41A3	0.526623	5.81821	5.57699	1.08804e-07	9.9886e-07	6.28374
RHOJ	0.59876	2.36528	5.57655	1.09034e-07	1.00037e-06	6.71896
HEPH	0.922689	4.75537	5.56917	1.12937e-07	1.03555e-06	6.34657
CASP8	-0.555041	4.62179	-5.56522	1.15082e-07	1.05431e-06	6.32421
SGCB	0.581825	5.4634	5.56515	1.15124e-07	1.05431e-06	6.25258
MAL	-1.69707	-0.00932436	-5.56503	1.15191e-07	1.05431e-06	7.0166
ANO1	1.14589	5.84182	5.56467	1.15385e-07	1.05546e-06	6.24374
ANKRD6	0.819672	3.36798	5.56263	1.16515e-07	1.06515e-06	6.50435
MYH11	1.64213	3.80437	5.5601	1.17927e-07	1.07741e-06	6.45333
SPATA6	0.873222	1.44537	5.55884	1.18636e-07	1.08324e-06	6.79616
OTX1	1.31521	1.68251	5.55814	1.19033e-07	1.08621e-06	6.71834
BMP8B	1.2895	1.79915	5.55749	1.194e-07	1.08891e-06	6.72027
ZNF292	0.503671	5.68786	5.55473	1.2098e-07	1.10265e-06	6.1965
COL4A2	0.679402	9.00634	5.55068	1.23331e-07	1.12341e-06	6.12477
LILRA3	-1.71176	-1.8527	-5.55023	1.23598e-07	1.12502e-06	7.17294
SLC39A13	0.457285	5.41252	5.55013	1.23655e-07	1.12502e-06	6.18668
NFKBIA	-0.676362	6.86404	-5.54955	1.23996e-07	1.12745e-06	6.12177
TLE2	1.31372	4.29978	5.54926	1.24166e-07	1.12832e-06	6.32551
SPSB3	0.435432	5.16423	5.54684	1.25605e-07	1.14071e-06	6.19336
KIAA1949	-0.499308	6.67539	-5.5436	1.27555e-07	1.15773e-06	6.09989
MBOAT1	0.964605	5.23215	5.54347	1.27634e-07	1.15776e-06	6.19115
RAP2C	-0.578133	5.39901	-5.54326	1.2776e-07	1.15821e-06	6.15709
YPEL1	0.66465	3.68514	5.53806	1.30954e-07	1.18646e-06	6.32457
ATXN7	-0.356318	4.84083	-5.53197	1.34799e-07	1.22057e-06	6.14739
SLC26A2	1.04908	5.56038	5.53129	1.35233e-07	1.22377e-06	6.10914
UNC45A	0.494425	6.6019	5.52553	1.38983e-07	1.25696e-06	6.01832
RFX5	-0.482156	6.25377	-5.52455	1.39631e-07	1.26207e-06	6.0229
FZD1	0.859166	6.11505	5.52428	1.3981e-07	1.26293e-06	6.02858
PLA2G4F	-1.60596	-0.906393	-5.52037	1.42426e-07	1.2858e-06	6.90268
EIF3L	0.462115	8.33513	5.51716	1.44606e-07	1.30471e-06	5.96565
BIN1	-0.910208	4.55862	-5.51684	1.44829e-07	1.30595e-06	6.12352
SIRPB1	-0.850665	2.36477	-5.51566	1.45639e-07	1.31247e-06	6.41405
RNF31	-0.447703	5.48193	-5.51355	1.471e-07	1.32486e-06	6.00664
FLJ10357	0.563403	5.01856	5.51322	1.47331e-07	1.32616e-06	6.05
GGTA1	-0.903451	2.78141	-5.51126	1.48706e-07	1.33774e-06	6.33578
PTH1R	0.896188	-0.687992	5.50819	1.50886e-07	1.35655e-06	6.87148
OBFC2A	-0.636868	4.10492	-5.50754	1.5135e-07	1.35992e-06	6.12195
PRR4	1.64119	1.69767	5.50642	1.52154e-07	1.36633e-06	6.46966
TRADD	-0.447789	4.03648	-5.50629	1.52244e-07	1.36634e-06	6.13413
HRASLS2	-1.93652	-1.4717	-5.50552	1.528e-07	1.37052e-06	6.90535
DNPEP	-0.485356	6.1008	-5.50359	1.54205e-07	1.38231e-06	5.9308
RXRB	0.428868	5.80576	5.49999	1.56851e-07	1.4052e-06	5.93001
TET3	0.453643	5.94055	5.49822	1.58173e-07	1.4162e-06	5.91831
LGALS1	0.562631	8.28965	5.49361	1.61656e-07	1.44654e-06	5.85887
ADRBK2	-0.74427	4.46216	-5.49166	1.63155e-07	1.45909e-06	6.00278
ZNF286B	0.830153	1.53937	5.48857	1.65553e-07	1.47967e-06	6.43166
ZNF668	0.376721	3.84504	5.48355	1.69523e-07	1.51426e-06	6.05162
TSPYL3	0.937393	-0.300895	5.48211	1.70681e-07	1.52372e-06	6.70225
ORM1	-4.3205	-0.149819	-5.47998	1.72409e-07	1.53824e-06	6.609
C2orf40	3.07196	-0.786428	5.47836	1.73727e-07	1.54909e-06	6.71727
ZNF471	0.827389	2.18102	5.4756	1.76009e-07	1.56852e-06	6.28415
VPS72	0.476855	6.39812	5.4737	1.77593e-07	1.58171e-06	5.78435
SDC2	1.04306	6.84052	5.47335	1.77884e-07	1.58338e-06	5.78047
PRKG1	0.860895	0.344618	5.47203	1.78993e-07	1.59232e-06	6.52954
ZDHHC8	0.704948	4.85087	5.46962	1.81036e-07	1.60955e-06	5.86562
C1orf116	1.12511	5.36269	5.46865	1.81874e-07	1.61605e-06	5.8398
AS3MT	1.06019	3.07314	5.46592	1.84224e-07	1.63598e-06	6.10296
ANKS1A	0.549474	5.92816	5.46403	1.85872e-07	1.64965e-06	5.76059
ARC	2.31762	-0.751899	5.46363	1.86221e-07	1.65179e-06	6.6932
MUM1L1	2.0103	-0.674095	5.46344	1.86387e-07	1.6523e-06	6.66249
CHSY3	0.631295	1.77362	5.46183	1.87808e-07	1.66392e-06	6.2945
CTSB	-0.548243	10.1022	-5.46106	1.88489e-07	1.66899e-06	5.71845
SC65	0.763501	4.87393	5.4594	1.89971e-07	1.68095e-06	5.82436
NKX6-1	1.96389	-1.8507	5.4593	1.90061e-07	1.68095e-06	6.76315
B4GALT2	0.505549	6.40178	5.45665	1.92449e-07	1.70108e-06	5.70611
C7orf58	-0.753288	2.03066	-5.45458	1.94327e-07	1.71669e-06	6.20172
KIF21B	-0.815828	3.2781	-5.45002	1.98541e-07	1.7529e-06	5.98874
BAI2	1.20099	2.23962	5.44962	1.98918e-07	1.75502e-06	6.1723
ENPP2	-1.05441	4.36448	-5.44952	1.99013e-07	1.75502e-06	5.84743
TSPAN12	1.08582	3.40866	5.4457	2.02613e-07	1.78574e-06	5.9394
ZFP112	0.758096	2.52618	5.44067	2.07465e-07	1.82745e-06	6.06416
FPGS	-0.483165	5.43569	-5.43986	2.08252e-07	1.83332e-06	5.67286
MFAP2	1.00467	6.03068	5.43864	2.09449e-07	1.84279e-06	5.64458
BCL7C	0.443679	5.31875	5.43707	2.11001e-07	1.85537e-06	5.67549
P2RX4	-0.547271	4.65871	-5.43487	2.13193e-07	1.87356e-06	5.71907
IGSF3	0.794027	6.60091	5.43439	2.13671e-07	1.87668e-06	5.60162
GNL1	0.450841	5.92586	5.43413	2.13936e-07	1.87793e-06	5.62287
TANC2	0.755516	5.16628	5.43286	2.15218e-07	1.88809e-06	5.68178
ZBTB47	0.535432	4.07961	5.43266	2.15419e-07	1.88876e-06	5.78541
CLEC1A	-0.841657	1.00681	-5.43091	2.17193e-07	1.90322e-06	6.26622
KLHL7	0.531108	5.17768	5.42891	2.19243e-07	1.92008e-06	5.64495
SLC35F3	1.87456	0.952348	5.42834	2.19828e-07	1.92409e-06	6.22474
MKL2	0.392555	5.59519	5.42423	2.24104e-07	1.9604e-06	5.60426
ITGB3	1.09701	2.30635	5.42363	2.24738e-07	1.96481e-06	6.02168
HSPB7	1.16918	0.298172	5.42267	2.25756e-07	1.97258e-06	6.35882
CITED4	1.00101	5.27721	5.42193	2.26544e-07	1.97832e-06	5.63456
FKBP9L	0.887104	1.52345	5.41998	2.28614e-07	1.99526e-06	6.15596
MYO1E	0.495784	6.09754	5.4182	2.30533e-07	2.01086e-06	5.5431
BMP1	0.492548	5.40133	5.41695	2.31888e-07	2.02151e-06	5.57793
UNC93B1	-0.591117	5.46972	-5.41662	2.32245e-07	2.02347e-06	5.57145
ASH1L	0.408402	6.71942	5.4122	2.37104e-07	2.06407e-06	5.50185
NHLRC3	-0.480623	4.44	-5.41214	2.37176e-07	2.06407e-06	5.6389
BBS1	0.481696	4.48683	5.41163	2.37744e-07	2.06783e-06	5.63159
NFIB	0.971792	7.5237	5.41107	2.38367e-07	2.07207e-06	5.48422
NYNRIN	1.03808	4.76155	5.41089	2.3857e-07	2.07265e-06	5.62245
NDUFA2	-0.389359	5.16984	-5.40848	2.41276e-07	2.09419e-06	5.55486
GALNT1	0.461506	7.16514	5.40843	2.41325e-07	2.09419e-06	5.47061
C5orf39	-0.939886	1.49302	-5.40571	2.44421e-07	2.11985e-06	6.09039
AGFG2	-0.602789	3.78713	-5.40497	2.45266e-07	2.12597e-06	5.70107
SEMA3B	1.55218	2.04601	5.40332	2.47165e-07	2.14121e-06	6.00905
ALS2	0.424182	4.79931	5.40314	2.47376e-07	2.14181e-06	5.56169
AQP9	-1.38786	2.19459	-5.40195	2.48764e-07	2.1526e-06	5.92672
C14orf37	0.788117	1.54282	5.39746	2.54036e-07	2.19698e-06	6.0409
BBS10	0.464363	3.79506	5.39593	2.55859e-07	2.21149e-06	5.65634
C2CD4A	-2.3885	-1.28114	-5.39424	2.57892e-07	2.22779e-06	6.37227
PSTPIP2	-0.89481	4.56048	-5.39238	2.60147e-07	2.246e-06	5.53686
POMC	1.67296	-0.229659	5.39105	2.61766e-07	2.25869e-06	6.27129
TOX2	-1.13186	1.39851	-5.39064	2.62267e-07	2.26174e-06	6.02358
FBXL19	0.498713	5.05947	5.38997	2.6309e-07	2.26755e-06	5.47845
NTHL1	0.504026	3.82164	5.38955	2.63599e-07	2.27065e-06	5.63832
FAM63A	0.711531	4.53934	5.38846	2.64954e-07	2.28103e-06	5.52918
CYB5R4	-0.522071	3.97928	-5.38756	2.66062e-07	2.28928e-06	5.5872
C7orf41	0.792028	4.92705	5.38039	2.75124e-07	2.36591e-06	5.45465
PRSS33	2.67749	-1.25105	5.37892	2.77012e-07	2.3808e-06	6.25915
SOCS7	0.674814	1.59159	5.37754	2.78805e-07	2.39486e-06	5.93582
C2orf18	-0.516899	6.44021	-5.37602	2.80786e-07	2.41051e-06	5.33544
CLK4	-0.489748	3.85122	-5.37423	2.83142e-07	2.42937e-06	5.54372
TMPRSS5	1.87113	-0.657639	5.3741	2.83311e-07	2.42945e-06	6.20625
FURIN	0.78068	7.21413	5.37368	2.83874e-07	2.43291e-06	5.31286
AIF1L	1.10456	6.70995	5.37296	2.84827e-07	2.4397e-06	5.32547
KRT14	2.44201	5.75118	5.37243	2.85532e-07	2.44437e-06	5.46095
ATP1A1	0.591767	9.85829	5.37231	2.85694e-07	2.44437e-06	5.31145
CAPN3	-1.02801	1.49363	-5.37179	2.86378e-07	2.44885e-06	5.93336
SLC35B2	0.622036	6.54907	5.36944	2.89539e-07	2.47449e-06	5.30401
SUPT3H	0.690894	2.47487	5.36831	2.91067e-07	2.48616e-06	5.75877
ENO2	1.00874	4.69202	5.36813	2.91305e-07	2.4868e-06	5.42775
AGRN	0.740719	7.91279	5.36761	2.92017e-07	2.49148e-06	5.28175
HNMT	-0.522963	4.54592	-5.36539	2.9505e-07	2.51594e-06	5.41493
ETV1	0.862425	3.00432	5.36382	2.9721e-07	2.53294e-06	5.63765
LTF	-2.58503	7.22956	-5.36323	2.98035e-07	2.53855e-06	5.33784
RNF2	0.42469	4.97694	5.36275	2.98698e-07	2.54278e-06	5.36028
ATP6V1B2	-0.458566	6.81395	-5.36107	3.0104e-07	2.56081e-06	5.25887
TEAD3	0.511546	5.68304	5.36099	3.01153e-07	2.56081e-06	5.29926
PLEKHF1	-0.992123	3.80701	-5.35955	3.03182e-07	2.57662e-06	5.50664
FTL	-0.570803	10.9337	-5.35899	3.03968e-07	2.58187e-06	5.25926
DNM1P35	1.00263	0.0116369	5.35556	3.08872e-07	2.62132e-06	6.07967
FHL2	0.959023	5.6235	5.3555	3.08958e-07	2.62132e-06	5.30012
CLTCL1	0.920309	1.66183	5.35504	3.09618e-07	2.62546e-06	5.84532
HAPLN4	1.55562	-1.38306	5.35461	3.1024e-07	2.62927e-06	6.26438
TPM4	0.506415	9.64976	5.35243	3.13392e-07	2.6545e-06	5.21983
PSMA1	-0.394016	6.98347	-5.35063	3.16031e-07	2.67536e-06	5.20796
DCBLD2	0.755126	5.49957	5.34705	3.21331e-07	2.71872e-06	5.25587
C16orf58	0.458009	6.60569	5.34422	3.25585e-07	2.75319e-06	5.18674
GDPD2	2.97829	-3.09967	5.33965	3.32572e-07	2.81071e-06	6.3211
DDAH1	0.775066	5.76573	5.33619	3.37961e-07	2.85349e-06	5.1911
MOBKL2A	-0.42213	5.69455	-5.33616	3.3801e-07	2.85349e-06	5.18372
FKBP1B	0.795634	0.560672	5.33344	3.42303e-07	2.88814e-06	5.92426
PRSS53	0.806837	1.56617	5.33289	3.43178e-07	2.89391e-06	5.74688
ITGA9	1.32788	3.04516	5.33106	3.46108e-07	2.917e-06	5.48261
JPH2	1.52548	2.16128	5.32966	3.48358e-07	2.93434e-06	5.63131
GABRE	-1.78148	2.61905	-5.32824	3.50664e-07	2.95213e-06	5.54509
BNIPL	1.45571	2.88541	5.32812	3.5086e-07	2.95215e-06	5.52173
FLNC	1.09421	2.76915	5.3266	3.53336e-07	2.97134e-06	5.5383
ZDHHC8P1	1.04895	0.761148	5.32639	3.53679e-07	2.97258e-06	5.83515
NUBP1	-0.455094	4.30279	-5.32589	3.5451e-07	2.97767e-06	5.26649
C15orf27	-1.05019	-0.3979	-5.32578	3.54676e-07	2.97767e-06	6.00991
LOC283663	-1.09296	0.00953518	-5.32415	3.57377e-07	2.9987e-06	5.94361
DSTN	0.489797	8.51867	5.32261	3.59937e-07	3.01761e-06	5.07776
PTGER2	-0.929693	0.969244	-5.32255	3.60027e-07	3.01761e-06	5.78263
CSF3R	-1.26383	3.28635	-5.31936	3.654e-07	3.06095e-06	5.42189
CCDC147	1.63996	-1.34135	5.31849	3.66879e-07	3.07165e-06	6.0927
SLC12A2	1.03067	5.82659	5.31433	3.74005e-07	3.1296e-06	5.10621
KLC3	1.0607	2.8764	5.31094	3.79916e-07	3.17731e-06	5.43602
LPP	0.713302	4.27855	5.30551	3.89591e-07	3.25643e-06	5.19245
SDS	-1.03889	3.12073	-5.30532	3.89929e-07	3.25747e-06	5.36085
C9orf167	-0.608499	2.75519	-5.30519	3.90168e-07	3.25768e-06	5.41799
SH3PXD2A	0.650013	6.70613	5.3041	3.92132e-07	3.27228e-06	5.00655
FAM117A	-0.560021	3.82432	-5.30274	3.9461e-07	3.29116e-06	5.2234
IL17RE	1.07203	4.24081	5.29969	4.0022e-07	3.33611e-06	5.18765
ERP44	-0.434958	6.52697	-5.29878	4.01895e-07	3.34825e-06	4.98198
FAM84A	1.29248	3.6494	5.29863	4.02175e-07	3.34874e-06	5.24826
CDC42BPA	0.660126	6.25342	5.29816	4.03052e-07	3.35421e-06	4.99488
GGT7	0.88927	3.67959	5.29531	4.08406e-07	3.39691e-06	5.23322
MRAP2	1.70984	0.801195	5.29497	4.09043e-07	3.40036e-06	5.67926
LOXL1	0.678885	4.95357	5.29459	4.09758e-07	3.40444e-06	5.07291
CLCA2	-2.30458	0.435159	-5.29218	4.14344e-07	3.44066e-06	5.62087
PART1	1.71698	1.35709	5.29019	4.18175e-07	3.47058e-06	5.55962
DBN1	0.564537	7.02978	5.28899	4.20489e-07	3.48788e-06	4.93089
ZNF362	0.488449	5.4788	5.28606	4.26213e-07	3.53343e-06	4.97209
SIPA1	-0.516913	5.21099	-5.28422	4.29863e-07	3.56175e-06	4.98763
SLC16A6	-1.06953	0.139867	-5.28375	4.30794e-07	3.56753e-06	5.73614
LTBP1	0.771111	6.53486	5.28262	4.33033e-07	3.58412e-06	4.91817
TUBB2B	2.34642	1.58194	5.28207	4.34141e-07	3.59134e-06	5.50862
TMEM99	0.699061	4.09993	5.28161	4.35066e-07	3.59703e-06	5.10856
KRT75	2.89859	-1.5452	5.28	4.38301e-07	3.62181e-06	5.90553
DCLK2	0.879246	2.9657	5.27978	4.38755e-07	3.6236e-06	5.27007
GNG7	1.13526	3.25913	5.27925	4.3983e-07	3.6305e-06	5.22156
UBE2Q2P1	0.917991	-0.792983	5.27819	4.41985e-07	3.64632e-06	5.85852
STXBP2	-0.465864	5.98511	-5.27635	4.45737e-07	3.67527e-06	4.90338
RHOBTB1	0.600277	4.33815	5.27604	4.46374e-07	3.67854e-06	5.04575
NT5C3L	0.556344	5.10752	5.27211	4.54536e-07	3.74377e-06	4.94722
PRELP	1.48707	5.26395	5.26792	4.634e-07	3.81472e-06	4.9547
P2RY2	-1.1088	1.69991	-5.26731	4.64703e-07	3.82338e-06	5.42376
MLLT1	0.395261	6.47135	5.25977	4.81111e-07	3.95623e-06	4.80954
SMARCB1	0.39044	6.60027	5.25796	4.85141e-07	3.98722e-06	4.79806
SORBS1	0.827897	5.12997	5.25537	4.90946e-07	4.03275e-06	4.88594
SLC1A3	-0.87202	4.22322	-5.25364	4.94869e-07	4.06278e-06	4.95969
CYTH3	0.547895	5.38916	5.24853	5.06628e-07	4.15708e-06	4.81897
EFNA4	0.584662	5.13637	5.24828	5.07209e-07	4.15961e-06	4.83035
PCYOX1	0.421165	6.73787	5.24682	5.10623e-07	4.18535e-06	4.74869
C19orf26	1.36128	-1.26088	5.24619	5.12087e-07	4.19509e-06	5.77058
TMEM47	0.94007	4.43442	5.24436	5.16412e-07	4.22825e-06	4.89851
SPRY4	0.598979	4.71025	5.23648	5.3544e-07	4.38169e-06	4.8302
DHX33	0.520362	4.04191	5.23378	5.42121e-07	4.43397e-06	4.88794
AQP6	1.75259	-1.84623	5.23345	5.42941e-07	4.4383e-06	5.74059
ATRN	0.519194	6.41137	5.23297	5.44137e-07	4.44568e-06	4.69545
RGS2	1.24514	5.25831	5.23181	5.47034e-07	4.46696e-06	4.76253
ACVR2A	0.542216	3.96465	5.22932	5.53309e-07	4.51578e-06	4.88264
EPHB4	0.601163	7.28628	5.22785	5.57061e-07	4.54396e-06	4.65469
PSD4	-0.492465	5.67848	-5.22651	5.60475e-07	4.56936e-06	4.69818
ARHGEF17	0.504785	5.66398	5.22536	5.63436e-07	4.5898e-06	4.69265
C12orf62	-0.362216	4.68022	-5.2253	5.63586e-07	4.5898e-06	4.77015
CCNI2	-1.65918	-0.333815	-5.22389	5.67239e-07	4.61708e-06	5.51484
ABI2	0.451124	5.95799	5.2198	5.7798e-07	4.702e-06	4.65537
CLEC11A	0.627592	3.21032	5.2184	5.81701e-07	4.72974e-06	4.969
EHBP1	0.437413	5.73458	5.21545	5.89599e-07	4.7914e-06	4.64335
PLAT	0.911672	5.05896	5.21041	6.03341e-07	4.90045e-06	4.69042
EHD4	-0.351553	5.86312	-5.20955	6.0572e-07	4.91715e-06	4.60787
EIF4E3	-0.780187	4.4748	-5.20907	6.07053e-07	4.92535e-06	4.73193
NCAM1	1.61821	1.6543	5.20847	6.08727e-07	4.9363e-06	5.16251
CALB2	1.57674	3.54633	5.20518	6.17953e-07	5.00845e-06	4.85922
UNC5A	-1.90544	-0.582293	-5.20335	6.23125e-07	5.04768e-06	5.45412
SHISA5	-0.46628	7.29689	-5.20306	6.2395e-07	5.05077e-06	4.54367
KRT83	2.19651	-0.652359	5.20299	6.24171e-07	5.05077e-06	5.44013
TUBB2A	0.973182	5.64351	5.20184	6.27449e-07	5.0746e-06	4.60338
AQP1	0.940229	6.64997	5.20031	6.31845e-07	5.10744e-06	4.55417
SDSL	-0.691593	3.20776	-5.19926	6.34896e-07	5.12938e-06	4.88879
FLJ22536	1.09379	0.910906	5.19903	6.35551e-07	5.13194e-06	5.24728
DCBLD1	0.703447	4.40422	5.19566	6.4541e-07	5.20879e-06	4.67472
PLA2G4C	-0.907752	2.77478	-5.19414	6.49889e-07	5.24217e-06	4.91008
FKBP7	0.532755	3.78533	5.1938	6.50905e-07	5.24758e-06	4.74706
VCL	0.616051	7.5329	5.19367	6.51306e-07	5.24803e-06	4.50365
C14orf145	-0.588203	2.96332	-5.19243	6.55002e-07	5.27502e-06	4.87614
MMP13	1.76835	3.00627	5.19207	6.56072e-07	5.28084e-06	4.85994
ENAH	0.592631	8.1153	5.19155	6.57616e-07	5.29048e-06	4.49199
CTSZ	-0.552852	8.13732	-5.1907	6.60187e-07	5.30835e-06	4.48657
RLTPR	-1.41592	2.12818	-5.18657	6.7273e-07	5.40635e-06	4.99158
NPHP1	0.847766	1.64339	5.18614	6.74068e-07	5.41424e-06	5.08356
YIPF2	0.486318	6.09087	5.18502	6.77516e-07	5.43907e-06	4.49046
E2F8	-0.639205	3.12477	-5.18487	6.77985e-07	5.43996e-06	4.79649
CDKL5	0.919003	0.618367	5.18362	6.81837e-07	5.46798e-06	5.17525
SPTB	0.947697	1.76717	5.18339	6.82561e-07	5.47091e-06	5.05947
GPR64	2.23021	1.16567	5.18259	6.8505e-07	5.48798e-06	5.10993
NPR2	1.02297	2.97913	5.17919	6.95735e-07	5.57064e-06	4.82761
PCDH18	0.945051	4.24666	5.17751	7.01079e-07	5.61047e-06	4.63707
FAM10A4	0.380944	3.9931	5.17582	7.06523e-07	5.65107e-06	4.63929
NPM2	1.39508	0.0403467	5.17551	7.07516e-07	5.65604e-06	5.29002
GNAZ	0.77653	3.20536	5.17339	7.14356e-07	5.70773e-06	4.74176
PSMA5	-0.399193	6.804	-5.16894	7.28984e-07	5.82155e-06	4.39759
ICAM2	-0.679431	3.91728	-5.1682	7.31444e-07	5.83813e-06	4.62147
LOH3CR2A	0.899928	0.0912627	5.16725	7.34616e-07	5.86038e-06	5.23982
KANK4	2.16659	3.8714	5.16607	7.38569e-07	5.88882e-06	4.65937
ETS1	-0.610936	6.98408	-5.16423	7.44767e-07	5.93513e-06	4.38054
PPIF	-0.562473	6.97689	-5.16373	7.46479e-07	5.94566e-06	4.37337
ESRRG	1.66354	1.36696	5.16193	7.52604e-07	5.99131e-06	5.00283
DERL3	-1.41243	3.98048	-5.1615	7.54068e-07	5.99983e-06	4.58152
TRIO	0.544933	6.2119	5.15774	7.67062e-07	6.10003e-06	4.38084
CCM2	-0.364354	5.64331	-5.15675	7.70534e-07	6.12444e-06	4.3891
SARDH	-1.0542	1.04969	-5.1566	7.71053e-07	6.12537e-06	5.03617
VIM	0.687065	10.3809	5.15643	7.71655e-07	6.12695e-06	4.34887
ST6GAL1	-0.798839	6.6288	-5.15594	7.73369e-07	6.13736e-06	4.35839
LAMB1	0.764998	7.47657	5.15521	7.75933e-07	6.15333e-06	4.33434
ARAP3	0.663081	3.86721	5.15514	7.7619e-07	6.15333e-06	4.5807
SGK269	0.402123	5.51962	5.15442	7.7872e-07	6.16847e-06	4.3945
IQGAP1	0.433025	8.52727	5.15437	7.78911e-07	6.16847e-06	4.32872
ZNF496	0.524607	4.22391	5.15418	7.79561e-07	6.17e-06	4.50931
SFT2D2	0.632938	3.31962	5.15408	7.79914e-07	6.17e-06	4.64657
LOXL4	1.57554	3.19844	5.15372	7.81218e-07	6.1771e-06	4.66874
KANK2	0.484639	5.4498	5.15333	7.82587e-07	6.18472e-06	4.39951
PERP	0.71116	8.74239	5.15283	7.84356e-07	6.19548e-06	4.32272
TSPAN18	0.879556	4.46183	5.15186	7.8783e-07	6.21969e-06	4.48516
TRAF3	-0.502403	3.74483	-5.1494	7.96691e-07	6.28638e-06	4.55179
GCA	-0.54057	4.39554	-5.14867	7.99312e-07	6.3038e-06	4.46193
ZFYVE9	0.468547	4.94851	5.14708	8.05111e-07	6.34624e-06	4.40274
ZNF568	0.656057	2.39255	5.1453	8.1164e-07	6.39439e-06	4.77143
EFEMP2	0.569281	5.1087	5.14391	8.16754e-07	6.43136e-06	4.38776
PCBP4	0.580128	5.29656	5.14273	8.2116e-07	6.4627e-06	4.35054
NCK2	0.504674	6.32966	5.14171	8.24967e-07	6.48931e-06	4.28978
TMEM138	-0.407152	4.84831	-5.14148	8.2582e-07	6.49267e-06	4.37823
SGEF	0.843366	3.85596	5.14127	8.26597e-07	6.49543e-06	4.51858
RAB24	-0.55143	4.28219	-5.14021	8.30594e-07	6.52346e-06	4.44963
TEAD1	0.510682	5.79855	5.13942	8.33551e-07	6.54331e-06	4.31324
SPNS3	-1.08886	-1.23791	-5.13829	8.37866e-07	6.57379e-06	5.27781
FAM19A3	1.69169	0.32945	5.13794	8.39174e-07	6.58067e-06	5.00228
FBLIM1	0.737958	6.5288	5.13751	8.40834e-07	6.59029e-06	4.26718
NOTCH1	0.624003	6.50525	5.13441	8.52704e-07	6.67988e-06	4.25826
CRABP1	2.20178	4.23905	5.13381	8.5504e-07	6.69449e-06	4.46228
MKNK2	-0.591266	6.81787	-5.13366	8.55594e-07	6.69449e-06	4.24579
C7orf10	0.893928	1.95255	5.13359	8.55889e-07	6.69449e-06	4.80569
PRKD2	-0.409309	5.8915	-5.13098	8.66065e-07	6.77061e-06	4.25799
SCHIP1	0.904406	4.11694	5.13024	8.68959e-07	6.78975e-06	4.43106
CNKSR2	1.51603	-1.08788	5.12951	8.71826e-07	6.80866e-06	5.20443
C6orf145	0.751931	5.39266	5.12845	8.76058e-07	6.83819e-06	4.29634
RASGEF1B	-0.755732	4.08527	-5.12828	8.76713e-07	6.8398e-06	4.40183
ATF7	0.321304	5.91325	5.12548	8.87902e-07	6.92354e-06	4.23724
ACSM5	-1.21223	-1.54248	-5.125	8.89829e-07	6.93502e-06	5.24261
ADNP	0.356132	7.26832	5.12448	8.91914e-07	6.94771e-06	4.19981
TNRC6A	0.336779	5.63518	5.12409	8.93483e-07	6.95637e-06	4.24648
CEP120	-0.337138	3.96948	-5.1223	9.00744e-07	7.00932e-06	4.4057
ALDH3B1	-0.740367	3.6809	-5.12182	9.02709e-07	7.02102e-06	4.46311
C17orf62	-0.410212	6.12301	-5.11948	9.1232e-07	7.09215e-06	4.20153
MYO1D	0.657259	6.68186	5.11906	9.14054e-07	7.102e-06	4.18777
HERPUD1	-0.568931	6.91001	-5.11837	9.16908e-07	7.12054e-06	4.17676
CGN	0.778686	5.71906	5.11781	9.19247e-07	7.13506e-06	4.22547
PDGFB	0.649169	5.06737	5.11594	9.27021e-07	7.19174e-06	4.26405
CCL17	-1.80067	-0.859109	-5.11083	9.48703e-07	7.35619e-06	5.10795
PLEKHM3	0.517078	3.83314	5.10736	9.6369e-07	7.46859e-06	4.35947
FBN3	2.25401	1.34154	5.10546	9.71996e-07	7.52914e-06	4.71571
C10orf90	2.16226	-0.866567	5.10467	9.75451e-07	7.55205e-06	5.04563
MGAT5	0.650086	3.04964	5.1042	9.77507e-07	7.56413e-06	4.44991
CA6	3.04331	-2.30364	5.10311	9.82365e-07	7.59785e-06	5.1376
HDAC4	0.563586	4.18916	5.09822	1.00426e-06	7.76325e-06	4.27586
NUDT18	-0.55908	2.41721	-5.0965	1.01206e-06	7.81961e-06	4.55975
PLCG2	-0.820561	5.09661	-5.09623	1.01329e-06	7.8251e-06	4.1671
ZKSCAN2	0.446071	3.21932	5.09595	1.01459e-06	7.83119e-06	4.41544
CBLN3	-0.756494	1.44107	-5.09251	1.03044e-06	7.94947e-06	4.69327
RAD51L1	1.16404	2.82842	5.08758	1.05361e-06	8.12408e-06	4.42631
ENG	-0.410856	6.92527	-5.08669	1.0578e-06	8.15228e-06	4.03703
SMAD6	0.898024	1.96702	5.08639	1.05925e-06	8.15935e-06	4.59176
TNFSF4	-0.746956	2.39314	-5.08373	1.07201e-06	8.25341e-06	4.48616
OTUD7B	0.453571	5.6134	5.08174	1.08166e-06	8.32354e-06	4.06383
SMAD9	0.917085	-0.316692	5.08014	1.08945e-06	8.37921e-06	4.89876
JOSD1	0.352991	6.71109	5.07897	1.0952e-06	8.41923e-06	4.00542
FOXC2	1.83523	-0.138332	5.07798	1.10011e-06	8.45272e-06	4.8527
CBX1	0.407265	6.91349	5.07686	1.10567e-06	8.49112e-06	3.99425
FAM81A	1.08907	1.36373	5.07522	1.11387e-06	8.54978e-06	4.59592
MBP	-0.795638	5.18057	-5.07467	1.1166e-06	8.56645e-06	4.06741
C2orf86	0.502933	2.00549	5.07285	1.12578e-06	8.63251e-06	4.51358
GK3P	-0.711512	-0.0997675	-5.07141	1.1331e-06	8.68422e-06	4.83081
FAM158A	-0.570973	3.07599	-5.07062	1.1371e-06	8.71053e-06	4.32638
KIDINS220	0.425309	6.55673	5.06924	1.14418e-06	8.76034e-06	3.9722
S100A13	0.657042	6.34369	5.06779	1.15167e-06	8.81327e-06	3.97338
ACTR3B	0.838908	4.38353	5.06654	1.15813e-06	8.85826e-06	4.1146
E4F1	0.363605	4.49053	5.06579	1.16207e-06	8.88125e-06	4.09631
GALNT5	1.19573	0.848073	5.06574	1.16231e-06	8.88125e-06	4.66465
KIAA1324	1.51017	6.39897	5.06498	1.1663e-06	8.90729e-06	3.99918
ISCA2	-0.422187	3.75628	-5.06343	1.17446e-06	8.96512e-06	4.18729
PPEF1	1.27023	0.402368	5.06306	1.17639e-06	8.97536e-06	4.73756
PRKCDBP	0.819952	4.13214	5.06239	1.17995e-06	8.99803e-06	4.13949
CYB5R3	0.391133	7.69006	5.0589	1.19859e-06	9.13346e-06	3.90799
NADK	-0.412897	5.82354	-5.05884	1.19891e-06	9.13346e-06	3.9466
TMOD2	0.623556	4.2894	5.05667	1.21064e-06	9.21816e-06	4.07835
[truncated: 4,391 more rows]

## Sheet: D-GE_LAR
	logFC	AveExpr	t	P.Value	adj.P.Val	B
REEP6	6.63549	2.49251	24.7956	3.72702e-55	5.67289e-51	114.931
SERHL2	7.13841	1.72198	24.5318	1.3643e-54	1.0383e-50	113.502
ABCC11	9.5452	-0.850509	22.3535	8.52655e-50	4.32609e-46	102.012
PIP	13.3936	-0.0733823	22.0978	3.23993e-49	1.23288e-45	100.712
FOXA1	7.12722	2.78912	21.6832	2.87275e-48	8.74523e-45	99.312
TMEM86A	3.20072	3.57107	20.8372	2.63703e-46	6.68971e-43	94.8904
SERHL	3.81032	3.11202	19.8247	6.63882e-44	1.44356e-40	89.385
TMEM45B	7.17426	-0.110704	19.7685	9.05741e-44	1.61526e-40	88.5895
GNMT	6.25443	-1.71633	19.7589	9.55084e-44	1.61526e-40	87.6647
AR	6.4705	-0.124231	19.6736	1.5316e-43	2.33124e-40	88.156
CYP4Z2P	10.8928	-2.6098	19.4417	5.55523e-43	7.68693e-40	85.7002
SIDT1	4.65192	1.84046	19.3011	1.2179e-42	1.5448e-39	86.4439
NOSTRIN	3.66803	1.50405	18.8138	1.88247e-41	2.20408e-38	83.67
RND1	4.74618	1.62413	18.7285	3.04786e-41	3.31368e-38	83.2285
TMC5	8.17564	0.798932	18.3806	2.19961e-40	2.23201e-37	81.1139
PLA2G4F	6.44076	-0.906393	18.2302	5.19041e-40	4.9377e-37	79.7049
SPDEF	7.16958	2.95891	17.5315	2.90472e-38	2.60075e-35	76.4788
MFSD7	3.1436	2.28103	17.4709	4.1292e-38	3.49169e-35	76.1247
CLCA2	10.961	0.435159	17.366	7.59847e-38	6.08717e-35	75.2695
MLPH	5.71387	3.65104	17.2188	1.79223e-37	1.36398e-34	74.6757
GPRC5C	4.40539	3.37341	17.1094	3.39602e-37	2.46147e-34	74.0427
MUCL1	12.4342	0.971173	17.0478	4.86899e-37	3.32934e-34	73.5703
CROT	3.1104	3.46778	17.0423	5.03086e-37	3.32934e-34	73.6475
GNA14	3.24048	0.258819	16.5633	8.41748e-36	5.33843e-33	70.6557
AGR2	8.34963	1.74141	16.4755	1.41442e-35	8.61154e-33	70.3036
MGST2	1.92822	4.48876	16.3039	3.90988e-35	2.28893e-32	69.2935
C9orf152	6.04839	1.15009	15.8955	4.45103e-34	2.50923e-31	66.8814
TFAP2B	9.71566	0.870727	15.8249	6.78868e-34	3.69038e-31	66.4302
IQGAP2	3.11989	4.14116	15.7847	8.63654e-34	4.53299e-31	66.2152
KIAA1370	1.92348	4.51695	15.6844	1.57535e-33	7.99279e-31	65.6057
IYD	6.67735	-2.92556	15.4365	6.98319e-33	3.42875e-30	63.2464
REEP5	1.79054	7.23949	15.425	7.48685e-33	3.56117e-30	64.0046
TSPAN1	5.2946	1.74287	15.4178	7.81617e-33	3.60515e-30	64.0677
SULT2B1	4.52956	1.28074	15.3583	1.1188e-32	5.00863e-30	63.6912
LRRC26	6.51803	-1.75846	15.3361	1.27871e-32	5.56092e-30	62.9731
LIN7A	4.36906	-1.66552	15.3025	1.56637e-32	6.52848e-30	62.8525
TP53TG1	2.85346	3.17851	15.3003	1.58698e-32	6.52848e-30	63.3553
RGMA	-3.65832	5.2684	-15.2942	1.6459e-32	6.59269e-30	63.3305
ALOX15B	6.66857	1.67912	15.2127	2.69231e-32	1.05076e-29	62.8465
ABCA12	7.29634	0.387703	15.2085	2.76216e-32	1.05107e-29	62.741
DEGS2	4.70247	1.48406	15.1976	2.94892e-32	1.08165e-29	62.7458
C17orf28	2.9861	5.22549	15.1956	2.98465e-32	1.08165e-29	62.6586
C4orf34	2.22805	4.58317	15.1021	5.25153e-32	1.85892e-29	62.1061
PRR15	4.91424	0.484023	15.0948	5.49165e-32	1.89973e-29	62.0862
MSX2	4.61766	0.791846	15.0775	6.09713e-32	2.06232e-29	62.0055
RAD21	-1.85787	8.92428	-14.9993	9.78468e-32	3.23767e-29	61.4409
ARHGEF38	4.50354	-1.47786	14.891	1.88698e-31	6.11101e-29	60.4748
TFF3	7.56734	-0.271232	14.705	5.83711e-31	1.85097e-28	59.7154
ANP32E	-2.87951	7.25396	-14.6205	9.76027e-31	3.03186e-28	59.1885
MYBL1	-3.60034	4.1706	-14.5632	1.38399e-30	4.21313e-28	58.9338
UQCRQ	1.69863	6.11922	14.377	4.3064e-30	1.28525e-27	57.6792
LRG1	6.34696	1.2512	14.3562	4.89015e-30	1.4314e-27	57.6866
CRAT	3.50398	5.03881	14.3401	5.39496e-30	1.54937e-27	57.4773
DHRS2	9.67183	-0.506149	14.2036	1.24201e-29	3.50086e-27	56.5824
STEAP4	4.51478	3.78424	14.1269	1.98655e-29	5.49767e-27	56.2421
ZBTB16	5.48783	-2.51934	14.1026	2.30417e-29	6.26281e-27	55.6399
GGTLC2	3.76171	1.42313	14.0991	2.35424e-29	6.28664e-27	56.1332
ANKRD36BP1	-2.96773	3.03967	-14.0429	3.32269e-29	8.71976e-27	55.794
CAPN13	7.61565	0.621843	14.0003	4.31218e-29	1.11247e-26	55.5111
HMGCS2	9.67686	-2.49514	13.962	5.45379e-29	1.38354e-26	54.882
GPD1L	2.5033	4.89953	13.8866	8.6624e-29	2.16148e-26	54.7249
C2CD4A	7.2052	-1.28114	13.8428	1.13351e-28	2.78278e-26	54.2962
FHOD1	1.84784	4.70665	13.8363	1.17939e-28	2.84944e-26	54.42
CYB5A	2.76386	5.21528	13.7858	1.60851e-28	3.82549e-26	54.0921
HGD	6.51049	-1.46028	13.7604	1.87992e-28	4.40218e-26	53.8538
CCDC96	2.21996	0.956731	13.7327	2.22836e-28	5.13907e-26	53.8831
RHOB	2.27354	7.09642	13.6278	4.24582e-28	9.5082e-26	53.0907
MTBP	-2.12793	3.55053	-13.6277	4.2478e-28	9.5082e-26	53.2676
C22orf36	2.87216	3.24119	13.6217	4.40776e-28	9.72325e-26	53.1894
MPV17L	4.87353	1.35432	13.5525	6.74602e-28	1.46687e-25	52.8156
XBP1	2.3851	8.15179	13.5337	7.57649e-28	1.62425e-25	52.5115
SAR1B	1.40584	4.60411	13.5228	8.10189e-28	1.71276e-25	52.5054
ARHGAP21	-1.92553	6.88313	-13.4455	1.3036e-27	2.71809e-25	51.9924
INPP4B	2.86564	1.89477	13.4407	1.34287e-27	2.76214e-25	52.1231
FOXC1	-4.25829	6.129	-13.4264	1.46683e-27	2.97688e-25	51.9997
KCNMA1	3.70584	3.3142	13.4202	1.52417e-27	3.05255e-25	51.9258
TRPS1	-2.80904	7.97534	-13.3728	2.04086e-27	4.03428e-25	51.547
SUOX	1.46218	4.35499	13.3602	2.20562e-27	4.30408e-25	51.5223
DEK	-1.86067	7.9325	-13.3385	2.52048e-27	4.85623e-25	51.3188
HPGD	5.34603	0.908875	13.2951	3.29361e-27	6.19798e-25	51.247
DSG2	-2.46538	7.76884	-13.2949	3.29832e-27	6.19798e-25	51.0643
FZD4	2.16915	4.8254	13.2885	3.43161e-27	6.36981e-25	51.0556
NDUFA2	1.36104	5.16984	13.147	8.21238e-27	1.50603e-24	50.1805
BCAS1	4.98177	-0.387025	13.1304	9.09947e-27	1.64885e-24	50.1967
ZNF286A	-1.96042	4.62807	-13.1282	9.22212e-27	1.65141e-24	50.1637
GABRP	-9.17717	7.57535	-13.0907	1.16214e-26	2.05686e-24	49.9951
RAI2	2.23613	2.22148	13.0569	1.43172e-26	2.50486e-24	49.7763
FASN	2.55842	8.567	13.0113	1.89816e-26	3.28317e-24	49.3016
MAML2	-2.31993	4.54647	-13.0039	1.98572e-26	3.39602e-24	49.4036
KIF18B	-1.95077	4.38674	-12.9972	2.06968e-26	3.50028e-24	49.3725
C8orf46	-7.92597	1.59776	-12.9588	2.62476e-26	4.39028e-24	48.969
ABHD6	1.99484	2.45182	12.953	2.72044e-26	4.50084e-24	49.1246
IQGAP3	-2.3044	5.8669	-12.9304	3.12673e-26	5.11742e-24	48.8759
SLC7A8	2.71848	4.46448	12.7463	9.75955e-26	1.58032e-23	47.734
ACSM1	5.94973	-1.44311	12.6915	1.36907e-25	2.19354e-23	47.3803
TMBIM6	1.25846	9.43654	12.662	1.64286e-25	2.60479e-23	47.15
DCXR	1.83662	5.44362	12.6555	1.71099e-25	2.68132e-23	47.1438
BLVRB	2.03166	5.34381	12.654	1.72636e-25	2.68132e-23	47.1354
SYTL5	5.81208	-2.15582	12.6354	1.93753e-25	2.9789e-23	46.8345
TAF4B	-2.57764	4.01526	-12.6321	1.97691e-25	3.00906e-23	47.1633
C19orf39	1.56137	1.76626	12.5584	3.1191e-25	4.70058e-23	46.7485
ATP13A4	5.35254	0.522475	12.556	3.16568e-25	4.724e-23	46.7344
PFDN5	1.02612	7.35491	12.4906	4.74556e-25	7.01283e-23	46.0932
BATF	2.22686	2.48037	12.4578	5.81083e-25	8.50448e-23	46.0747
KYNU	3.75749	3.65846	12.4549	5.91669e-25	8.57694e-23	45.9843
ARHGEF2	-1.67706	7.19063	-12.4529	5.99186e-25	8.60397e-23	45.8763
HMGN4	-1.83742	6.64912	-12.445	6.29115e-25	8.94931e-23	45.8452
NUDT4	1.49411	4.83044	12.3756	9.66427e-25	1.36204e-22	45.44
LDHD	3.51995	0.514197	12.3608	1.05954e-24	1.47956e-22	45.5405
TCF7L1	-2.88444	5.93772	-12.3462	1.15965e-24	1.60464e-22	45.2912
LIMA1	1.70863	5.96894	12.3379	1.22074e-24	1.67395e-22	45.1713
USP1	-1.82775	6.82778	-12.3296	1.28477e-24	1.74603e-22	45.1287
ACPP	3.76645	-0.0647508	12.328	1.29756e-24	1.7478e-22	45.3107
GGT1	3.53294	4.01172	12.2879	1.66314e-24	2.22058e-22	44.9462
SLC4A8	3.16731	1.30956	12.2768	1.78161e-24	2.33805e-22	45.0255
SPTLC2	1.41407	5.99087	12.2768	1.78184e-24	2.33805e-22	44.7906
RIF1	-1.2501	5.59641	-12.2533	2.06035e-24	2.6804e-22	44.6999
P2RY2	3.02198	1.69991	12.2499	2.10394e-24	2.7139e-22	44.8494
CREB3L4	2.06283	5.53572	12.2319	2.35291e-24	3.00956e-22	44.5273
SC5DL	2.0841	5.3076	12.217	2.58005e-24	3.27258e-22	44.4446
C10orf18	-1.95604	7.13917	-12.2153	2.6077e-24	3.28031e-22	44.4134
MRPL41	1.69535	4.54668	12.2051	2.77698e-24	3.46463e-22	44.414
AKR7A3	4.06389	-0.0282887	12.1828	3.18753e-24	3.94451e-22	44.4315
TP53BP2	-2.00471	6.70503	-12.1508	3.885e-24	4.76884e-22	44.0306
FOXM1	-2.01126	6.80084	-12.1458	4.00825e-24	4.88076e-22	43.9974
FAM171A1	-2.75685	5.87918	-12.134	4.31185e-24	5.20879e-22	43.9977
ATAD2	-1.71832	6.82538	-12.129	4.44705e-24	5.32981e-22	43.8856
AMACR	1.92164	3.72842	12.1039	5.19495e-24	6.17753e-22	43.8298
MDC1	-1.54075	6.07768	-12.0614	6.75985e-24	7.9761e-22	43.4933
ZNF462	-2.55872	4.67834	-11.9956	1.01556e-23	1.18907e-21	43.2337
G6PD	1.97824	6.17268	11.9943	1.02403e-23	1.18982e-21	43.046
SEPHS2	1.54268	6.75366	11.9854	1.08169e-23	1.2473e-21	42.9826
HPX	3.90618	-0.616828	11.9805	1.11524e-23	1.27632e-21	43.152
TSPAN15	2.35775	5.43965	11.9762	1.14481e-23	1.30039e-21	42.9527
TRIM3	1.61025	3.20301	11.9702	1.1887e-23	1.34024e-21	43.0502
C12orf62	1.09462	4.68022	11.9621	1.24931e-23	1.39821e-21	42.9057
FAM174B	2.47812	4.56018	11.9538	1.31574e-23	1.46181e-21	42.8557
GALNT10	1.5482	5.07003	11.9395	1.43711e-23	1.58509e-21	42.7447
WIBG	1.1876	4.60393	11.9235	1.58712e-23	1.73796e-21	42.6713
KRT18	2.16132	8.12736	11.9182	1.63927e-23	1.78223e-21	42.5639
C5orf36	1.70437	0.310714	11.8689	2.22517e-23	2.40207e-21	42.5197
PM20D2	-2.76294	4.80462	-11.8227	2.96068e-23	3.17356e-21	42.1551
SLC40A1	2.81917	5.30026	11.7914	3.59376e-23	3.82522e-21	41.8268
DSC2	-2.64511	7.57418	-11.7413	4.89882e-23	5.15766e-21	41.4984
TOP2A	-1.62986	7.51156	-11.7408	4.91335e-23	5.15766e-21	41.4867
AFMID	1.80088	4.59424	11.7344	5.1138e-23	5.33132e-21	41.5044
HRASLS2	4.86646	-1.4717	11.7201	5.5848e-23	5.78274e-21	41.5492
PLK1	-1.61303	5.83851	-11.7189	5.62713e-23	5.7872e-21	41.398
GATA2	3.37274	1.38353	11.7085	6.00032e-23	6.12958e-21	41.5421
GCHFR	2.35769	2.85357	11.7028	6.21562e-23	6.3072e-21	41.4297
C2CD4B	3.97952	-1.15168	11.6975	6.42453e-23	6.47601e-21	41.3972
C16orf45	2.484	2.38441	11.6692	7.65285e-23	7.66343e-21	41.2524
AURKB	-1.70835	4.70096	-11.6534	8.43628e-23	8.39272e-21	41.0848
RARA	1.36071	5.31051	11.632	9.63494e-23	9.52295e-21	40.8403
IGBP1	1.21137	5.48957	11.6283	9.85576e-23	9.67836e-21	40.8118
C9orf7	1.60548	4.73731	11.6153	1.06809e-22	1.04214e-20	40.7636
FAH	1.9209	4.83509	11.6076	1.12026e-22	1.08608e-20	40.7119
TRIM62	1.56897	3.25025	11.5826	1.30751e-22	1.2596e-20	40.6716
VIPR1	2.83899	2.23369	11.5687	1.42457e-22	1.36373e-20	40.659
RABEP2	1.28276	4.4589	11.5479	1.61996e-22	1.53578e-20	40.3707
MCCC2	1.80362	6.19757	11.5475	1.62447e-22	1.53578e-20	40.2916
DALRD3	1.47767	4.49797	11.5399	1.7022e-22	1.59933e-20	40.3082
PNMT	5.57881	-2.30038	11.532	1.78797e-22	1.66961e-20	40.2181
ST6GALNAC1	5.27419	-1.94941	11.5304	1.80569e-22	1.67417e-20	40.3423
E2F3	-1.52841	5.77947	-11.5296	1.81484e-22	1.67417e-20	40.2347
BLVRA	1.71652	5.11127	11.5279	1.83305e-22	1.68077e-20	40.2044
SAMD11	4.34568	0.178917	11.5175	1.95565e-22	1.78245e-20	40.3954
KIFC1	-1.74666	5.97199	-11.4986	2.19767e-22	1.99112e-20	40.0376
ALDH3B2	5.01307	4.55489	11.4515	2.94073e-22	2.64857e-20	39.7911
FAM64A	-2.1095	3.80649	-11.4438	3.08406e-22	2.76132e-20	39.8879
SLC2A8	1.60587	3.75272	11.4371	3.21448e-22	2.86126e-20	39.7363
TGFB3	1.80988	4.73658	11.4306	3.34602e-22	2.96103e-20	39.6301
TARBP2	1.11585	4.23485	11.4037	3.95073e-22	3.47596e-20	39.5044
SCARB1	-2.48472	6.72134	-11.3963	4.13531e-22	3.61744e-20	39.3939
TC2N	2.32133	6.3686	11.392	4.24723e-22	3.69412e-20	39.3402
CIB1	1.4281	6.2543	11.3886	4.33597e-22	3.74988e-20	39.3154
DNAJC17	1.22599	3.1759	11.3749	4.71795e-22	4.05717e-20	39.4157
TMEM63C	4.20272	1.97975	11.3663	4.97592e-22	4.25497e-20	39.4115
CYP4B1	6.15548	-0.80685	11.3613	5.13433e-22	4.3659e-20	39.4274
NAT1	2.46442	1.65067	11.346	5.64144e-22	4.77046e-20	39.3262
SERF2	1.28365	8.63736	11.3171	6.74254e-22	5.67006e-20	38.8622
GJB1	6.52854	-1.88693	11.3147	6.84552e-22	5.72503e-20	38.9973
ZNF737	2.56386	3.19513	11.3074	7.15919e-22	5.95465e-20	38.982
CYB561D2	1.58347	3.97417	11.3062	7.21151e-22	5.96557e-20	38.9051
CDCA8	-1.78768	5.55991	-11.302	7.40072e-22	6.08899e-20	38.8583
ALCAM	3.38069	6.21659	11.2879	8.0751e-22	6.60813e-20	38.7018
TFCP2L1	-4.6464	5.64309	-11.2828	8.33332e-22	6.78297e-20	38.8825
SLC44A4	6.5808	1.04234	11.2669	9.19126e-22	7.4415e-20	38.8456
BUB1	-1.78201	5.58	-11.2648	9.31359e-22	7.50064e-20	38.6292
TMEM150A	1.37117	4.11685	11.2277	1.17096e-21	9.38063e-20	38.4275
GSTZ1	1.84901	3.93817	11.2216	1.21623e-21	9.69225e-20	38.3951
FAM83A	5.67568	0.468812	11.1945	1.43726e-21	1.1394e-19	38.431
CREB3L1	2.23822	4.34098	11.1878	1.49754e-21	1.18104e-19	38.1533
ABCC6	3.4636	-0.228711	11.1868	1.50765e-21	1.18289e-19	38.3707
LRRC46	2.6054	-0.437594	11.1327	2.10496e-21	1.64306e-19	38.0147
SIL1	1.50567	5.20387	11.1308	2.12896e-21	1.65331e-19	37.766
MMP17	2.67618	0.659135	11.1229	2.23579e-21	1.72733e-19	37.9952
SFRP1	-4.34426	8.06613	-11.1221	2.24697e-21	1.72733e-19	37.7213
CYP4Z1	8.97417	-1.75421	11.1	2.57392e-21	1.96872e-19	37.7593
CCDC159	1.58358	2.36562	11.0928	2.69063e-21	2.0477e-19	37.7485
MED30	-1.57993	4.03697	-11.0916	2.71091e-21	2.05288e-19	37.6766
BTBD11	2.6105	1.38734	11.0844	2.83471e-21	2.136e-19	37.7336
NRK	4.57505	-0.211825	11.0663	3.16961e-21	2.37658e-19	37.6519
CCNO	4.62209	0.293158	11.0625	3.24406e-21	2.42049e-19	37.6305
CCDC48	2.99765	-0.680046	11.0611	3.27195e-21	2.42939e-19	37.5885
TMEM135	1.7053	4.1704	11.0512	3.47708e-21	2.56631e-19	37.3328
THRSP	5.3774	0.087151	11.0499	3.50629e-21	2.56631e-19	37.5523
NUP153	-1.36752	6.55966	-11.0499	3.50695e-21	2.56631e-19	37.2529
GGCT	1.64439	6.81334	11.0441	3.63472e-21	2.64708e-19	37.1921
NCAPD2	-1.46795	7.35925	-11.0412	3.69833e-21	2.68058e-19	37.1805
CENPF	-1.89217	7.5405	-11.0254	4.07645e-21	2.94065e-19	37.0923
ALDH4A1	2.40473	4.53794	11.0123	4.42032e-21	3.17367e-19	37.0608
ZNF138	1.37798	3.58495	10.9997	4.77563e-21	3.41267e-19	37.0767
KMO	2.88573	2.60279	10.9748	5.57013e-21	3.96182e-19	36.9621
PLEKHB1	-4.00476	5.01238	-10.9716	5.6803e-21	4.02139e-19	37.0036
STMN1	-1.48928	8.5759	-10.9609	6.06616e-21	4.27468e-19	36.6784
FAM174A	1.46798	3.06816	10.9547	6.30317e-21	4.42122e-19	36.8528
BCL11A	-3.36755	4.29954	-10.9478	6.57462e-21	4.59047e-19	36.9
C11orf41	-3.36417	4.36407	-10.9394	6.92456e-21	4.81272e-19	36.7625
TSC22D3	2.48485	6.18056	10.9269	7.48165e-21	5.17628e-19	36.4817
SLC9A5	2.41451	-0.229346	10.9031	8.65727e-21	5.96255e-19	36.6373
[truncated: 8,544 more rows]

## Sheet: E-ME_BL1
	logFC	AveExpr	t	P.Value	adj.P.Val	B
[truncated: 72,074 more rows]

[truncated: 15 more sheets: F-ME__BL2, G-ME_M, H-ME_LAR, I-RPPA_BL1, J-RPPA_BL2, K-RPPA_M, L-RPPA_LAR, M-CPTAC_BL1, N-CPTAC_phopho_BL1, O-CPTAC_BL2, P-CPTAC_phosphoBL2, O_CPTAC_LAR, P_CPTAC_phospho_LAR, Q_CPTAC_M, R_CPTAC_phospho_M]
