# Supplementary material for: Multi-omics analysis identifies therapeutic vulnerabilities in triple-negative breast cancer subtypes
Source: Nat Commun. 2021 Nov 1;12:6276. doi: 10.1038/s41467-021-26502-6 (PMC8560912; doi:10.1038/s41467-021-26502-6)
Supplement: Supplementary file 9 — Supplementary Data 6 [file 41467_2021_26502_MOESM9_ESM.xlsx]

## Sheet: Index
Supplementary Data 6 Cell line subtyping and genetic and pharmacological dependencies from DepMap GDSC and PDTX models.
Table	Description
A- DepMap filter	Identifcation of TNBC cel models from DepMap
B -DepMap TNBC subtype	Subtpying correlations for DepMap cell lines
C - DepMap RNAi result	Subtype specific dependancies (negative T values) and significance in DepMap RNAi whole genome screen
D - DepMapsgRNA result	Subtype specific dependancies (negative T values) and significance in DepMap cRISPR whole genome screen
E-GDSC_TNBCtype	Subtpying correlations for GDSC cell lines
F-GDSC_result	Subtype specific dependancies (negative T values) and significance in GDSC pharmacological screen
G-PDTX_TNBC	Identifcation of TNBC PDTX cell models
H-PDTX_TNBCtype	Subtpying correlations for PDTX cell lines
G-PDTX_result	Subtype specific dependancies (negative T values) and significance in PDTX pharmacological screen

## Sheet: A-depmap_filter
DepMap_ID	Tumor_Sample_Barcode	Cell_Line	Tissue	ESR1_mRNA	PGR_mRNA	ERBB2_mRNA	ERBB2_CN	Cell_Line	SUBTYPE	ER_color	PGR_color	HER2_color
ACH-000111	HCC1187_BREAST	HCC1187	BREAST	1.13093	0.124328	6.7699	-0.3027	HCC1187	TNBC	black	black	black
ACH-000148	HS578T_BREAST	HS578T	BREAST	0.0703893	0	4.72901	-0.2628	HS578T	TNBC	black	black	black
ACH-000196	HCC1599_BREAST	HCC1599	BREAST	1.61353	0.0426443	5.40565	-0.3181	HCC1599	TNBC	black	black	black
ACH-000212	CAL120_BREAST	CAL120	BREAST	0.687061	0.0285692	4.61706	-0.1496	CAL120	TNBC	black	black	black
ACH-000223	HCC1937_BREAST	HCC1937	BREAST	2.23573	0	5.63459	0.1457	HCC1937	TNBC	black	black	black
ACH-000258	DU4475_BREAST	DU4475	BREAST	0.111031	0	3.32769	0.019	DU4475	TNBC	black	black	black
ACH-000276	HCC38_BREAST	HCC38	BREAST	0.0426443	0.757023	7.13093	0.7078	HCC38	TNBC	black	black	black
ACH-000288	BT549_BREAST	BT549	BREAST	0.0143553	0.0143553	4.15137	-0.5377	BT549	TNBC	black	black	black
ACH-000374	HCC1143_BREAST	HCC1143	BREAST	2.5008	0.0143553	5.09635	0.21	HCC1143	TNBC	black	black	black
ACH-000536	BT20_BREAST	BT20	BREAST	2.01078	0	6.11437	-0.2918	BT20	TNBC	black	black	black
ACH-000573	MDAMB436_BREAST	MDAMB436	BREAST	0.124328	0.0285692	3.9542	-0.5005	MDAMB436	TNBC	black	black	black
ACH-000621	MDAMB157_BREAST	MDAMB157	BREAST	0.15056	0.163499	4.52669	-0.3311	MDAMB157	TNBC	black	black	black
ACH-000624	HCC1806_BREAST	HCC1806	BREAST	1.20163	0.0143553	5	-0.1056	HCC1806	TNBC	black	black	black
ACH-000643	HDQP1_BREAST	HDQP1	BREAST	1.42761	0.0143553	5.48414	0.0894	HDQP1	TNBC	black	black	black
ACH-000668	HCC70_BREAST	HCC70	BREAST	1.46989	0.0285692	5.42291	-0.5539	HCC70	TNBC	black	black	black
ACH-000691	HCC2157_BREAST	HCC2157	BREAST	0.0143553	0	6.53247	0.1564	HCC2157	TNBC	black	black	black
ACH-000699	HCC1395_BREAST	HCC1395	BREAST	0.0426443	0.0143553	4.20398	-0.4113	HCC1395	TNBC	black	black	black
ACH-000721	HMC18_BREAST	HMC18	BREAST	0.0285692	0	3.7366	0.4737	HMC18	TNBC	black	black	black
ACH-000768	MDAMB231_BREAST	MDAMB231	BREAST	0.124328	0	4.65992	0.0894	MDAMB231	TNBC	black	black	black
ACH-000849	MDAMB468_BREAST	MDAMB468	BREAST	1.21412	0	4.55213	-0.401	MDAMB468	TNBC	black	black	black
ACH-000856	CAL51_BREAST	CAL51	BREAST	0.411426	0	6.35067	0.011	CAL51	TNBC	black	black	black
ACH-000857	CAL851_BREAST	CAL851	BREAST	0.879706	0	5.21839	0.1725	CAL851	TNBC	black	black	black
ACH-000902	CAL148_BREAST	CAL148	BREAST	0.0426443	0.0143553	7.66455	0.006	CAL148	TNBC	black	black	black
ACH-000910	MDAMB453_BREAST	MDAMB453	BREAST	0.0143553	0.0285692	8.05983	1.2681	MDAMB453	TNBC	black	black	black
ACH-001391	SUM159PT_BREAST	SUM159PT	BREAST	0.0143553	0.0143553	4.22033	#N/A	SUM159PT	TNBC	black	black	black
ACH-000017	SKBR3_BREAST	SKBR3	BREAST	0.321928	0	10.8478	3.4318	SKBR3	HER2	black	black	red
ACH-000117	EFM192A_BREAST	EFM192A	BREAST	2.70487	0.111031	11.4256	2.7249	EFM192A	HER2	black	black	red
ACH-000248	AU565_BREAST	AU565	BREAST	0.378512	0	11.6161	3.3439	AU565	HER2	black	black	red
ACH-000277	HCC1419_BREAST	HCC1419	BREAST	3.86493	0.0143553	11.6201	4.189	HCC1419	HER2	red	black	red
ACH-000554	UACC893_BREAST	UACC893	BREAST	1.90689	0.0143553	11.6616	3.0726	UACC893	HER2	black	black	red
ACH-000568	UACC812_BREAST	UACC812	BREAST	4.72301	3.5741	10.9599	4.3523	UACC812	HER2	red	red	red
ACH-000711	JIMT1_BREAST	JIMT1	BREAST	1.62761	0	8.47772	2.97	JIMT1	HER2	black	black	red
ACH-000725	HCC202_BREAST	HCC202	BREAST	0.286881	0.0285692	11.0505	3.263	HCC202	HER2	black	black	red
ACH-000755	HCC2218_BREAST	HCC2218	BREAST	0.238787	0.0143553	10.8475	2.7086	HCC2218	HER2	black	black	red
ACH-000828	ZR7530_BREAST	ZR7530	BREAST	3.8125	0.0565835	11.4566	2.7367	ZR7530	HER2	red	black	red
ACH-000859	HCC1954_BREAST	HCC1954	BREAST	2.10434	0	11.9059	6.0173	HCC1954	HER2	black	black	red
ACH-000927	BT474_BREAST	BT474	BREAST	4.26153	5.71425	10.5416	3.956	BT474	HER2	red	red	red
ACH-000930	HCC1569_BREAST	HCC1569	BREAST	0.0703893	0	11.1026	3.065	HCC1569	HER2	black	black	red
ACH-000934	MDAMB361_BREAST	MDAMB361	BREAST	4.25096	1.28096	9.66372	2.2175	MDAMB361	HER2	red	red	red
ACH-000019	MCF7_BREAST	MCF7	BREAST	5.40429	2.45154	5.5043	-0.9661	MCF7	ER	red	red	black
ACH-000044	MDAMB134VI_BREAST	MDAMB134VI	BREAST	6.57304	1.81147	4.54226	-0.1219	MDAMB134VI	ER	red	red	black
ACH-000097	ZR751_BREAST	ZR751	BREAST	4.90159	4.61471	6.7961	-0.0265	ZR751	ER	red	red	black
ACH-000147	T47D_BREAST	T47D	BREAST	5.44493	6.28854	6.32211	0.5089	T47D	ER	red	red	black
ACH-000330	EFM19_BREAST	EFM19	BREAST	5.50303	4.05398	7.26285	0.779	EFM19	ER	red	red	black
ACH-000349	HCC1500_BREAST	HCC1500	BREAST	6.75261	3.57289	5.41075	-0.645	HCC1500	ER	red	red	black
ACH-000352	HCC1428_BREAST	HCC1428	BREAST	6.16551	4.01703	5.39472	-0.6603	HCC1428	ER	red	red	black
ACH-000759	MDAMB175VII_BREAST	MDAMB175VII	BREAST	3.47119	0.0143553	7.52341	0.0605	MDAMB175VII	ER	red	black	black
ACH-000783	CAMA1_BREAST	CAMA1	BREAST	4.61824	3.05832	6.18448	0.0638	CAMA1	ER	red	red	black
ACH-000818	BT483_BREAST	BT483	BREAST	5.07852	0.678072	8.15745	0.1673	BT483	ER	red	black	black
ACH-000876	MDAMB415_BREAST	MDAMB415	BREAST	3.31325	0.641546	5.87848	-0.0251	MDAMB415	ER	red	black	black

## Sheet: B-depmap_TNBCtype
CELL LINE	SUBTYPE	BL1	M	BL2	LAR
MX1	BL1	0.513868	0.11171	-0.510496	-0.245862
HCC3153	BL1	0.321709	0.086276	-0.164122	-0.121938
HCC2157	BL1	0.239456	0.0495427	-0.24711	-0.0596756
HCC1599	BL1	0.184162	0.148377	-0.218786	-0.141331
HCC1143	BL1	0.0883442	-0.0024729	0.0113492	-0.101413
HMC18	BL1	0.0815537	0.00252886	-0.0623509	-0.0139241
HCC1395	BL1	0.0675495	0.018791	-0.00251523	-0.0754023
HCC1187	BL1	0.0520945	0.0270866	-0.173431	-0.0547796
HCC1937	BL1	0.0416784	-0.0983966	0.0262674	0.0550377
HCC70	BL2	0.0684737	-0.102299	0.124905	0.00579132
MDAMB436	BL2	0.0263118	-0.068666	0.11342	-0.00592945
BT20	BL2	-0.0187843	-0.0436975	0.0978782	0.0644965
SUM149PT	BL2	-0.0503632	0.0531895	0.119801	-0.00843721
MCF12A	BL2	-0.0593662	0.1371	0.391658	0.0510173
SUM229PE	BL2	-0.0656546	-0.071434	0.228884	0.081589
MB157	BL2	-0.0666351	-0.0616903	0.266339	-0.0434418
HDQP1	BL2	-0.0960472	-0.0421193	0.0247567	-0.0322187
MCF10A	BL2	-0.0979541	-0.0365414	0.259623	0.0323794
CAL120	BL2	-0.101546	0.0615049	0.231967	0.048178
MDAMB231	BL2	-0.103605	-0.0600221	0.158229	0.0297076
HS578T	BL2	-0.105361	0.129866	0.200165	-0.0301299
HCC1806	BL2	-0.125515	-0.060977	0.0366825	0.030124
MDAMB157	BL2	-0.131114	0.037466	0.0196051	-0.0295121
SUM159PT	BL2	-0.133023	-0.0670053	0.106482	0.0292993
X184B5	BL2	-0.16218	-0.00691355	0.329241	0.223617
X184A1	BL2	-0.23033	-0.0316065	0.327048	0.209582
MCF10F	BL2	-0.336465	-0.0851431	0.474252	0.160627
CAL148	LAR	-0.0125172	-0.0281774	-0.0785857	0.153816
MDAMB453	LAR	-0.0292795	-0.0655901	-0.08337	0.212496
DU4475	LAR	-0.0334916	-0.0299697	0.0597258	0.0815445
SUM185PE	LAR	-0.157699	0.0436356	-0.138986	0.419316
SUM52PE	LAR	-0.0607585	-0.128196	-0.125563	0.473673
HCC38	M	0.0995478	0.154354	-0.0285812	-0.138696
CAL51	M	0.00464321	0.0342428	0.0281738	0.0294658
SUM1315	M	-0.0321806	0.151827	-0.186157	0.0435469
BT549	M	-0.0605353	0.219586	0.0326261	-0.113685
CAL851	M	-0.0648573	0.0383879	0.00153705	-0.0231126

## Sheet: C-depmap_RNAi_result
	BL1_tvalue	BL1_pvalue	BL2_tvalue	BL2_pvalue	M_tvalue	M_pvalue	LAR_tvalue	LAR_pvalue
WEE2 (494551)	0.333223	0.744716	-1.57842	0.140452	-2.74952	0.0176178	2.62966	0.0219893
RPS6KA6 (27330)	-2.12651	0.0412694	1.56352	0.127767	-2.7142	0.0106127	1.87952	0.0693066
RAC1 (5879)	0.420812	0.676705	-0.812378	0.422577	-2.0625	0.047356	1.51225	0.140286
MINK1 (50488)	-0.463977	0.645805	1.49177	0.145554	-2.21734	0.0338243	0.604293	0.54991
LATS1 (9113)	-2.54248	0.0160453	1.87142	0.0704534	-2.25001	0.0314557	0.84003	0.407124
HEY1 (23462)	-0.334769	0.739984	0.879665	0.385599	-2.69528	0.0111139	2.21324	0.0341327
HES4 (57801)	-2.32741	0.0264286	1.61977	0.115097	-2.7691	0.00927451	1.9818	0.0561466
FGFR1 (2260)	0.758854	0.453493	-0.811142	0.423276	-1.68149	0.102405	0.794414	0.432807
ETV4 (2118)	-0.610214	0.54603	-0.0820888	0.935087	-2.189	0.0360067	0.60353	0.55041
BRCA2 (675)	-4.50523	8.31655e-05	3.60374	0.00105059	-2.42696	0.0210342	2.1886	0.0360389
WEE1 (7465)	-2.24662	0.0374483	-0.50539	0.619417	-0.22949	0.821075	1.82141	0.0852082
NOTCH3 (4854)	-1.86164	0.0718612	0.465027	0.645061	-1.11317	0.273928	1.77506	0.0854011
FLT4 (2324)	-2.29654	0.0283392	2.78936	0.00882191	-0.572185	0.571195	0.738555	0.46556
EPHB1 (2047)	-2.6894	0.0112742	2.50535	0.017516	0.698246	0.490067	2.19356	0.0356477
EPHA2 (1969)	-2.66177	0.0120564	2.10453	0.0432761	-2.68297e-06	0.999998	1.6613	0.106422
DVL2 (1856)	-4.48931	8.706e-05	5.48177	4.88938e-06	-0.363998	0.718253	2.24653	0.0317006
CDK9 (1025)	-2.26663	0.0303091	2.63713	0.0127961	-0.408417	0.685687	0.504586	0.617307
ATR (545)	-2.37407	0.023761	1.68887	0.100967	-0.821547	0.417414	1.26542	0.214856
WT1 (7490)	3.04652	0.00461122	-3.86706	0.000508059	0.95707	0.345707	-1.54543	0.132077
STAT5B (6777)	3.22383	0.00290891	-3.32308	0.00223796	0.455367	0.65192	-1.49655	0.14431
SMAD2 (4087)	1.92089	0.063693	-2.21807	0.0337697	-1.12823	0.26761	0.372213	0.712188
PRKACB (5567)	2.33388	0.0260431	-2.76265	0.00942312	0.650469	0.520033	-1.71488	0.0960371
PDK1 (5163)	2.04919	0.0487162	-3.128	0.00373613	0.697859	0.490306	-0.372705	0.711825
PARP2 (10038)	1.35869	0.183747	-2.30894	0.0275573	-0.0642453	0.949175	-0.535377	0.596091
MME (4311)	1.95298	0.0596147	-2.83875	0.0078033	1.07243	0.29155	-1.38151	0.176692
MERTK (10461)	1.62381	0.114227	-2.48087	0.0185519	0.475052	0.637976	-0.878274	0.386342
KSR2 (283455)	2.78717	0.00886967	-2.9917	0.00530582	0.682523	0.49982	-1.68815	0.101106
KSR1 (8844)	1.54484	0.132219	-3.02829	0.0048321	0.528736	0.600637	-0.954675	0.346899
IL6ST (3572)	1.47233	0.150699	-2.07064	0.0465403	-0.364508	0.717877	0.482774	0.632543
MTAP (4507)	1.94991	0.0599942	-1.09906	0.279944	0.723125	0.474856	-1.90503	0.0657964
HRAS (3265)	0.318512	0.752166	0.135041	0.893426	-1.66522	0.105632	0.319022	0.751783
HORMAD1 (84072)	2.02491	0.0512871	-2.2407	0.0321148	1.19751	0.239904	-1.07261	0.291469
EHF (26298)	2.66511	0.0119593	-2.27133	0.0299912	0.112452	0.911167	-0.2652	0.792556
EGFR (1956)	1.76431	0.0872241	-2.13328	0.0406674	1.23784	0.224781	-0.883999	0.383291
CDK6 (1021)	1.13933	0.263022	-2.33298	0.0260967	-0.430954	0.669391	-1.19364	0.241395
BMPR2 (659)	1.11749	0.272106	-2.31737	0.027037	0.754167	0.456263	0.118013	0.906795
ARID1B (57492)	1.56488	0.127448	-2.27796	0.0295488	0.452106	0.654243	-0.304787	0.762502
SPDEF (25803)	0.636042	0.529417	0.686506	0.497497	1.66511	0.105966	-3.12371	0.00385545
SMO (6608)	2.55754	0.0154822	-2.04745	0.0488971	0.32617	0.746419	-2.58981	0.0143357
ROS1 (6098)	2.45249	0.0198233	-1.78053	0.0844856	1.77322	0.0857105	-2.07132	0.0464727
PIK3CA (5290)	0.419056	0.677975	1.59767	0.119945	1.13099	0.266466	-3.31983	0.00225738
JAK3 (3718)	1.69083	0.100589	-0.157313	0.875987	0.885443	0.382523	-2.7596	0.00949415
JAG1 (182)	1.12303	0.269781	-1.55175	0.130558	0.659984	0.513987	-2.51811	0.016997
FGFR3 (2261)	0.679662	0.501606	-0.24817	0.805589	0.517104	0.60864	-1.95804	0.0589925
FGFR2 (2263)	-0.638624	0.527612	1.78639	0.0835145	0.953881	0.347294	-2.06103	0.0475043
DOT1L (84444)	1.21749	0.232318	-1.8655	0.0713025	1.53028	0.135774	-2.33779	0.0258126
BRD4 (23476)	1.34177	0.189115	-0.950372	0.349046	1.04503	0.303838	-2.50442	0.0175541
AR (367)	0.266523	0.791547	-0.128793	0.898327	-0.320484	0.750685	-1.19921	0.23925
AKT1 (207)	-0.408016	0.685979	2.0952	0.044154	1.449	0.157067	-3.18238	0.00324263
PROK2 (60675)	-2.56932	0.0152228	0.836502	0.409275	-1.91342	0.0649684	4.66628	5.57738e-05
CUL4B (8450)	2.66162	0.0122115	-1.05927	0.29766	0.551853	0.585006	-4.33168	0.000144182
DNAAF5 (54919)	1.76363	0.0873413	-0.099342	0.921486	1.59696	0.120105	-4.30335	0.000148299
DOCK4 (9732)	0.782015	0.440139	0.618696	0.540636	1.79303	0.0827317	-4.17963	0.000221195
RECK (8434)	3.79585	0.000642094	-2.03154	0.0508477	1.85101	0.0737169	-4.15611	0.000236269
LOC105369239 (105369239)	-0.527326	0.601605	-1.05047	0.301373	-1.53456	0.134721	4.04499	0.000308591
C7orf72 (100130988)	-2.46769	0.0429782	1.47882	0.182722	-2.35659	0.0505946	6.49885	0.000334495
INMT (11185)	-2.94501	0.00607651	2.25514	0.0313302	-1.81928	0.0785399	3.96762	0.000399673
LILRB4 (11006)	-4.50844	8.74e-05	3.22962	0.00293001	-1.70747	0.0977335	3.96414	0.000403556
CYP2C19 (1557)	1.23347	0.226383	0.0645608	0.948925	1.23022	0.227582	-3.94646	0.000406989
KCNE5 (23630)	1.82489	0.110771	-1.41735	0.199319	2.95175	0.0213538	-6.26162	0.000419411
LAT (27040)	2.09176	0.0447454	-1.58634	0.122812	2.18728	0.036389	-3.93206	0.000441075
SEH1L (81929)	-0.348216	0.732859	1.82466	0.0894623	1.53744	0.146476	-4.56411	0.000441649
PSMA6 (5687)	-1.73065	0.0931485	0.484817	0.631109	-3.13009	0.00371595	3.90552	0.000456368
ZNF331 (55422)	1.46119	0.153715	0.106099	0.916166	0.748819	0.459436	-3.90239	0.000460382
WDR24 (84219)	1.25465	0.218691	-0.609792	0.546306	0.942555	0.35297	-3.8712	0.000502226
PSMD5 (5711)	-1.83194	0.0765842	1.78582	0.0839143	-0.84121	0.406673	3.86886	0.000525242
PARD6G (84552)	-2.53933	0.0163401	0.837706	0.408608	-0.801938	0.428694	3.86492	0.000530976
POC1B-GALNT4 (100528030)	-1.08554	0.286051	-0.369535	0.714241	-3.44235	0.0016718	3.85547	0.000544996
ZNF621 (285268)	-1.14832	0.25935	-0.296778	0.768554	-1.85878	0.072276	3.82667	0.000568474
C1QTNF6 (114904)	-4.29369	0.000152442	2.20766	0.034556	-2.24162	0.0320492	3.81588	0.000585771
C2orf76 (130355)	1.32021	0.196431	0.0407574	0.967751	1.22814	0.228639	-3.78334	0.000664507
C7orf49 (78996)	0.761299	0.458281	0.634704	0.535183	3.92531	0.00134973	-4.26877	0.000672798
ADAM7 (8756)	1.48099	0.148702	-0.96242	0.343286	0.492397	0.625908	-3.77795	0.000674402
SBSPON (157869)	0.690049	0.495297	0.468686	0.642573	1.14035	0.262876	-3.72118	0.000787696
SKAP1 (8631)	3.87896	0.000510814	-1.37057	0.180354	0.973011	0.33808	-3.7191	0.000792179
TMEM225 (338661)	-3.7654	0.000697981	2.46557	0.0194172	-1.46582	0.152769	3.71708	0.000796543
ATAD2 (29028)	-1.16497	0.263497	-0.7581	0.460963	-2.28688	0.0382905	4.15163	0.000978463
PATJ (10207)	1.41956	0.165405	-0.475186	0.637882	2.30974	0.0275075	-3.61473	0.00101951
PAPPA2 (60676)	2.78862	0.00883797	-2.89316	0.00680958	2.083	0.0453252	-3.60347	0.00105136
MAPK8IP2 (23542)	2.90433	0.00662089	-2.06461	0.0471436	0.994148	0.327609	-3.60097	0.00105856
TMPRSS4 (56649)	3.95745	0.000394649	-1.94578	0.0605091	2.23031	0.0328651	-3.58948	0.00109226
RPS10 (6204)	2.64786	0.0124688	-1.08083	0.287853	1.74368	0.0908172	-3.58085	0.00111827
GNS (2799)	-1.72717	0.0940895	0.435829	0.665981	-1.21118	0.23498	3.58652	0.00113542
HSP90AB1 (3326)	-3.20212	0.00307934	3.41992	0.00172807	-2.0037	0.0536305	3.56127	0.00117948
XPNPEP2 (7512)	3.77775	0.000674757	-1.67033	0.104923	1.56711	0.127242	-3.56333	0.00120874
LACTB (114294)	2.91849	0.00649492	-1.22045	0.231498	2.22831	0.0332494	-3.53122	0.00131785
MKRN1 (23608)	4.08883	0.000285209	-1.4843	0.147826	1.55467	0.130175	-3.51418	0.00137958
RPA3 (6119)	-3.28605	0.00246882	2.16662	0.0378185	-2.20072	0.0350891	3.50112	0.00138851
APOB (338)	-2.94039	0.00604478	2.97908	0.0054792	-2.39125	0.0228417	3.49106	0.00142678
KDM3A (55818)	2.30274	0.027946	-0.778581	0.441946	-0.108182	0.914527	-3.47679	0.00148285
ARHGAP30 (257106)	0.0930418	0.927406	-1.95127	0.0747623	-2.6752	0.0202155	4.06827	0.00155842
CRLF1 (9244)	1.36987	0.18057	0.396797	0.694236	-0.166963	0.868483	-3.46704	0.00156519
TRIM52 (84851)	-1.88117	0.06937	2.0436	0.0495706	-1.14374	0.261487	3.46255	0.0015841
OR2M4 (26245)	0.0793911	0.93803	-1.13535	0.278399	-1.49654	0.160343	4.03478	0.00165494
CITED2 (10370)	2.60281	0.0138965	-1.59246	0.121112	-0.0992413	0.921566	-3.43408	0.00166357
LOC107987478&LOC107987479 (107987478&107987479)	2.30228	0.0279748	-0.83845	0.407998	1.98172	0.0561556	-3.43263	0.00167009
LOC101929829 (101929829)	2.30259	0.0279552	-0.839108	0.407633	1.98248	0.056067	-3.43216	0.00167219
SPACA3 (124912)	1.30934	0.231758	-0.691451	0.511555	4.23325	0.00387251	-4.94089	0.00167345
SLC17A6 (57084)	2.28894	0.0290545	-0.94057	0.354197	2.70205	0.0110753	-3.43547	0.00170273
OR7E5P (219445)	-0.55569	0.587194	-0.940924	0.362697	-1.37689	0.190166	3.86775	0.00170678
ACYP2 (98)	-1.8275	0.0769625	0.397887	0.693356	-0.864832	0.393568	3.42453	0.0017068
POM121L2 (94026)	-1.92457	0.0956838	0.980862	0.359337	-3.72528	0.00740451	4.90554	0.00174209
GPRC5C (55890)	1.98823	0.0556783	-0.511674	0.612505	0.144839	0.885776	-3.41495	0.00179832
RHEB (6009)	0.59659	0.554979	0.873035	0.389148	1.6677	0.105134	-3.39044	0.00187011
SHROOM2 (357)	0.815038	0.441894	0.327247	0.75305	3.11571	0.0169451	-4.8229	0.00191504
ZNF704 (619279)	0.800549	0.449705	-0.832285	0.432722	2.60451	0.0351934	-4.77149	0.0020322
ITGA10 (8515)	2.05921	0.0476895	-1.13173	0.266156	1.01092	0.319638	-3.35875	0.00203527
THEMIS (387357)	-1.82381	0.0775323	1.75106	0.0895171	-1.18141	0.246146	3.35347	0.00206412
MAP2K5 (5607)	2.34584	0.0253438	-0.931532	0.358554	0.590521	0.558989	-3.35132	0.002076
FAM193B (54540)	-3.41499	0.00179815	3.3474	0.0021509	-1.28908	0.206907	3.34699	0.0021532
ATP5F1 (515)	3.09013	0.00420294	-2.10076	0.0438912	0.974278	0.33746	-3.33103	0.00224581
RAB3IL1 (5866)	2.40748	0.0220035	-0.824817	0.415582	1.87071	0.0705542	-3.31568	0.0022824
ARHGEF35 (445328)	0.387672	0.702805	1.61909	0.122815	1.54683	0.139306	-3.54235	0.00232715
FLOT2 (2319)	1.68611	0.101503	-1.93073	0.0624169	2.08472	0.0451591	-3.29877	0.00238707
ATP5C1 (509)	-0.551467	0.590008	0.558681	0.585205	1.87487	0.0818254	-3.69087	0.00242067
FKBP14 (55033)	1.97156	0.0573583	-1.01683	0.31686	2.71971	0.0104706	-3.27384	0.0025498
CTNND2 (1501)	2.3226	0.0267183	-2.10068	0.0436367	0.202252	0.841	-3.27212	0.00256146
PEX26 (55670)	1.93269	0.0624557	-0.928209	0.360471	1.25996	0.217085	-3.27955	0.00257136
DHX15 (1665)	-3.34712	0.00209933	1.91787	0.0640897	-2.61172	0.0136026	3.26065	0.00264019
OTUD7A (161725)	0.834163	0.410571	0.0309215	0.97553	1.44461	0.158601	-3.25617	0.00273369
LGALS13 (29124)	1.67708	0.10327	-1.01701	0.316778	2.40954	0.0218994	-3.24525	0.00274953
C10orf53 (282966)	-4.7543	4.33847e-05	2.75446	0.00974875	-1.76921	0.0866977	3.25156	0.00276685
LOC101929738&LOC102724151&LOC102724728&LOC107985583&POM121L8P (101929738&102724151&102724728&107985583&29797)	1.38391	0.208903	-2.24478	0.0596555	2.23903	0.0601642	-4.49213	0.00282485
HIST1H2AH (85235)	-2.79396	0.00884869	1.22711	0.229021	-1.06758	0.293952	3.22542	0.00296222
ESCO2 (157570)	-0.847894	0.402795	0.900079	0.374802	-2.31821	0.0269857	3.21482	0.00297854
EIF1 (10209)	0.649147	0.521024	0.916116	0.366678	1.27433	0.212015	-3.2164	0.0030327
SLC4A7 (9497)	1.45936	0.154214	-1.06804	0.293496	4.71903	4.48873e-05	-3.19867	0.00310734
ZBTB34 (403341)	-0.805828	0.43602	-1.11157	0.288098	-2.57511	0.0243157	3.68552	0.00311722
HNRNPM (4670)	-1.93361	0.0620485	1.75602	0.0886527	-0.678109	0.502577	3.19686	0.00312207
LRRC8E (80131)	1.60733	0.118122	-1.02786	0.311971	2.48947	0.0183663	-3.20228	0.00314611
LRRC46 (90506)	1.38132	0.177056	0.318136	0.752515	1.96093	0.0589241	-3.20191	0.00314915
PITRM1 (10531)	-1.01515	0.317894	-0.402472	0.690099	-2.9785	0.00558445	3.20094	0.00315712
FANCD2P2 (101929530)	0.676812	0.510389	0.847193	0.412213	4.86323	0.000309746	-3.60299	0.00321341
OXCT1 (5019)	3.55232	0.00124513	-1.87193	0.0706774	1.83211	0.0765576	-3.18903	0.00325631
TSR2 (90121)	-1.50255	0.176656	1.09066	0.311534	-4.34885	0.00335958	4.35112	0.00335029
LTB4R (1241)	-3.45971	0.00155273	1.59341	0.120899	-2.41206	0.0217721	3.16887	0.00335906
ZBTB24 (9841)	1.0327	0.309486	-0.330392	0.743257	1.07615	0.289908	-3.15938	0.00344322
XPO1 (7514)	1.13803	0.263557	0.427462	0.671906	1.31559	0.197661	-3.1535	0.00349646
OR2L13 (284521)	-2.62149	0.0132873	2.06495	0.0471095	-1.35124	0.186096	3.15204	0.00350977
SRPX (8406)	0.0270817	0.978693	0.70933	0.487207	1.92014	0.07083	-3.33308	0.00370076
EFCAB7 (84455)	2.93788	0.00618652	-1.57254	0.125977	0.730481	0.470581	-3.13313	0.00376295
MYOM3 (127294)	2.00009	0.0856083	-0.391741	0.706902	2.48664	0.0418016	-4.25102	0.00378837
MIOS (54468)	0.649414	0.520705	0.352044	0.727113	0.608909	0.546883	-3.12217	0.00379307
NEK4 (6787)	-0.507541	0.617938	-0.124123	0.902593	-1.50243	0.150328	3.32093	0.00380145
TBC1D3D (101060389)	1.33771	0.190422	-0.0557692	0.955872	2.27283	0.0298907	-3.11459	0.00386843
RUFY1 (80230)	-2.73588	0.010064	2.84392	0.0077035	-0.672293	0.506223	3.11387	0.00387565
ACBD3 (64746)	3.82178	0.000597947	-3.53273	0.00131252	0.768323	0.448109	-3.11597	0.00393296
LOC102723414&LOC102723608&LOC102723819&LOC102723933&LOC105371747&LOC105379635 (102723414&102723608&102723819&102723933&105371747&105379635)	0.150407	0.882752	-2.72612	0.0173095	-3.27991	0.00597426	3.4784	0.00407962
PRDX5 (25824)	1.83835	0.0753093	-0.52502	0.603188	3.86313	0.000513655	-3.09182	0.00410326
PTPRQ (374462)	-0.755005	0.462759	0.140714	0.890101	-1.67385	0.116346	3.42315	0.00411878
USP40 (55230)	0.725119	0.480324	-1.13646	0.274845	2.57566	0.0219943	-3.40861	0.00423965
NME1-NME2 (654364)	2.44913	0.0199788	-1.14209	0.26189	0.13874	0.890525	-3.06975	0.00434377
CCDC167 (154467)	-2.16216	0.0384395	1.30451	0.201661	-2.09765	0.0441844	3.05786	0.00456471
TSEN2 (80746)	2.0753	0.0463453	-1.80886	0.0801813	1.41952	0.165726	-3.05206	0.00463281
MAP4K3 (8491)	-2.17801	0.0368865	1.54713	0.131667	-2.2425	0.0319866	3.0431	0.00465193
KLK8 (11202)	1.63624	0.111903	-1.36777	0.181217	2.02975	0.0510396	-3.03463	0.00484336
ZNF790 (388536)	1.43678	0.160796	-0.324299	0.74789	1.59268	0.121378	-3.03356	0.00485651
WFDC2 (10406)	-1.86926	0.0710593	1.04243	0.305275	-1.70532	0.0981383	3.02652	0.00494435
AHRR (57491)	0.0851088	0.933114	-1.47099	0.15856	-1.51583	0.146927	3.19865	0.00497727
ZNF92 (168374)	-0.93723	0.35566	-0.277036	0.783534	-2.37747	0.0235764	3.01156	0.00504348
ZNF382 (84911)	2.43551	0.0208172	-1.19418	0.241466	0.573166	0.570667	-3.01339	0.00511212
FAU (2197)	0.839865	0.407215	-0.378591	0.707492	1.35496	0.184919	-2.9931	0.005287
ZNF510 (22869)	2.17821	0.0371177	-1.20482	0.237389	1.01242	0.319175	-2.99562	0.00534776
MATR3 (9782)	-1.19015	0.243022	0.264615	0.793057	-2.83888	0.00792	2.98996	0.00542496
PEX6 (5190)	2.3236	0.026658	-1.05387	0.299833	-1.22603	0.229132	-2.9809	0.00545395
TBC1D12 (23232)	-0.29976	0.769489	-1.28501	0.223038	-4.359	0.000929991	3.37908	0.00547743
ZCRB1 (85437)	-1.1633	0.262881	-0.697055	0.49643	-2.13913	0.049279	3.2373	0.00552527
CYB5B (80777)	3.03683	0.00887876	-2.12629	0.0517492	2.07418	0.0569863	-3.27064	0.00557881
DNAJC5G (285126)	-1.76122	0.0880631	0.964821	0.342101	-1.70595	0.0980182	2.97404	0.00564776
COX7C (1350)	1.31785	0.197209	-1.24785	0.221431	2.69808	0.0111823	-2.97395	0.00564902
MRM3 (55178)	1.51023	0.141111	-0.576564	0.568398	1.0078	0.321354	-2.97137	0.00568599
CIRBP-AS1 (148046)	2.30503	0.0280242	-0.0330995	0.973807	1.49882	0.144037	-2.96871	0.00572434
PCDHB12 (56124)	1.0969	0.281134	0.520849	0.606173	1.54763	0.13186	-2.96349	0.00580021
FOXA1 (3169)	0.0296503	0.97653	1.9489	0.06012	1.00282	0.323469	-2.95634	0.00580523
POF1B (79983)	-1.74355	0.0911494	0.204494	0.839305	-2.36582	0.0244241	2.96087	0.00583866
MFAP1 (4236)	0.505525	0.616766	-0.753912	0.456591	-2.21209	0.0344606	2.96006	0.00585058
RAB29 (8934)	2.56392	0.015249	-2.18906	0.036002	-0.0368581	0.970827	-2.94891	0.00591571
RBM26 (64062)	1.60966	0.11761	-0.545805	0.589107	2.66813	0.0120216	-2.95384	0.00594293
DSCR8 (84677)	-2.79167	0.00889863	1.60051	0.119629	-0.32964	0.743889	2.95323	0.00595209
ANAPC4 (29945)	-0.0149245	0.988185	0.448305	0.656954	-2.87163	0.00718769	2.94182	0.00602284
ZNF222 (7673)	-1.05049	0.301615	0.876944	0.387262	-1.61099	0.117319	2.93723	0.00619658
VASN (114990)	-0.339178	0.740337	1.01388	0.330646	0.966286	0.352972	-3.31165	0.00620535
RBM14-RBM4 (100526737)	0.85793	0.402211	-1.04923	0.307954	-2.66549	0.015764	3.09517	0.00624501
GRK2 (156)	0.981151	0.333878	-0.331354	0.742538	0.77217	0.44568	-2.92533	0.0062793
CEACAM4 (1089)	-1.46912	0.151563	0.382048	0.704951	0.437578	0.664631	2.91994	0.00636533
EDC4 (23644)	-3.85366	0.000527381	2.47372	0.0188652	-0.952607	0.34793	2.91281	0.00648084
KLRA1P (10748)	-3.00485	0.00513074	1.52774	0.136402	-1.8238	0.0775346	2.90622	0.00658937
XKR6 (286046)	2.42262	0.0214453	-0.58796	0.560818	1.59764	0.120268	-2.91044	0.00662718
SPRY1 (10252)	1.92704	0.0631837	-1.31288	0.198859	3.76135	0.000705773	-2.90758	0.00667486
MARCH9 (92979)	-2.07873	0.046008	1.71417	0.0964802	-2.0563	0.0482556	2.90499	0.00671821
ACAA1 (30)	0.1231	0.903392	2.0002	0.0607987	1.71329	0.103829	-3.05934	0.00675344
ORM1 (5004)	1.34639	0.187638	-1.44974	0.156863	1.59083	0.12148	-2.89326	0.00680791
KIDINS220 (57498)	-2.20499	0.0347602	1.31674	0.197279	-1.60719	0.117837	2.89146	0.00683878
PLG (5340)	-0.446557	0.658299	2.46811	0.0193032	1.73436	0.0927898	-2.88673	0.00703185
FMNL2 (114793)	0.741	0.46427	0.230867	0.818935	1.89929	0.0668658	-2.88576	0.00704885
MAGED4&MAGED4B (728239&81557)	-1.43712	0.16039	0.921016	0.363934	-2.67244	0.0117484	2.87635	0.00710319
AP2S1 (1175)	-4.56984	6.90526e-05	3.55202	0.00120951	-1.69391	0.0999951	2.87447	0.00713677
EFNA3 (1944)	-1.35858	0.184085	1.0953	0.281821	-2.27083	0.0302547	2.87951	0.00715958
SHC2 (25759)	0.435474	0.670361	0.393431	0.700378	2.24712	0.0426339	-3.17811	0.00726749
GSTA7P (730152)	-1.10669	0.276677	0.659755	0.514132	-2.55953	0.0154089	2.8665	0.00728063
DQX1 (165545)	0.713091	0.498865	-0.0766307	0.941062	2.20056	0.0636783	-3.7333	0.00732694
MRPL36 (64979)	-1.8645	0.0717438	0.93958	0.354697	-1.70986	0.0972857	2.86715	0.00738326
ALMS1 (7840)	0.852536	0.400456	-0.0635118	0.949767	2.22948	0.0331635	-2.8657	0.00740987
CCIN (881)	0.541921	0.596393	1.50227	0.155244	0.273457	0.788495	-3.12688	0.00742512
CD86 (942)	2.3738	0.0237753	-2.12523	0.0413841	0.50835	0.614695	-2.85395	0.00751289
SUCO (51430)	2.38532	0.0233612	-1.30661	0.200957	2.14968	0.0394964	-2.85719	0.0075683
CDKN1A (1026)	-1.53412	0.134829	2.10695	0.0430512	-0.57114	0.571895	2.84495	0.00768367
SLC39A2 (29986)	-1.89319	0.0674057	1.62624	0.113708	-2.40329	0.0222173	2.84031	0.00777318
PPP1R12B (4660)	2.21005	0.0343742	-2.21027	0.0343573	1.14102	0.262329	-2.83893	0.00779992
PDZD11 (51248)	3.09069	0.00419683	-2.36652	0.0243848	1.01611	0.317441	-2.84217	0.00785562
UBE2J1 (51465)	1.57906	0.124157	0.630363	0.532933	1.64782	0.109176	-2.82647	0.00804569
PDE1B (5153)	3.12114	0.00380329	-1.60798	0.117663	1.54781	0.131502	-2.82633	0.00804852
GLB1L2 (89944)	-0.88454	0.40576	0.496112	0.635011	-3.95226	0.00551605	3.66035	0.0080666
KLF8 (11279)	-3.92397	0.000433429	1.52348	0.137462	-0.91291	0.368117	2.82304	0.00811474
LOC646214 (646214)	-2.62015	0.0133302	1.34087	0.189405	-2.51264	0.0172177	2.81923	0.00819189
DSE (29940)	2.84171	0.00786473	-1.8294	0.0769724	1.4541	0.15597	-2.82023	0.00829385
ANP32A (8125)	1.39463	0.172734	-1.21743	0.232343	2.44038	0.0203897	-2.81059	0.00836974
IRS2 (8660)	1.95643	0.0591898	-1.43024	0.162341	-0.344416	0.732787	-2.80768	0.0084303
JUP (3728)	0.906334	0.371533	-0.434693	0.666703	0.853286	0.399843	-2.80555	0.00847501
ZNF174 (7727)	1.95939	0.0591121	0.579232	0.566618	-0.0400232	0.968331	-2.81127	0.00847942
CYP2W1 (54905)	1.05327	0.30615	0.464093	0.648145	2.53786	0.0206163	-2.95402	0.00849241
SLC36A3 (285641)	1.29332	0.205457	-2.25766	0.031155	0.598624	0.553773	-2.80975	0.00851118
IL17RD (54756)	0.0215754	0.982925	0.896551	0.376868	1.06853	0.29353	-2.8053	0.00860504
CDC23 (8697)	-0.228733	0.820532	0.372039	0.712316	-2.73959	0.00997281	2.79382	0.00872502
LSM5 (23658)	-0.314689	0.755106	-0.841591	0.406462	-1.31517	0.198097	2.79713	0.00877988
CD109 (135228)	1.69898	0.099026	-1.23854	0.224525	0.815775	0.42066	-2.78935	0.00882211
CYP2F1 (1572)	3.12462	0.0037691	-1.79307	0.0824197	0.667498	0.509239	-2.78636	0.00888763
RSBN1 (54665)	-2.65054	0.0125412	2.265	0.0306499	-1.59755	0.120288	2.79072	0.00891952
EIF4G1 (1981)	0.758176	0.453894	-0.830511	0.412404	1.67463	0.103754	-2.77786	0.00907626
TP53I13 (90313)	-1.68129	0.136591	2.97047	0.0207938	-1.49907	0.177534	3.5614	0.00920222
CYC1 (1537)	0.531277	0.598895	0.287423	0.775642	1.97251	0.0572451	-2.77138	0.00922252
LINC00671 (388387)	1.29477	0.236468	-0.72915	0.489582	2.16926	0.0666894	-3.55677	0.0092594
TALDO1 (6888)	0.0130075	0.989703	0.537786	0.594446	2.16311	0.0381095	-2.76685	0.00932614
RIMS1 (22999)	-3.3274	0.0049831	0.681362	0.506757	-0.207658	0.838487	3.01013	0.00936163
POLA1 (5422)	-1.89355	0.0673568	0.478964	0.635221	-2.17484	0.0371437	2.76222	0.00943302
TMEM30A (55754)	1.74205	0.0911046	-1.05165	0.300837	0.939392	0.354566	-2.75711	0.00955254
PKD1L2 (114780)	-1.85665	0.0725886	2.67629	0.0116394	-0.778939	0.441738	2.75556	0.00958914
MARVELD3 (91862)	-0.44896	0.66703	1.12319	0.298396	-2.51587	0.0400517	3.52359	0.00968079
GADD45G (10912)	-3.48673	0.00148491	2.69101	0.0113753	0.118857	0.906155	2.75612	0.00970926
HENMT1 (113802)	-0.134836	0.894977	1.20473	0.251532	0.99856	0.337718	-3.06656	0.00977908
TACC2 (10579)	-2.21195	0.0344713	1.61404	0.116654	-1.29165	0.206028	2.75076	0.00983725
PPP1CB (5500)	-2.35776	0.024664	0.404234	0.68873	-3.34097	0.00213401	2.74327	0.00988316
OR2T12 (127064)	1.45817	0.154538	-0.640103	0.526662	0.0684669	0.94584	-2.74084	0.0099424
GALNT15 (117248)	-2.95156	0.00597719	2.55408	0.0157817	-2.57168	0.015138	2.74343	0.0100149
LOC102723917&RPL23AP7&RPL23AP82&RPL23AP87 (102723917&118433&284942&388574)	0.0347956	0.972466	-0.379765	0.706709	-2.50831	0.0175753	2.74313	0.0100222
LRRC20 (55222)	0.671321	0.513769	-0.403725	0.692978	-1.07966	0.299918	3.01033	0.0100375
SRRM1 (10250)	3.6351	0.000995548	-2.82714	0.00815351	1.41761	0.166279	-2.74137	0.0100653
DUSP21 (63904)	-2.26972	0.0301001	1.5518	0.130546	-1.04349	0.304542	2.73498	0.0100862
MLLT1 (4298)	0.174429	0.862627	1.02275	0.314098	2.57185	0.0149639	-2.73484	0.0100898
PCYOX1L (78991)	-1.7504	0.0899414	1.2237	0.230287	-2.06223	0.047652	2.73802	0.0101481
PTAFR (5724)	1.84054	0.0749782	-1.21385	0.233688	0.25925	0.797103	-2.73133	0.010177
ANGPTL7 (10218)	-0.778983	0.461507	-0.0347072	0.973282	-3.00861	0.0197008	3.48633	0.010179
AKR1C4 (1109)	-2.07776	0.0458374	1.94463	0.0606531	-4.34708	0.000130887	2.73027	0.0102033
PIWIL1 (9271)	1.56787	0.127065	-1.09216	0.283178	1.69379	0.100332	-2.73488	0.0102261
HECW1 (23072)	1.31867	0.196638	-0.683076	0.499475	0.268866	0.789758	-2.72652	0.0102975
CYP17A1 (1586)	1.33607	0.190951	-0.364258	0.718062	1.73191	0.0929209	-2.7222	0.0104071
ZG16 (653808)	-0.439446	0.663386	-0.178228	0.859703	-1.66544	0.105901	2.72596	0.0104505
STIM1 (6786)	-0.846696	0.425161	1.3927	0.206343	-2.7265	0.0294875	3.46628	0.0104583
LOC105376601&LOC105377814 (105376601&105377814)	-0.137574	0.892685	0.942711	0.363019	2.70215	0.0181194	-2.98357	0.0105675
PMS2P1 (5379)	-0.0130475	0.989762	-1.50172	0.153926	-2.15224	0.0480701	2.91874	0.0105845
PSG10P (653492)	1.21089	0.234804	-0.548322	0.587276	1.98295	0.0560118	-2.71333	0.0106351
NKX1-2 (390010)	0.29132	0.775781	-1.04656	0.315925	-1.62013	0.131168	3.02062	0.0106507
FTL (2512)	1.41981	0.165643	-0.41764	0.679089	1.57289	0.125896	-2.71712	0.0106774
SSBP2 (23635)	2.40959	0.0220978	-1.01529	0.317825	0.930186	0.359462	-2.71211	0.0108082
C17orf99 (100141515)	-2.56454	0.0224741	0.394814	0.69893	-1.10924	0.286017	2.9368	0.010825
ZNF780B (163131)	1.41648	0.166607	-0.787936	0.436718	1.83518	0.0760905	-2.71048	0.0108511
CEACAM5 (1048)	1.18961	0.242954	-0.618806	0.540425	2.25508	0.0311019	-2.70049	0.0109737
NFATC1 (4772)	-1.92207	0.0635394	0.554047	0.583398	-2.65065	0.0123851	2.69957	0.0109985
C11orf95 (65998)	-0.317314	0.760261	0.227173	0.826781	-6.91331	0.000228581	3.42272	0.0110944
GLO1 (2739)	-1.82935	0.07698	1.23037	0.227813	-3.88171	0.000506949	2.69489	0.0112692
SGK1 (6446)	-1.35054	0.186318	0.21519	0.830985	-0.335944	0.739106	2.68651	0.0113537
SH3GLB2 (56904)	-1.00182	0.349796	0.693926	0.510093	-3.71238	0.00753122	3.40301	0.0113957
MYBPC3 (4607)	-0.552988	0.584238	1.01545	0.317751	2.10529	0.0434665	-2.6884	0.0114476
LOC105370109&LOC105377167 (105370109&105377167)	0.420947	0.68067	-0.86916	0.400522	-6.04405	4.13874e-05	2.93744	0.0115472
ZNF749 (388567)	1.08132	0.287894	-1.61106	0.117304	1.9488	0.0604192	-2.68382	0.0115748
SRRM2 (23524)	-1.73722	0.0919661	0.86892	0.391361	-2.08872	0.0447733	2.67451	0.0116897
CASP10 (843)	-0.82966	0.413075	0.197208	0.844952	0.256207	0.799484	2.67906	0.0117088
SPATS1 (221409)	-2.8413	0.0078727	2.49308	0.0182123	-1.4074	0.169257	2.67747	0.0117537
RHPN2 (85415)	0.534935	0.596511	0.582242	0.564615	1.02992	0.311014	-2.67555	0.0118084
RALB (5899)	0.846631	0.403488	-0.501439	0.619495	1.98787	0.0554386	-2.66919	0.0118414
TUBA3C (7278)	1.53155	0.135775	-1.20074	0.238947	1.11534	0.273277	-2.67407	0.0118505
ATG101 (60673)	2.60784	0.013891	-2.45893	0.0197188	2.02111	0.051976	-2.67391	0.0118552
SUN2 (25777)	-2.09289	0.0446374	1.65939	0.107122	-0.993838	0.327996	2.66961	0.0119786
CELA2A (63036)	0.958214	0.345369	0.524927	0.603368	0.699108	0.489697	-2.66904	0.0119952
KANSL3 (55683)	-1.42765	0.17388	0.367764	0.718186	-1.90642	0.0759386	2.85439	0.012059
AUH (549)	3.26899	0.00258265	-3.85401	0.000526856	0.938303	0.355118	-2.66026	0.0121005
GRPEL1 (80273)	-3.25212	0.00276283	3.41573	0.00179463	-1.08858	0.28473	2.66064	0.0122403
AMBRA1 (55626)	-0.26509	0.795439	-2.65001	0.0211787	-1.24099	0.238321	2.94192	0.0123279
TBC1D3H (729877)	-0.873639	0.388824	-0.214689	0.831372	-3.01423	0.00500915	2.65194	0.0123466
TSGA13 (114960)	-1.53228	0.135597	-0.199621	0.843081	-2.05873	0.0480072	2.65681	0.0123536
DGUOK (1716)	-4.33037	0.000137287	4.50831	8.24329e-05	-1.5082	0.141314	2.64989	0.0124078
LEPROT (54741)	0.813052	0.422389	-1.63441	0.11229	2.97597	0.00562031	-2.65098	0.012528
SETDB2-PHF11 (107303344)	1.6835	0.102012	-0.754603	0.456005	1.10143	0.278927	-2.64412	0.0125819
SOAT2 (8435)	0.656499	0.516347	0.457937	0.650191	2.87977	0.00715495	-2.64781	0.0126239
ELAVL4 (1996)	-0.77187	0.450207	0.750441	0.462687	-1.84774	0.0811411	2.76567	0.012739
SENP7 (57337)	1.67498	0.103999	-0.551747	0.585078	0.576874	0.56819	-2.64384	0.0127446
SNX29P1&SNX29P2 (100652781&440352)	0.451323	0.658669	0.876948	0.395314	0.573482	0.575416	-2.85387	0.0127521
TRIM42 (287015)	-1.49947	0.143867	1.33667	0.191058	-1.78771	0.0836025	2.6418	0.0128073
TUBBP5 (643224)	2.41892	0.0214296	-0.282395	0.779459	1.28933	0.206525	-2.63501	0.0128615
TAS1R2 (80834)	2.74024	0.00995701	-1.8208	0.0779999	0.0105093	0.99168	-2.62934	0.0130386
FOXJ2 (55810)	-3.39851	0.00183013	2.7664	0.00933637	-1.75	0.089704	2.62741	0.0130991
NSMCE4A (54780)	-3.44736	0.00160522	2.6904	0.0112468	-0.340941	0.735376	2.62397	0.0132082
BHLHA15 (168620)	-1.07585	0.290038	-0.104267	0.917608	-1.17266	0.249589	2.62374	0.0132156
FUK (197258)	-1.8684	0.0708855	1.33803	0.190317	-1.79942	0.0813884	2.62302	0.0132383
MSANTD4 (84437)	-4.67974	5.36734e-05	3.53567	0.00130217	-1.85478	0.073161	2.62694	0.0132715
IGLL1 (3543)	2.58684	0.0146031	-0.567793	0.574266	1.24851	0.221193	-2.62526	0.013325
GPA33 (10223)	1.60003	0.119421	-2.16672	0.0378106	2.3264	0.0264893	-2.61812	0.0133953
KCNF1 (3754)	-1.90467	0.0658451	1.03199	0.309816	-0.604703	0.549641	2.61629	0.0134541
NSL1 (25936)	-0.769985	0.447137	0.372225	0.712258	-2.24039	0.0323723	2.61845	0.0135436
SNCB (6620)	-0.72573	0.491549	0.524633	0.616038	-2.86249	0.0242511	3.27571	0.0135671
TFB1M (51106)	-1.54311	0.132953	0.910331	0.369672	-0.547977	0.587632	2.61578	0.0136304
VPS41 (27072)	2.12042	0.0418168	-0.58541	0.562378	-0.217115	0.829497	-2.60996	0.0136603
TBX22 (50945)	-3.78082	0.000669108	2.41185	0.0219834	-1.41821	0.166104	2.61181	0.0137601
SOX9 (6662)	-3.7459	0.000711017	2.01369	0.0525154	-1.85776	0.0724257	2.6058	0.0137974
CTSF (8722)	-1.86802	0.07094	2.49759	0.0178382	-0.946557	0.350958	2.60391	0.0138598
TAAR5 (9038)	-1.01294	0.318686	0.491624	0.62634	0.445373	0.659049	2.6011	0.0139536
LRP12 (29967)	0.842654	0.405877	-0.0756207	0.940207	2.43878	0.0206604	-2.60402	0.0140182
UBA52 (7311)	1.56758	0.126815	-0.277316	0.783321	1.33476	0.191375	-2.59853	0.0140397
ANKHD1-EIF4EBP3 (404734)	1.0333	0.309211	-1.01475	0.317838	1.86961	0.0707128	-2.59606	0.0141229
ANOS1 (3730)	0.166068	0.869182	-0.0999118	0.921058	-0.450667	0.655366	2.60053	0.0141352
PLXDC1 (57125)	0.951178	0.348644	-0.794342	0.432848	0.689388	0.495548	-2.59336	0.0142146
USP8 (9101)	-2.65033	0.0123948	1.46642	0.152293	-2.53269	0.0164215	2.59147	0.0142789
PLIN1 (5346)	-0.0353186	0.972324	1.55199	0.142973	2.88653	0.0119559	-2.79562	0.0143032
CALB2 (794)	1.37891	0.177791	0.230275	0.819391	0.118712	0.906269	-2.59456	0.0143376
NFIC (4782)	0.857639	0.39747	1.21188	0.234433	2.41415	0.0216671	-2.58869	0.0143741
TIMELESS (8914)	-1.574	0.125639	-0.255127	0.80031	-0.963839	0.342585	2.59018	0.0144878
TBX21 (30009)	1.77698	0.085079	-0.667821	0.509036	1.58004	0.123933	-2.5853	0.0144911
CACNA1D (776)	3.15587	0.00347489	-2.26592	0.0303568	1.61666	0.115769	-2.58518	0.0144952
RIPK2 (8767)	0.905357	0.372043	0.0924584	0.92691	1.82354	0.0775741	-2.58509	0.0144982
RDM1 (201299)	-4.57064	6.88942e-05	2.95739	0.00578979	-0.494041	0.624652	2.58407	0.0145336
MED13L (23389)	3.58683	0.0011002	-3.22755	0.00288058	1.12741	0.267953	-2.58203	0.0146049
SLC27A2 (11001)	-2.00841	0.0531024	1.5352	0.134565	-1.57907	0.124156	2.58062	0.0146541
DPH2 (1802)	2.45083	0.0200926	-2.17466	0.0374064	1.51859	0.138999	-2.58531	0.0146564
PUDP (8226)	-1.59079	0.121805	0.911538	0.369046	-1.80811	0.0803009	2.58365	0.0147143
TPK1 (27010)	-3.16753	0.00344299	1.83811	0.0756465	-0.785398	0.438182	2.58014	0.0148374
DSTN (11034)	0.321599	0.749915	0.681896	0.500368	0.551169	0.585469	-2.57525	0.0150106
SGCA (6442)	3.11059	0.00390869	-2.21684	0.0338619	0.911115	0.369047	-2.5674	0.0151233
LOC107987163 (107987163)	0.788013	0.445977	0.997	0.338444	0.693695	0.501081	-2.82847	0.0152189
ZMIZ1 (57178)	1.45874	0.154695	-0.0601986	0.952384	1.49491	0.145048	-2.5662	0.0153357
RP1L1 (94137)	0.779561	0.44156	0.421484	0.67631	1.1122	0.274601	-2.56573	0.0153527
LMNB1 (4001)	-1.03819	0.307213	0.852526	0.400461	-0.656421	0.516397	2.56228	0.0154786
ARHGAP31 (57514)	2.52135	0.0168679	-1.48737	0.146706	2.91953	0.00637195	-2.55701	0.0155017
TPR (7175)	-1.42181	0.164756	1.67264	0.10415	-1.72984	0.0932947	2.5564	0.0155242
GOLGA6C (653641)	0.629875	0.533392	-0.0762008	0.939749	3.28572	0.00253006	-2.55851	0.0156173
NUDT12 (83594)	1.20293	0.244587	0.721791	0.479695	1.96053	0.0655974	-2.66949	0.0156309
FOXM1 (2305)	-0.369428	0.714242	0.78656	0.437326	-0.566487	0.575015	2.55198	0.0156879
TMEM158 (25907)	1.09905	0.280208	-1.64897	0.109254	1.11748	0.272375	-2.55569	0.0157214
TEX44 (165100)	-0.878992	0.386168	0.247989	0.805779	-1.45755	0.15502	2.55292	0.0158249
KCNK12 (56660)	0.819101	0.418788	1.10697	0.27656	0.101716	0.919617	-2.54335	0.0160124
SLC2A7 (155184)	-2.19522	0.035762	1.24534	0.22234	-1.53999	0.133709	2.54676	0.0160565
ZNF461 (92283)	1.52325	0.137517	0.323981	0.74806	1.314	0.198188	-2.54202	0.0160631
ALLC (55821)	2.3644	0.0245032	-1.28254	0.20916	1.22188	0.230964	-2.5463	0.0160738
OR2V1 (26693)	-1.91025	0.0802863	0.115342	0.910082	-2.91084	0.0130606	2.79717	0.0161285
FIBP (9158)	-1.7612	0.0880665	0.974164	0.337516	-1.06764	0.293926	2.54281	0.0162067
CHRNB3 (1142)	1.25347	0.219115	-0.222583	0.825275	-0.215329	0.830877	-2.53813	0.0162117
CYP2D7 (1564)	-2.15127	0.0391073	0.813584	0.421896	-2.45982	0.0194875	2.53461	0.0163471
GSTT1 (2952)	-1.74871	0.0899289	1.03558	0.308159	-1.39757	0.171858	2.53397	0.0163719
CD9 (928)	1.93572	0.061779	-1.03247	0.309591	2.16974	0.0375615	-2.53359	0.0163869
SLC6A16 (28968)	1.79863	0.0818205	-1.14536	0.260824	1.96353	0.0586082	-2.53568	0.0164812
TSPYL1 (7259)	1.31896	0.196845	-1.03415	0.309064	0.783742	0.439139	-2.53551	0.016488
DDX41 (51428)	-0.265284	0.792492	0.364896	0.71759	-0.74993	0.458775	2.52942	0.0165492
CRACR2B (283229)	-2.34879	0.0253877	1.11376	0.273944	-0.152821	0.87953	2.53318	0.0165786
CD200R1 (131450)	0.762794	0.451352	-0.348642	0.729715	0.636564	0.529081	-2.53201	0.0166244
SLC16A3 (9123)	-0.339515	0.73644	0.358102	0.722618	-1.21743	0.232343	2.52743	0.0166271
FAM178B (51252)	-0.356298	0.732114	0.501562	0.631363	-4.56075	0.0026026	3.12895	0.0166342
CD70 (970)	2.36491	0.0244743	-1.85029	0.0738229	1.9348	0.0621847	-2.52991	0.0167066
CD226 (10666)	1.92566	0.0630724	-1.72673	0.093859	1.73777	0.0918685	-2.52494	0.0167251
MEPCE (56257)	-0.35261	0.730496	-1.62565	0.12998	-0.825765	0.425051	2.77551	0.0167897
ATP6V0A2 (23545)	2.29119	0.0289079	-2.23262	0.0329344	0.0900857	0.928799	-2.52665	0.016835
INF2 (64423)	-2.11462	0.0426039	2.35572	0.0249911	-0.607975	0.547633	2.52628	0.0168495
KRTAP5-5 (439915)	1.63821	0.127314	0.0418039	0.967343	1.37418	0.194507	-2.7664	0.0170754
ACOXL-AS1 (400997)	1.57361	0.12573	-1.43015	0.162677	1.05156	0.301129	-2.52045	0.0170819
KRTAP13-3 (337960)	-1.86171	0.0721488	1.81676	0.0789343	-1.41329	0.167534	2.51925	0.0171301
RBM39 (9584)	-2.4494	0.0199664	1.66461	0.105754	-0.582427	0.564361	2.51417	0.0171559
MCMBP (79892)	0.901071	0.385278	-3.42747	0.00500901	-2.32679	0.0382928	2.76306	0.0171814
HRH2 (3274)	-1.74668	0.090286	1.4462	0.157846	-1.31607	0.197499	2.51263	0.0172183
TSHR (7253)	-2.01116	0.0527954	1.63258	0.11236	-1.07782	0.289174	2.51181	0.0172515
ZNF555 (148254)	0.358399	0.722474	0.12563	0.900836	1.16431	0.25318	-2.51595	0.0172631
HNRNPH1 (3187)	0.385597	0.702429	-0.998512	0.325762	-1.46764	0.152276	2.51564	0.0172757
C11orf58 (10944)	-2.3806	0.0236147	0.921738	0.363784	-2.64532	0.0126995	2.51365	0.0173566
KCNMB4 (27345)	-1.37288	0.179639	0.427729	0.671805	-2.69438	0.0112829	2.51141	0.0174478
CHI3L2 (1117)	-2.38108	0.0235888	1.34901	0.187106	-0.559782	0.579651	2.511	0.0174649
MAS1L (116511)	2.01856	0.0519791	0.714118	0.480331	2.34406	0.0254467	-2.50389	0.0175763
ALDH1A1 (216)	1.84399	0.0744612	-0.35337	0.726129	0.26576	0.792129	-2.50347	0.0175935
NTPCR (84284)	-1.61973	0.149322	2.19938	0.0637894	-1.59375	0.155021	3.08753	0.017628
DCTN4 (51164)	0.759259	0.453433	-0.344376	0.732889	0.806487	0.426106	-2.50403	0.017752
TRIM5 (85363)	4.44382	9.92083e-05	-3.53609	0.001263	1.30539	0.201067	-2.4958	0.0179137
CD1E (913)	2.11389	0.042411	-0.608461	0.547177	1.69314	0.100143	-2.49538	0.0179315
USP39 (10713)	-2.11011	0.0427586	1.12916	0.267225	-0.959374	0.344563	2.49473	0.0179586
ZNF492 (57615)	1.01832	0.322017	0.185574	0.854854	-1.98473	0.0626304	2.60298	0.0179861
CD200R1L (344807)	-2.26203	0.0308535	2.09084	0.0448334	-0.0246429	0.980498	2.49816	0.0179975
KCNJ14 (3770)	-0.57723	0.567824	0.508739	0.614425	-0.031463	0.975096	-2.49248	0.0180536
PIGC (5279)	-0.956894	0.370493	1.6857	0.135719	-2.00342	0.085189	3.06913	0.0180897
FAM200B (285550)	-2.6661	0.0321812	1.20617	0.266932	-1.8306	0.109849	3.0689	0.0180954
PLA2G2A (5320)	-3.67802	0.000886007	2.38044	0.0236232	-2.26183	0.0308672	2.49451	0.0181516
DNMT3L (29947)	-2.56123	0.0153467	2.95007	0.00589832	-0.0646648	0.948843	2.48973	0.0181707
KCNMA1 (3778)	-3.29503	0.00241084	2.32265	0.0267153	-2.06626	0.0469773	2.48824	0.0182341
TRAPPC1 (58485)	1.19192	0.242337	0.759058	0.453551	0.644234	0.524162	-2.48876	0.0183968
GSK3A (2931)	-0.393164	0.696805	-0.811926	0.422833	-0.192799	0.848335	2.48436	0.0184009
PSTK (118672)	-2.10272	0.0437069	2.53767	0.0164041	-2.15197	0.0393	2.4879	0.018434
ALPP (250)	-0.81328	0.422068	0.768993	0.447536	-1.58285	0.12329	2.4829	0.0184639
ARHGAP42 (143872)	-0.461374	0.647652	-1.45865	0.154409	-1.80724	0.0801352	2.48122	0.018537
FAM171A2 (284069)	-0.361802	0.728175	0.89379	0.401118	-3.44118	0.0108199	3.05162	0.0185409
CEP131 (22994)	2.18687	0.0364219	-0.0942862	0.925489	0.201974	0.841257	-2.48449	0.0185808
LYNX1 (66004)	-0.133098	0.895885	1.44876	0.167986	2.0393	0.0594426	-2.63856	0.0186119
PERP (64065)	1.7599	0.0882903	-0.602524	0.551208	0.650035	0.520458	-2.48338	0.0186292
NT5DC3 (51559)	0.249662	0.810017	0.144814	0.888939	6.05876	0.000511503	-3.04471	0.0187223
RMI2 (116028)	2.29588	0.0283813	-0.778133	0.442206	1.42375	0.164198	-2.47656	0.01874
HOXB2 (3212)	2.27773	0.0295643	-2.16339	0.0380866	0.587889	0.560733	-2.4712	0.0189766
HLA-DMA (3108)	-1.37014	0.180485	1.11684	0.272645	-1.05687	0.298737	2.47541	0.018978
HMSD (284293)	-2.30087	0.0280642	0.893881	0.378059	-0.851251	0.400956	2.46976	0.0190406
GALNT9 (50614)	1.69967	0.0992074	-1.61391	0.116682	1.19216	0.242245	-2.47386	0.0190468
PHRF1 (57661)	0.771126	0.446289	-2.25602	0.0310364	2.87338	0.00715617	-2.46956	0.0190495
URB1 (9875)	-0.644094	0.540037	0.450292	0.666115	-7.42401	0.000146407	3.03213	0.0190572
OR52I1 (390037)	-2.30891	0.027559	2.68292	0.0114533	-0.632086	0.531821	2.46922	0.0190647
ADI1 (55256)	1.37281	0.179661	-0.218003	0.828855	0.980686	0.33434	-2.47228	0.0191169
ADM (133)	2.68916	0.0112809	-1.97978	0.0563831	1.42137	0.164882	-2.46738	0.0191466
BUB1B (701)	-1.20585	0.236717	-0.246215	0.807089	-0.439981	0.662908	2.46678	0.0191735
NFIA (4774)	1.93863	0.0614099	-1.06398	0.295303	0.646573	0.522519	-2.46579	0.0192178
COL16A1 (1307)	2.47942	0.018615	-1.87489	0.0699596	2.03939	0.0497403	-2.46554	0.0192289
APMAP (57136)	-0.909562	0.379608	-0.07591	0.940646	-3.20653	0.00688051	2.66813	0.0193329
RCOR1 (23186)	2.854	0.00751199	-1.23613	0.225407	2.03747	0.0499427	-2.46215	0.0193819
PRIM1 (5557)	-1.38986	0.184854	-0.555692	0.586615	-0.670917	0.512473	2.61804	0.0193895
UBE2V2 (7336)	-2.12045	0.0418144	0.525927	0.602565	-0.858353	0.397082	2.45599	0.0196624
LINC00303 (284573)	-0.766881	0.468223	0.961247	0.368448	-4.3728	0.00326293	3.00925	0.019683
ATRAID (51374)	-2.04819	0.0797433	1.8684	0.103921	-1.69642	0.133623	3.00843	0.0197057
RTL5 (340526)	-2.01086	0.0531068	1.37664	0.178487	-1.61541	0.116356	2.45889	0.0197206
DUSP27 (92235)	-1.90386	0.065954	1.79829	0.0815717	-0.267772	0.790593	2.45052	0.0199145
HNMT (3176)	1.55769	0.129144	-0.716715	0.478749	1.60155	0.119083	-2.45016	0.0199313
GHRH (2691)	-2.0425	0.0494135	2.40303	0.0222308	-0.67545	0.504242	2.44965	0.0199549
ZNF385A (25946)	1.83725	0.075777	-1.79452	0.0824875	0.876554	0.387471	-2.45195	0.0200404
RARRES1 (5918)	2.43707	0.0205468	-0.174159	0.862838	0.607127	0.548051	-2.44726	0.0200663
HK1 (3098)	1.43075	0.162197	-0.431968	0.668661	2.17579	0.0370664	-2.447	0.0200781
RNF180 (285671)	-2.30678	0.027914	2.64289	0.0127739	-0.440585	0.662571	2.44909	0.0201738
PRPH2 (5961)	-1.86242	0.0720452	0.467909	0.643123	-4.0153	0.000350087	2.44837	0.0202073
DENND4B (9909)	-1.71478	0.130102	0.992492	0.354018	-3.49478	0.0100636	2.98762	0.0202948
SYT10 (341359)	2.2537	0.0314306	-0.995899	0.32701	1.83836	0.0756089	-2.44466	0.0203814
PNPLA2 (57104)	2.15294	0.0392181	-1.07573	0.290348	2.99422	0.0053668	-2.44329	0.0204463
CRABP1 (1381)	0.339316	0.736589	1.12134	0.270486	1.66089	0.106504	-2.43825	0.020491
C9orf72 (203228)	1.25032	0.220538	-1.06318	0.295913	0.254042	0.80114	-2.44211	0.0205024
LOC727896 (727896)	-2.06493	0.0777968	0.830362	0.433738	-2.17352	0.0662714	2.9778	0.0205789
HMGCL (3155)	-1.50971	0.141244	-0.307016	0.760884	-1.13393	0.265515	2.44017	0.0205941
SH3KBP1 (30011)	1.53465	0.135014	-2.21373	0.0343362	0.211515	0.83387	-2.43888	0.0206558
CHRM4 (1132)	-3.50956	0.00135717	3.48842	0.00143699	-0.780595	0.440777	2.43459	0.0206658
ZNF318 (24149)	-1.89302	0.0677242	1.03574	0.308336	-1.60341	0.118986	2.43807	0.0206945
ZNF570 (148268)	0.412481	0.692327	-1.15914	0.284409	3.03323	0.0190277	-2.97295	0.0207209
IL17C (27189)	-1.89019	0.0681136	1.14204	0.262183	-1.67769	0.103464	2.43327	0.0209252
CSN3 (1448)	2.23935	0.032447	-2.24727	0.0318822	1.23427	0.226379	-2.43305	0.0209356
PHF20L1 (51105)	-1.95572	0.0592768	1.83885	0.075234	-1.16117	0.254162	2.42767	0.0209998
OR52E8 (390079)	-1.73404	0.0928468	1.28906	0.206912	-0.766934	0.448923	2.42974	0.0210964
HOPX (84525)	0.390529	0.698816	-0.251429	0.803142	0.979227	0.335049	-2.42923	0.0211212
SEPT3 (55964)	1.79226	0.0828566	-1.68882	0.101291	2.90202	0.00676834	-2.42737	0.0212117
PVALB (5816)	-1.08636	0.285694	0.131781	0.896009	-0.832646	0.411413	2.42608	0.0212751
PPIL1 (51645)	-2.58878	0.0143712	3.15299	0.00350102	-2.21073	0.0343228	2.42144	0.0213049
RGS12 (6002)	-1.37129	0.179824	1.01055	0.319811	-0.651203	0.519565	2.42137	0.0213085
LRP8 (7804)	-2.32384	0.0266434	2.20922	0.0344375	0.265157	0.792589	2.42021	0.0213655
CLCA1 (1179)	1.75873	0.0884934	-1.71695	0.0959663	0.954716	0.347107	-2.42414	0.0213701
PM20D2 (135293)	-1.69794	0.133327	0.454871	0.662973	-1.14208	0.290978	2.94973	0.0214151
KRTAP13-4 (284827)	2.10618	0.043384	-0.786184	0.437729	1.21718	0.23272	-2.42255	0.0214486
ORM2 (5005)	-1.25952	0.216952	1.368	0.180843	-0.696109	0.491386	2.41698	0.0215262
CHRDL2 (25884)	-0.747834	0.466937	-0.974623	0.346288	-1.0919	0.293312	2.5854	0.0215816
ATP6V0A4 (50617)	-0.511448	0.615254	-1.42594	0.170998	-0.0978113	0.923163	2.51397	0.021669
PRAMEF15 (653619)	0.79899	0.430376	0.431067	0.669402	1.86375	0.0718535	-2.41776	0.0216864
TTLL11 (158135)	-1.87775	0.0698523	2.7168	0.0106858	-2.00495	0.0537679	2.41775	0.0216868
IFIT1B (439996)	-1.06055	0.297087	1.47544	0.150181	-2.02864	0.0511594	2.41639	0.0217552
DUSP22 (56940)	2.6081	0.0137213	-0.539984	0.592947	2.0065	0.0533157	-2.41181	0.0217847
GPM6B (2824)	0.892581	0.378958	0.485638	0.630639	0.0617302	0.951174	-2.41451	0.021849
AKIP1 (56672)	1.38429	0.176155	-0.141686	0.888245	1.8453	0.0745649	-2.41369	0.0218904
FAM107A (11170)	0.485439	0.642189	-0.679705	0.518529	3.64003	0.00828674	-2.93273	0.021939
SLC47A2 (146802)	-2.59376	0.0142008	1.45206	0.156219	0.35477	0.725089	2.40813	0.0219705
CNNM1 (26507)	-1.37727	0.177986	1.39068	0.173919	-1.5593	0.128762	2.40806	0.0219744
SCNN1D (6339)	-1.89024	0.0678117	2.63715	0.0127954	-1.5459	0.131962	2.40799	0.0219775
FAIM (55179)	-1.33852	0.190463	1.54257	0.133083	-1.68288	0.102445	2.41112	0.0220202
DEF6 (50619)	0.73843	0.465807	0.524413	0.603721	1.20096	0.238861	-2.41033	0.02206
SDR16C6P (442388)	1.41047	0.180232	0.0427264	0.966523	1.5829	0.135768	-2.57394	0.0220676
LGALS9C (654346)	-1.14623	0.268555	-0.622343	0.542484	-1.18017	0.255181	2.53356	0.0221259
OR1J4 (26219)	-0.627278	0.550382	1.42893	0.196091	-1.86513	0.104422	2.91907	0.0223696
RASL11B (65997)	-2.21292	0.0341568	2.02796	0.0509581	-1.50099	0.143161	2.4003	0.0223707
TBC1D16 (125058)	1.6917	0.10042	-0.378262	0.707734	0.596272	0.555189	-2.39907	0.0224346
LOC647859 (647859)	0.246596	0.808564	3.03002	0.00844034	2.21721	0.0424759	-2.5446	0.0224366
SHOC2 (8036)	-0.526026	0.602497	-0.262896	0.794316	-1.47943	0.148803	2.39885	0.0224455
SNAI1 (6615)	-1.87003	0.0706519	0.95946	0.344521	-0.766709	0.448874	2.39771	0.0225049
AP2A1 (160)	-1.01193	0.319161	1.51879	0.138634	-1.7602	0.0879305	2.3942	0.0226873
GCNT2 (2651)	-2.15322	0.0391939	1.47712	0.149731	-2.36116	0.0246841	2.39774	0.0227069
EPS15L1 (58513)	-1.89889	0.0669209	0.217951	0.828895	-2.22268	0.0336654	2.396	0.0227974
OR2L5 (81466)	1.49116	0.145711	-0.296378	0.768856	0.785259	0.438077	-2.39142	0.0228329
CUL1 (8454)	-2.07979	0.0459042	1.58906	0.122195	-2.10196	0.0437779	2.39528	0.0228348
ZC3H7A (29066)	-0.924102	0.38618	1.5707	0.160246	-0.935173	0.380829	2.90177	0.022928
COPS4 (51138)	-1.07959	0.288395	-0.0900093	0.928841	-1.60133	0.119131	2.38921	0.0229495
BIRC3 (330)	-1.85554	0.0727508	1.76597	0.0869412	-0.700383	0.488749	2.38896	0.0229623
LBR (3930)	3.50217	0.00138455	-1.96079	0.0586565	1.97678	0.0567375	-2.38866	0.0229785
SPIB (6689)	-4.4345	0.000101898	4.04926	0.000304901	-1.39398	0.17293	2.38804	0.023011
PRRX1 (5396)	-0.251158	0.803298	0.031846	0.974793	-1.01195	0.319155	2.38533	0.023155
PTPN14 (5784)	-2.99564	0.0052528	3.29644	0.00240184	0.414346	0.681385	2.38499	0.0231728
AGO4 (192670)	2.71046	0.0108518	-3.11047	0.00398902	1.4517	0.156631	-2.38872	0.0231805
TFF2 (7032)	-2.32792	0.0266157	2.51955	0.0171181	-2.15273	0.0392355	2.38669	0.0232881
DGCR8 (54487)	2.17149	0.0376664	-2.85026	0.00769972	1.42999	0.162722	-2.38463	0.023398
MYOC (4653)	-0.134986	0.893468	-0.282734	0.779202	-1.24786	0.221137	2.38044	0.0234162
SFMBT1 (51460)	-3.30586	0.00234261	3.54274	0.00124039	-0.297249	0.768197	2.37981	0.0234499
HMGXB3 (22993)	-1.30202	0.234114	1.47636	0.183362	-2.185	0.0651578	2.88403	0.0235158
ACTG1P20 (644961)	1.06663	0.300238	0.567136	0.577627	1.86917	0.077959	-2.47376	0.0235566
SMNDC1 (10285)	-0.892201	0.378946	1.20645	0.236488	-2.18712	0.0361562	2.37673	0.0236163
CENPK (64105)	-0.637521	0.544066	0.966235	0.366114	-1.30241	0.233987	2.87988	0.0236555
DSCAM (1826)	2.56804	0.0152691	-0.963902	0.342555	1.74741	0.090467	-2.37892	0.0237055
NBEAL2 (23218)	-1.02041	0.327666	1.64872	0.125118	0.572082	0.577827	-2.58795	0.0237476
CSN2 (1447)	-1.39286	0.17357	1.42826	0.163214	-0.430896	0.669525	2.37785	0.0237633
FAF1 (11124)	1.6085	0.117864	-0.676158	0.503954	2.37423	0.0239603	-2.37729	0.0237939
LY6K (54742)	1.3368	0.190715	-1.00602	0.321952	2.28727	0.0289369	-2.37329	0.0238034
TNKS2 (80351)	2.52357	0.0167794	-3.47284	0.00149871	1.96124	0.0586024	-2.37236	0.0238539
NOP2 (4839)	-0.282676	0.779304	0.852663	0.400386	-1.49015	0.14629	2.37551	0.0238905
POU1F1 (5449)	2.39271	0.0227656	-2.03538	0.0501644	0.390951	0.698425	-2.37123	0.0239157
DPT (1805)	-1.10733	0.285593	0.906087	0.379215	-2.2394	0.0407079	2.5115	0.0239557
ALG9 (79796)	1.49118	0.14602	-0.143835	0.886562	1.92736	0.0631421	-2.37277	0.0240404
E2F3 (1871)	-2.29504	0.0284351	1.98964	0.0552335	-2.20302	0.0349115	2.36888	0.0240448
MED12 (9968)	1.05403	0.299762	-1.7985	0.0815378	1.40811	0.16874	-2.36537	0.0242391
OPRM1 (4988)	1.81034	0.0796425	0.273359	0.786334	0.783018	0.439373	-2.36453	0.0242855
SLAMF1 (6504)	-1.33568	0.191075	2.15656	0.0386586	-0.445561	0.658915	2.36291	0.0243756
MKRN9P (400058)	-2.6167	0.0136003	1.08008	0.288437	-0.954442	0.347244	2.36644	0.0243894
LYAR (55646)	-0.311329	0.757634	0.888324	0.381208	1.31097	0.199496	-2.36637	0.0243934
HIST1H2BC (8347)	0.763435	0.450796	-0.388416	0.70028	1.56101	0.128357	-2.36188	0.0244331
PACSIN1 (29993)	2.43051	0.0208622	0.167513	0.86802	-0.278111	0.782717	-2.36111	0.0244762
OR5C1 (392391)	1.04804	0.302723	1.06947	0.293115	1.64575	0.109919	-2.364	0.0245254
ZMYND12 (84217)	1.48919	0.146229	-2.11302	0.0424911	1.55541	0.129684	-2.35905	0.0245916
MINOS1-NBL1&NBL1 (100532736&4681)	0.0358857	0.97188	0.259267	0.799203	2.09488	0.0548498	-2.51662	0.0246614
AP4S1 (11154)	-0.732082	0.469617	1.09658	0.281271	-1.73318	0.0930015	2.36039	0.0247273
CXCL16 (58191)	0.323349	0.748603	-0.801137	0.42915	-1.73696	0.0923227	2.3592	0.0247947
WARS2 (10352)	-0.817805	0.419516	0.0838168	0.933724	-0.207086	0.837255	2.3551	0.0248147
HNRNPLL (92906)	-1.24967	0.220772	0.784427	0.438743	-2.2315	0.0330156	2.357	0.0249189
HEATR4 (399671)	0.0937637	0.9259	0.625362	0.536311	2.79649	0.00879386	-2.35622	0.0249628
OR2F1 (26211)	-4.15394	0.000237709	2.80386	0.0086356	-1.40283	0.170603	2.35489	0.0250384
NPIPA5&NPIPA7&NPIPA8&NPIPB13&NPIPA3&NPIPA2&NPIPA1 (100288332&101059938&101059953&613037&642778&642799&9284)	0.453892	0.663644	-0.291688	0.77898	1.8533	0.106251	-2.83869	0.0250918
RAD18 (56852)	2.32671	0.0264703	-1.14789	0.259525	2.26462	0.0304458	-2.35001	0.0251044
TMEM199 (147007)	-0.929018	0.359835	1.34578	0.187831	-1.05283	0.300306	2.34847	0.0251926
RPS6KA1 (6195)	-0.881726	0.3845	1.10736	0.276395	-0.716565	0.47884	2.34829	0.0252027
PLBD1 (79887)	3.32453	0.00228462	-2.12432	0.041723	0.282183	0.779679	-2.35145	0.0252348
AOC3 (8639)	2.34489	0.0256132	-2.57936	0.0148647	1.32841	0.19374	-2.35096	0.0252628
MTHFD1L (25902)	-1.51058	0.140707	2.04964	0.0486697	-0.0403403	0.968072	2.34688	0.0252841
PDLIM5 (10611)	0.496664	0.62293	-0.139101	0.89027	2.93713	0.00619816	-2.3501	0.0253122
NT5C3B (115024)	-1.44047	0.159759	2.13576	0.0407051	-1.57844	0.124616	2.34952	0.0253455
GPD2 (2820)	-0.409199	0.685207	0.556497	0.581867	-1.60223	0.119247	2.34848	0.0254057
PSME4 (23198)	-0.288255	0.77507	-0.993439	0.328187	-0.161712	0.872582	2.34792	0.0254378
COL11A2 (1302)	1.90265	0.066117	-1.37554	0.178517	0.851937	0.40058	-2.34135	0.0256047
LOC100506127 (100506127)	1.82272	0.0777024	-1.67083	0.104509	2.42844	0.0209626	-2.34043	0.025658
FAHD1 (81889)	0.73339	0.468831	0.329815	0.743758	1.54427	0.13267	-2.34353	0.0256925
PTH1R (5745)	-0.356323	0.724013	0.434042	0.667264	-1.43741	0.160619	2.34318	0.0257125
EVC2 (132884)	-0.227013	0.821904	-0.266358	0.791727	1.07037	0.292718	-2.34151	0.0258103
PDZD2 (23037)	-1.19345	0.271567	1.38193	0.209483	-1.08225	0.315008	2.81774	0.0258571
TGFA (7039)	-0.876552	0.387472	1.42183	0.16506	-1.70517	0.0981658	2.34069	0.0258582
TTC38 (55020)	-1.33432	0.191819	-0.541532	0.592012	-0.90648	0.371674	2.34053	0.0258676
ST3GAL1 (6482)	1.46295	0.153547	0.43802	0.664409	1.83673	0.0758558	-2.34032	0.0258796
EFCAB8 (388795)	-0.842019	0.41393	-0.670653	0.513354	-1.85944	0.0841079	2.49138	0.025894
NDUFA6 (4700)	1.36837	0.181034	-0.980368	0.334494	1.68115	0.102784	-2.33948	0.0259289
ONECUT1 (3175)	0.116439	0.908032	0.0833174	0.934118	1.21815	0.232072	-2.33549	0.025948
LOC441081 (441081)	1.04904	0.329024	-1.2961	0.236035	3.15315	0.0160812	-2.81098	0.0261093
AFF2 (2334)	-2.08885	0.0450241	0.546185	0.588848	-0.616162	0.542286	2.336	0.026134
STAT5A (6776)	-1.1648	0.252709	1.39735	0.171923	-1.31681	0.197255	2.33164	0.0261761
ZCWPW1 (55063)	1.38227	0.17646	-1.04786	0.302552	-0.0679346	0.94626	-2.33104	0.0262114
PLET1 (349633)	-1.51393	0.173813	0.781101	0.460339	-1.11796	0.30048	2.80772	0.0262315
TCIRG1 (10312)	-0.690217	0.498862	2.13313	0.0469335	1.15688	0.262446	-2.4193	0.0263606
GABRB2 (2561)	1.86529	0.0713327	-1.13157	0.266226	1.20635	0.236527	-2.32806	0.0263893
RFFL (117584)	3.28938	0.00244714	-2.78396	0.00894045	1.13077	0.266556	-2.32776	0.0264074
LRRK2 (120892)	1.39728	0.171943	0.237205	0.81401	-0.600367	0.55249	-2.32701	0.0264522
OCIAD2 (132299)	-0.445295	0.659201	-0.0158693	0.98744	-0.643499	0.524633	2.32986	0.0264996
FAM47E-STBD1 (100631383)	0.963187	0.342907	1.29204	0.205891	1.24441	0.222676	-2.32972	0.0265077
PSAT1 (29968)	-1.7769	0.0924883	0.96308	0.348268	-1.25528	0.225431	2.41594	0.0265432
NXF1 (10482)	-0.0101764	0.991944	0.891159	0.379496	2.08187	0.0454354	-2.32403	0.0266319
SERHL (94009)	-3.06501	0.00448214	1.71889	0.0956077	-0.620425	0.539513	2.3271	0.0266652
NDUFA1 (4694)	-2.07562	0.0463141	1.16311	0.25366	0.335707	0.739353	2.3269	0.0266771
PROCR (10544)	0.76868	0.447719	-0.409776	0.6847	1.04083	0.305756	-2.32275	0.0267094
EBF3 (253738)	-1.8219	0.0781313	1.77456	0.0857934	-2.11424	0.0426388	2.32605	0.0267284
GRB7 (2886)	0.929955	0.359357	0.494431	0.624379	1.20322	0.237718	-2.32169	0.0267736
TEX29 (121793)	4.20418	0.000206463	-3.24258	0.00283256	1.73316	0.0930054	-2.32457	0.0268175
POU5F1B (5462)	-1.24063	0.230669	1.08754	0.291145	-1.80725	0.0874673	2.41065	0.0268336
SLC38A7 (55238)	-1.33718	0.190894	1.68591	0.101854	-1.44853	0.157509	2.32311	0.0269062
CEACAM21 (90273)	-1.98372	0.0559213	0.330439	0.743222	-0.925453	0.361657	2.31778	0.0270118
SECISBP2L (9728)	1.22319	0.230474	-0.791362	0.434746	2.78795	0.00898045	-2.32131	0.0270159
TINCR (257000)	-2.24505	0.0320396	0.848601	0.402609	-1.61896	0.115587	2.32121	0.027022
SKIL (6498)	1.06741	0.293774	-0.43903	0.66359	2.41048	0.0218519	-2.31535	0.0271605
MYADM (91663)	-0.837426	0.430014	0.964449	0.366949	-1.20464	0.267485	2.77988	0.027303
ABHD5 (51099)	-0.832888	0.411279	-0.243017	0.809593	-2.44132	0.0205396	2.31502	0.0274015
EPHB3 (2049)	-1.52746	0.136471	1.0087	0.320684	-1.73254	0.0928076	2.31094	0.0274331
STEAP3 (55240)	-1.80048	0.0815233	1.98688	0.0558346	-1.25137	0.220161	2.31332	0.0275064
RSPH3 (83861)	0.722366	0.475484	-0.00842267	0.993334	1.40321	0.170492	-2.31314	0.0275176
EGLN3 (112399)	-1.9913	0.0550425	1.58556	0.122673	-1.72584	0.0940209	2.30949	0.0275228
RELB (5971)	2.43745	0.0205288	-0.95093	0.348768	-0.687895	0.496475	-2.30875	0.0275693
ZNF652 (22834)	2.08013	0.0456054	-1.48294	0.147874	1.14384	0.261173	-2.30837	0.0275927
TPCN2 (219931)	0.278159	0.78268	0.520219	0.606492	0.553411	0.583829	-2.30729	0.0276606
KIAA1549 (57670)	1.20218	0.238115	-0.836427	0.409117	0.93569	0.356441	-2.30716	0.0276684
KRTAP10-5 (386680)	0.53627	0.5956	1.16237	0.253956	1.11265	0.274415	-2.3102	0.0277
LINC00523 (283601)	-2.03249	0.0507464	1.72122	0.0951783	-1.53003	0.136151	2.30956	0.02774
C8orf48 (157773)	-2.94945	0.0214235	1.92855	0.0951258	-1.62	0.149264	2.76464	0.0279087
DXO (1797)	0.262526	0.794653	-0.452405	0.654127	-1.32637	0.194406	2.3048	0.0280389
PPIP5K1P1-CATSPER2 (110006325)	-0.298367	0.767414	1.74942	0.0901138	1.95483	0.0596723	-2.30433	0.028068
NVL (4931)	0.0454148	0.964376	-0.527785	0.605368	-1.59794	0.130904	2.43073	0.0280834
FNBP1L (54874)	3.2445	0.00275496	-0.919153	0.364893	1.35582	0.184649	-2.30024	0.0281037
PCDHGA1 (56114)	1.79342	0.0826667	-1.99152	0.0552974	0.993264	0.328271	-2.30354	0.0281179
NOC2LP2 (401010)	-2.05913	0.0585883	0.500031	0.624821	-1.79215	0.0947402	2.44821	0.0281407
ADCK5 (203054)	1.9145	0.064533	-1.19547	0.240687	2.40708	0.0220238	-2.2994	0.028157
FRG2C (100288801)	-0.0335244	0.973471	0.418308	0.678606	1.21636	0.233028	-2.3018	0.0282283
GLYATL3 (389396)	-0.193112	0.852355	0.361379	0.728477	-3.19076	0.0152605	2.75661	0.0282335
EMP2 (2013)	0.770323	0.446939	-1.48744	0.147002	1.4056	0.169786	-2.30165	0.0282379
NEDD9 (4739)	-1.75912	0.0884258	2.23967	0.0324244	-0.957292	0.345826	2.2999	0.0283493
RALGAPA1P1 (26134)	0.813027	0.422211	-1.21465	0.233386	1.02516	0.312974	-2.29612	0.0283663
LOC100132154 (100132154)	1.06278	0.323166	-1.11144	0.303089	2.6351	0.0336623	-2.75242	0.0284046
RAB3GAP2 (25782)	-2.67805	0.0115897	3.28713	0.00246179	-1.63846	0.111123	2.29495	0.028441
MIER2 (54531)	-0.441906	0.661624	-0.31098	0.757897	-1.4029	0.170584	2.29808	0.028465
MMP19 (4327)	1.24181	0.223619	-1.31124	0.199405	0.759798	0.453115	-2.29797	0.0284723
FGD5 (152273)	0.257677	0.798306	-0.654849	0.517245	1.71382	0.0962345	-2.29242	0.0286037
NBR1 (4077)	-0.588307	0.560456	-0.433887	0.667282	-0.834319	0.410286	2.29228	0.0286126
HSD17B4 (3295)	-2.94464	0.00597997	2.72328	0.0103794	-2.01782	0.05206	2.29207	0.028626
SLC23A1 (9963)	1.33981	0.190045	-1.08284	0.287229	1.00562	0.322382	-2.29529	0.0286437
HMGB4 (127540)	-3.03932	0.00469732	1.89241	0.0675137	-1.65106	0.108508	2.29095	0.0286984
MAP2K1 (5604)	-2.73148	0.0101732	3.34628	0.00210405	-0.403366	0.689362	2.29095	0.0286985
DACT1 (51339)	-1.63743	0.145553	1.09907	0.308096	-1.21959	0.262113	2.74403	0.0287505
DEFA6 (1671)	-0.788671	0.436295	-0.151452	0.880601	-2.74745	0.00991715	2.29253	0.0288214
DYNC1I1 (1780)	-0.890878	0.379644	-0.0633769	0.949861	-0.834171	0.410369	2.28786	0.0288986
TSTD2 (158427)	0.757975	0.45419	-0.337271	0.738186	2.07177	0.0466949	-2.29085	0.0289299
AWAT2 (158835)	-2.80639	0.00858202	3.11583	0.00393443	-0.92111	0.364106	2.29041	0.028959
IKZF5 (64376)	0.14758	0.88363	0.298357	0.767421	2.15939	0.0386717	-2.29013	0.0289771
SGCD (6444)	-0.293646	0.770985	0.173751	0.863191	-2.15707	0.0388676	2.28965	0.0290081
ZNF583 (147949)	1.0176	0.316744	0.473353	0.639278	1.36156	0.183151	-2.28917	0.0290396
PYGB (5834)	-0.710126	0.482769	0.959034	0.344732	-2.01267	0.0526278	2.28547	0.0290547
NUDT13 (25961)	1.76161	0.0876879	-2.08137	0.0454838	0.571016	0.571977	-2.2849	0.0290917
ZNF740 (283337)	-1.31281	0.198884	2.11149	0.0428914	-0.590482	0.559148	2.28819	0.0291033
KCNV2 (169522)	-3.40685	0.0017897	4.05911	0.000296549	-1.36584	0.181512	2.28243	0.0292534
LY86 (9450)	-1.50657	0.142045	1.0837	0.286853	-0.113413	0.910435	2.28569	0.0292663
SMG6 (23293)	-3.4268	0.00174253	4.41506	0.0001139	-0.0991364	0.921668	2.28421	0.0293633
NRSN1 (140767)	0.454259	0.663393	0.376635	0.717602	2.84726	0.0247854	-2.72745	0.029447
ERI3 (79033)	-2.57284	0.0150964	1.94129	0.0613616	-1.56177	0.128494	2.28274	0.0294605
LAPTM4A (9741)	-1.19194	0.24233	1.04075	0.306042	0.670632	0.507421	-2.27909	0.0297013
CERKL (375298)	0.560303	0.5793	-0.578313	0.567231	2.40993	0.0220806	-2.27907	0.0297029
LOC101929163&LINC00620 (101929163&285375)	2.14519	0.0691029	-1.71137	0.130749	1.30656	0.23265	-2.71978	0.0297753
HTR1E (3354)	-2.08327	0.045299	2.08851	0.044793	-1.79437	0.082207	2.27428	0.0297939
MED15 (51586)	0.554672	0.582975	-0.353466	0.726057	0.705235	0.485766	-2.27343	0.0298508
MRPL47 (57129)	0.263171	0.79416	-0.33016	0.7435	-1.7445	0.09098	2.27683	0.0298518
GAPDH (2597)	-0.0625097	0.950546	0.488666	0.628411	-1.30632	0.200756	2.27324	0.0298634
FKTN (2218)	-2.0463	0.0492883	0.538032	0.594397	-0.567522	0.574447	2.27638	0.0298821
NFIB (4781)	-2.49702	0.0178625	0.966943	0.340824	-1.7266	0.093884	2.2713	0.0299938
ADAMTS14 (140766)	-0.766283	0.449304	-0.00284663	0.997747	-2.09469	0.0444656	2.27422	0.0300262
ANXA7 (310)	-1.64406	0.110269	0.991978	0.328888	-1.82296	0.0779674	2.27224	0.0301597
SIGLEC15 (284266)	1.68675	0.113798	-0.505228	0.621258	2.08479	0.0558821	-2.41084	0.0302342
LINC00469 (283982)	-1.10811	0.27634	0.125479	0.900955	-1.41661	0.166567	2.27091	0.0302489
TPI1 (7167)	3.4303	0.00168057	-2.40663	0.0220466	2.8871	0.006914	-2.26728	0.0302645
IL2RA (3559)	-3.28125	0.00250036	2.53683	0.0162617	-0.565085	0.575956	2.2654	0.0303928
IGF2R (3482)	0.551031	0.585563	-0.940946	0.354008	2.21226	0.0344476	-2.26806	0.0304416
IGFLR1 (79713)	-0.876599	0.409777	1.03525	0.334987	-1.559	0.162959	2.70442	0.0304438
SMYD2 (56950)	-1.23736	0.224957	0.369407	0.714258	-1.28468	0.208127	2.26442	0.030459
EYS (346007)	2.2717	0.0394057	-0.218865	0.829914	1.36651	0.193326	-2.40693	0.0304616
RHD (6007)	1.16943	0.251143	-1.46622	0.15266	1.14595	0.260584	-2.26745	0.030483
AP2M1 (1173)	-2.0648	0.0471237	2.55325	0.0156406	-0.466634	0.643923	2.26369	0.0305092
DNAJC19 (131118)	-3.76564	0.000673263	2.01659	0.0521951	-1.10693	0.276577	2.26362	0.0305134
POLR3C (10623)	-0.900364	0.374868	0.610492	0.545986	-2.32799	0.0266112	2.26675	0.0305311
LYZL2 (119180)	-3.51781	0.00136619	1.41493	0.167055	-1.48004	0.148955	2.26664	0.0305383
GABRA3 (2556)	-0.172195	0.864368	-0.952111	0.348177	-0.0374239	0.97038	2.26255	0.0305869
NDRG2 (57447)	-0.596573	0.569575	1.43702	0.193866	-2.12643	0.0710433	2.70087	0.0306007
IL27RA (9466)	1.74337	0.091181	-2.16608	0.0381129	0.735612	0.467496	-2.26504	0.0306472
AXL (558)	-0.746087	0.461061	-0.123249	0.902681	0.402176	0.690228	2.26117	0.0306814
PIP4K2A (5305)	-3.95983	0.000392025	2.98225	0.00543526	-1.6954	0.0997097	2.26112	0.0306849
EIF3H (8667)	0.809041	0.424466	0.27235	0.787102	1.50517	0.142089	-2.26102	0.0306919
LOC100129055 (100129055)	1.16311	0.265689	-1.56068	0.142604	-1.83902	0.0888578	2.42343	0.0307073
LDOC1 (23641)	-2.86342	0.00745203	0.652241	0.519053	-1.93846	0.061719	2.26311	0.0307797
EIF4A1 (1973)	2.301	0.0280561	-0.914469	0.36731	1.2459	0.221846	-2.25941	0.0308024
PLOD3 (8985)	0.803237	0.427764	0.0431258	0.965869	2.0212	0.051691	-2.25874	0.0308484
CPPED1 (55313)	-1.44706	0.165072	0.450248	0.657908	-1.62848	0.120799	2.34224	0.0308646
GPR146 (115330)	-1.39503	0.172616	1.07203	0.291727	-1.82955	0.0766477	2.25683	0.0309806
TRPC6 (7225)	2.07636	0.0462406	-0.925128	0.362046	1.31458	0.198294	-2.25955	0.0310241
SNRNP25 (79622)	-0.981581	0.333905	1.03386	0.309201	-1.84613	0.0744424	2.25947	0.0310298
TMEM219 (124446)	-0.985338	0.357283	0.521713	0.617966	-1.27365	0.243444	2.69035	0.0310701
AZGP1 (563)	-2.25682	0.0309811	1.12656	0.268305	-0.980219	0.334331	2.25552	0.0310714
TEF (7008)	2.47994	0.0185926	-1.60033	0.119353	1.08651	0.285369	-2.25348	0.0312128
GDF6 (392255)	-1.51531	0.139824	1.13102	0.266721	-0.73215	0.469576	2.25636	0.0312449
PPM1D (8493)	1.96081	0.058654	-2.94553	0.00596655	1.02645	0.312375	-2.25207	0.0313117
SETD3 (84193)	-1.8423	0.0747143	0.939002	0.354764	-1.58507	0.122786	2.25117	0.0313747
STAM (8027)	1.36087	0.183365	-2.22592	0.0334254	2.03558	0.0504173	-2.25434	0.0313862
GNG8 (94235)	-0.631184	0.532403	0.68857	0.496056	0.969967	0.339338	2.25016	0.0314451
SLC29A4 (222962)	-2.43058	0.0210556	2.13595	0.0406884	-0.352905	0.726548	2.25195	0.0315529
ZNF215 (7762)	1.37557	0.178813	-0.189263	0.851121	1.82855	0.0771038	-2.25126	0.0316011
DLG2 (1740)	2.57786	0.0149176	-2.22329	0.0336201	1.11223	0.274591	-2.25109	0.031613
ACSF2 (80221)	-1.34058	0.1898	0.138925	0.890408	-2.05375	0.0485167	2.24797	0.0318333
USP32P2 (220594)	0.251407	0.803107	1.14465	0.260844	1.5516	0.130594	-2.24316	0.0319395
TAF7L (54457)	-1.86343	0.0718987	1.49694	0.144522	-3.30809	0.00238569	2.24642	0.0319426
TP53RK (112858)	-0.80428	0.43173	-0.501102	0.622372	-0.498495	0.624172	2.32457	0.0319939
C5AR2 (27202)	-2.1352	0.0404992	2.22875	0.0329795	-0.907077	0.371146	2.24226	0.0320039
FKBP7 (51661)	1.96202	0.0585072	-1.77667	0.0851314	0.329277	0.744092	-2.24222	0.0320068
SP4 (6671)	-0.927441	0.36064	0.934995	0.356794	-2.79113	0.00878335	2.24176	0.0320393
PGPEP1 (54858)	-1.04548	0.303886	0.225493	0.823075	-0.504992	0.617136	2.24391	0.0321211
HIST2H3C&HIST2H3A (126961&333932)	0.0135586	0.989269	0.911878	0.36887	-0.330907	0.742941	-2.24097	0.0323313
C7orf43 (55262)	-2.70773	0.0109239	1.21259	0.234448	-0.858663	0.397117	2.24092	0.0323345
G6PC (2538)	-2.27319	0.0300955	0.548525	0.587261	-0.11161	0.911852	2.24086	0.0323387
SUZ12P1 (440423)	0.352488	0.730586	-1.44038	0.175338	-2.0707	0.0606133	2.41935	0.0323556
NUFIP1 (26747)	-0.761964	0.47097	1.37126	0.212633	-2.3543	0.0507652	2.66117	0.0324121
LOC100996717&LOC100996763&NOTCH2NL (100996717&100996763&388677)	1.76637	0.0871814	-2.81957	0.00830743	1.12232	0.270345	-2.23921	0.0324574
MSMB (4477)	0.362245	0.719627	0.780077	0.441261	1.04755	0.302947	-2.23918	0.0324594
WDR5B (54554)	-1.8496	0.0736259	0.155783	0.877183	-1.08578	0.285689	2.23498	0.0325262
CNKSR1 (10256)	-1.92049	0.0707823	-0.169444	0.867337	-0.802427	0.432773	2.31633	0.0325333
CPT2 (1376)	0.106605	0.915768	0.930368	0.359146	0.245409	0.807707	-2.23392	0.0326026
LIG4 (3981)	-2.07213	0.0463921	1.49545	0.144594	-0.833266	0.410871	2.2339	0.0326043
DCDC1 (341019)	-1.67321	0.104349	0.64448	0.524005	-1.86307	0.0719519	2.23668	0.03264
RING1 (6015)	0.10064	0.920464	0.0200603	0.98412	1.05964	0.297241	-2.23322	0.0326538
ARMCX5 (64860)	0.832916	0.411264	-1.00491	0.322721	1.07457	0.290862	-2.23591	0.0326955
ZHX2 (22882)	2.09442	0.0442278	-0.139705	0.889769	0.627536	0.534761	-2.232	0.0327423
SOX2 (6657)	-2.32734	0.0264326	2.27254	0.02991	-1.76319	0.0874163	2.23145	0.0327823
MRM1 (79922)	-2.6463	0.0126696	1.22822	0.228609	-1.86431	0.0717716	2.23464	0.032787
SCIN (85477)	1.28812	0.207235	-0.462948	0.646635	1.68154	0.102707	-2.23456	0.0327935
MORN4 (118812)	-1.47879	0.149286	0.381797	0.705217	-2.09769	0.0441812	2.23444	0.0328015
CASKIN2 (57513)	2.81239	0.0260565	-1.63459	0.146152	0.952543	0.372546	-2.65234	0.0328298
FGF23 (8074)	-1.01618	0.31741	1.11723	0.27248	-2.23491	0.032768	2.23324	0.0328892
SLC6A18 (348932)	-0.477127	0.636514	0.164088	0.870694	-0.737772	0.466029	2.22923	0.0329443
OTOF (9381)	2.90398	0.00673518	-1.76852	0.0868153	2.08132	0.0457545	-2.23228	0.0329588
CDK2AP2 (10263)	0.63721	0.528666	-0.29974	0.766376	0.713122	0.481104	-2.23202	0.0329781
TESK1 (7016)	-2.18697	0.0361677	0.275659	0.784582	-0.331721	0.742262	2.22853	0.0329954
FASTKD1 (79675)	2.13473	0.0407958	-1.64233	0.110629	1.27666	0.211203	-2.23079	0.0330678
NEURL2 (140825)	0.489063	0.63237	2.03791	0.0609159	0.690579	0.50112	-2.36362	0.0330928
LOC401040 (401040)	-1.31281	0.198883	0.395944	0.694858	-2.49537	0.018115	2.23027	0.0331054
ZNF234 (10780)	-1.73678	0.0923549	1.63902	0.11132	-2.17091	0.0377142	2.22827	0.0332521
CCDC141 (285025)	2.05815	0.0480664	-0.294535	0.770313	1.2033	0.237971	-2.228	0.0332721
LRRC8B (23507)	-0.378363	0.710462	-1.6154	0.127057	-1.9144	0.074841	2.34297	0.0333303
OR2T33 (391195)	-0.885547	0.382468	-0.0733983	0.941946	-0.717533	0.478251	2.22364	0.0333554
PLCB3 (5331)	-2.19287	0.0357013	1.3896	0.174245	-1.13792	0.263601	2.22331	0.0333799
MCF2L (23263)	0.743396	0.462665	0.0476048	0.962327	2.49117	0.0181096	-2.22154	0.0335109
PGK1 (5230)	-1.13515	0.264742	1.37213	0.179565	-0.885116	0.382697	2.22113	0.0335418
GRB2 (2885)	1.94881	0.0601312	-2.44733	0.0200629	0.190861	0.84984	-2.22082	0.0335645
GMNN (51053)	-2.67101	0.0117893	0.987762	0.33068	-0.554679	0.582971	2.22032	0.0336021
NUDT6 (11162)	2.73966	0.00997122	-2.77318	0.0091817	1.24536	0.222041	-2.21984	0.0336379
KIF5A (3798)	2.00406	0.0535894	-2.81276	0.00832468	0.913496	0.367813	-2.2192	0.0336853
CATSPERB (79820)	-0.886363	0.382247	0.403295	0.6895	-0.953524	0.347701	2.22196	0.0337186
ZNF592 (9640)	-0.191233	0.84959	-1.66803	0.105382	-1.30605	0.201143	2.22127	0.0337706
ETV5 (2119)	2.16787	0.0377149	-1.56381	0.127699	0.600471	0.552422	-2.21806	0.0337706
NMS (129521)	0.796328	0.431898	-0.166274	0.869021	1.42858	0.163124	-2.22102	0.0337891
TMEM14B (81853)	-2.6397	0.0127169	1.1309	0.2665	0.204755	0.83906	2.21744	0.0338167
TMEM183B&TMEM183A (653659&92703)	1.32916	0.193496	-1.77133	0.0863385	1.75859	0.088517	-2.21961	0.0338945
LXN (56925)	-1.29836	0.203742	1.05816	0.298158	-1.65922	0.107157	2.21846	0.0339804
SLC22A4 (6583)	0.347708	0.730409	-0.585306	0.562579	0.575361	0.5692	-2.21623	0.0341475
FLG (2312)	-0.841459	0.406535	0.370505	0.713526	-2.29781	0.0284821	2.21534	0.0342145
WIPI2 (26100)	-0.189918	0.850573	0.531448	0.598779	2.42088	0.0213329	-2.21148	0.0342657
RASSF1 (11186)	-1.73566	0.0925567	0.39744	0.693766	-2.46348	0.019512	2.21449	0.0342787
MAP1LC3C (440738)	1.55605	0.142007	0.913112	0.376641	0.453429	0.657188	-2.34493	0.0342932
FCHO2 (115548)	-0.750915	0.465139	-0.6803	0.50741	-0.452796	0.657633	2.3447	0.0343082
NOP10 (55505)	-2.38239	0.0235181	1.53978	0.133761	-0.600723	0.552391	2.21135	0.0345164
VSTM5 (387804)	1.38364	0.191667	-0.784128	0.448167	-1.97587	0.0716189	2.38311	0.0345662
MAPKAPK3 (7867)	2.14575	0.0395803	-1.88464	0.0685897	0.536946	0.595019	-2.20699	0.0346074
LOC105370978 (105370978)	0.780797	0.44507	0.264806	0.794168	1.79239	0.089895	-2.28525	0.0346462
GABARAPL3 (23766)	0.152053	0.880836	-0.328864	0.746054	-1.3289	0.200481	2.28445	0.0347021
RELA (5970)	-0.678833	0.502124	1.57542	0.124997	-1.95686	0.0591367	2.20545	0.0347254
RNF113A (7737)	-1.10111	0.279061	2.15055	0.0391686	-1.0817	0.28747	2.20452	0.0347964
LRCH4 (4034)	-0.911949	0.368615	1.05322	0.300129	-1.70002	0.0988286	2.2043	0.0348133
HLA-DMB (3109)	0.656303	0.516471	-0.174541	0.862575	1.66747	0.105494	-2.20697	0.0348504
TAGLN2 (8407)	-2.74225	0.0100439	1.40016	0.171396	-1.34524	0.188306	2.2067	0.0348717
MPRIP (23164)	-0.292633	0.773149	0.128463	0.899207	-2.51453	0.0216439	2.28124	0.0349274
ANKRD36C (400986)	-0.22865	0.820596	0.0204331	0.983825	-1.77974	0.0846184	2.20278	0.0349306
CDC123 (8872)	-1.62508	0.148173	0.0106095	0.991831	-0.976182	0.361495	2.60833	0.0349984
TTC34 (100287898)	0.435807	0.670126	-0.639507	0.533601	-1.89882	0.0800081	2.35313	0.0350212
IL36G (56300)	2.35878	0.0248181	-1.94682	0.0606665	1.18386	0.245465	-2.20459	0.0350337
FETUB (26998)	2.32624	0.0267171	-1.51143	0.140808	3.36518	0.00205214	-2.20419	0.0350643
CTDNEP1 (23399)	-0.427524	0.671953	-0.596457	0.555201	-1.79544	0.0823381	2.20377	0.0350969
AFP (174)	-4.44617	9.85413e-05	5.36212	6.92704e-06	-1.83725	0.0754759	2.20025	0.035126
TRA2B (6434)	-3.72355	0.000756261	3.42011	0.00172717	-0.351418	0.727579	2.20019	0.0351302
RTEL1 (51750)	2.22517	0.0334808	-1.61295	0.11689	0.173644	0.863274	-2.20304	0.0351528
LOC105379645&KIR2DL2 (105379645&3803)	0.605951	0.548959	0.671865	0.506646	0.0580926	0.954048	-2.20242	0.0352006
ZNF440 (126070)	0.922936	0.363169	-1.16536	0.252761	1.03151	0.310283	-2.20163	0.0352619
DHRS7 (51635)	-1.79765	0.0816753	1.41969	0.165367	-1.37273	0.179381	2.19654	0.0354143
ASB15 (142685)	1.82749	0.0769646	-1.01812	0.316257	2.57516	0.0148461	-2.19559	0.0354881
MORN2 (729967)	-0.149385	0.882217	-0.804644	0.427153	2.17793	0.0371406	-2.19811	0.0355355
SLC25A35 (399512)	0.650224	0.536296	0.578411	0.58111	3.60382	0.0086955	-2.59719	0.0355706
TTLL1 (25809)	0.808127	0.424984	0.0118871	0.990589	0.412387	0.682805	-2.19447	0.0355758
APC (324)	-1.42705	0.16325	1.67087	0.104502	-1.31726	0.197106	2.19031	0.0359031
MPPED1 (758)	-1.97854	0.0565293	0.548939	0.586858	-2.50109	0.0176925	2.18958	0.0359608
RSAD2 (91543)	-0.793525	0.433504	-0.106282	0.916043	-1.68699	0.101645	2.19074	0.0361144
AMD1 (262)	-1.77028	0.0862082	2.3107	0.0274481	-1.00051	0.32457	2.18639	0.0362143
FCAMR (83953)	1.81047	0.0796221	-0.166456	0.868846	0.241191	0.810946	-2.18632	0.03622
RIPK3 (11035)	-2.94363	0.00599531	2.1888	0.0360227	-0.834575	0.410144	2.18591	0.0362523
CDC16 (8881)	-0.186785	0.857127	0.377614	0.716906	-2.72035	0.0297504	2.58392	0.0362645
TSPAN8 (7103)	-1.2007	0.238682	0.541038	0.592228	-1.22898	0.22804	2.18464	0.0363538
C2orf49 (79074)	-1.73499	0.0926762	2.10141	0.0438302	-1.98894	0.055596	2.18769	0.0363567
TP53BP1 (7158)	-0.68226	0.499984	0.741438	0.463835	-0.204459	0.83929	2.18414	0.0363938
UQCRHL&UQCRH (440567&7388)	1.82534	0.0775984	-1.11672	0.272696	0.598668	0.553744	-2.18696	0.0364146
GPR171 (29909)	2.09189	0.0444697	-1.28465	0.208138	0.232668	0.817501	-2.18359	0.0364372
IL31 (386653)	-1.27943	0.21024	0.826093	0.415064	-0.379881	0.706624	2.18595	0.0364951
SLC22A16 (85413)	-0.881867	0.384636	1.04452	0.304323	-0.250758	0.803656	2.18577	0.0365097
SLFN13 (146857)	0.898705	0.375737	-0.495947	0.62343	1.22022	0.231584	-2.18363	0.0366807
C3orf38 (285237)	-3.53326	0.00127272	2.48707	0.0182845	-0.201617	0.841493	2.17968	0.0367516
SFN (2810)	2.45343	0.0197801	-1.65397	0.107911	1.4903	0.145937	-2.17958	0.0367597
SPRR4 (163778)	1.75338	0.089421	-1.28181	0.209414	1.19573	0.240868	-2.18109	0.0368853
XPNPEP3 (63929)	-0.947146	0.35089	0.410087	0.684562	-1.85208	0.073559	2.18031	0.0369478
XPO7 (23039)	-1.46308	0.186848	2.03253	0.0816071	-1.21794	0.262702	2.57109	0.0369493
MOGAT2 (80168)	-1.55027	0.131228	0.545844	0.58908	-1.8008	0.0814711	2.18015	0.0369609
RAD9B (144715)	-1.81524	0.0788689	0.84376	0.405067	-0.841027	0.406574	2.17705	0.0369645
LOC102723780&FRG1 (102723780&2483)	1.42805	0.163276	0.116953	0.907652	1.13622	0.264574	-2.18001	0.0369726
HBG1 (3047)	0.980785	0.334056	0.358459	0.722354	1.12189	0.270257	-2.17465	0.0371597
PPP1R26 (9858)	1.39577	0.172702	0.0995885	0.921312	1.22117	0.231228	-2.17762	0.0371655
PPP2R1A (5518)	-0.875177	0.387999	0.0647547	0.948772	-1.44896	0.157077	2.17398	0.0372138
DDB2 (1643)	-2.94744	0.00861426	1.15362	0.263744	-0.0668367	0.947448	2.24965	0.0372217
TAF4 (6874)	1.27714	0.211036	-0.710733	0.482563	1.40714	0.169332	-2.17692	0.037223
IFNG (3458)	0.678441	0.502526	-0.627097	0.535188	1.72364	0.0947351	-2.17686	0.0372278
GPR101 (83550)	-2.68673	0.0113476	0.983708	0.332639	-0.879691	0.385586	2.17322	0.0372758
GRHPR (9380)	1.92687	0.0629155	-2.53464	0.0163461	2.53287	0.0164146	-2.17113	0.0374468
KCNJ1 (3758)	-1.13926	0.263051	1.34158	0.189175	-0.594665	0.556249	2.17088	0.0374679
OR8D1 (283159)	-0.606484	0.563337	0.751807	0.47668	-2.04601	0.0800006	2.56126	0.0374828
SPC24 (147841)	-2.56978	0.0370198	0.824477	0.436857	-0.760072	0.47203	2.56013	0.0375443
DYNLT3 (6990)	-0.741538	0.463948	1.04473	0.304227	-1.94345	0.0610892	2.17211	0.0376156
EIF6 (3692)	-1.36868	0.180937	0.541169	0.592259	-0.3663	0.716629	2.172	0.0376241
CYP27C1 (339761)	3.09528	0.00406669	-1.68945	0.100855	0.921825	0.363518	-2.16813	0.0376937
GIMAP6 (474344)	-1.04517	0.304027	0.991801	0.328974	-0.90548	0.372195	2.17095	0.0377106
ING4 (51147)	-0.825728	0.415072	1.22977	0.22775	0.752706	0.457128	2.16594	0.0378746
LINGO1 (84894)	-1.1567	0.255956	2.38536	0.0231534	-0.571507	0.571649	2.16557	0.0379053
TACO1 (51204)	-2.20686	0.0348595	1.35679	0.184646	-0.521887	0.605458	2.16798	0.0379557
KIN (22944)	-1.8696	0.0710107	0.994303	0.327773	-2.22409	0.0335608	2.16763	0.0379841
KLHDC7A (127707)	1.2651	0.24632	-1.53432	0.168823	1.66116	0.140638	-2.55133	0.0380294
ZDHHC18 (84243)	1.06588	0.294708	-1.31891	0.19686	0.936523	0.356243	-2.1663	0.0380946
OR4D2 (124538)	-0.4864	0.641542	0.614888	0.558079	-4.44567	0.00298718	2.54897	0.038161
INPP5E (56623)	0.43526	0.666295	-0.0476033	0.962328	1.26222	0.215993	-2.16106	0.0382814
C1RL (51279)	1.72182	0.0950682	-0.209587	0.835361	3.04778	0.00468372	-2.16389	0.0382949
AQP1 (358)	-2.24315	0.0321753	1.28196	0.20936	-0.854844	0.399196	2.16332	0.0383424
TCAF2P1 (653691)	-0.700431	0.488882	0.786833	0.437354	-1.60027	0.119683	2.16312	0.0383591
AUP1 (550)	-2.30957	0.0277399	2.27412	0.0300331	-1.61062	0.117399	2.16276	0.0383894
RAB7A (7879)	0.0605363	0.952105	0.339887	0.736163	-1.09165	0.283137	2.15955	0.0384076
DNM2 (1785)	0.526184	0.602388	0.620558	0.539285	2.34775	0.0252341	-2.15874	0.0384756
GRAP (10750)	-1.08658	0.285341	1.2805	0.209575	-0.464553	0.645397	2.15808	0.0385307
ZIK1 (284307)	1.3971	0.172304	-1.25576	0.218586	3.38527	0.00194577	-2.16044	0.0385838
NAA50 (80218)	-1.26358	0.227016	0.783204	0.446555	-3.31598	0.00509764	2.28254	0.0386066
APOC1 (341)	0.63061	0.548322	-0.766264	0.468567	5.5056	0.000901181	-2.53984	0.038673
PXK (54899)	0.589638	0.562762	-0.412928	0.684536	-2.70568	0.0144758	2.23026	0.038697
LOC102723502&POTEB3 (102723502&102724631)	-1.07428	0.290733	-0.371303	0.712859	-1.89344	0.0673723	2.15569	0.0387325
MYO6 (4646)	-1.00015	0.35055	0.409557	0.694373	-4.16581	0.00421111	2.53859	0.0387437
SHOX (6473)	-2.27115	0.0302325	0.742461	0.463397	-0.750347	0.458703	2.15829	0.0387646
GLMN (11146)	-1.72721	0.0940834	0.370445	0.71357	-2.20043	0.0353551	2.15808	0.0387823
MIR205HG (642587)	0.122063	0.904869	1.75058	0.105517	2.15737	0.0519551	-2.3179	0.038915
TRIM55 (84675)	-1.51594	0.139666	1.04856	0.302487	-2.25526	0.0313218	2.15491	0.0390499
SRSF1 (6426)	-0.348367	0.729846	-0.0989977	0.921758	-0.419276	0.677816	2.1517	0.0390709
NCKAP1L (3071)	1.35939	0.183525	0.326533	0.746148	1.04022	0.306032	-2.15163	0.0390772
TPI1P2 (286016)	-2.47274	0.0189085	3.08016	0.00422865	-1.2343	0.22608	2.15065	0.0391603
MYH2 (4620)	-0.894916	0.377728	0.686404	0.497561	-1.15426	0.257214	2.15339	0.0391795
GBA (2629)	-1.70748	0.0977304	1.59838	0.120102	-1.66851	0.105285	2.15314	0.0392009
LOC105369244 (105369244)	0.228776	0.822895	1.21541	0.247581	1.92222	0.0786373	-2.31369	0.0392132
CYP11A1 (1583)	1.53064	0.135685	-0.329201	0.744149	1.12141	0.27046	-2.14994	0.0392212
RAD1 (5810)	0.201514	0.841613	-0.715731	0.479514	-0.256002	0.799641	2.15277	0.039232
FAM83H (286077)	-0.569155	0.579748	-1.94083	0.0761344	-1.32404	0.210158	2.31259	0.0392912
KIRREL2 (84063)	0.0702257	0.945007	2.52446	0.0242903	1.13384	0.275905	-2.27308	0.0393036
KLRC2 (3822)	1.70595	0.0980187	-0.551301	0.58538	1.53471	0.135	-2.15167	0.0393263
SCD (6319)	1.70747	0.097421	-1.83214	0.0762523	0.98309	0.332938	-2.14866	0.0393304
LOC105379511 (105379511)	-0.892903	0.389465	-0.753187	0.465858	-0.0595456	0.953498	2.31158	0.039363
UNC5CL (222643)	1.31226	0.198768	-1.8078	0.0800455	1.506	0.141874	-2.14753	0.0394276
RNF166 (115992)	-0.0371397	0.970612	0.987709	0.330942	-1.28123	0.209613	2.14997	0.039471
PRH2 (5555)	-2.07823	0.0460571	2.24564	0.0319978	-2.0705	0.0468218	2.14986	0.0394804
HPSE2 (60495)	1.08637	0.313302	0.462564	0.657712	2.39045	0.0481371	-2.52431	0.0395606
EIF2S3 (1968)	-2.28469	0.0293318	0.555281	0.582688	-0.861136	0.395775	2.14801	0.0396392
FAM187B (148109)	1.43728	0.160657	-0.847756	0.403072	1.59735	0.120332	-2.1475	0.0396836
GBP1 (2633)	-1.90206	0.0661979	0.636168	0.529191	-0.134675	0.893712	2.14317	0.0398035
EGR3 (1960)	1.65227	0.108261	0.04996	0.960465	0.557545	0.581034	-2.14304	0.0398143
HIST1H1B (3009)	2.11828	0.0420104	-1.2208	0.23108	0.333093	0.741237	-2.14294	0.0398233
PASD1 (139135)	-2.04827	0.0490835	0.770877	0.446616	-0.752465	0.457448	2.14557	0.0398495
UACA (55075)	1.14794	0.259777	-0.480786	0.634044	0.624427	0.536916	-2.14495	0.039903
KAT8 (84148)	1.14544	0.267027	-1.00043	0.330363	-1.96017	0.0656422	2.21479	0.0399132
SSH3 (54961)	-1.64461	0.109841	1.22638	0.229005	0.0432385	0.96578	2.14105	0.0399875
IZUMO2 (126123)	0.833308	0.411046	-0.185294	0.854206	-0.169907	0.866187	-2.14332	0.0400441
DGAT2 (84649)	-2.90367	0.0067404	1.97687	0.0570089	-1.56844	0.12693	2.14264	0.0401032
RAB11FIP1 (80223)	-1.91132	0.0652478	0.969617	0.339742	-1.7589	0.0884632	2.14236	0.0401278
GEMIN6 (79833)	-1.62928	0.113375	1.25519	0.218789	-0.601845	0.551654	2.13769	0.0405358
ZNF737 (100129842)	-1.23042	0.238813	0.682547	0.506031	-2.23916	0.0419007	2.25645	0.0405571
GSR (2936)	1.32804	0.193559	-0.413371	0.682092	1.6218	0.114658	-2.13447	0.0405628
XKR9 (389668)	1.76436	0.0875247	-1.48947	0.146468	1.09074	0.283791	-2.13656	0.0406344
SLC25A5 (292)	-0.0469138	0.962883	0.835719	0.409708	2.56249	0.0154709	-2.13603	0.0406815
PCGF6 (84108)	-2.46148	0.0194123	3.14844	0.00354275	-0.434918	0.666541	2.13305	0.040688
AURKAPS1 (6791)	2.00789	0.0531605	-1.25547	0.2184	-1.38312	0.176205	-2.13267	0.0407214
AGPAT3 (56894)	0.77532	0.443843	0.693605	0.492934	0.34882	0.729509	-2.12914	0.0410346
GRM3 (2913)	-2.11756	0.0420759	1.10918	0.275619	-2.22592	0.0331872	2.12841	0.0410998
TCAF2 (285966)	-1.79725	0.0820452	0.772162	0.445866	-1.1733	0.24961	2.1302	0.0411967
CLEC12B (387837)	-0.426149	0.672944	0.221613	0.826069	1.28434	0.208538	-2.12965	0.0412464
GABARAPL1 (23710)	1.21834	0.232002	-2.1015	0.0435593	2.18658	0.036199	-2.12651	0.041269
NPPA (4878)	-1.56075	0.128736	1.37588	0.178717	-1.82033	0.0783753	2.12805	0.041389
KRT17P1 (147228)	0.487259	0.633615	-0.402002	0.693752	1.32609	0.206039	-2.24503	0.0414403
CRLF2 (64109)	-2.54833	0.0158243	1.72402	0.0943548	-1.55643	0.129443	2.12437	0.0414605
POLR2J4 (84820)	1.17063	0.250393	-1.08262	0.287068	0.0780828	0.938248	-2.12299	0.0415846
ZNF625-ZNF20 (100529855)	2.86222	0.00735909	-1.53089	0.135623	0.806886	0.425689	-2.12299	0.0415852
ZSCAN22 (342945)	2.24577	0.0317548	-1.38091	0.176876	1.13783	0.263639	-2.12294	0.0415895
FAM156A&FAM156B (29057&727866)	-1.70938	0.131129	0.0906168	0.930336	-2.0375	0.0810116	2.48995	0.0415996
VPS37B (79720)	-1.7371	0.0922974	0.296081	0.769143	-4.17329	0.000225159	2.12452	0.0417054
ADCY9 (115)	0.13081	0.896745	0.665985	0.510193	0.780208	0.441001	-2.12135	0.0417325
TNFRSF6B (8771)	-3.67867	0.000855679	2.78635	0.00888771	-0.745604	0.461349	2.1207	0.0417912
ADAM20 (8748)	1.33238	0.192449	-0.323093	0.748794	2.37145	0.0241128	-2.12295	0.0418462
TRAK1 (22906)	1.79053	0.0831406	-0.299974	0.7662	1.4984	0.144145	-2.12287	0.0418538
MBL2 (4153)	-3.30395	0.00235454	1.43359	0.161388	-2.07684	0.0459276	2.11918	0.041929
IRX6 (79190)	2.14975	0.0392374	-1.28817	0.206924	1.19563	0.240627	-2.11855	0.0419865
LOC101929775 (101929775)	-0.968558	0.351883	0.912463	0.379492	1.55034	0.14702	-2.27398	0.0421338
OR2L1P (26247)	-2.9002	0.00669007	1.27652	0.21096	0.451698	0.654533	2.11609	0.0422106
OBSCN (84033)	1.2266	0.228921	-0.301994	0.764611	0.431071	0.669307	-2.11563	0.0422525
GCNA (93953)	1.82982	0.109974	-0.778414	0.461822	0.717798	0.496132	-2.47881	0.042284
KMT5B (51111)	1.47311	0.150491	-0.9538	0.347335	1.77765	0.0849679	-2.11524	0.0422882
MYCBPAP (84073)	-2.3959	0.0228024	1.8697	0.0709962	-1.61577	0.116276	2.11522	0.0425492
CLASP2 (23122)	1.41595	0.166758	0.794171	0.433134	-0.242946	0.809647	-2.11435	0.0426286
SPRR2F (6705)	-0.057408	0.955093	1.91141	0.0782489	3.01068	0.0100308	-2.24581	0.0427366
LPCAT4 (254531)	-2.28597	0.0292479	2.42789	0.0211862	-1.26742	0.214444	2.11316	0.0427382
GRHL2 (79977)	0.572861	0.570871	0.504498	0.617479	1.64729	0.109601	-2.11253	0.0427958
UCHL5 (51377)	1.84184	0.0747841	-0.366552	0.716366	0.55951	0.579709	-2.10844	0.0429135
IL10RA (3587)	1.78633	0.0835243	-1.85122	0.0733856	0.802506	0.42818	-2.10743	0.0430066
UBE3A (7337)	0.488721	0.628372	-1.59784	0.119907	0.837447	0.408552	-2.10694	0.0430519
HTR6 (3362)	-2.4816	0.0185202	2.20928	0.0344326	-0.0803154	0.936487	2.10636	0.0431061
N4BP2 (55728)	-0.959748	0.344608	1.78781	0.0835873	-0.296306	0.768972	2.10915	0.0431083
HEXIM2 (124790)	-0.680557	0.518021	0.402251	0.699499	-2.35215	0.050926	2.46531	0.0431282
COQ8A (56997)	2.72734	0.0102768	-1.34943	0.18667	1.32091	0.1959	-2.106	0.0431398
RGS8 (85397)	-2.08566	0.045332	0.937863	0.355565	-1.03204	0.310038	2.10847	0.0431712
GNAS (2778)	0.641828	0.525556	-0.933605	0.357499	-0.162907	0.871616	-2.10553	0.043183
RIPPLY3 (53820)	-1.26166	0.216482	1.82399	0.0778078	-1.81259	0.079591	2.10759	0.0432527
MED13 (9969)	0.22026	0.827068	-0.703849	0.486617	0.725224	0.473585	-2.10431	0.0432967
NOP58 (51602)	1.96762	0.0898054	-1.66045	0.140782	1.09291	0.310614	-2.46231	0.0433187
LYZL6 (57151)	-0.581091	0.56538	1.19853	0.239794	-1.63168	0.112865	2.10413	0.0435751
MYO3A (53904)	1.55745	0.129199	-2.81534	0.00827162	0.830125	0.412618	-2.10105	0.0436017
RBM22 (55696)	-2.2779	0.0295528	1.57349	0.125441	-1.31742	0.197052	2.10091	0.0436153
LOC100505534 (100505534)	-0.380379	0.709807	-0.198047	0.846072	-1.13075	0.278591	2.23458	0.0436314
LOC101929812&LOC102724994&LOC102724995&LOC107986351 (101929812&102724994&102724995&107986351)	-0.41668	0.689392	0.819365	0.43958	4.65304	0.00233351	-2.45725	0.0436407
ZNF654 (55279)	1.1448	0.261054	-0.442923	0.660897	0.835873	0.409623	-2.10309	0.0436719
MYCL (4610)	1.09015	0.283787	-1.14637	0.260143	0.904182	0.372656	-2.09994	0.0437066
PABPC1L (80336)	0.303272	0.766876	-0.946869	0.362383	-3.91894	0.00203901	2.2532	0.043744
CLDN15 (24146)	1.28049	0.222749	1.12444	0.281161	0.704401	0.493609	-2.23262	0.043789
SULF2 (55959)	-1.95904	0.0588699	1.84801	0.0738612	-0.573638	0.570223	2.0989	0.0438039
MATN2 (4147)	-3.15286	0.00350224	1.77331	0.0856956	-1.26877	0.213673	2.09889	0.0438048
YARS2 (51067)	2.3968	0.0227557	-2.52065	0.0170741	0.380933	0.705851	-2.1012	0.0438501
CH25H (9023)	0.8995	0.375321	-0.645949	0.523066	0.142636	0.887501	-2.1004	0.0439247
SRFBP1 (153443)	1.0142	0.344252	-0.72222	0.493574	2.70964	0.0302149	-2.4527	0.0439329
FGF17 (8822)	0.904194	0.372866	-0.810801	0.423661	0.984741	0.332375	-2.09897	0.0440593
BNIP1 (662)	3.72692	0.000749261	-3.08891	0.00413415	1.83243	0.0762084	-2.09602	0.0440763
AMPD1 (270)	1.73267	0.0930935	-1.75513	0.089116	1.76395	0.0875937	-2.09781	0.0441693
HIST1H4I (8294)	0.688045	0.496382	0.955436	0.34652	1.12619	0.26846	-2.09348	0.0443179
MMACHC (25974)	-0.841253	0.406649	0.0650569	0.948546	-1.26764	0.214366	2.09591	0.0443498
DEDD (9191)	0.946004	0.351462	-1.27598	0.211441	0.554635	0.583124	-2.09467	0.0444674
ABHD16A (7920)	1.05668	0.298824	0.0517586	0.959053	0.878412	0.386478	-2.09386	0.0445447
B4GALT5 (9334)	0.594464	0.556516	0.589474	0.559815	1.71635	0.0960769	-2.09321	0.044607
NXF2&NXF2B (56001&728343)	0.513292	0.611386	0.494994	0.624095	1.36701	0.181453	-2.09262	0.044663
RASSF6 (166824)	1.08261	0.287332	-1.05349	0.30026	1.72559	0.0943774	-2.09203	0.0447196
LRRC3B (116135)	1.13925	0.272466	-1.88965	0.0782895	-4.68713	0.000292045	2.1894	0.0447919
USP36 (57602)	0.221135	0.826437	0.293972	0.770738	0.60022	0.552722	-2.08906	0.0450043
HOXD11 (3237)	1.83122	0.0763919	-1.94211	0.0609703	-0.386003	0.702049	-2.0862	0.0450156
POM121L10P (646074)	-0.00691007	0.994679	-0.725252	0.491825	2.91272	0.0225729	-2.43582	0.0450345
TLL2 (7093)	-0.781881	0.440032	0.177546	0.860199	-1.99669	0.0544241	2.08538	0.0450946
POTEF (728378)	-0.579781	0.566122	1.1768	0.247955	1.0019	0.323908	-2.08538	0.045095
TBP (6908)	-2.93747	0.00608961	3.00203	0.00516784	-1.43394	0.16129	2.08481	0.0451499
LAMTOR5 (10542)	0.952326	0.348298	-0.634155	0.530632	1.36454	0.182222	-2.08753	0.045152
COL6A1 (1291)	1.50571	0.141949	-1.37682	0.178125	0.214865	0.831236	-2.08447	0.0451826
GMEB2 (26205)	-2.02794	0.0512345	3.21033	0.00308094	-0.933689	0.35768	2.08668	0.0452339
COX18 (285521)	3.5602	0.00921702	-1.33822	0.222658	0.646625	0.538491	-2.43235	0.0452645
TRUB1 (142940)	0.278747	0.78229	1.29842	0.203721	1.28484	0.208366	-2.08523	0.0453739
RNASEH2A (10535)	3.9662	0.000401259	-2.72389	0.0105033	1.36224	0.18294	-2.08494	0.045402
PARVB (29780)	1.27239	0.212697	-1.55749	0.129505	0.517843	0.608244	-2.08463	0.0454324
MAP7 (9053)	-2.12499	0.0416631	2.88025	0.00714634	-1.72903	0.0937515	2.08453	0.045442
VAPB (9217)	-1.24789	0.221126	0.46056	0.648229	-1.13984	0.262814	2.08093	0.0455271
ZIC1 (7545)	-0.862308	0.394934	-0.278486	0.782431	-1.97404	0.0570622	2.08072	0.0455472
RAC3 (5881)	-1.68574	0.101575	1.14779	0.259564	-0.274174	0.785713	2.07931	0.0456854
ETV6 (2120)	1.52978	0.135897	-0.789078	0.435874	0.282182	0.779621	-2.07813	0.0458012
CLASRP (11129)	-1.08231	0.287461	0.140134	0.88946	-1.11942	0.271561	2.08076	0.0458093
RIMS3 (9783)	0.513837	0.611009	-0.238759	0.812864	1.25703	0.218132	-2.08071	0.0458143
SF1 (7536)	-2.57096	0.0151639	2.00018	0.0543066	-0.658256	0.515233	2.08057	0.0458277
NFE2L3 (9603)	-0.571764	0.571605	-0.68601	0.497806	-1.02892	0.311479	2.07978	0.0459053
GPR135 (64582)	-0.98821	0.330464	1.26333	0.215599	-0.892305	0.378891	2.07666	0.0459451
DCAF8L2 (347442)	-0.333317	0.744647	-2.25778	0.0433839	-1.41423	0.182712	2.22583	0.0459541
RALA (5898)	-1.82121	0.0779365	2.06764	0.0468395	-0.837265	0.408653	2.07614	0.0459958
VSIG10L (147645)	0.0332764	0.974383	-0.0563932	0.956605	-2.59923	0.0354647	2.42022	0.0460771
ZBTB3 (79842)	1.14124	0.262239	-0.0896206	0.929147	0.501746	0.619281	-2.07442	0.046166
NR1I2 (8856)	-0.693363	0.493084	-1.08009	0.288174	-0.661159	0.513243	2.07403	0.0462047
LOXL3 (84695)	0.894171	0.37812	-0.172347	0.864285	-1.21545	0.233372	2.07654	0.0462228
PKDREJ (10343)	1.16945	0.251135	0.650854	0.519936	1.69755	0.099611	-2.07605	0.0462713
S100A14 (57402)	-1.88987	0.0678639	2.7278	0.0102654	-0.922478	0.363183	2.0733	0.0462766
SETD6 (79918)	-2.22361	0.0333574	2.82022	0.00817183	-1.18508	0.244711	2.07311	0.0462955
NUP62CL (54830)	-1.87997	0.0695382	0.029886	0.97635	-1.8009	0.0814541	2.07558	0.0463177
KLHDC2 (23588)	0.432806	0.678178	-0.650519	0.536117	2.67129	0.0319398	-2.41552	0.0463962
TRIM41 (90933)	-1.08413	0.286666	2.02823	0.0512036	-0.0822973	0.934939	-2.07465	0.0464095
SLC34A1 (6569)	-1.10487	0.277455	1.09432	0.281983	-2.3833	0.023263	2.07192	0.0464129
PACRG (135138)	-1.17374	0.249438	-0.0832325	0.934202	-1.88193	0.0692635	2.07424	0.0464506
EMBP1 (647121)	-2.86587	0.0241342	0.624998	0.551793	-1.06191	0.323532	2.4139	0.0465066
POC1B (282809)	0.0450098	0.964379	0.431588	0.668935	1.55053	0.13085	-2.07081	0.0465238
C6 (729)	1.36537	0.181659	-0.12136	0.904165	0.563009	0.577353	-2.0697	0.0466336
SEC24B (10427)	1.2716	0.212973	-0.0694036	0.945114	0.873802	0.388945	-2.0723	0.0466428
LEAP2 (116842)	0.970885	0.339121	-0.250684	0.803713	1.05069	0.301523	-2.07087	0.0467845
KLK10 (5655)	0.547472	0.587853	1.20788	0.235943	-1.09088	0.28347	-2.06792	0.0468115
FAM155B (27112)	0.00481871	0.996186	0.259109	0.797264	1.2314	0.227432	-2.07045	0.0468267
REM1 (28954)	2.68111	0.0115039	-2.55006	0.0157594	0.593924	0.556738	-2.06771	0.0468322
NDUFA3 (4696)	0.814952	0.421124	-1.6998	0.0988714	2.01605	0.0522548	-2.06754	0.0468499
RIIAD1 (284485)	-0.815438	0.44168	1.86102	0.105053	-1.27205	0.243982	2.40551	0.0470836
S100A6 (6277)	2.99473	0.00535983	-0.558214	0.580708	0.627866	0.53469	-2.06758	0.0471132
RAB6B (51560)	2.46285	0.0193504	-0.747078	0.460471	2.04432	0.0492236	-2.06474	0.0471304
DMKN (93099)	-0.570919	0.57217	0.274397	0.7856	-1.91413	0.064874	2.06565	0.0473072
SLC5A1 (6523)	0.153189	0.879211	-1.05235	0.30052	-0.728547	0.471577	2.06248	0.0473582
S100A3 (6274)	2.21932	0.0339159	-1.74998	0.0900159	3.36065	0.00207686	-2.06493	0.0473794
MAMSTR (284358)	0.072267	0.94358	-0.427327	0.676708	-1.4054	0.185261	2.20858	0.0474011
SMPD2 (6610)	-0.0618948	0.951032	0.942722	0.352887	1.61432	0.116278	-2.06147	0.0474595
CRADD (8738)	-3.46793	0.00156146	3.61667	0.00104653	-1.67891	0.103223	2.06408	0.0474653
LIN52 (91750)	-1.50825	0.141615	0.0664188	0.947471	-0.874238	0.388712	2.06308	0.0475658
EFCAB3 (146779)	-0.0488868	0.961323	-0.19369	0.847683	-0.262282	0.794839	2.06219	0.0476558
GIT2 (9815)	1.09138	0.283256	-0.073244	0.942068	-0.285551	0.777062	-2.0594	0.0476699
TMED10 (10972)	-2.06392	0.0472124	1.8563	0.0726385	-0.623716	0.537235	2.05888	0.0477228
ZFPM2 (23414)	2.20754	0.0345656	-2.73416	0.0101067	1.69927	0.0989717	-2.05797	0.0478148
ABHD12B (145447)	1.07394	0.29114	-0.600379	0.552618	1.3377	0.190724	-2.06002	0.0478761
SYVN1 (84447)	-2.41473	0.0218381	2.0696	0.046911	-0.896076	0.377118	2.05859	0.0480219
PDK3 (5165)	-1.22213	0.230584	-0.168359	0.86736	-1.55015	0.130941	2.05529	0.0480892
SYTL5 (94122)	0.996702	0.326626	-1.87798	0.0698194	1.49359	0.145394	-2.05771	0.0481117
KCNJ15 (3772)	1.49764	0.144027	-1.00872	0.320678	0.496677	0.622812	-2.05506	0.0481125
SLC35G5 (83650)	4.1142	0.00449216	-0.798443	0.450848	1.13505	0.293722	-2.38998	0.0481701
NCOR1 (9611)	1.17291	0.249488	0.0203025	0.983928	-0.131657	0.89608	-2.05195	0.0484313
NUDT14 (256281)	0.658709	0.514794	0.174159	0.862837	0.885924	0.382268	-2.05183	0.0484437
ANKIB1 (54467)	1.83733	0.0910378	0.139717	0.891201	1.03587	0.320686	-2.19619	0.0484668
C8orf34 (116328)	-0.386945	0.70144	-0.852174	0.400654	-0.738549	0.465736	2.05384	0.0485079
PDGFB (5155)	0.551073	0.585411	1.37942	0.177328	1.25035	0.220237	-2.04885	0.048752
CADPS (8618)	1.99804	0.0545504	-2.13015	0.0412016	1.18534	0.244892	-2.05104	0.0487957
WWP1 (11059)	-0.56067	0.578927	0.0152456	0.987931	-0.675099	0.504462	2.04761	0.0488808
MBD6 (114785)	1.35338	0.185417	0.197069	0.84502	0.542794	0.591033	-2.04572	0.0490772
OR1D5 (8386)	-1.83405	0.0865617	-0.827322	0.421022	-0.587653	0.565508	2.14094	0.0491106
HIST2H2BE (8349)	1.67736	0.103215	-1.44683	0.15767	1.04131	0.305535	-2.04538	0.0491126
SLF2 (55719)	-1.5203	0.138572	0.733735	0.468623	-0.944958	0.351988	2.04728	0.0491864
MAPK8IP1 (9479)	-3.59587	0.0010734	2.8081	0.00842153	-1.77635	0.0851846	2.04422	0.0492337
NDUFV2 (4729)	-1.21659	0.232943	0.84216	0.406149	-2.16496	0.0382061	2.04537	0.0493856
RLF (6018)	1.17575	0.248646	-0.0569834	0.954924	0.68493	0.498478	-2.04518	0.0494054
SNX11 (29916)	-1.8345	0.0761938	1.31444	0.19834	-1.02952	0.311202	2.04495	0.0494294
DNAJA2 (10294)	-2.86807	0.00736639	3.90065	0.00048111	0.173505	0.863382	2.04401	0.0495268
KLF11 (8462)	-1.80588	0.0803522	1.25047	0.220195	-1.0023	0.323719	2.04049	0.0496244
VTI1A (143187)	0.572022	0.571304	-0.717361	0.478356	3.06925	0.00434931	-2.03976	0.0497011
CYB5R4 (51167)	0.398653	0.692882	-0.663176	0.512119	-0.0238065	0.98116	-2.04188	0.049751
QSER1 (79832)	-1.51073	0.140985	0.431662	0.668975	0.304985	0.762416	2.04114	0.0498285
ANKRD20A5P (440482)	-0.721998	0.475539	0.131059	0.896549	-0.439176	0.663485	2.03764	0.0499257
LOC102723382&LOC105379417 (102723382&105379417)	0.999475	0.363448	0.0931781	0.929381	1.97669	0.105021	-2.57163	0.0499364
OR8D2 (283160)	-1.11548	0.301469	0.735666	0.485848	-2.16085	0.0675232	2.3654	0.0499433
NIM1K (167359)	3.35018	0.00208231	-2.04295	0.0493664	0.386427	0.701738	-2.03731	0.0499605
MORF4L1 (10933)	-3.04915	0.00458016	2.35394	0.0248803	-1.22137	0.230867	2.03654	0.0500413
SPOCK1 (6695)	-1.80669	0.0805272	2.41268	0.0219416	-1.28056	0.209848	2.03882	0.0500737
NHLRC1 (378884)	-1.19574	0.240863	1.47295	0.150847	-0.506515	0.616079	2.03769	0.050193
TOX3&FRMPD3 (27324&84443)	0.142399	0.88934	0.10459	0.918584	2.21609	0.0486977	-2.19766	0.0502912
OR7D2 (162998)	-1.47399	0.183977	0.585435	0.576633	-1.08368	0.314414	2.35995	0.0503449
HIF1A (3091)	-1.63292	0.112288	1.17374	0.24916	0.420206	0.677143	2.0328	0.0504397
C8A (731)	0.841287	0.40663	-0.464975	0.645199	0.569191	0.573328	-2.03514	0.050464
LMO3 (55885)	-1.73846	0.0920538	1.23412	0.226432	-2.00003	0.0543234	2.03511	0.0504663
MAP3K21 (84451)	0.355509	0.724541	1.51912	0.138552	0.250825	0.803553	-2.03221	0.0505019
SLU7 (10569)	-2.23045	0.0330929	1.03568	0.308361	-0.970236	0.339439	2.03399	0.0505862
GPR33 (2856)	0.330461	0.74675	-0.244099	0.811277	-0.379053	0.711271	2.1709	0.0507132
GIP (2695)	-0.235177	0.81557	-0.554066	0.583386	-0.447162	0.657771	2.02997	0.0507425
ATAD2B (54454)	-2.58783	0.0144038	2.18278	0.0365027	-2.0339	0.0503218	2.02989	0.0507512
ERAP1 (51752)	-1.82453	0.0777233	2.10364	0.043621	-1.16865	0.251455	2.03221	0.0507762
LOC729603 (729603)	-0.243562	0.810665	0.848437	0.408709	2.43503	0.0269679	-2.11166	0.0507953
INA (9118)	-0.325666	0.746797	0.260457	0.79618	-1.06398	0.295301	2.0285	0.0508998
SYTL1 (84958)	0.136327	0.892445	0.724108	0.474429	-1.02233	0.314536	2.03059	0.0509501
ZNF713 (349075)	0.390302	0.698983	-0.442049	0.661522	0.857254	0.397884	-2.02976	0.0510392
SERPINB11 (89778)	2.54548	0.0159316	-0.883231	0.383699	0.293572	0.770981	-2.02705	0.0510562
DCAF13 (25879)	1.0983	0.280269	-1.33079	0.192664	2.57481	0.0148584	-2.02687	0.0510755
SCFD1 (23256)	1.6961	0.133685	-1.06152	0.323697	1.68122	0.136604	-2.34958	0.0511192
LINC01559 (283422)	3.5283	0.00961979	-1.31597	0.229641	1.47392	0.183995	-2.34941	0.0511321
PMPCB (9512)	1.49816	0.144207	-0.930098	0.359507	2.44769	0.0202391	-2.02873	0.0511501
CTSL3P (392360)	-1.87016	0.0706337	0.467743	0.643138	-0.760072	0.452775	2.02615	0.051153
AMOT (154796)	-1.34389	0.22091	0.85146	0.422683	-0.791729	0.454506	2.34911	0.0511542
STXBP5L (9515)	-2.41107	0.0328487	0.563538	0.583446	-1.35124	0.201546	2.16527	0.0512264
TK2 (7084)	1.60034	0.11935	-1.66888	0.104898	1.21121	0.234685	-2.02495	0.0512832
GTF2H4 (2968)	0.411411	0.685628	-0.595925	0.558645	-3.02999	0.00719974	2.08682	0.051399
TMSB10 (9168)	-0.453816	0.653123	1.46604	0.152708	1.55573	0.129924	-2.02585	0.051461
OSBP (5007)	2.52315	0.0167962	-2.38103	0.0233847	0.986074	0.331494	-2.02308	0.0514862
BAZ2B (29994)	-3.08049	0.00422508	2.52874	0.0165757	-1.08237	0.287177	2.02296	0.0514992
SPINK7 (84651)	-0.446836	0.658099	1.32177	0.195918	0.300266	0.765979	-2.02545	0.0515042
ZNF493 (284443)	-0.0155452	0.987694	0.517982	0.608034	0.316665	0.753555	-2.0225	0.0515496
TRIM31 (11074)	1.16573	0.252616	-1.72681	0.0941558	2.98471	0.00549745	-2.02496	0.0515568
TBC1D3P2 (440452)	-0.00222152	0.998241	0.259259	0.797096	1.72441	0.0942822	-2.02226	0.0515752
HEXA (3073)	0.438913	0.663674	-1.01908	0.31581	0.527804	0.601277	-2.02217	0.0515851
CSDC2 (27254)	-3.0001	0.00528736	2.74735	0.00991966	-1.33184	0.192623	2.02426	0.0516336
PSG8 (440533)	-1.91302	0.0647292	1.82927	0.0766912	-1.0223	0.314305	2.02111	0.0517004
IVNS1ABP (10625)	1.88263	0.0688697	-1.57796	0.12441	1.12253	0.269991	-2.02098	0.0517147
ATP4A (495)	-2.01671	0.0521824	1.10811	0.276073	-1.76082	0.0878246	2.02041	0.051777
FAM24B (196792)	-1.72719	0.0940864	0.6144	0.543435	-1.00603	0.322187	2.02263	0.0518106
MPPE1 (65258)	1.47446	0.150441	-0.901384	0.374335	1.02137	0.314984	-2.02262	0.0518115
PDHA1 (5160)	-2.46328	0.0193308	1.49738	0.144093	-0.677123	0.503194	2.01993	0.051829
KIAA2013 (90231)	-0.273628	0.786185	0.867132	0.392533	-1.48337	0.148072	2.02132	0.0519534
ZNF701 (55762)	0.133996	0.894272	0.153522	0.878981	0.58663	0.5617	-2.02099	0.0519892
SLC16A6 (9120)	-3.06064	0.00673422	-0.708099	0.487953	-0.429307	0.672794	2.08059	0.0520279
LSMEM2 (132228)	-1.50327	0.176475	2.27073	0.0574153	-1.03113	0.336782	2.33693	0.0520799
CD3EAP (10849)	0.543944	0.59025	-0.767153	0.448614	0.953406	0.347531	-2.01711	0.0521389
IL18 (3606)	-2.83098	0.00807638	2.78884	0.00896092	-0.578657	0.567001	2.01909	0.0521973
MIR141 (406933)	0.0126057	0.990134	1.40502	0.18346	1.16862	0.263541	-2.13668	0.0522104
ZNF362 (149076)	1.41518	0.166983	-1.57203	0.126096	1.22255	0.230715	-2.0187	0.0522399
HNRNPA2B1 (3181)	-1.1282	0.267623	0.280958	0.780552	-1.54228	0.132837	2.01563	0.052301
BCORL1 (63035)	1.00641	0.32201	-1.44594	0.158229	2.12512	0.0416511	-2.01799	0.0523183
CCDC92 (80212)	2.07385	0.0464888	-2.08469	0.0454262	0.911564	0.369033	-2.01759	0.0523616
HTRA3 (94031)	1.21258	0.234451	-0.684461	0.49877	1.64733	0.109591	-2.01725	0.0523994
KCNK17 (89822)	1.20516	0.236977	-1.46229	0.153415	0.857176	0.397722	-2.01395	0.052487
NR1H2 (7376)	2.51459	0.0171389	-0.822492	0.416884	-0.952365	0.34805	-2.01378	0.0525049
PTRH1 (138428)	-1.30637	0.201036	1.94059	0.0614496	-0.975881	0.336678	2.01601	0.0525356
ARL2BP (23568)	-0.580873	0.565526	0.177051	0.86062	-0.427991	0.671616	2.01571	0.0525688
SLC9A3 (6550)	1.73393	0.0928662	-0.704073	0.486643	2.59192	0.0144277	-2.0149	0.0526579
TCHH (7062)	0.39701	0.697801	-0.350566	0.731529	-0.29703	0.771136	2.13193	0.0526639
GBP4 (115361)	1.57699	0.124635	-1.9178	0.0640982	2.12914	0.0410348	-2.01201	0.0527014
ACTRT1 (139741)	0.379477	0.706921	0.365426	0.717275	1.0254	0.313111	-2.01422	0.0527331
MAP2K3 (5606)	2.72833	0.0102521	-0.978659	0.33509	1.35713	0.184235	-2.0113	0.0527807
CHD3 (1107)	0.663016	0.512068	0.948585	0.349941	1.20809	0.235865	-2.01129	0.0527809
BAGE5 (85316)	-2.40891	0.0303464	-0.264674	0.795118	-0.866284	0.400937	2.11479	0.0528651
TCF19 (6941)	0.979666	0.3346	-0.962122	0.343203	0.329957	0.743583	-2.01031	0.05289
CLEC9A (283420)	-2.51497	0.0401047	1.20916	0.265853	-0.471655	0.651521	2.32639	0.0528942
MR1 (3140)	2.412	0.021775	-1.69896	0.0990309	1.15795	0.255454	-2.01027	0.0528944
LOC103021295 (103021295)	0.720815	0.480281	-0.917159	0.371185	2.54091	0.020485	-2.07204	0.0529038
TSSK6 (83983)	-3.37174	0.00196594	2.43148	0.0208154	-2.48992	0.0181625	2.00629	0.0533389
TLX3 (30012)	3.61995	0.00195833	0.585831	0.565263	0.319309	0.753168	-2.06728	0.0533967
SSR4 (6748)	1.46511	0.152959	-1.91163	0.0652062	2.39428	0.0228874	-2.00467	0.0537993
ZNF605 (100289635)	0.163513	0.871176	-0.223321	0.824751	1.5091	0.141399	-2.00304	0.0539834
CBLN4 (140689)	1.02528	0.312918	-0.804702	0.42693	0.952225	0.34812	-2.00051	0.05399
NPSR1-AS1 (404744)	0.134107	0.897092	0.82665	0.435704	-3.3171	0.012816	2.31245	0.0539915
ADAMTS17 (170691)	-2.07323	0.0465501	1.35981	0.183698	-0.269995	0.788953	2.00274	0.0540172
ASCC3 (10973)	1.72222	0.0946835	-1.66993	0.104688	0.79627	0.431743	-1.99961	0.054092
DDX17 (10521)	-0.54521	0.58939	1.36794	0.180861	-0.168828	0.866995	1.9992	0.0541386
MIOX (55586)	1.45288	0.155994	-0.994151	0.327608	1.44159	0.159134	-1.99841	0.0542284
DHX30 (22907)	0.640237	0.526577	0.439786	0.663048	2.4838	0.0184252	-1.99731	0.0543536
TREML2 (79865)	-2.61827	0.0133902	1.1085	0.275909	-0.296281	0.76893	1.99731	0.0543544
YTHDF1 (54915)	-0.300652	0.765687	0.0528729	0.958172	-3.09102	0.00419331	1.99924	0.0544136
ADCK2 (90956)	0.775039	0.444006	-0.780219	0.440995	0.229984	0.819568	-1.99584	0.0545216
ZNF467 (168544)	-0.768231	0.448163	-0.284752	0.777728	-0.0354238	0.971969	1.99757	0.0546035
RNF151 (146310)	-0.49068	0.63866	1.37377	0.21189	-1.74302	0.124857	2.30397	0.0546704
PAIP1 (10605)	-2.42518	0.0211211	1.18221	0.245832	-0.290667	0.773181	1.99436	0.0546908
MASTL (84930)	-1.04547	0.303637	0.113959	0.909983	-1.27845	0.210286	1.99412	0.0547183
CA14 (23632)	-4.99408	0.000160196	1.44215	0.169815	-1.26776	0.224209	2.08285	0.0547928
SPA17 (53340)	-0.304846	0.769348	0.817957	0.440332	-2.21605	0.0622389	2.30199	0.05483
SCG2 (7857)	1.83673	0.0758551	-1.66143	0.106709	0.367179	0.71598	-1.99435	0.0549718
PAWR (5074)	-2.12277	0.0418631	0.960831	0.344072	0.959344	0.344809	1.99429	0.0549786
MRPL16 (54948)	-1.19824	0.239905	-0.0915173	0.92767	0.370552	0.713491	1.99391	0.0550226
NTSR2 (23620)	-2.5958	0.0141319	0.260646	0.796036	-0.638062	0.527973	1.99109	0.0550671
SRI (6717)	1.73219	0.0931812	-2.09922	0.0440359	1.75612	0.0889441	-1.99135	0.0553173
HIST2H2BC (337873)	-1.16938	0.251163	0.782871	0.439643	-1.43917	0.160125	1.99095	0.0553628
SERAC1 (84947)	-2.98407	0.00550641	3.62895	0.00101229	-1.74946	0.0901063	1.99088	0.0553717
HAUS2 (55142)	-1.37259	0.17973	1.73228	0.093164	-3.07243	0.00439784	1.98897	0.0555927
GPC6 (10082)	-1.61477	0.116179	2.97076	0.00559643	-0.280954	0.780555	1.98536	0.0557301
MAGEA11 (4110)	-0.998503	0.325527	1.54395	0.132434	-1.77574	0.0852865	1.98533	0.0557343
SOCS4 (122809)	-2.51454	0.0171409	1.33245	0.192123	-1.35498	0.184911	1.98373	0.0559202
RABEP1 (9135)	2.9492	0.00591126	-2.59424	0.0141847	1.365	0.181773	-1.98294	0.0560135
NR6A1 (2649)	-0.807357	0.425422	1.5078	0.141416	-1.35987	0.183375	1.98253	0.0560609
FSTL4 (23105)	0.646355	0.522806	-0.0981398	0.922453	1.25626	0.218407	-1.98473	0.056085
IQCD (115811)	1.2961	0.204506	-1.52978	0.136214	2.96362	0.00579824	-1.98433	0.0561319
CHUK (1147)	-1.05491	0.299366	1.96643	0.0579736	-0.64893	0.521014	1.98175	0.0561521
TADA3 (10474)	-2.12161	0.0419675	2.52048	0.0170807	-1.084	0.286724	1.98383	0.0561906
MEF2D (4209)	-1.9234	0.0633653	2.08303	0.0453222	-0.570495	0.572327	1.98108	0.0562313
KIF6 (221458)	3.16733	0.00337259	-2.50419	0.0175638	1.18351	0.245325	-1.98085	0.0562574
KCNJ3 (3760)	-2.27622	0.0296647	3.13042	0.00371271	-2.64038	0.0126962	1.98053	0.0562953
CASP1 (834)	0.658602	0.515014	-1.07386	0.291173	-0.629419	0.533686	1.98255	0.0563406
ATP6V0D2 (245972)	-0.253005	0.801935	0.641234	0.526083	0.644245	0.524155	-1.98233	0.0563659
CD1A (909)	-1.09726	0.280715	0.75438	0.456137	-0.462984	0.646509	1.97754	0.056648
ROPN1 (54763)	-0.237874	0.813544	0.978742	0.335284	-1.12251	0.270266	1.97976	0.0566684
ANKS1A (23294)	-0.0592007	0.95316	0.334489	0.740193	-0.122132	0.903558	-1.97675	0.0567413
C4orf32 (132720)	1.02069	0.315299	-0.989884	0.329895	1.49626	0.144699	-1.978	0.0568758
TPRKB (51002)	-0.25073	0.803677	-0.77925	0.441741	-0.72517	0.473787	1.9779	0.0568871
TRPM7 (54822)	0.493916	0.624739	0.210017	0.834986	2.30062	0.0280802	-1.97514	0.0569314
SGTA (6449)	1.34605	0.188048	-1.74692	0.0905537	0.938431	0.355278	-1.9774	0.0569466
CLCN2 (1181)	1.94614	0.0604636	-0.809743	0.424069	0.887627	0.381365	-1.97395	0.0570729
RADIL (55698)	2.39593	0.0228012	-1.23622	0.225663	0.522811	0.604823	-1.97628	0.0570789
CETN2 (1069)	4.50574	8.3044e-05	-3.53284	0.00127417	1.65032	0.108661	-1.97367	0.0571064
GPAA1 (8733)	0.574327	0.57555	0.711911	0.489099	1.90116	0.0796787	-2.08649	0.057197
MED25 (81857)	2.04154	0.0495141	-1.62107	0.114815	0.42222	0.675688	-1.97278	0.0572123
SV2B (9899)	-1.53928	0.133882	1.29695	0.204217	-2.33842	0.0259911	1.9745	0.0572904
TMEM176B (28959)	-0.911862	0.392161	0.297497	0.774722	-1.04756	0.32966	2.27157	0.0573448
SLC9A1 (6548)	1.23496	0.225838	-1.12438	0.269214	1.14802	0.259471	-1.97162	0.057351
OR1B1 (347169)	0.0174824	0.986164	-1.02083	0.315235	-0.722617	0.475332	1.97392	0.0573599
PUSL1 (126789)	-1.29084	0.237754	1.47315	0.184198	-2.34722	0.0512972	2.27057	0.0574291
RPGRIP1L (23322)	-1.52191	0.138168	0.204886	0.839001	-0.908131	0.370815	1.97312	0.0574547
KLF7 (8609)	2.04662	0.0489834	-1.10075	0.279216	-0.94662	0.350927	-1.9705	0.0574846
IPPK (64768)	-0.506073	0.616385	1.00449	0.322919	0.991438	0.329148	-1.97252	0.0575267
AKR1D1 (6718)	3.15487	0.00348395	-3.2672	0.00259495	1.493	0.145231	-1.97015	0.0575269
KRTAP4-1 (85285)	0.990528	0.354912	-0.861304	0.417595	1.10185	0.306966	-2.26898	0.057564
CYP3A7 (1551)	1.34057	0.189502	-1.26218	0.216005	0.253811	0.801265	-1.96967	0.0575843
DIO2 (1734)	1.21236	0.234248	-0.398358	0.693012	2.09484	0.0441882	-1.96928	0.0576301
BTBD19 (149478)	0.0515556	0.959667	-1.3391	0.203484	-1.89229	0.080934	2.08171	0.0576942
ADAM28 (10863)	-0.45193	0.654466	1.10712	0.276758	-2.00787	0.0534401	1.96832	0.0580294
DSTNP2 (171220)	0.2603	0.796353	-0.360969	0.720571	-1.00767	0.321412	1.96829	0.0580339
ZNF727 (442319)	-1.549	0.145375	0.0422248	0.966961	0.369248	0.717887	2.07719	0.0581685
C11orf45 (219833)	-1.9713	0.0576719	1.82727	0.0773007	-0.926311	0.36144	1.96706	0.0581814
PGAP1 (80055)	1.91545	0.0646997	-1.46212	0.153773	0.889135	0.380778	-1.96705	0.0581822
TPH2 (121278)	1.55998	0.128916	0.120951	0.904511	0.715161	0.479861	-1.96663	0.058233
PHLPP2 (23035)	-0.874626	0.388295	-0.184637	0.854679	-0.962184	0.343172	1.96412	0.0582525
EWSR1 (2130)	-1.70821	0.0972824	0.707221	0.484548	-0.67539	0.50428	1.96346	0.058332
BPIFB3 (359710)	-1.081	0.288036	1.62377	0.114552	-2.36558	0.0244372	1.9655	0.0583698
LOC107984086 (107984086)	0.630657	0.532887	-0.32502	0.747349	-0.6822	0.500178	-1.96527	0.058398
POM121C (100101267)	-1.31211	0.199115	0.506836	0.615857	-1.4691	0.151882	1.965	0.0584304
FAM74A1 (401507)	0.276944	0.789823	-0.588586	0.574632	1.94828	0.0924011	-2.25876	0.0584378
SLC25A28 (81894)	1.08658	0.285598	-1.38901	0.174728	1.61985	0.115394	-1.96489	0.0584431
INMT-MINDY4 (100526825)	-0.443567	0.660437	0.0206438	0.983662	-0.306325	0.761405	1.96445	0.0584968
GDF10 (2662)	-2.99684	0.00533133	3.32765	0.00226591	-1.95213	0.060006	1.9643	0.0585146
MS4A6E (245802)	-2.18185	0.036824	2.14882	0.0395703	-1.74974	0.0900572	1.96423	0.0585237
MRAP (56246)	-1.30907	0.200132	2.07753	0.0461255	-2.60522	0.0139782	1.96375	0.0585822
ACSM1 (116285)	-2.2869	0.0291875	2.36789	0.0243091	-1.50743	0.141825	1.9636	0.0586004
PRKAR2A-AS1&C1orf210 (100506637&149466)	2.55064	0.0254358	0.234291	0.818709	1.59784	0.136062	-2.08939	0.0586384
R3HCC1 (203069)	-1.42101	0.198293	1.7671	0.120546	-1.28121	0.240929	2.256	0.0586763
NPPB (4879)	0.946816	0.362409	-0.966424	0.352906	-2.50738	0.0275397	2.08881	0.0586988
ABCB10 (23456)	-0.784022	0.438792	1.02597	0.312597	0.24658	0.806808	-1.96025	0.0587228
EMILIN3 (90187)	-5.21298	0.00123528	2.20626	0.0631448	-0.882747	0.406665	2.25517	0.0587485
ZRANB1 (54764)	1.47989	0.148994	-2.82254	0.00824678	1.58211	0.123775	-1.96214	0.0587771
FTO (79068)	0.103639	0.919168	-0.751093	0.467071	-0.136512	0.89368	2.08771	0.0588138
RBM23 (55147)	0.131803	0.895965	-0.297823	0.767763	0.419642	0.677551	-1.95938	0.0588283
PPIA (5478)	0.822449	0.417103	0.0853256	0.932551	1.20173	0.23857	-1.96152	0.0588526
DUSP4 (1846)	-0.0736663	0.941734	1.40524	0.169584	1.03541	0.308239	-1.95876	0.0589048
TFR2 (7036)	-2.13531	0.0407447	2.47718	0.0189003	-0.217808	0.829006	1.96091	0.0589271
OR10G2 (26534)	0.627027	0.541498	-0.305196	0.765049	2.03811	0.0624191	-2.06991	0.0589388
ZNF185 (7739)	-1.23331	0.22673	1.02565	0.312996	-0.519423	0.607155	1.96074	0.0589482
ACSS1 (84532)	0.162235	0.872173	0.425347	0.673522	2.33207	0.026367	-1.95959	0.0590883
MAPK8IP1P2 (644172)	0.175965	0.863256	-0.827212	0.424262	-1.82239	0.0933956	2.08466	0.0591325
LINC00504 (201853)	0.0714276	0.945055	-0.0486526	0.962555	3.4838	0.0102137	-2.25075	0.0591329
TRMT2A (27037)	1.27201	0.212538	-1.26408	0.215332	2.3113	0.0274107	-1.95659	0.0591704
NAT10 (55226)	2.99399	0.00527495	-3.21323	0.00299098	2.03816	0.0498701	-1.95632	0.0592025
PAXBP1 (94104)	-1.8861	0.0683857	0.784433	0.438555	-2.12371	0.0415202	1.95569	0.059281
MAST1 (22983)	2.49471	0.0179594	-1.55758	0.12917	1.17999	0.2467	-1.95567	0.0592834
LOC101929380&LINC02547 (101929380&105376554)	0.715923	0.483224	-1.24068	0.230654	-1.00979	0.325979	2.01174	0.0594619
PARP16 (54956)	0.371861	0.712448	-0.21125	0.834032	-0.501279	0.619606	-1.95309	0.0596013
DNAH2 (146754)	-2.67739	0.0117559	0.353977	0.725752	-0.737528	0.466348	1.9549	0.059664
GPRC5A (9052)	1.35395	0.185238	-0.984309	0.332348	0.442867	0.660841	-1.95251	0.0596725
HSP90AA1 (3320)	-0.49635	0.625654	0.290314	0.774894	-1.64324	0.117687	2.00981	0.0596834
SLC28A3 (64078)	-1.60034	0.119667	0.973312	0.337932	-1.89481	0.0674784	1.95435	0.0597317
SH2D4A (63898)	2.01752	0.0520934	-1.15899	0.255035	1.13786	0.263629	-1.95201	0.0597345
SPAG11B (10407)	-3.67269	0.000898946	2.67196	0.0119111	-0.215172	0.831043	1.95196	0.0600268
XIRP2 (129446)	0.257694	0.798346	-0.11699	0.907623	1.90351	0.0662951	-1.95133	0.0601045
REXO4 (57109)	2.21464	0.0340272	-3.27406	0.00254836	1.01061	0.319784	-1.94897	0.0601114
PHLDB2 (90102)	2.27332	0.0300865	-2.32757	0.0266368	0.235312	0.815514	-1.95094	0.0601533
THAP12 (5612)	0.0890416	0.929622	-0.573015	0.570768	1.42321	0.164661	-1.95052	0.0602053
SDCCAG8 (10806)	-2.26194	0.0308599	1.64914	0.109217	0.104535	0.917418	1.9502	0.0602447
ZNF816 (125893)	-0.734852	0.467952	2.10918	0.0431052	0.743968	0.462498	-1.95003	0.060266
NOL8 (55035)	2.68251	0.0314247	-0.626179	0.551062	0.82705	0.435491	-2.23785	0.0602686
RAB1B (81876)	0.583062	0.563939	0.258514	0.797666	-0.0824539	0.934799	-1.94736	0.0603121
GAPDHS (26330)	2.24935	0.0315023	-1.7908	0.0827898	0.854179	0.399355	-1.94683	0.0603774
CCDC77 (84318)	-1.26072	0.216816	1.55521	0.130048	-1.32346	0.195359	1.94901	0.0603932
PLEKHG3 (26030)	2.18465	0.0363526	-0.33683	0.738444	0.556328	0.581856	-1.94601	0.06048
LRRC23 (10233)	-1.46808	0.164188	3.08163	0.00812336	1.57875	0.136716	-2.04098	0.0605739
CDKL1 (8814)	2.90586	0.0065954	-3.67406	0.00086659	-0.291044	0.772896	-1.94508	0.0605963
ANKFN1 (162282)	-0.819123	0.418969	0.880272	0.385485	-0.551539	0.585218	1.9471	0.0606307
FAM182A (284800)	-0.632132	0.531935	0.957677	0.345635	1.13503	0.265061	-1.94674	0.0606768
CCNT1 (904)	1.4139	0.167047	0.00382496	0.996972	-0.872732	0.389311	-1.94441	0.0606802
NTRK1 (4914)	-1.70096	0.0986494	1.23031	0.227547	0.254813	0.800498	1.9443	0.0606943
LOC102724197 (102724197)	1.79557	0.0823174	-1.27415	0.21208	0.846598	0.403708	-1.94553	0.0608282
HELZ2 (85441)	-2.18163	0.036842	1.20399	0.237706	0.544012	0.590325	1.94523	0.0608652
SNW1 (22938)	-3.40266	0.00180992	2.92062	0.00635445	-0.850239	0.401509	1.94241	0.0609322
KCTD18 (130535)	2.88642	0.00692596	-2.33837	0.0257789	2.11165	0.0426171	-1.94233	0.0609416
MED10 (84246)	-0.108412	0.915106	-0.18664	0.854443	-0.420864	0.679822	2.02584	0.0609505
PRMT8 (56341)	-1.5494	0.131119	2.56355	0.0152624	-1.45309	0.155936	1.94195	0.0609898
NME1 (4830)	-2.77819	0.0090687	1.93872	0.061398	-1.15351	0.257244	1.94136	0.0610647
TMPRSS11E (28983)	-0.43269	0.668236	0.819389	0.41882	1.1594	0.255144	-1.94351	0.0610817
PCDH15 (65217)	1.58499	0.123119	-0.748899	0.459563	1.04732	0.30305	-1.94329	0.061109
HOXA13 (3209)	0.422076	0.675792	0.226345	0.822373	-0.21644	0.830019	-1.93904	0.0613577
APOL4 (80832)	-1.70527	0.0981476	-0.175412	0.861897	-1.16633	0.252376	1.94105	0.0613908
CHIAP2 (149620)	-1.69367	0.100354	0.469609	0.641921	-0.604659	0.549806	1.94081	0.0614221
MYOZ1 (58529)	-2.67801	0.0316304	1.67737	0.137371	-0.981544	0.359024	2.22372	0.0615388
PXDN (7837)	1.3126	0.213868	0.588834	0.566892	1.77411	0.101398	-2.06144	0.0616142
KLK7 (5650)	-2.09502	0.0444345	1.73781	0.0921708	-1.63139	0.112928	1.93919	0.0616268
LOC220729 (220729)	-1.71222	0.0965319	0.557773	0.580881	-1.06856	0.293261	1.9363	0.0617051
ZZZ3 (26009)	0.0500682	0.960379	-0.170712	0.865525	-1.17885	0.247148	1.93627	0.0617091
TDRD1 (56165)	0.206212	0.840083	-1.75375	0.104953	-1.81812	0.0940793	2.06051	0.0617147
CKMT1B (1159)	0.933542	0.357531	0.0875243	0.9308	3.82988	0.000563434	-1.93563	0.0617909
DDR2 (4921)	2.44316	0.0202581	-1.25854	0.217302	1.19357	0.241419	-1.93561	0.0617929
RASSF4 (83937)	0.0646896	0.948837	0.202339	0.840974	2.39899	0.0226418	-1.93774	0.06181
MTG1 (92170)	-0.283182	0.781863	0.0123988	0.990311	1.46584	0.1684	-2.05836	0.06195
KRT36 (8689)	0.0765149	0.939501	1.26918	0.213824	0.488799	0.628424	-1.93656	0.0619603
CHEK2 (11200)	-1.57454	0.1252	1.70528	0.0978335	-0.622933	0.537743	1.93426	0.0619648
SLC6A9 (6536)	1.43078	0.162496	-1.90796	0.0656966	1.94424	0.0609895	-1.93643	0.0619773
MEGF9 (1955)	3.50274	0.00142254	-2.12912	0.0412933	1.24474	0.222554	-1.93596	0.0620375
NCKAP5 (344148)	2.46028	0.0196573	-2.65834	0.0123084	2.49882	0.0179699	-1.9355	0.0620953
KRT82 (3888)	-1.82134	0.0782182	1.68008	0.102993	-1.47224	0.151036	1.93509	0.0621483
OR51A7 (119687)	0.629443	0.540858	0.900593	0.385523	4.09143	0.00149512	-2.0565	0.0621537
CCDC66 (285331)	-2.83387	0.0080188	1.59309	0.121288	-1.42207	0.164989	1.93467	0.0622017
POLR2L (5441)	-3.16562	0.00346	3.02393	0.00497708	-0.0433357	0.965712	1.93365	0.0623325
PSG6 (5675)	-2.13177	0.0408009	2.73528	0.0100788	-0.642473	0.525143	1.93087	0.0623992
FOXN2 (3344)	-3.26423	0.00261533	1.9082	0.0653709	-1.53751	0.133998	1.9306	0.0624346
ACACA (31)	1.28428	0.208265	-1.73037	0.0931983	1.77487	0.0854337	-1.93052	0.0624448
CCDC65 (85478)	-0.0412948	0.967326	1.03357	0.309335	1.13026	0.267037	-1.93238	0.0624947
STX19 (415117)	2.81922	0.00831453	-1.77785	0.0852407	0.963349	0.342827	-1.93061	0.0627227
ITGBL1 (9358)	0.592996	0.557486	-0.0320532	0.974635	-0.213019	0.832707	-1.93052	0.0627337
SH3PXD2B (285590)	0.723637	0.474714	-0.560192	0.579374	1.36074	0.183406	-1.92987	0.0628176
PRKAB1 (5564)	-0.0863666	0.931713	-0.0814119	0.935621	-0.640644	0.526315	1.92678	0.0629268
CD19 (930)	-1.16139	0.254349	0.448575	0.656858	-2.07101	0.0467709	1.92899	0.0629309
NDC80 (10403)	-1.14274	0.261894	2.53918	0.0163459	1.19399	0.241538	-1.92883	0.062951
BAGE3 (85318)	-1.83766	0.087425	0.0871695	0.931771	-1.24118	0.234935	2.01951	0.0630032
CHRD (8646)	2.13614	0.0404166	-0.440978	0.662194	0.304503	0.762716	-1.926	0.0630276
MXD3 (83463)	1.95155	0.0597915	-1.20013	0.2389	0.213803	0.832057	-1.92561	0.0630786
DDHD1 (80821)	1.03268	0.309742	-0.518647	0.60769	-0.135878	0.892796	-1.92663	0.0632357
IFNGR2 (3460)	-1.56322	0.127837	2.06042	0.0475659	-1.66362	0.105953	1.92427	0.0632526
HILS1 (373861)	-0.780735	0.44088	-0.352743	0.726668	-1.12729	0.268272	1.92646	0.0632587
MMP23A (8511)	2.32278	0.0269264	-1.66152	0.106691	1.12897	0.267573	-1.92631	0.0632778
C20orf24 (55969)	2.40552	0.0223052	-1.37467	0.17909	1.42085	0.165343	-1.92591	0.0633294
MAG (4099)	-0.269897	0.791825	0.551781	0.591226	-1.59956	0.135678	2.04583	0.0633359
NOVA2 (4858)	-1.63511	0.112142	1.43376	0.161651	-1.1297	0.267269	1.9257	0.0633569
KRTAP1-3 (81850)	0.0467318	0.964032	-1.06595	0.321826	1.675	0.137844	-2.2032	0.0634305
STX2 (2054)	-0.925424	0.361894	0.398285	0.69315	0.50744	0.615437	1.92499	0.0634491
LAPTM5 (7805)	-1.75231	0.0896083	0.663259	0.512067	-1.10966	0.27568	1.92466	0.0634915
WDR55 (54853)	-2.57799	0.0147464	1.39725	0.171951	-1.26206	0.216049	1.92114	0.0636602
STUB1 (10273)	-0.166208	0.869039	0.119768	0.905416	-0.0611189	0.951645	1.92065	0.0637248
FMNL1 (752)	2.3016	0.0282411	-1.0162	0.317399	2.62432	0.0133549	-1.92226	0.0638049
STXBP3 (6814)	1.03246	0.309846	-0.434047	0.66726	0.306031	0.761627	-1.9205	0.0640352
PLGLA&PLGLB2&PLGLB1 (285189&5342&5343)	0.0291589	0.976925	-1.29455	0.205035	-2.54321	0.0161914	1.92027	0.0640655
HARS2 (23438)	-0.980822	0.334274	-0.305317	0.762166	-0.0890433	0.92962	1.91968	0.0641428
SLC13A4 (26266)	-1.45201	0.156547	1.94986	0.0602874	-0.951743	0.348589	1.91944	0.0641733
ESM1 (11082)	-0.917604	0.365911	0.730208	0.470746	-2.04247	0.0496891	1.91912	0.0642161
NPAS2 (4862)	-0.575399	0.569046	1.56579	0.127235	-1.03701	0.307502	1.9168	0.06423
PCDH18 (54510)	0.745517	0.461575	-0.632221	0.531878	1.80719	0.0804464	-1.91865	0.0642779
FOXO3 (2309)	3.47254	0.00149993	-1.37794	0.177781	1.63184	0.112516	-1.91474	0.0645014
HES1 (3280)	-0.90439	0.372547	1.14694	0.259911	-0.589859	0.559427	1.91452	0.0645304
AMER3 (205147)	1.5102	0.174739	-2.45688	0.0436648	1.03039	0.337106	-2.19129	0.064556
DOK3 (79930)	1.55542	0.145813	-3.43239	0.00496368	-2.22787	0.045786	2.03454	0.0646095
OR3A1 (4994)	0.0284352	0.977497	1.1938	0.241611	0.579423	0.566491	-1.91484	0.0647803
E2F5 (1875)	0.0384798	0.969544	-0.0459077	0.963669	-1.15927	0.254923	1.91236	0.0648165
HS6ST1 (9394)	0.142214	0.887832	1.87976	0.069568	0.894998	0.377685	-1.91445	0.0648314
ARGLU1 (55082)	-2.11753	0.0423378	1.46246	0.15368	-0.57633	0.568554	1.91443	0.0648349
GCOM1 (145781)	1.39362	0.173345	-0.246193	0.807155	-0.584773	0.562933	-1.9132	0.0649972
SPATA31D4 (389761)	-0.0654516	0.948235	-0.970489	0.339315	2.20496	0.0350048	-1.91314	0.0650049
DNAJC9 (23234)	0.164708	0.873829	0.579826	0.580207	2.49318	0.0414035	-2.18602	0.0650602
TGDS (23483)	1.31055	0.199638	-0.724672	0.474088	1.61505	0.116434	-1.9126	0.0650766
P3H2 (55214)	0.310362	0.758298	1.37378	0.179056	-0.130678	0.896848	-1.90836	0.0653495
SRRT (51593)	0.819846	0.418563	-0.215972	0.830424	1.92926	0.062896	-1.90995	0.0654299
ASNSD1 (54529)	-1.42402	0.176346	1.65237	0.120701	2.66757	0.0183869	-1.99853	0.0654629
F8A1 (8263)	-3.30132	0.00242853	2.6511	0.0125245	-1.54632	0.132175	1.90925	0.0655229
RGPD6&RGPD5 (729540&84220)	0.600007	0.552727	-0.685919	0.497704	-0.4618	0.647349	1.90699	0.0655332
LPAR3 (23566)	-1.07298	0.291307	0.726521	0.472801	-1.26399	0.215362	1.90696	0.0655379
SEC22B (9554)	0.513531	0.611108	-0.334879	0.739901	0.416444	0.679865	-1.90616	0.065645
DNAJC7 (7266)	0.102025	0.919374	0.328068	0.744997	1.10744	0.276359	-1.90592	0.0656766
SLC5A5 (6528)	1.46792	0.1522	-1.37806	0.178052	-0.695741	0.491774	-1.90745	0.0657643
IGF1R (3480)	2.19099	0.0358497	-2.88253	0.00699383	0.666935	0.509595	-1.90513	0.0657836
PROP1 (5626)	-2.05801	0.0478113	0.766779	0.448833	0.0527111	0.95829	1.90473	0.0658377
GRN (2896)	0.72063	0.476537	-0.832415	0.411542	1.42799	0.163292	-1.9064	0.0659057
PIPOX (51268)	0.719834	0.476852	-0.438978	0.663627	0.907491	0.370931	-1.90409	0.065923
FAM111B (374393)	1.34582	0.19975	-1.53309	0.147538	-0.790184	0.4426	1.99432	0.0659672
TBC1D21 (161514)	-2.80601	0.00846535	1.53176	0.135409	-1.83076	0.0764627	1.90337	0.0660199
QARS (5859)	-0.879175	0.385861	-0.689915	0.495221	-1.23408	0.22616	1.90301	0.0660683
KIAA1524 (57650)	-3.15365	0.00356877	1.56548	0.127622	-0.100155	0.920866	1.90473	0.06613
FOXA3 (3171)	-2.00004	0.0540439	1.26717	0.214239	-0.926235	0.361257	1.90202	0.0662026
BAGE (574)	-1.96496	0.090158	2.61942	0.0344382	-0.297615	0.774636	2.17415	0.0662097
CDC14C (168448)	-1.12816	0.267642	0.540954	0.592285	-0.430932	0.669406	1.90186	0.066225
TMOD1 (7111)	0.907832	0.37097	-1.60036	0.119663	1.87688	0.0699741	-1.90372	0.0662656
SPIRE1 (56907)	-0.208506	0.840771	0.57196	0.58524	-2.7617	0.0280274	2.17337	0.0662864
PRMT9 (90826)	-0.349775	0.731713	-0.0759896	0.940503	-0.833793	0.418397	1.99164	0.0662899
ADH1B (125)	0.462581	0.646795	-0.177253	0.860427	-0.086289	0.931774	1.90103	0.0663371
NOD2 (64127)	2.51852	0.0171596	-1.62485	0.114321	1.96327	0.0586399	-1.90309	0.066351
EPAS1 (2034)	1.29465	0.204704	-0.986345	0.331364	-0.0721485	0.942933	-1.90064	0.0663899
ACP6 (51205)	-0.86196	0.395328	0.991537	0.3291	-0.125931	0.9006	1.90242	0.0664421
ENO3 (2027)	1.72563	0.0940604	-1.6838	0.101952	2.40071	0.0223497	-1.89876	0.0666448
MST1R (4486)	1.85675	0.0725725	-1.93341	0.0620744	0.695359	0.49185	-1.89832	0.0667053
HLA-DRB3 (3125)	-2.51052	0.0174845	1.77282	0.0860857	-1.95437	0.0597287	1.89957	0.0668279
ACOT11 (26027)	-1.5982	0.119827	1.14774	0.259584	-1.3862	0.17527	1.8974	0.0668294
GSTA3 (2940)	1.02156	0.314651	-0.249233	0.804773	2.63874	0.0127465	-1.89733	0.0668391
CPLX2 (10814)	-1.86642	0.104225	0.967102	0.36571	-0.768255	0.467457	2.16732	0.0668808
CMTM2 (146225)	0.516964	0.60885	0.882654	0.384217	1.34824	0.187351	-1.8986	0.0669601
KCNK5 (8645)	-1.68856	0.101026	0.467618	0.643227	-1.02732	0.311974	1.89634	0.0669747
LRRC15 (131578)	2.18766	0.0361133	-2.34595	0.0253377	1.48308	0.147835	-1.89555	0.067082
KCNQ3 (3786)	2.27878	0.0294947	-1.7046	0.0979622	0.0734549	0.941901	-1.89538	0.0671058
PGM3 (5238)	1.13727	0.264141	-0.359657	0.721542	0.937144	0.355928	-1.89743	0.0671194
KMT2B (9757)	3.25567	0.00267508	-2.32207	0.0267504	0.35054	0.728231	-1.89454	0.0672208
TRMT10B (158234)	-0.719856	0.477006	0.338967	0.73692	-1.38197	0.176859	1.89647	0.0672512
KERA (11081)	-2.21606	0.0339204	1.80255	0.0808842	0.0872127	0.931046	1.89431	0.0672522
TAL1 (6886)	-0.122059	0.903616	0.102551	0.918959	2.95561	0.00581596	-1.89418	0.0672702
MANEAL (149175)	-1.46918	0.151859	1.95479	0.0596773	-1.56837	0.126948	1.89613	0.0672975
LSM10 (84967)	-0.831635	0.411976	0.857921	0.397521	0.389361	0.699671	1.89533	0.0674068
NAV2 (89797)	1.15718	0.255765	-1.18439	0.24498	1.30313	0.201828	-1.89258	0.0674894
TOMM40 (10452)	-2.41605	0.0217718	2.12736	0.0414502	0.389559	0.699526	1.89449	0.0675221
NUDT9 (53343)	1.63787	0.111246	-1.34572	0.187851	1.40039	0.17102	-1.8907	0.0677486
TRMT5 (57570)	-1.8438	0.0744893	1.07572	0.290098	-3.62379	0.000994576	1.88971	0.0678857
NDUFC1 (4717)	-1.0308	0.310612	0.82978	0.413008	-1.51936	0.138807	1.8905	0.0680703
MS4A10 (341116)	-1.88689	0.0685705	0.681172	0.50082	-1.83537	0.0760615	1.8905	0.0680714
NPTXR (23467)	1.48378	0.147651	-0.257312	0.798585	0.482926	0.632436	-1.88804	0.0681171
CLIP2 (7461)	0.392264	0.706533	0.33896	0.744581	2.37011	0.0495984	-2.15378	0.0682315
RSPH14 (27156)	-2.3454	0.0255833	1.2416	0.223697	-0.224832	0.823585	1.88928	0.0682392
NRF1 (4899)	-1.575	0.125094	1.15721	0.255751	-1.61385	0.11638	1.88587	0.0684172
TSPAN5 (10098)	-1.7501	0.0896849	2.81296	0.00832068	-1.9652	0.0581219	1.88586	0.0684194
ARL4A (10124)	-2.13619	0.0404116	0.876695	0.387187	0.0107338	0.991502	1.88584	0.0684225
OTUD6A (139562)	1.6292	0.113392	-2.30834	0.0278167	0.640169	0.526767	-1.88744	0.0684943
OCA2 (4948)	0.693037	0.493446	-1.28796	0.20729	1.69527	0.100049	-1.88604	0.0686894
OR1C1 (26188)	0.646969	0.529834	0.496746	0.628343	1.49666	0.160314	-1.99923	0.0687478
COL4A4 (1286)	-0.00564458	0.995531	0.782801	0.439499	0.202971	0.840443	-1.88333	0.0687718
STK32A (202374)	-0.196469	0.845485	-0.357097	0.723363	-1.27943	0.209944	1.88297	0.0688228
ZYX (7791)	0.881861	0.384428	-1.58386	0.123061	1.96748	0.0578468	-1.88278	0.0688488
LAMC2 (3918)	-1.43928	0.160092	1.90885	0.0655767	-0.673124	0.505856	1.88477	0.068866
LIPE (3991)	-1.99364	0.0550531	0.75924	0.453444	-0.749026	0.459488	1.88428	0.0689348
ANKRD40 (91369)	1.24324	0.223099	-0.817236	0.42003	-0.364882	0.717677	-1.88405	0.0689663
OCLM (10896)	0.0362901	0.971284	-0.301903	0.764743	1.38987	0.174469	-1.88313	0.0690956
MAGEE1 (57692)	1.03463	0.308598	-0.433693	0.667421	-0.0556858	0.955938	-1.87997	0.0692428
POLE (5426)	-0.896062	0.376911	-0.748592	0.459571	-1.23892	0.224385	1.87974	0.0692757
LCA5L (150082)	2.42331	0.0214111	-1.18612	0.244585	2.30498	0.0280272	-1.88043	0.0694735
FRMD6 (122786)	-1.18297	0.245536	0.825711	0.415082	-0.929492	0.359593	1.87815	0.0694983
CANX (821)	1.1213	0.270506	-1.38724	0.174955	0.603207	0.550623	-1.87807	0.0695108
ROPN1B (152015)	0.983811	0.332825	-0.0847613	0.932996	1.48026	0.148897	-1.87979	0.0695643
HIST1H2BK (85236)	-1.95448	0.0597149	1.30635	0.201042	-1.22918	0.228251	1.87961	0.0695898
MAGI2 (9863)	-1.08607	0.313426	-0.134164	0.897049	-2.38458	0.0485541	2.13991	0.0696437
CDC37 (11140)	1.59307	0.120976	-1.75947	0.088057	0.887133	0.381627	-1.87679	0.0696907
IDUA (3425)	1.01831	0.31641	-0.672208	0.506431	1.29674	0.20429	-1.87887	0.0696942
ACVR1B (91)	1.28036	0.209622	-0.199636	0.843029	0.611362	0.545279	-1.87674	0.0696982
TNKS (8658)	0.623156	0.537598	0.168646	0.867136	2.04706	0.048938	-1.87654	0.0697257
CELA1 (1990)	-1.34902	0.187104	0.998423	0.325804	-1.81295	0.0795338	1.87806	0.0698081
FCER1A (2205)	1.04612	0.303596	-2.31529	0.027385	0.216239	0.830218	-1.87797	0.0698211
LOC440311 (440311)	1.44788	0.157378	-0.908344	0.370487	0.429617	0.670353	-1.8757	0.0698446
RSG1 (79363)	0.0910581	0.928032	-0.026341	0.979154	1.30006	0.203163	-1.87684	0.0699797
TCHHL1 (126637)	-0.892062	0.379232	-0.573314	0.570568	-1.43707	0.160715	1.87679	0.0699869
MEOX2 (4223)	1.47564	0.149813	-0.0596164	0.952832	-1.23063	0.227432	-1.87469	0.0699888
RIMKLB (57494)	2.7549	0.00973832	-4.33203	0.00014404	1.4329	0.161894	-1.87649	0.0700296
TIA1 (7072)	-0.892627	0.378721	1.21337	0.23387	-0.276717	0.783777	1.87368	0.0701312
USP28 (57646)	-1.72562	0.0940616	1.46194	0.153509	0.929007	0.359841	1.87366	0.0701343
SUGT1 (10910)	-2.43507	0.0208382	2.64824	0.0126109	-2.64862	0.0125993	1.87533	0.0701947
DPAGT1 (1798)	0.798673	0.430557	0.288719	0.774718	2.29565	0.0286206	-1.87501	0.0702391
PKM (5315)	-2.47028	0.0190175	2.81341	0.00831129	-0.552408	0.584507	1.87199	0.0703715
PRH1-PRR4 (100533464)	-0.802846	0.428177	1.30784	0.200542	-3.17432	0.0033829	1.87386	0.0704031
OR5M10 (390167)	-1.22886	0.228372	0.941061	0.353949	-1.7518	0.089697	1.87372	0.070423
C17orf78 (284099)	-1.10369	0.278222	0.0980541	0.922521	-1.16725	0.252008	1.87321	0.0704955
PLCE1 (51196)	1.00471	0.322574	-1.27074	0.212982	1.2569	0.217887	-1.8705	0.0705854
DEGS1 (8560)	-0.203026	0.840442	0.973542	0.33782	1.47263	0.150931	-1.87241	0.0706087
FNDC3B (64778)	1.43759	0.160257	-1.41226	0.167526	-0.263217	0.794071	-1.8702	0.0706284
ROCK1P1 (727758)	0.902353	0.384624	0.999604	0.337233	2.23838	0.0449281	-1.98263	0.0707774
RFX2 (5990)	-2.36077	0.0247063	2.19732	0.0355973	-0.212858	0.832831	1.8709	0.0708254
TMEM167B (56900)	-0.525655	0.602868	0.474735	0.638303	-2.0473	0.0491835	1.87087	0.0708296
LRFN1 (57622)	-3.52314	0.00130813	3.13024	0.0037145	-1.48844	0.146424	1.86847	0.0708752
CST9L (128821)	0.492558	0.625795	0.406152	0.687421	-1.37341	0.179476	1.87025	0.0709173
ZNF682 (91120)	1.48748	0.146991	-1.87144	0.0707483	0.708556	0.483894	-1.8702	0.0709243
KCNH1 (3756)	-1.22474	0.229612	1.43279	0.161615	-1.62516	0.113938	1.86811	0.0709265
CHRM2 (1129)	0.414328	0.681398	-0.550311	0.585928	4.18985	0.000204853	-1.86755	0.0710072
GTF3C3 (9330)	-1.57124	0.125964	2.49543	0.0179294	1.10803	0.276106	1.86733	0.0710386
HIST1H4F (8361)	-2.2262	0.0334049	1.14904	0.259327	-1.04474	0.304222	1.86917	0.0710719
MKL1 (57591)	-2.02808	0.0509451	1.14318	0.261446	-1.46562	0.15251	1.86615	0.0712093
AIMP1 (9255)	1.69384	0.100323	-0.123342	0.902633	0.734716	0.468035	-1.86814	0.0712203
GPN1 (11321)	0.374583	0.710521	-1.4795	0.149099	0.877533	0.386948	-1.86788	0.0712572
PHLDB1 (23187)	-1.72737	0.0940544	1.4809	0.148727	-0.683524	0.499353	1.86742	0.0713231
PNPLA4 (8228)	1.91015	0.0654029	-1.39005	0.174416	0.259109	0.797264	-1.86659	0.0714428
MUTYH (4595)	-3.09064	0.00411577	3.28236	0.00249302	-1.51108	0.140581	1.86413	0.0714998
SPATA4 (132851)	0.0300665	0.976207	0.742113	0.463605	0.81783	0.419696	-1.86458	0.0717333
KRT39 (390792)	-1.22928	0.228215	-0.132627	0.895346	-1.05378	0.300127	1.86399	0.0718185
TESMIN (9633)	1.81105	0.0798346	-2.49968	0.0179338	1.91333	0.0649803	-1.86388	0.0718343
ART4 (420)	2.7163	0.010699	-1.82131	0.0782231	0.345055	0.732383	-1.86338	0.0719072
PHACTR1 (221692)	-0.361506	0.720098	-0.354024	0.725643	-0.179883	0.858379	1.86064	0.0720062
PDE1A (5136)	1.9582	0.0589729	-1.60846	0.117558	1.3929	0.173252	-1.86047	0.0720307
WDR76 (79968)	-0.133415	0.896076	-2.06153	0.0616044	-2.1189	0.0556436	1.97216	0.0720847
GPR19 (2842)	1.69094	0.100568	-0.727659	0.472113	0.213877	0.832	-1.85985	0.0721211
ZNF675 (171392)	1.58931	0.122139	-1.44485	0.158533	1.38902	0.174726	-1.86145	0.0721862
RPS15 (6209)	-4.15818	0.000234903	3.23001	0.00292698	-1.89508	0.0674407	1.86141	0.0721925
SIGLEC12 (89858)	0.746317	0.460924	-0.832506	0.411294	0.236525	0.814533	-1.85878	0.0722762
REV3L (5980)	-2.94265	0.00601022	2.29942	0.0281563	0.341145	0.735225	1.85849	0.0723191
GPRIN3 (285513)	0.97887	0.335222	-1.33096	0.19291	2.21318	0.0343781	-1.85967	0.072446
LSAMP (4045)	-1.42867	0.163098	0.789557	0.435785	-0.587243	0.561293	1.85861	0.0726007
SETD2 (29072)	-2.00269	0.0537445	1.57961	0.124033	-1.30351	0.2017	1.85651	0.0726079
STBD1 (8987)	0.189106	0.851242	1.04214	0.305408	1.0356	0.308401	-1.85818	0.0726634
GMFG (9535)	0.402082	0.690297	0.208505	0.836156	0.709118	0.483386	-1.85605	0.0726752
CCAR2 (57805)	1.97159	0.0573538	-1.48158	0.148234	1.6572	0.107253	-1.85576	0.0727175
RPA2 (6118)	-1.8943	0.0672532	0.746457	0.46084	-1.00069	0.324483	1.85575	0.0727199
PARVA (55742)	-2.08096	0.04579	0.885409	0.382753	-0.463349	0.646351	1.85769	0.072734
DEFB4B&DEFB4A (100289462&1673)	1.51351	0.14028	-0.58796	0.560818	0.66543	0.510697	-1.8575	0.0727629
KRTAP10-7 (386675)	0.314432	0.755299	0.677918	0.502853	0.324157	0.747996	-1.85714	0.0728152
MOK (5891)	0.510161	0.616137	-1.217	0.23932	-2.43879	0.0253229	1.90477	0.0729164
MICALL2 (79778)	-2.56493	0.0153818	2.25613	0.0312614	-1.53068	0.135991	1.85591	0.0729947
ADGRB2 (576)	-1.18358	0.245575	0.505408	0.616847	-1.19645	0.240592	1.85573	0.0730219
ZNF462 (58499)	-0.302109	0.764587	1.12175	0.270583	-0.187129	0.852779	-1.85498	0.073131
RMDN2 (151393)	-0.0953131	0.92468	0.914626	0.367448	-0.313116	0.75629	1.85492	0.0731411
POLR2B (5431)	0.837685	0.408421	0.0129811	0.989723	0.357401	0.723138	-1.85256	0.0731889
XIAP (331)	-0.975247	0.336753	1.34143	0.189223	-2.36895	0.0240411	1.8524	0.0732127
BPGM (669)	1.94965	0.0600266	-2.14725	0.0394518	1.78469	0.0837956	-1.85189	0.0732867
ING1 (3621)	1.2785	0.210269	-0.427818	0.671649	-0.0162768	0.987115	-1.85161	0.0733293
AREG (374)	-1.54432	0.132659	2.10894	0.0431274	-0.492616	0.625755	1.85356	0.0733411
HSPB8 (26353)	1.6699	0.104695	-0.377919	0.707986	0.670227	0.507521	-1.85146	0.0733509
TFAP2D (83741)	1.68804	0.101128	-1.52835	0.13625	0.180925	0.857568	-1.85142	0.0733569
GUCY2EP (390226)	-1.57796	0.136897	1.89503	0.0789285	0.265338	0.794616	1.93498	0.0734587
L3MBTL1 (26013)	1.1399	0.262788	-1.34546	0.187933	-1.07753	0.2893	-1.85027	0.0735264
NOTUM (147111)	1.13579	0.264481	-1.33335	0.191832	0.915748	0.366649	-1.8502	0.0735367
PPP1R32 (220004)	-1.74296	0.0912529	0.272724	0.786874	0.00360281	0.997148	1.85199	0.0735721
CDH2 (1000)	3.7497	0.000703606	-2.73074	0.0101915	1.63839	0.111138	-1.84989	0.0735831
CCDC186 (55088)	0.629172	0.533846	0.865489	0.393419	0.941847	0.353553	-1.85043	0.0738029
XRCC2 (7516)	0.591752	0.558174	0.093689	0.92594	0.337773	0.73774	-1.84676	0.074048
PAFAH1B3 (5050)	0.847159	0.4034	0.281531	0.780174	0.764993	0.45006	-1.84869	0.0740609
GABRG2 (2566)	-0.634957	0.529971	1.78766	0.0833054	0.131138	0.896487	-1.84659	0.0740734
SLC35G3 (146861)	-1.65426	0.108167	1.44764	0.157755	-0.701208	0.488404	1.84795	0.0741712
SLC25A18 (83733)	0.589134	0.565158	-0.0757776	0.940668	-1.29569	0.216039	1.92895	0.0742609
ADCY4 (196883)	2.08784	0.0448576	-1.67126	0.104424	-0.315162	0.754685	-1.84421	0.0744282
FOXJ1 (2302)	2.02814	0.0509386	-2.25375	0.0311943	0.016239	0.987145	-1.8429	0.0746243
COX10 (1352)	0.869549	0.39123	-1.15896	0.255321	0.974544	0.33733	-1.84451	0.0746833
PPP1R11 (6992)	-1.67893	0.103219	0.545879	0.589056	-1.61854	0.115678	1.84435	0.0747073
FASTKD3 (79072)	-1.31574	0.197909	1.39739	0.172217	-1.3117	0.199252	1.84434	0.0747086
DDX23 (9416)	1.2975	0.203735	-1.36052	0.183173	0.00959552	0.992404	1.84202	0.0747557
CELF4 (56853)	3.37397	0.00195427	-2.93544	0.00612093	0.411069	0.683762	-1.84165	0.0748117
RPL7L1 (285855)	1.62238	0.114851	-0.734441	0.468199	0.684879	0.498509	-1.84303	0.0749058
RHEBL1 (121268)	-1.1103	0.275143	-0.490527	0.627108	-1.43394	0.161289	1.84093	0.0749202
CCDC28B (79140)	0.130068	0.900171	-0.87614	0.41001	1.75978	0.121841	-2.08924	0.0750538
ISL1 (3670)	3.20836	0.00302943	-3.07203	0.00431826	1.14346	0.261329	-1.83933	0.0751613
MOB3C (148932)	0.114123	0.909876	0.397956	0.69339	0.307118	0.760807	-1.84113	0.0751899
MAPK1IP1L (93487)	-0.132892	0.898018	0.533671	0.610089	-2.07043	0.0771673	2.0876	0.0752358
RAB1A (5861)	2.8736	0.00715232	-1.56616	0.127147	-0.574808	0.56944	-1.83869	0.075257
SLC5A4 (6527)	-0.00262006	0.99794	-0.65595	0.520636	0.86398	0.399626	-1.89444	0.0753081
CD276 (80381)	-1.83398	0.0759716	1.34353	0.18855	-0.0856024	0.932316	1.83777	0.0753971
DSCAML1 (57453)	-1.8326	0.0764837	0.295416	0.769645	-1.12781	0.268054	1.8396	0.0754205
TRIM68 (55128)	0.0212275	0.983364	-0.695663	0.498026	-1.87403	0.0819484	1.92034	0.0754215
C2orf50 (130813)	0.133327	0.894797	-0.553283	0.584038	-2.71362	0.0107689	1.83933	0.0754617
CRYBA1 (1411)	-1.82167	0.0781668	1.36411	0.182357	-0.879922	0.385672	1.83904	0.0755051
KCNJ12 (3768)	0.369773	0.713988	2.19653	0.0354152	0.965427	0.341571	-1.83684	0.0755371
PGLYRP2 (114770)	-1.9553	0.0593285	0.478824	0.63532	-0.650389	0.520083	1.83628	0.0756222
MAGI1 (9223)	-1.35725	0.184503	1.11256	0.274451	-1.01185	0.319445	1.83673	0.0758545
NME4 (4833)	0.524398	0.603616	-0.908804	0.370248	2.55545	0.015559	-1.83455	0.0758856
SPRR1B (6699)	-0.547865	0.593829	1.76313	0.103301	1.5203	0.154338	-1.94271	0.0758858
LRRN1 (57633)	-2.55849	0.0154472	1.27862	0.210226	-0.516302	0.609193	1.83379	0.076
OR4L1 (122742)	-1.66585	0.119642	-0.528153	0.606292	-1.59554	0.134605	1.9276	0.0760395
C1QTNF1 (114897)	-1.31895	0.206967	0.509182	0.618032	-0.456146	0.65482	1.90556	0.0760574
RNF5P1 (286140)	-0.0300434	0.976219	0.456597	0.651045	1.91781	0.0640975	-1.83324	0.0760845
LINC00467 (84791)	0.783985	0.438998	-1.75879	0.0884819	1.05529	0.29945	-1.8352	0.0760873
SAMD15 (161394)	0.592848	0.557583	-0.588988	0.560137	1.27946	0.21023	-1.83482	0.0761443
ZNF300 (91975)	-1.70741	0.0977447	1.74049	0.0916923	-0.50074	0.620091	1.83392	0.0762816
MIF (4282)	-1.02863	0.311365	2.32912	0.0263264	-0.724903	0.473779	1.8318	0.0763044
CLN8 (2055)	-2.74111	0.0100717	1.03913	0.306784	0.159164	0.874572	1.83374	0.0763099
PPP1R7 (5510)	-1.31212	0.199111	0.375611	0.709764	-2.30281	0.0281644	1.83365	0.0763237
CDKL5 (6792)	2.38507	0.0231688	-1.41711	0.166114	1.67299	0.10408	-1.83113	0.0764064
SMG1P2 (440354)	-0.141271	0.888541	1.45245	0.156111	0.0867028	0.931448	-1.83112	0.0764078
ACVR2A (92)	1.22345	0.230093	0.131935	0.895861	1.47256	0.150637	-1.83055	0.0764947
RPS17 (6218)	2.3294	0.026527	-0.358161	0.72265	1.39818	0.171982	-1.83213	0.0765558
UGT8 (7368)	1.0771	0.289489	-0.859954	0.396211	-0.825433	0.415238	-1.8297	0.0766246
TMEM220 (388335)	1.24198	0.223559	-0.121744	0.903887	1.33771	0.190723	-1.83081	0.0767569
PDLIM4 (8572)	-2.36719	0.024348	1.43845	0.160327	-1.09798	0.280671	1.83052	0.0768014
SHARPIN (81858)	-2.64377	0.0127469	1.70943	0.0973649	-1.1964	0.240609	1.8305	0.0768041
FADS6 (283985)	-1.34083	0.18972	1.75515	0.0891134	-0.0881835	0.930298	1.82994	0.0768904
PEAK1 (79834)	2.13669	0.0403682	-0.439089	0.663548	0.31807	0.752498	-1.82777	0.0769213
CAPZB (832)	-1.89283	0.0674552	1.17909	0.247056	-0.141759	0.888159	1.82748	0.0769666
THYN1 (29087)	1.29919	0.203458	0.481691	0.633408	1.34515	0.188334	-1.82877	0.0770704
SMUG1 (23583)	1.79168	0.0826462	-1.51789	0.138861	0.794982	0.432481	-1.82623	0.0771588
MTNR1A (4543)	0.459656	0.648871	-0.378645	0.707452	2.34188	0.0255733	-1.82583	0.0772198
AK4 (205)	1.08797	0.284737	-1.67865	0.102961	1.4858	0.14712	-1.82562	0.0772532
PTPN1 (5770)	-1.47005	0.151312	0.803634	0.427538	-0.218177	0.828677	1.82557	0.07726
MKL2 (57496)	1.30708	0.2005	-0.550796	0.585599	0.737322	0.466299	-1.8245	0.0774258
ISOC2 (79763)	1.19316	0.271672	-0.726862	0.490897	2.23508	0.0605152	-2.06657	0.0776086
SEZ6 (124925)	0.188929	0.851342	-0.974285	0.337223	-0.43948	0.663267	1.82199	0.0778148
FGF6 (2251)	1.27649	0.211263	-0.747659	0.4603	0.075653	0.940181	-1.82279	0.0779935
AGFG1 (3267)	-0.743974	0.46232	-0.259191	0.797148	-2.17858	0.0368406	1.82029	0.0780802
CREB3L4 (148327)	2.10051	0.0436527	-2.82565	0.00806218	0.284244	0.778054	-1.81994	0.0781338
FBLIM1 (54751)	0.634531	0.53039	-0.454891	0.652358	1.60504	0.118626	-1.82112	0.0782522
BMP4 (652)	-1.04653	0.303156	0.524401	0.603614	-1.85286	0.0731445	1.81852	0.0783552
TTC9 (23508)	0.261196	0.798033	1.66713	0.119384	2.73453	0.0170338	-1.91003	0.0784406
RSPH9 (221421)	-1.99367	0.0550504	2.22514	0.0334832	-0.523232	0.604533	1.81963	0.0784846
LOC107984067 (107984067)	1.3381	0.222695	-1.22329	0.260798	1.63602	0.145849	-2.05871	0.0785147
TESK2 (10420)	-2.03711	0.0499809	2.04283	0.0493787	-0.622806	0.537826	1.81711	0.0785764
MTBP (27085)	0.757669	0.45437	-0.353225	0.726311	1.98297	0.0562912	-1.81881	0.0786127
LRRC37A3 (374819)	1.37926	0.177684	-0.18969	0.850788	-0.516065	0.609471	-1.81865	0.0786388
ZFR (51663)	1.98399	0.0561712	-1.06068	0.297028	2.90434	0.00672921	-1.81831	0.0786921
SDR9C7 (121214)	-1.77096	0.0860939	1.98897	0.0553111	-1.00325	0.323266	1.81512	0.0788891
MYH7 (4625)	-2.11912	0.0419346	0.825806	0.415029	-0.993303	0.328014	1.815	0.0789068
ZNF471 (57573)	-0.738846	0.465558	1.74334	0.0911853	0.0825837	0.934713	1.81653	0.0789706
BCL2L13 (23786)	0.828652	0.413636	0.506951	0.615776	0.323778	0.748281	-1.8163	0.0790064
LOC107986078 (107986078)	2.8299	0.0254098	-1.20222	0.268365	0.917175	0.389557	-2.0538	0.0790851
NEMP1 (23306)	1.04429	0.304425	-0.963249	0.342877	0.608575	0.54724	-1.81563	0.0791117
BTNL8 (79908)	-1.10227	0.278565	0.790009	0.435338	-1.77197	0.0859217	1.81364	0.0791212
ACAD9 (28976)	-0.900001	0.374843	1.68895	0.100952	1.53128	0.135527	-1.81324	0.0791845
SCFD2 (152579)	1.25671	0.249168	0.0129257	0.990048	2.65253	0.0328208	-2.05219	0.0792742
PARD6B (84612)	-2.33557	0.0261592	2.67647	0.0117822	-1.35612	0.184857	1.81438	0.0793084
SEMG2 (6407)	1.17785	0.24782	-0.502173	0.619094	1.3677	0.18124	-1.814	0.0793673
IQCF5 (389124)	0.117593	0.909693	0.793995	0.453269	-2.71445	0.0300051	2.05104	0.0794083
ZNF431 (170959)	1.07512	0.290361	-0.364223	0.718087	2.7826	0.0089705	-1.81162	0.0794406
ACOX2 (8309)	2.19965	0.0351724	-1.78276	0.0841156	0.383496	0.703888	-1.81158	0.0794456
CDV3 (55573)	-1.41333	0.167521	1.25985	0.217125	-0.610574	0.545932	1.81347	0.079451
IGBP1 (3476)	-3.61987	0.00103751	2.1836	0.0366831	-1.81384	0.0793938	1.81306	0.0795169
CCDC144CP (348254)	2.09596	0.0440819	-1.05241	0.300493	2.38547	0.0231476	-1.81107	0.0795277
TUSC5 (286753)	-1.37831	0.177976	1.88077	0.0694257	-0.710611	0.482638	1.81282	0.0795545
GDNF (2668)	0.123029	0.902878	0.79998	0.42981	0.153868	0.878711	-1.81263	0.0795834
HNRNPCL2 (440563)	0.89393	0.378034	-0.761298	0.452054	-2.05451	0.0481691	1.8105	0.079617
TMEM133 (83935)	1.07549	0.290456	-0.206237	0.837955	1.96734	0.0581481	-1.81186	0.0797054
IAH1 (285148)	-0.974052	0.36248	-0.780218	0.460826	-3.04175	0.0188006	2.04846	0.0797117
LOC105372731&C2orf27A (105372731&29798)	0.412288	0.692462	0.0639782	0.950776	2.90639	0.0227773	-2.04807	0.0797573
OLFML1 (283298)	1.00923	0.34647	-0.28554	0.783495	0.907818	0.394153	-2.04733	0.0798441
KXD1 (79036)	-0.605705	0.54912	-0.380274	0.706336	-0.908955	0.370387	1.81041	0.0799359
GYPE (2996)	0.162037	0.872328	0.235033	0.815729	-1.25015	0.2206	1.80987	0.0800211
TMEM52B (120939)	1.13242	0.266142	-2.38544	0.0233548	0.964419	0.342299	-1.80948	0.0800829
C1orf158 (93190)	-0.979966	0.334689	0.272255	0.787231	-0.333843	0.740746	1.80916	0.0801335
ITFG2 (55846)	1.40436	0.170153	-1.22512	0.229759	2.89543	0.00688078	-1.80912	0.0801403
CAMKMT (79823)	-0.498105	0.621925	0.653527	0.518235	2.2778	0.0297873	-1.80911	0.0801409
AVEN (57099)	-2.75352	0.00977106	1.56558	0.127599	-0.119965	0.905285	1.80885	0.080183
OR10G3 (26533)	-1.45841	0.170401	-0.110518	0.913825	-0.195612	0.848187	1.91079	0.0802121
RFC4 (5984)	-0.527543	0.601456	0.167283	0.8682	0.0389659	0.96916	1.8067	0.0802211
MCTP2 (55784)	-2.02611	0.0514331	1.7125	0.0967915	-1.89807	0.0670321	1.80806	0.0803084
B3GNT8 (374907)	-0.721167	0.476211	-0.406497	0.687171	0.372193	0.712282	1.80801	0.0803167
GPX5 (2880)	1.35539	0.185088	-2.03437	0.0505452	1.13578	0.264752	-1.80782	0.0803465
POLD1 (5424)	-1.97433	0.0570277	1.58142	0.123616	-2.05006	0.0486264	1.80534	0.0804384
CCDC26 (137196)	-0.501711	0.631263	-0.22784	0.826282	3.46024	0.0105442	-2.04191	0.080486
UNC5C (8633)	1.02327	0.313852	-1.90423	0.0659047	0.840784	0.406708	-1.80457	0.0805609
ZBTB17 (7709)	-1.6764	0.103406	0.876259	0.38742	-1.17414	0.249003	1.80444	0.0805828
FAM19A5 (25817)	-0.336889	0.746076	1.34959	0.219163	-0.961176	0.368481	2.04109	0.0805837
CCDC136 (64753)	-2.57022	0.0151902	1.90427	0.0661918	-0.0639281	0.949438	1.80492	0.0808094
NHLRC2 (374354)	-2.4831	0.0184555	0.854866	0.39898	-1.05092	0.301168	1.803	0.0808127
IFIT3 (3437)	-2.25133	0.0315963	-0.243021	0.80959	-1.08236	0.287439	1.80473	0.0808396
SCAMP5 (192683)	-0.7941	0.433174	-0.0933915	0.926194	-0.847201	0.403377	1.80457	0.0808652
UGT2A2 (574537)	1.47444	0.162493	1.01585	0.326937	0.646886	0.52817	-1.88113	0.0809163
DCBLD1 (285761)	0.944803	0.352066	0.523495	0.604353	0.861959	0.395329	-1.80408	0.0809437
POLR1A (25885)	-0.757273	0.454604	-0.194733	0.846873	-0.200402	0.842475	1.80404	0.0809504
FUBP3 (8939)	-2.51594	0.0172637	1.3018	0.202575	-0.893143	0.378662	1.80395	0.0809656
CRCP (27297)	1.50457	0.142556	-1.56514	0.127702	-0.211161	0.834143	-1.80363	0.0810156
FAM99B&FAM99A (100132464&387742)	0.909528	0.39331	-0.911003	0.392584	3.38951	0.0116071	-2.03724	0.0810424
KLRC3 (3823)	-0.684882	0.498508	0.298903	0.767009	-1.13907	0.2634	1.80333	0.0810644
SPRR2G (6706)	-2.47543	0.0292013	1.65182	0.124477	1.70737	0.113472	-1.90436	0.0811104
FBXO2 (26232)	1.30111	0.202808	-1.34042	0.189851	1.422	0.165011	-1.80265	0.081173
C19orf68 (374920)	0.752994	0.463928	-1.59329	0.133416	0.32897	0.747048	-1.87935	0.0811742
TXNDC12 (51060)	-4.07829	0.000280931	3.17267	0.00332591	-0.939615	0.354454	1.80046	0.081221
MEIS3 (56917)	-2.23003	0.033123	0.763413	0.450988	-2.18913	0.0362421	1.80233	0.0812256
HIC2 (23119)	1.94705	0.0603507	-2.13031	0.0409306	1.76852	0.0865067	-1.79975	0.0813363
ATP12A (479)	0.79599	0.431903	-0.266518	0.79155	-0.157282	0.876011	-1.79966	0.08135
OR2B2 (81697)	1.48272	0.148244	-0.996211	0.326861	-0.836854	0.40908	-1.8015	0.0813588
ITGB1BP2 (26548)	-0.671042	0.523711	-0.169886	0.869905	-3.17747	0.0155453	2.03439	0.0813838
ZNF264 (9422)	-1.36042	0.183507	1.57304	0.125863	0.123017	0.902888	1.80102	0.0814357
LPGAT1 (9926)	1.64429	0.110222	-0.758438	0.453917	1.86092	0.072263	-1.80052	0.0815163
ZNF512 (84450)	-1.42403	0.164427	0.873891	0.388897	-2.30388	0.0280969	1.80042	0.0815322
GAL (51083)	0.441787	0.66171	-0.370156	0.713784	0.0469046	0.96289	-1.80005	0.0815911
MEST (4232)	-2.80158	0.00868437	2.94641	0.00605523	-0.455472	0.651944	1.79989	0.0816171
B3GALNT1 (8706)	-0.696228	0.491473	1.31574	0.197909	0.248464	0.805414	1.79983	0.081628
DAZAP1 (26528)	2.04261	0.0603928	0.912069	0.377171	0.898733	0.383992	-1.87615	0.0816391
MAPK13 (5603)	0.183826	0.85531	-0.203144	0.840309	1.31628	0.197432	-1.7969	0.0817961
DCTN6 (10671)	-1.28188	0.209389	1.03556	0.308416	-0.512773	0.611745	1.79815	0.0818982
LIFR (3977)	0.967755	0.340425	-0.0909808	0.928075	0.628985	0.533823	-1.79615	0.0819187
C14orf166 (51637)	-1.05859	0.297965	-0.315741	0.754315	-2.39353	0.0229269	1.79752	0.0820013
GCA (25801)	1.17165	0.250263	-0.104862	0.917161	1.26116	0.216659	-1.79714	0.0820623
AKR1C8P (340811)	0.0542298	0.9571	-0.642571	0.525227	-1.06128	0.29676	1.79684	0.0821119
MARK2 (2011)	1.16415	0.252971	-0.381142	0.705617	0.0731382	0.942151	-1.79461	0.0821676
NAXE (128240)	-0.180161	0.858199	0.650552	0.520128	-2.25873	0.0310807	1.79619	0.0822166
PRAMEF25&PRAMEF26 (441873&645359)	-0.493616	0.625057	0.569199	0.573322	-1.29925	0.203437	1.79598	0.0822507
CIB1 (10519)	0.732633	0.469286	0.633217	0.531236	-0.238779	0.812849	-1.79566	0.0823021
CHD9 (80205)	1.18626	0.244253	-1.27467	0.211604	0.873779	0.388749	-1.79331	0.0823799
ARPC4 (10093)	0.936732	0.355913	-0.406943	0.686759	0.220775	0.826671	-1.79307	0.0824196
LOC101929876 (101929876)	2.42953	0.0211065	-0.784094	0.438935	0.073976	0.941505	-1.79401	0.0825709
FLJ42393 (401105)	0.372631	0.711959	-0.164861	0.870124	-0.0746276	0.940991	-1.79321	0.0827015
TRMT6 (51605)	-0.113806	0.910126	0.23366	0.816785	1.30839	0.20036	-1.7932	0.082703
TNR (7143)	-1.92124	0.0636473	2.10065	0.0436393	-0.136563	0.892232	1.79107	0.0827457
STS (412)	1.22298	0.230552	-1.65618	0.107775	-1.16147	0.254315	1.79282	0.0827658
RNF13 (11342)	-0.802864	0.428166	1.17035	0.250777	-0.887183	0.381812	1.79272	0.0827821
DENND6A (201627)	-1.84522	0.0745778	-0.315605	0.754417	-0.0159318	0.987391	1.79265	0.0827931
SERINC1 (57515)	2.19652	0.035416	-1.94183	0.0610055	0.872129	0.389635	-1.79069	0.0828082
IRF2BP1 (26145)	-0.471107	0.644821	0.868895	0.399556	2.21591	0.0437739	-1.86802	0.0828319
DPP7 (29952)	1.64705	0.10965	-0.44892	0.656612	0.301754	0.764855	-1.792	0.0828999
LGALS17A (400696)	0.0414828	0.967177	0.159419	0.874373	0.886008	0.382435	-1.79189	0.0829164
APP (351)	0.362902	0.719141	-0.23881	0.812825	-0.893063	0.378704	1.7916	0.0829642
UBA6 (55236)	0.528603	0.600728	0.0221991	0.982427	1.41363	0.167126	-1.78961	0.0829852
SLC9C1 (285335)	1.51596	0.139345	-0.599571	0.553014	0.800007	0.429606	-1.78953	0.0829985
FAM198B (51313)	-2.39706	0.022742	1.94729	0.0606073	-0.749968	0.458928	1.79101	0.0830613
SLC24A2 (25769)	0.168512	0.867241	-0.83339	0.410803	1.59756	0.11997	-1.78914	0.0830621
MAPK1 (5594)	-1.36234	0.182603	0.742883	0.462972	-1.44626	0.157828	1.78897	0.0830901
BORA (79866)	-2.66475	0.0121197	0.598398	0.553922	-0.779317	0.441702	1.79026	0.0831846
HDDC2 (51020)	-1.24647	0.221927	0.983151	0.333145	-1.27897	0.210398	1.79016	0.0832001
EFNA2 (1943)	0.743135	0.462821	-0.367082	0.715974	1.85426	0.072938	-1.78794	0.0832588
BACE2 (25825)	0.699481	0.489467	-0.776196	0.443515	0.838295	0.408282	-1.78979	0.0832606
HIPK2 (28996)	0.546874	0.588259	0.249961	0.804215	1.85402	0.0729737	-1.78733	0.0833599
GALM (130589)	-0.827794	0.414115	1.27374	0.212223	-0.677424	0.503162	1.78902	0.0833878
LUZP4 (51213)	1.87237	0.0706147	-2.5174	0.0172047	0.87779	0.38681	-1.78807	0.0835443
TRIM11 (81559)	-2.33421	0.0262401	1.69378	0.100334	-1.12891	0.267597	1.78774	0.0835981
RALGDS (5900)	1.42058	0.16511	-2.32771	0.0264106	1.04341	0.304577	-1.78532	0.0836919
MAP3K13 (9175)	0.961774	0.343375	-0.310999	0.757818	2.81781	0.00822095	-1.78526	0.0837013
AQR (9716)	-0.354835	0.725116	0.330465	0.743272	-2.86638	0.00739749	1.78686	0.0837439
FAM227B (196951)	0.21726	0.829429	-0.127152	0.899641	1.08565	0.286003	-1.78675	0.0837615
TNFRSF13C (115650)	-1.61393	0.116362	2.67318	0.0117274	-0.944008	0.352239	1.78437	0.0838484
RIF1 (55183)	-0.81746	0.419711	0.0803266	0.936478	-0.757701	0.454174	1.78434	0.0838532
TMPRSS11BNL (401136)	-0.0792758	0.939032	0.7005	0.506224	-2.05149	0.0793553	2.01293	0.0840014
FYTTD1 (84248)	-3.37115	0.00201994	2.50788	0.0175929	-0.547244	0.58813	1.78465	0.0841087
PGA3 (643834)	1.81276	0.0795641	-1.49579	0.144821	1.09081	0.283763	-1.7841	0.0841994
TNFAIP8L1 (126282)	1.21143	0.245783	-0.0675712	0.947083	0.594192	0.561863	-1.85825	0.0842855
SNRNP70 (6625)	-0.881152	0.384806	0.882661	0.384002	-2.14314	0.0398059	1.78157	0.0843139
FAM181B (220382)	-2.70657	0.0109546	1.99817	0.0545357	-2.04432	0.0494945	1.78322	0.0843447
MPZL1 (9019)	-2.81556	0.00826707	3.44399	0.00161985	-0.260692	0.796	1.78055	0.0844824
KCNS1 (3787)	-0.494214	0.624531	0.521429	0.605658	0.619492	0.539978	-1.78053	0.0844862
BNIP2 (663)	1.81608	0.0790408	-1.9603	0.0590009	1.01729	0.316888	-1.78122	0.0846775
SLC17A1 (6568)	-0.64683	0.522503	1.82772	0.0772308	-1.9995	0.0543845	1.78078	0.0847503
SPARCL1 (8404)	1.22325	0.230455	-1.67246	0.104498	1.80095	0.0814461	-1.78034	0.0848251
CYP2A7 (1549)	-0.294367	0.770379	0.170986	0.865311	-0.989457	0.329863	1.77832	0.0848552
OR2H1 (26716)	0.989611	0.330026	-0.796977	0.431526	1.8606	0.0723105	-1.7799	0.084897
KLHL17 (339451)	-2.01129	0.0527815	1.05872	0.297654	0.610608	0.545772	1.77755	0.0849836
ZC3H8 (84524)	1.87352	0.0704509	-1.52816	0.136613	0.579609	0.566367	-1.7793	0.0849972
YWHAQ (10971)	-0.746374	0.461064	0.325661	0.746869	-1.08297	0.287172	1.77885	0.0850735
LAMP1 (3916)	-1.16172	0.25394	0.968008	0.3403	-0.249225	0.80478	1.77641	0.0851749
VAMP4 (8674)	1.50706	0.141606	-1.79347	0.0823539	1.8072	0.0801408	-1.77569	0.085296
H3F3C (440093)	1.09835	0.280509	-1.16692	0.25214	2.68668	0.011495	-1.77751	0.0852966
UPRT (139596)	2.24038	0.0321378	-1.65964	0.106757	0.271793	0.787527	-1.77541	0.0853428
LCTL (197021)	1.83087	0.0767473	-1.46255	0.153655	1.3512	0.186412	-1.77708	0.0853694
POLR2E (5434)	-2.62125	0.0134533	2.1798	0.0369889	-0.607201	0.548139	1.77687	0.0854049
PRSS33 (260429)	-1.99936	0.0543996	1.94296	0.0611503	0.0903598	0.928583	1.77529	0.0856691
BMS1 (9790)	1.4076	0.16889	-0.741179	0.46399	0.414763	0.681083	-1.77344	0.0856745
PLEKHG4 (25894)	-1.1569	0.269823	1.36184	0.198268	1.97193	0.0721144	-1.87243	0.0857095
CCDC69 (26112)	0.743037	0.463053	-0.646436	0.522754	0.954378	0.347276	-1.7745	0.0858023
INTS3 (65123)	1.94104	0.0613925	-1.14302	0.261782	0.527989	0.601266	-1.77433	0.0858317
CHCHD3 (54927)	0.375467	0.70987	-0.366557	0.716439	1.35514	0.185167	-1.77421	0.0858522
VPS54 (51542)	0.0336454	0.973376	0.317872	0.752714	0.877911	0.386746	-1.77414	0.085864
MCEE (84693)	0.215486	0.8308	0.966811	0.341121	0.946722	0.351102	-1.7741	0.0858704
DLGAP5 (9787)	1.75031	0.0899586	-0.36764	0.71564	0.392703	0.697226	-1.77401	0.0858852
DUSP23 (54935)	-0.570795	0.572125	0.623371	0.537459	-1.192	0.242027	1.77197	0.0859216
MTHFD2L (441024)	-1.34763	0.187543	-0.220286	0.827093	-0.578976	0.566789	1.7734	0.0859877
OR10AG1 (282770)	0.108092	0.916956	0.355648	0.73258	-3.23295	0.0143928	1.99692	0.0860094
BACH2 (60468)	-2.01357	0.0525288	2.21624	0.0339071	-1.20225	0.23809	1.77131	0.0860334
RAB9B (51209)	1.24338	0.222762	-1.00347	0.323161	-0.157296	0.876	-1.77109	0.0860703
ZNF10 (7556)	-1.611	0.117316	0.184955	0.854469	-0.319217	0.751703	1.77288	0.0860759
CD55 (1604)	-1.4018	0.170601	0.241969	0.810348	-0.0367508	0.970912	1.77054	0.0861648
TTLL10 (254173)	-1.43695	0.160748	0.671102	0.507126	-1.38613	0.175598	1.77164	0.0862856
ZADH2 (284273)	1.37966	0.177257	-1.37413	0.178951	0.302069	0.764554	-1.76959	0.0863261
NR2F2 (7026)	0.838399	0.408026	-0.418818	0.678147	-0.63845	0.527724	-1.76897	0.0864313
TSC22D4 (81628)	-0.955855	0.346311	2.1499	0.0392241	-1.82041	0.0780611	1.76864	0.0864868
LARP1 (23367)	0.542127	0.591607	0.381407	0.705503	0.648969	0.521138	-1.77008	0.0865492
PPP1CA (5499)	-0.893117	0.378462	1.24005	0.223975	-1.71658	0.0957228	1.76801	0.0865939
ENTPD7 (57089)	1.81648	0.0789785	-0.846218	0.403916	0.803596	0.42775	-1.76979	0.0865986
TRADD (8717)	-0.390795	0.698539	0.422804	0.675266	-1.13019	0.266798	1.76704	0.0867584
SPDYE2B&SPDYE2&SPDYE6 (100310812&441273&729597)	-0.565847	0.589168	1.16031	0.28396	-1.60348	0.152863	1.99097	0.0867676
DIDO1 (11083)	2.00687	0.0532743	-1.58	0.123943	0.279772	0.781453	-1.76676	0.0868061
PCDHGA7 (56108)	-1.02211	0.340746	-0.0773846	0.940483	-0.678098	0.519488	1.99049	0.0868282
GPR12 (2835)	-3.12634	0.00375227	3.22421	0.00290596	-1.48719	0.146754	1.76656	0.0868404
ACY3 (91703)	-2.15794	0.038794	3.0366	0.00481905	-0.772971	0.445394	1.76832	0.086848
SCAMP1 (9522)	-1.05454	0.299787	1.08993	0.284143	-1.98144	0.0564703	1.76804	0.0868959
TRIP10 (9322)	-0.434473	0.666861	1.46156	0.153613	0.231683	0.81826	-1.7661	0.0869196
GNA11 (2767)	0.745373	0.461487	-0.491035	0.626753	1.33641	0.190841	-1.76578	0.0869745
KCNJ18 (100134444)	-0.0825654	0.934711	0.296066	0.769093	-2.34363	0.0254719	1.76569	0.0869889
SCPEP1 (59342)	0.073922	0.941547	1.13606	0.264639	1.32207	0.195818	-1.76724	0.0870328
NUP85 (79902)	1.15347	0.257535	-0.939866	0.354553	2.44615	0.0203116	-1.76704	0.0870663
PCNX4 (64430)	-2.07285	0.0463209	2.12901	0.0410466	-0.32268	0.749037	1.76474	0.087152
CTSH (1512)	0.972035	0.338557	-0.476915	0.636767	-0.246921	0.806597	-1.76629	0.0871943
SORCS2 (57537)	0.182538	0.856312	-0.306592	0.76114	1.06349	0.295519	-1.76351	0.0873624
LOC107984289 (107984289)	1.63056	0.112789	-1.50404	0.142379	-0.741671	0.463695	-1.76337	0.087386
C11orf24 (53838)	-1.04979	0.301678	-0.0338984	0.973169	-1.36839	0.180722	1.76278	0.0874872
PRSS23 (11098)	1.30827	0.200102	-1.28072	0.209498	1.56778	0.126769	-1.76259	0.0875205
CALD1 (800)	0.419981	0.677306	0.622602	0.537958	2.50371	0.0175835	-1.76232	0.087566
RABGGTB (5876)	3.26287	0.00262478	-3.10971	0.00391766	0.488425	0.628579	-1.76199	0.087622
NPTN (27020)	-1.06944	0.293126	0.37721	0.708588	-0.663893	0.511667	1.76334	0.0876985
MAGEB5 (347541)	1.303	0.217022	-1.89091	0.0830196	-1.54661	0.147914	1.85895	0.0877207
PLA1A (51365)	0.333135	0.741275	0.160962	0.873168	0.783846	0.439079	-1.76304	0.0877501
CHADL (150356)	-0.965156	0.366618	0.861695	0.417393	-3.72153	0.00744111	1.98327	0.0877583
SALL2 (6297)	1.45516	0.155367	-0.43048	0.669732	0.228772	0.820502	-1.76046	0.0878851
CLEC4G (339390)	-3.79198	0.000648942	2.65253	0.0124814	-0.671005	0.507187	1.76222	0.087891
CHD1 (1105)	-2.0137	0.0525143	0.297085	0.768321	0.429287	0.670591	1.76015	0.0879392
CLDN8 (9073)	1.08016	0.288146	-1.37142	0.179784	0.877866	0.38656	-1.75987	0.0879884
ARMCX5-GPRASP2 (100528062)	2.78952	0.0144757	-1.47153	0.163267	1.36831	0.192773	-1.83348	0.0880764
MAGOHB (55110)	-1.38667	0.175126	0.819653	0.418477	-0.346111	0.731525	1.7587	0.0881903
NDUFA5 (4698)	1.43339	0.161757	0.058952	0.953369	0.492637	0.625741	-1.76033	0.0882171
EFNB2 (1948)	1.6902	0.100711	-0.955906	0.346286	0.720463	0.47647	-1.75792	0.0883252
LOC105370892&LOC105374686&LOC107985088&KIAA0753 (105370892&105374686&107985088&9851)	0.92883	0.371284	0.167753	0.869572	1.93737	0.0765935	-1.85481	0.0883468
FGF5 (2250)	0.111654	0.911818	2.06684	0.0471874	-0.192487	0.848616	-1.75941	0.0883755
HIP1R (9026)	-0.27735	0.783352	1.93621	0.0620058	0.413364	0.682186	-1.75822	0.08858
KCNK3 (3777)	-0.567783	0.574145	0.794395	0.432818	1.28934	0.206522	-1.75627	0.0886102
AKR7A2 (8574)	1.91452	0.064531	-0.642877	0.524884	0.160724	0.873321	-1.75627	0.0886104
CD300A (11314)	1.53389	0.145877	1.12281	0.279167	1.02524	0.321502	-1.82066	0.0886655
NTM (50863)	-0.522177	0.609711	0.762501	0.458416	2.16625	0.0480388	-1.82953	0.088694
E2F4 (1874)	-0.148242	0.883082	0.19404	0.847371	0.413371	0.682092	1.75547	0.0887483
CCDC154 (645811)	-0.0200393	0.984571	0.907141	0.394487	-2.77269	0.0275869	1.9755	0.0887689
MYC (4609)	1.72047	0.0950052	-1.6701	0.104654	0.372074	0.71229	-1.7553	0.088779
DMWD (1762)	-1.04504	0.313715	0.193212	0.849568	-0.0398582	0.968769	1.8281	0.088919
PLEK (5341)	0.354453	0.725399	-1.02691	0.312408	1.55505	0.130086	-1.75577	0.0890059
PDE6B (5158)	0.526712	0.602026	-1.039	0.30659	-0.809886	0.423987	1.75322	0.0891401
THBS4 (7060)	-1.23734	0.22525	1.11075	0.275216	-1.42973	0.162797	1.75472	0.0891879
ACTN2 (88)	-0.436774	0.665303	-0.144558	0.885996	-0.789707	0.435698	1.7535	0.0893996
MYO1C (4641)	0.623363	0.537606	-0.89792	0.37615	0.718403	0.477889	-1.75329	0.0894365
OR11H12&OR11H2&OR11H1 (440153&79334&81061)	-1.17492	0.248975	0.374752	0.710396	-0.407072	0.686752	1.75292	0.0895013
ACOX1 (51)	-0.971186	0.33874	1.20703	0.236269	-0.278915	0.782105	1.75104	0.0895204
ESF1 (51575)	2.07303	0.0465698	-1.81079	0.0798758	1.69265	0.100551	-1.7526	0.0895568
CCDC73 (493860)	2.20495	0.0350059	-3.36677	0.00204348	0.364573	0.717906	-1.75254	0.0895683
SLC16A8 (23539)	-1.37037	0.180416	0.576294	0.568578	-1.21366	0.234042	1.75232	0.0896068
COL3A1 (1281)	-0.701184	0.488256	-0.532253	0.598227	-0.802611	0.428121	1.7504	0.0896339
ZNF648 (127665)	-1.06697	0.294225	1.09482	0.282029	0.773363	0.445165	-1.75215	0.0896354
CMC4 (100272147)	2.50896	0.0173675	-2.69785	0.0110445	0.9232	0.362812	-1.75027	0.0896553
FAT2 (2196)	-1.32771	0.193968	1.95006	0.0602618	-2.8639	0.00744314	1.75169	0.0897161
TMPRSS6 (164656)	-1.8649	0.0716864	-0.202418	0.840913	-1.08703	0.285406	1.75157	0.0897367
DET1 (55070)	-1.42422	0.179865	2.79968	0.0160537	1.76341	0.103252	-1.84427	0.0899604
BCS1L (617)	-0.743198	0.462784	0.746455	0.460842	1.835	0.0758165	-1.7484	0.0899831
EMCN (51705)	-0.00439585	0.996521	-1.27126	0.213091	-0.812077	0.42294	1.75009	0.0899967
ISG15 (9636)	-0.58816	0.560553	0.370251	0.713635	0.467693	0.643174	-1.74825	0.0900111
CRAT (1384)	1.85938	0.0721888	-1.42836	0.162878	1.74444	0.0906823	-1.74824	0.0900117
PRKG2 (5593)	0.518523	0.610409	0.787772	0.441081	1.27282	0.219276	-1.79165	0.0900178
PHKB (5257)	-1.10166	0.278825	1.04153	0.305433	-1.38987	0.174162	1.74819	0.0900214
PAK1 (5058)	0.960816	0.343849	-1.73193	0.0929168	1.775	0.0854108	-1.74796	0.0900618
HIST1H2AL (8332)	-1.04188	0.305523	0.153891	0.878693	-1.04516	0.30403	1.74901	0.0901859
ADAM23 (8745)	-2.35635	0.0247439	3.62102	0.00100213	-1.68004	0.102689	1.74684	0.0902589
TFAM (7019)	0.539733	0.593117	-0.474097	0.63865	1.56776	0.126773	-1.74674	0.0902764
ADAMTS15 (170689)	1.23093	0.227608	-0.94836	0.350281	1.58202	0.123795	-1.74807	0.0903509
LPIN2 (9663)	-1.55714	0.163394	0.811424	0.443834	-2.30309	0.0547413	1.96307	0.0904095
ESPNP (284729)	0.286371	0.77644	0.25472	0.800569	2.00356	0.0536462	-1.74496	0.0905894
YIF1A (10897)	-1.08312	0.314646	0.130051	0.900185	-1.64793	0.143357	1.95908	0.0909435
OLIG3 (167826)	0.416977	0.679479	1.61235	0.116707	1.12315	0.269731	-1.74281	0.0909712
PALM2-AKAP2 (445815)	-2.45876	0.0197268	0.462202	0.647164	-1.27727	0.210989	1.74445	0.0909897
ZNF627 (199692)	-2.12319	0.0418252	1.24393	0.222851	-1.69626	0.0998589	1.74439	0.0910001
TAL2 (6887)	-0.17154	0.864879	0.737463	0.466215	0.841016	0.40658	-1.74251	0.0910233
L3HYPDH (112849)	0.526766	0.602105	-0.672753	0.506089	3.57575	0.00116891	-1.74403	0.0910643
GSC (145258)	0.814178	0.421561	-0.261349	0.795498	1.3157	0.197623	-1.74194	0.0911248
SPTBN5 (51332)	1.94287	0.0611624	-2.06904	0.0469669	0.412163	0.683057	-1.74292	0.0912614
RAC2 (5880)	-1.23493	0.225847	1.67784	0.10312	-0.370246	0.713639	1.74085	0.091319
CDK5R2 (8941)	-2.59325	0.0143822	1.80487	0.0808168	-0.192942	0.848263	1.74259	0.0913197
LINC00161 (118421)	2.27716	0.0298299	-2.31055	0.0276787	0.773093	0.445323	-1.7423	0.0913704
MRM2 (29960)	0.874958	0.393122	-1.9973	0.0611385	-0.675251	0.508099	1.78343	0.091387
CAVIN1 (284119)	0.322764	0.749041	0.967504	0.34078	2.80123	0.00869169	-1.74217	0.0913942
SLC22A9 (114571)	-2.1487	0.0395803	1.62488	0.114313	-0.522595	0.604971	1.74109	0.0915861
CLEC11A (6320)	-0.993596	0.328112	2.26645	0.0305512	-1.38152	0.176996	1.74075	0.0916452
ADAD1 (132612)	-0.0594895	0.952944	0.477105	0.636634	1.04023	0.306281	-1.74071	0.0916524
ADAMTS8 (11095)	0.338085	0.737578	0.592828	0.557597	1.28743	0.207474	-1.74061	0.0916702
PTGS2 (5743)	-0.714315	0.480211	-0.903251	0.373142	-2.11206	0.0425793	1.73859	0.0917211
CUEDC2 (79004)	-1.62347	0.114616	0.196027	0.845868	-0.341246	0.735221	1.74019	0.0917466
TRIM6 (117854)	-0.551452	0.585277	0.26795	0.790513	0.193858	0.847552	1.7395	0.0918688
TACR3 (6870)	-0.941512	0.353496	-0.409269	0.685069	-1.11703	0.272299	1.7377	0.0918797
SLC39A1 (27173)	0.786077	0.437605	-1.21056	0.23493	0.374749	0.710319	-1.73731	0.0919506
LGALSL (29094)	0.348834	0.732799	-0.898472	0.385273	-0.338881	0.740111	1.81883	0.092039
FCMR (9214)	1.26965	0.213364	0.345022	0.732335	-0.283337	0.778744	-1.73675	0.092051
LINC02210-CRHR1&CRHR1 (104909134&1394)	0.170809	0.865484	0.074147	0.94137	1.21505	0.233521	-1.73847	0.0920535
GOLGA6A (342096)	1.06856	0.293519	-0.314858	0.754979	1.00188	0.324158	-1.73813	0.092113
AP1G1 (164)	1.79307	0.0827243	-0.469427	0.642049	1.56693	0.127284	-1.73791	0.0921525
KLHL25 (64410)	-2.43728	0.020537	0.552587	0.584386	-0.255802	0.799741	1.73617	0.0921535
ARHGEF28 (64283)	0.865712	0.39804	-1.5757	0.132508	1.97574	0.0637185	-1.77828	0.0922539
HTRA1 (5654)	-1.46489	0.15302	0.892921	0.378779	-1.24213	0.223505	1.73722	0.0922764
DCTPP1 (79077)	0.0903185	0.930564	0.347666	0.738311	-2.97294	0.020721	1.94916	0.0922818
HPGD (3248)	1.91551	0.0644004	-2.11272	0.0425189	-0.03203	0.974647	-1.73538	0.0922954
PIH1D2 (120379)	-1.34852	0.187263	-0.0227229	0.982017	-0.805961	0.426405	1.73695	0.092324
SEMA5A (9037)	0.740966	0.464117	0.0959296	0.924175	1.34543	0.187943	-1.73512	0.0923435
FBXL2 (25827)	-1.39988	0.17117	0.687155	0.496935	-0.137579	0.891435	1.73479	0.0924027
SLC35A5 (55032)	0.824853	0.415757	-0.53558	0.596071	0.303848	0.763274	-1.73635	0.0924318
THOC1 (9984)	-4.68943	5.22108e-05	3.1833	0.00330508	-2.37222	0.0240706	1.73538	0.0926059
RBM11 (54033)	1.36177	0.182783	-1.71632	0.0957702	-2.04018	0.049657	1.7336	0.0926159
SSC4D (136853)	-2.29702	0.0285325	2.28656	0.0292096	-2.12634	0.0415413	1.73496	0.0926824
IFITM2 (10581)	0.16169	0.872599	-1.13032	0.267013	-2.4982	0.017996	1.73479	0.0927113
HSPA7 (3311)	-1.11419	0.301988	3.06697	0.0181447	-1.01191	0.345271	1.94575	0.0927463
MRPS34 (65993)	0.63215	0.547372	-0.444576	0.670047	2.33301	0.0523812	-1.94529	0.0928096
JDP2 (122953)	-0.275131	0.785041	0.777686	0.442649	-0.138249	0.890938	1.73333	0.092974
TECR (9524)	-0.148208	0.886358	1.68428	0.136	-1.54853	0.165423	1.94408	0.0929742
ARFGAP1 (55738)	-1.23107	0.227269	0.820228	0.418154	-1.81065	0.0795935	1.7315	0.0929948
DHX16 (8449)	-1.64152	0.110482	0.609252	0.546659	-0.462756	0.646671	1.73138	0.093017
FCHSD2 (9873)	-1.1861	0.244316	0.602798	0.550891	-2.66757	0.0118882	1.73137	0.0930189
ATP11B (23200)	1.56729	0.126883	-2.38852	0.0229858	1.07044	0.292428	-1.73133	0.0930245
MIA-RAB4B (100529262)	0.748016	0.459913	0.0547875	0.956648	1.00276	0.323502	-1.73128	0.0930348
POP1 (10940)	-2.0002	0.0543047	1.93863	0.0616976	-1.7372	0.0922795	1.73281	0.0930686
ANKRD20A9P (284232)	0.157314	0.875986	0.823244	0.416462	0.302217	0.764443	1.73098	0.0930878
COA4 (51287)	-1.83283	0.0764488	0.850551	0.401541	-0.410971	0.683921	1.73263	0.0931004
ITGB1 (3688)	2.89453	0.00678621	-3.05829	0.00447383	0.244232	0.80861	-1.73071	0.0931374
ZNF277 (11179)	0.611984	0.545011	-0.854607	0.399325	-0.602533	0.551202	-1.73219	0.0931801
RPL27A (6157)	0.868957	0.391549	-1.29308	0.205538	-0.0203507	0.983894	-1.73215	0.0931867
GGA2 (23062)	-2.35903	0.0245925	2.15984	0.0383832	-0.688253	0.496253	1.7304	0.0931934
EMX1 (2016)	-2.40754	0.0220007	2.50213	0.0176491	-2.02961	0.0507804	1.73027	0.0932175
VRK1 (7443)	-1.15372	0.257158	0.807295	0.425457	0.374618	0.710416	1.73011	0.0932458
AKR1B10 (57016)	0.126787	0.899902	-0.39548	0.695113	-1.92664	0.0629451	1.72916	0.0934175
PTEN (5728)	-1.76776	0.0866362	1.46154	0.153618	-0.714459	0.480123	1.72908	0.0934327
MS4A8 (83661)	-0.950555	0.348955	0.74806	0.459887	-0.656038	0.51649	1.72849	0.0935401
RAB15 (376267)	0.550828	0.585577	-0.47392	0.638774	1.43792	0.160166	-1.72849	0.0935404
CEP295 (85459)	-0.564726	0.58989	0.184425	0.858909	-2.645	0.0331819	1.93985	0.0935557
CLEC4A (50856)	-1.88722	0.0685247	1.49244	0.145692	0.0602451	0.952347	1.72883	0.0937887
ACAT1 (38)	-1.33477	0.191372	1.40244	0.170411	-0.00576617	0.995435	1.72684	0.09384
KLK6 (5653)	-3.80893	0.000619436	2.7603	0.00961037	0.0197655	0.984357	1.72813	0.0939153
UBE3C (9690)	-2.05256	0.0483694	0.686807	0.497152	-0.620092	0.539588	1.72624	0.093949
IL18R1 (8809)	-2.34074	0.0256398	1.10124	0.279007	-1.46944	0.151477	1.72594	0.0940028
IL20 (50604)	1.83239	0.0765156	-1.96629	0.0582746	0.840196	0.407232	-1.72753	0.094024
SFTPD (6441)	-1.93708	0.0616061	1.49721	0.144138	-1.08667	0.285301	1.7257	0.0940464
ZNF330 (27309)	-0.992532	0.328622	-0.0722324	0.942881	-1.94175	0.0613034	1.72735	0.0940571
DMXL1 (1657)	-1.11071	0.274971	0.199267	0.843315	-0.799516	0.429887	1.72563	0.0940608
SULT1C3 (442038)	0.935842	0.365218	1.69659	0.111886	1.46664	0.164574	-1.79585	0.0941249
CPT1B (1375)	-0.338502	0.737267	0.904194	0.372866	-0.994578	0.327642	1.72653	0.0942068
LOC100996415 (100996415)	-2.64155	0.0333483	2.93403	0.0218984	-0.919825	0.388263	1.93489	0.0942411
ASF1A (25842)	-1.667	0.105274	1.92684	0.0629197	-0.715675	0.479382	1.72455	0.0942565
ADIPOR1 (51094)	-1.43735	0.160324	0.77292	0.445242	-3.08886	0.0041347	1.72443	0.0942794
PITPNB (23760)	-0.0186456	0.985243	-0.597981	0.554197	0.816957	0.420188	1.72558	0.0943804
LRP2 (4036)	1.70618	0.0976629	-1.02664	0.312287	2.13498	0.0405178	-1.72335	0.094476
CCDC84 (338657)	0.100535	0.920567	-0.345812	0.73182	-1.10542	0.277484	1.72505	0.0944762
CLYBL (171425)	-0.520045	0.606726	0.938857	0.355062	2.78811	0.00897695	-1.72493	0.0944991
RNF219 (79596)	1.52753	0.136456	-2.20273	0.0349344	1.25546	0.218401	-1.72209	0.0947069
KLHL6 (89857)	0.741476	0.470661	-3.07807	0.00818099	-1.47161	0.163245	1.79233	0.0947094
PLSCR4 (57088)	0.290873	0.773086	-1.02741	0.312177	1.30973	0.19991	-1.72311	0.0948309
G3BP1 (10146)	-1.54851	0.131334	3.0253	0.00486924	-0.843401	0.405265	1.72135	0.0948431
TRIM47 (91107)	0.299682	0.76642	-0.601839	0.551658	3.2846	0.00253753	-1.72297	0.0948565
CAMK4 (814)	0.455112	0.652101	-1.4325	0.161697	1.39607	0.172304	-1.72119	0.0948731
PDGFRL (5157)	-0.651919	0.525012	1.17848	0.258249	0.841221	0.414362	-1.79109	0.0949162
LONRF3 (79836)	2.17946	0.0367693	-0.000988788	0.999217	1.96884	0.0576836	-1.72071	0.0949607
SERPINA10 (51156)	2.28798	0.0288911	-0.90817	0.370578	1.04879	0.30213	-1.72065	0.0949719
METTL21C (196541)	-0.507266	0.615558	1.20793	0.236208	1.0086	0.320977	-1.72165	0.0950989
TLR5 (7100)	3.25182	0.00270232	-3.60929	0.0010348	0.077848	0.938434	-1.71967	0.0951524
SPATA13 (221178)	-0.708597	0.490206	0.594288	0.561801	2.52447	0.0242895	-1.78933	0.0952101
RBKS (64080)	-0.365118	0.717426	-1.03368	0.309035	-0.752122	0.457475	1.71894	0.0952865
OAS1 (4938)	-0.250828	0.803551	0.604682	0.549654	1.46719	0.152085	-1.71836	0.0953943
MCM3 (4172)	1.03082	0.310353	0.135062	0.893409	0.0912852	0.927835	-1.71826	0.0954121
TNFRSF10C (8794)	-1.56775	0.127091	1.50578	0.142246	0.367211	0.715957	1.71978	0.0954436
RABEP2 (79874)	-0.596599	0.555107	0.302541	0.764261	-3.70256	0.000828727	1.71965	0.0954673
OR6W1P (89883)	0.0836683	0.933858	0.749967	0.458929	0.778796	0.442005	-1.71935	0.0955215
EOGT (285203)	-0.970849	0.339138	1.63185	0.11283	-2.1733	0.0375176	1.71919	0.0955513
SOHLH1 (402381)	-1.91893	0.0639495	2.43091	0.0208429	-0.650899	0.519759	1.71747	0.0955581
ASMTL (8623)	0.159197	0.874547	0.446957	0.658013	1.92505	0.0634417	-1.71877	0.0956294
GOLGA8DP&GOLGA8EP&GOLGA8CP (100132979&390535&729786)	-0.604425	0.54996	0.235212	0.815591	-0.637486	0.528489	1.71776	0.0958151
RANBP1 (5902)	-1.91513	0.0647412	1.18786	0.243912	-1.8161	0.0790378	1.71739	0.0958833
H3F3B (3021)	-1.54666	0.132095	1.182	0.246195	-2.47649	0.0189306	1.71727	0.0959067
LOC105369252 (105369252)	-0.20604	0.838065	-0.277699	0.78303	-1.05566	0.299029	1.71557	0.0959106
GATA3 (2625)	0.698615	0.489839	0.577794	0.567447	0.609965	0.546193	-1.71502	0.0960118
CSRP3 (8048)	2.77818	0.00919848	-2.17838	0.0371039	1.55872	0.129215	-1.71646	0.096056
TMEM55B (90809)	-0.218176	0.83068	0.234233	0.818452	0.287095	0.778565	-1.79401	0.0960912
ZNF76 (7629)	-1.31285	0.198573	0.793422	0.433376	0.291511	0.772542	1.71454	0.0961011
RGN (9104)	-0.248406	0.805458	0.304674	0.76265	1.82243	0.078049	-1.7159	0.0961603
PFKFB1 (5207)	-1.967	0.0579044	1.24856	0.220885	-1.46054	0.153891	1.71379	0.096241
GABARAP (11337)	-2.15578	0.0387251	2.99457	0.00526713	-1.20726	0.236179	1.71368	0.0962606
WFDC13 (164237)	1.16405	0.253286	-1.57594	0.12519	1.61437	0.116581	-1.71519	0.096292
LVRN (206338)	-0.326791	0.746023	0.0112734	0.991078	1.70951	0.0973512	-1.71505	0.0963172
PSMA3 (5684)	0.606219	0.548646	-1.0307	0.310409	-1.61501	0.116128	1.71269	0.096444
GPX4 (2879)	0.807604	0.425281	-0.597167	0.554598	1.99119	0.0550546	-1.71257	0.0964663
MRPL38 (64978)	-0.329687	0.743785	0.506341	0.616088	2.03889	0.0497934	-1.71236	0.0965058
OR2J1 (442185)	0.46785	0.643164	0.846782	0.403607	0.524057	0.603966	-1.71398	0.0965162
OSBPL10 (114884)	-0.579073	0.566724	-0.188121	0.852008	-3.18018	0.00333194	1.71394	0.0965234
SIX3 (6496)	-1.04429	0.304174	-0.103798	0.917977	-0.551176	0.585341	1.71197	0.0965794
MTO1 (25821)	-1.90537	0.0657506	1.85609	0.0726697	-1.7747	0.0854618	1.7113	0.0967047
ABHD13 (84945)	1.05256	0.300426	-1.99278	0.0548725	0.962776	0.342879	-1.71067	0.0968224
TRAF3IP2 (10758)	0.199709	0.847386	-1.19476	0.271088	1.7906	0.116476	-1.91521	0.0970118
CYP4V2 (285440)	2.22003	0.0336231	-2.5449	0.0159536	1.26281	0.215783	-1.70907	0.0971211
C5orf22 (55322)	0.191443	0.849427	2.14972	0.0394929	2.42325	0.0214141	-1.7107	0.0971274
APOPT1 (84334)	0.804593	0.447515	-0.333339	0.74864	-2.00864	0.0845352	1.91396	0.0971897
TPD52L1 (7164)	-1.68606	0.101825	1.33335	0.192133	-1.48316	0.148128	1.71027	0.097208
FCGRT (2217)	0.142733	0.887396	0.515835	0.609515	2.47242	0.0189225	-1.70844	0.0972398
IMPA2 (3613)	-0.834229	0.410534	0.49726	0.622515	-1.21674	0.232887	1.70994	0.0972706
PIWIL3 (440822)	-2.34018	0.0258882	1.23487	0.226156	0.0504707	0.960071	1.70952	0.0973482
MAGEA2B&MAGEA2 (266740&4101)	0.329446	0.743965	0.726094	0.473059	0.179987	0.858298	-1.70781	0.0973581
SCOC (60592)	-2.70074	0.0111106	1.8885	0.0683479	-1.25706	0.218121	1.70946	0.0973598
PRSS38 (339501)	0.361914	0.719871	0.69805	0.490349	0.248642	0.805278	-1.70937	0.0973771
LCOR (84458)	-0.523736	0.604186	0.0967663	0.923535	1.0036	0.323344	-1.70933	0.0973848
KCNB2 (9312)	-0.3428	0.733991	2.20305	0.0349096	-0.490145	0.627375	-1.70732	0.0974502
HNRNPR (10236)	-2.65616	0.0122211	2.31061	0.0274533	-1.22699	0.228776	1.70702	0.0975058
PACS2 (23241)	1.55894	0.129162	-1.74338	0.0911791	1.57199	0.126105	-1.70783	0.0976656
ACTN1 (87)	-0.224844	0.823576	-0.333179	0.741242	-1.87728	0.0699177	1.70778	0.0976755
PA2G4P4 (647033)	1.39525	0.179918	-1.43788	0.167627	1.75488	0.0962859	-1.74675	0.0977216
SPPL2C (162540)	-0.887857	0.381455	0.34148	0.735046	-0.35349	0.726114	1.70733	0.0977588
TOX (9760)	-1.30843	0.200346	1.09267	0.282959	-1.26072	0.216816	1.70669	0.0978792
SMCO2 (341346)	-1.04363	0.331353	2.00605	0.0848589	-1.52492	0.171106	1.9079	0.0980604
IL17B (27190)	-0.695562	0.491885	0.307104	0.760818	-0.946371	0.351278	1.70563	0.0980784
MAP3K11 (4296)	-1.25368	0.21904	-0.101627	0.919686	-2.24005	0.0321612	1.70388	0.0980971
AAR2 (25980)	0.988812	0.330411	-0.397665	0.693602	1.03102	0.310509	-1.70546	0.0981117
TOB1 (10140)	1.69861	0.0994094	-1.52235	0.138058	1.20729	0.236453	-1.70521	0.098159
PRUNE2 (158471)	-1.29353	0.205383	1.06411	0.295499	0.563949	0.576846	1.70504	0.0981907
GUCD1 (83606)	-1.19078	0.242779	0.902515	0.373743	-0.721891	0.475772	1.70468	0.0982585
R3HDM1 (23518)	-0.416002	0.680275	0.971789	0.338678	-2.30739	0.0278758	1.70429	0.0983328
EXOC3L1 (283849)	-1.7554	0.0890696	0.4352	0.666432	-0.589794	0.559603	1.70417	0.098355
COL22A1 (169044)	-0.270215	0.791586	-0.334185	0.744008	0.933644	0.368894	-1.79172	0.0984095
APLNR (187)	-0.333164	0.741183	-0.148619	0.882787	-0.813721	0.421819	1.70181	0.098489
FGF22 (27006)	0.985574	0.331972	0.125999	0.900546	1.29872	0.203618	-1.70306	0.0985635
KBTBD2 (25948)	3.37149	0.00196726	-3.2067	0.00304259	0.855491	0.39864	-1.70117	0.0986111
DMRTB1 (63948)	-1.79746	0.0820101	1.51792	0.139168	-2.52045	0.017082	1.70234	0.0987009
RALBP1 (10928)	2.08521	0.0451109	-0.971048	0.338807	-0.223358	0.824677	-1.70034	0.0987682
IMPDH1 (3614)	0.241868	0.810426	-0.602217	0.551273	2.49196	0.018076	-1.69952	0.0989234
RSPRY1 (89970)	-0.385669	0.702375	0.251589	0.803019	-0.424023	0.674477	1.70105	0.0989449
ARIH2 (10425)	1.82874	0.0767729	-0.673053	0.505745	-0.386703	0.701536	-1.6994	0.0989473
CLEC12A-AS1 (400002)	-1.96279	0.0586988	0.460053	0.648689	-0.631551	0.53231	1.70098	0.0989593
PPIE (10450)	-0.514222	0.61063	0.481207	0.633644	-1.29178	0.205685	1.6991	0.0990045
TMEM256 (254863)	-0.228683	0.825653	1.25574	0.2495	-1.39527	0.205602	1.90137	0.0990056
PTPRG (5793)	-3.89906	0.000464681	2.15096	0.0391338	-1.03813	0.306989	1.699	0.0990225
C4orf45 (152940)	1.21211	0.234629	-0.886798	0.382016	0.237671	0.8137	-1.70043	0.099063
EIF2B5 (8893)	-1.95245	0.0599657	2.57309	0.0150873	-1.62926	0.11338	1.70012	0.0991212
YWHAE (7531)	-0.0822503	0.93496	0.52652	0.602158	3.06578	0.00438832	-1.69827	0.0991611
LY6H (4062)	0.33689	0.73847	-0.780766	0.440862	0.650585	0.520107	-1.69968	0.0992051
C6orf52 (347744)	-0.871197	0.412526	-0.625166	0.551689	-3.11882	0.0168716	1.89997	0.0992105
MAGEA9 (4108)	-0.896091	0.376896	-0.155061	0.877747	-0.703042	0.487113	1.69776	0.0992588
HS3ST3B1 (9953)	-2.68751	0.0113261	1.75153	0.0894355	-0.558002	0.580726	1.69756	0.0992978
DIO1 (1733)	-0.612949	0.544381	-0.274126	0.785806	-1.44848	0.157523	1.69918	0.0993008
CDRT4 (284040)	-0.040544	0.967919	-0.675915	0.504106	-0.703784	0.486821	1.6991	0.0993157
EVI5 (7813)	1.26156	0.216517	-0.71496	0.479984	1.33744	0.190811	-1.69879	0.0993757
TFEC (22797)	0.348204	0.729967	-0.49083	0.626896	0.780223	0.440993	-1.69707	0.0993907
GPATCH4 (54865)	-2.11552	0.0425212	1.52719	0.136853	-1.00401	0.323148	1.69847	0.0994352
PTCH2 (8643)	-1.56263	0.128292	0.532268	0.598335	-0.485774	0.630543	1.69828	0.0994714
PAPOLG (64895)	0.957322	0.345582	-0.0626632	0.950425	0.208744	0.835971	-1.69648	0.0995044
SIRPD (128646)	0.622227	0.538201	0.484707	0.631186	1.23307	0.226532	-1.69639	0.0995206
TVP23C-CDRT4 (100533496)	-1.01284	0.318979	-0.134222	0.894095	-1.47778	0.149555	1.69774	0.0995748
ZNF483 (158399)	-0.0418304	0.966902	-0.856809	0.398125	-0.796675	0.431699	1.69756	0.0996099
EDC3 (80153)	-2.29906	0.0550675	0.120895	0.907171	-1.07656	0.317372	1.89659	0.0997054
TAF15 (8148)	-3.46113	0.0015468	3.03867	0.00470521	0.151163	0.880796	1.69526	0.0997368
IMP4 (92856)	-1.13722	0.264159	2.04363	0.0495671	-1.29475	0.204967	1.69689	0.0997376
H3F3A (3020)	1.32098	0.195877	-1.40601	0.169356	-0.125562	0.900864	-1.69444	0.099895
CLDN6 (9074)	-0.528836	0.600569	0.932504	0.358059	-0.898204	0.375786	1.69413	0.0999534
ZBED5 (58486)	-1.29196	0.20592	1.00032	0.324899	-0.976227	0.336509	1.69476	0.100145
TMEM259 (91304)	0.323447	0.748529	0.74105	0.46424	1.00224	0.323988	-1.69386	0.100319
EIF3G (8666)	0.721194	0.476027	0.0978956	0.922626	0.582888	0.564054	-1.69219	0.100326
RUSC1 (23623)	-0.436282	0.675771	0.0268863	0.979301	-2.06823	0.0774188	1.89207	0.100369
CD180 (4064)	0.0446111	0.964703	-0.765792	0.449592	1.9198	0.0641261	-1.6933	0.100425
SBF2 (81846)	1.49821	0.14388	0.495809	0.623418	0.512951	0.611509	-1.69162	0.100437
FADS3 (3995)	0.417395	0.679266	-1.11565	0.273147	2.59928	0.0141772	-1.6932	0.100445
GGCT (79017)	0.992019	0.328869	-0.431329	0.669214	0.610223	0.546162	-1.69292	0.100499
ISY1-RAB43 (100534599)	2.43807	0.0204994	-2.17777	0.0369057	0.543063	0.590849	-1.69122	0.100514
TM9SF3 (56889)	-1.46443	0.153145	0.725074	0.473844	-1.40278	0.170619	1.69244	0.100591
APOF (319)	-1.53949	0.133831	2.75656	0.00969881	-1.5363	0.134609	1.69168	0.100737
STK16 (8576)	-1.1593	0.25491	0.337588	0.737879	0.213775	0.832079	1.69	0.100748
FASTKD2 (22868)	-1.94003	0.0615206	1.03125	0.310402	-2.1241	0.0417431	1.69156	0.100761
PANK2 (80025)	-0.366382	0.716491	0.258961	0.797324	-1.34566	0.187871	1.68991	0.100767
SOGA3 (387104)	1.2162	0.233087	0.132027	0.895816	0.25311	0.801854	-1.69037	0.100991
MAP4 (4134)	1.12126	0.270787	-1.44517	0.158444	0.132303	0.8956	-1.69018	0.101027
NEDD8-MDP1 (100528064)	0.714295	0.480223	-0.377633	0.708196	1.33436	0.191503	-1.68829	0.101081
QRICH1 (54870)	0.748987	0.459511	0.854888	0.399172	1.54171	0.133292	-1.68956	0.101146
CDK20 (23552)	-1.60597	0.118106	1.62164	0.114693	-1.67407	0.103866	1.6879	0.101156
PCNA (5111)	-1.6157	0.115976	1.23317	0.226496	-0.401891	0.690436	1.68781	0.101172
CNTNAP4 (85445)	1.17858	0.247532	-1.76101	0.0880995	1.95777	0.059311	-1.68872	0.101309
ATPAF2 (91647)	0.992224	0.328771	0.0705703	0.944193	1.60292	0.119093	-1.68855	0.101341
CDC37L1 (55664)	-0.0252472	0.98002	-0.999145	0.32546	-2.76393	0.00952556	1.68834	0.101384
CARD11 (84433)	0.338434	0.737247	0.583136	0.563889	-0.192681	0.848426	1.68624	0.101477
ZSWIM8 (23053)	-1.28113	0.20965	0.726036	0.473263	-1.63208	0.11278	1.68782	0.101483
SLC4A3 (6508)	-1.10726	0.276702	1.41676	0.166525	-0.462881	0.646683	1.68775	0.101497
CASKIN1 (57524)	-0.965021	0.342002	-0.136062	0.892652	0.196147	0.845775	1.68745	0.101556
GRIN2B (2904)	-3.84345	0.000542573	4.17759	0.000212106	-1.74683	0.0902604	1.68561	0.1016
GLRX3 (10539)	-2.35898	0.0245958	1.6808	0.102539	-1.61756	0.115574	1.68524	0.101671
HSF2BP (11077)	0.611777	0.545146	-0.405115	0.688175	0.881107	0.38504	-1.68667	0.101706
RHOXF2B&RHOXF2 (727940&84528)	0.323055	0.748823	0.143386	0.886913	0.506536	0.616065	-1.68637	0.101764
SNHG28 (284677)	-1.4877	0.157548	0.730698	0.476223	-2.02538	0.0610027	1.74241	0.101895
VWA5B1 (127731)	-3.34216	0.0123829	3.63777	0.0083117	-0.705209	0.503463	1.88169	0.101913
ANKRD18DP (348840)	0.990984	0.329366	-1.02581	0.31292	0.444595	0.659701	-1.68501	0.10203
GZMH (2999)	0.0675226	0.946586	0.591678	0.558224	2.07001	0.0466032	-1.68312	0.102084
FER1L6-AS1 (439941)	-0.466499	0.649214	1.58359	0.139272	2.99026	0.0112689	-1.76994	0.102117
C5orf47 (133491)	-1.19462	0.271137	-0.324992	0.754684	-1.74991	0.123609	1.88031	0.102119
MAGEL2 (54551)	-0.660345	0.51391	1.37085	0.180266	2.06723	0.0471479	-1.68449	0.102131
SLC10A7 (84068)	-0.625792	0.536032	1.51924	0.138837	-0.426095	0.672983	1.68415	0.102198
TSSC4 (10078)	-1.87336	0.0704737	0.559959	0.579532	0.0409464	0.967601	1.68397	0.102232
ANKRD16 (54522)	-0.493279	0.625292	-0.315957	0.754153	-0.526838	0.602056	1.6838	0.102265
CLCN7 (1186)	-2.29008	0.0287545	1.50963	0.140949	-2.2139	0.0340826	1.6819	0.102323
CCDC47 (57003)	1.47288	0.161457	1.31891	0.206982	1.03255	0.318178	-1.73958	0.102404
LRRC26 (389816)	-0.0848653	0.933768	-0.145485	0.886743	-0.594492	0.563224	1.76786	0.102476
P4HA2 (8974)	-1.14775	0.259579	1.38188	0.176581	-0.973241	0.337733	1.68108	0.102484
BMP2K (55589)	-2.56576	0.0151824	1.50592	0.141896	-0.472771	0.639585	1.68087	0.102525
FAM3D (131177)	-3.40103	0.0114265	2.98686	0.0203165	-0.486108	0.641739	1.87725	0.10258
SYT12 (91683)	-0.112449	0.911193	0.190604	0.850079	0.249614	0.804533	1.68214	0.10259
PRSS58 (136541)	-1.05245	0.300728	1.84695	0.0743199	-1.37711	0.178341	1.6817	0.102677
ZBTB39 (9880)	0.698487	0.489918	-1.30494	0.20122	0.908298	0.370511	-1.68002	0.102693
ZNF565 (147929)	0.604501	0.54991	-0.297454	0.768104	-0.453698	0.653207	1.68063	0.102886
SUPT5H (6829)	2.42721	0.0210221	-0.646743	0.52241	1.45378	0.155745	-1.67902	0.102888
PXT1 (222659)	1.18346	0.245624	-0.2782	0.782706	0.56677	0.574952	-1.68016	0.102978
CLK4 (57396)	1.51376	0.139902	-1.23413	0.226142	0.555584	0.582359	-1.67846	0.102999
KIAA1324 (57535)	-1.14181	0.275805	-0.685007	0.506356	-2.1154	0.0559915	1.76423	0.103108
RPL8 (6132)	0.876965	0.387252	-1.212	0.234668	0.89319	0.378637	-1.67943	0.10312
PCCB (5096)	-1.48173	0.148506	0.568824	0.573574	-1.7195	0.0954954	1.67885	0.103235
GJA4 (2701)	-1.83401	0.0759672	2.30718	0.027667	-1.29081	0.206017	1.67707	0.103273
DCT (1638)	-0.74137	0.463876	0.432636	0.668181	-0.148676	0.882742	1.6767	0.103345
PIK3C2B (5287)	-1.83534	0.0757643	0.59282	0.557468	-0.231762	0.818198	1.67662	0.103361
FUT9 (10690)	0.926541	0.361323	-1.71919	0.0955518	-1.70474	0.0982463	1.6779	0.103422
TBC1D29 (26083)	-1.25645	0.218341	-0.552854	0.584328	-0.402868	0.68981	1.67768	0.103466
ZSWIM3 (140831)	1.39415	0.205926	-2.2406	0.0600243	0.583038	0.578159	-1.87086	0.103547
GPRC6A (222545)	0.384353	0.703259	-0.315543	0.754398	0.509732	0.613737	-1.67543	0.103597
FAM20B (9917)	-2.91556	0.00643611	2.49378	0.0179989	-1.54082	0.133191	1.67526	0.10363
NCBP2 (22916)	-3.21472	0.00297926	2.11888	0.0419562	-0.519395	0.60706	1.67513	0.103656
[truncated: 15,213 more rows]

## Sheet: D-depmap_sgRNA_effect
	BL1_tvalue	BL1_pvalue	BL2_tvalue	BL2_pvalue	M_tvalue	M_pvalue	LAR_tvalue	LAR_pvalue
BCKDHB_594.	-5.43071	0.000152331	0.983142	0.344945	0.680482	0.509116	-0.308273	0.76316
ANKRD39_51239.	-4.85	0.000398243	0.947311	0.362167	1.18247	0.25992	0.175607	0.863531
GNMT_27232.	-4.66007	0.000550817	1.54215	0.148984	0.563002	0.5838	0.188883	0.853342
TRIP13_9319.	-4.627	0.000583111	1.82635	0.092765	0.606355	0.555576	0.469907	0.646846
HIST1H2BC_8347.	-4.47549	0.000758365	2.48334	0.0287814	1.22589	0.243755	-0.425273	0.678165
HTRA2_27429.	-4.32877	0.000980829	1.03676	0.320286	0.751587	0.466785	0.934187	0.368625
NCKAP5_344148.	-4.27479	0.00107891	0.0962063	0.924945	1.00685	0.333876	0.952369	0.3597
MT1B_4490.	4.24551	0.00113631	-0.548022	0.593725	-0.0366692	0.971352	-1.51855	0.154774
HIST1H2AC_8334.	-4.22001	0.00118888	0.999022	0.337504	2.22347	0.04615	0.120086	0.906402
ADAMTS6_11174.	-4.08206	0.00152039	0.478114	0.641161	-0.520411	0.612244	1.83917	0.0907514
URI1_8725.	-4.05984	0.00158216	0.745189	0.470502	0.315889	0.757513	-0.228479	0.823121
GNAO1_2775.	4.03369	0.00165818	-0.877178	0.397612	-1.32049	0.211304	-0.308672	0.762864
SSR3_6747.	-4.0177	0.00170649	1.26515	0.229834	0.453586	0.658221	0.441938	0.666393
ALDOA_226.	3.93719	0.00197289	-2.66181	0.0207219	-0.702233	0.49593	0.754296	0.465217
CRYBA1_1411.	-3.86581	0.00224487	1.4964	0.160381	-1.15478	0.270657	2.42878	0.0318032
NUP37_79023.	-3.79777	0.0025401	0.808961	0.434284	1.00764	0.333514	0.983998	0.344541
HFE_3077.	-3.78253	0.00261154	1.66696	0.121387	0.875678	0.398395	0.907904	0.3818
PPP2R3A_5523.	-3.76816	0.00268077	1.14779	0.273422	0.396683	0.698566	1.26174	0.231016
MFSD6L_162387.	3.70877	0.00298749	-0.480677	0.63939	-1.04749	0.315515	-0.608475	0.554216
ATP5L_10632.	-3.69485	0.00306449	0.801273	0.438552	0.19575	0.848081	0.290158	0.776648
OR8H3_390152.	3.6683	0.00321695	-0.940612	0.365453	-0.0193669	0.984867	-0.528081	0.607071
GPD1_2819.	3.66162	0.00325653	-1.09449	0.295222	-2.09972	0.0575733	0.36341	0.72262
AKR7A3_22977.	-3.58971	0.00371543	0.383472	0.708077	0.704758	0.494413	-0.0141109	0.988973
TRIM27_5987.	-3.56327	0.00390035	2.33419	0.0377819	1.59739	0.136161	0.0785515	0.938684
SLC37A2_219855.	-3.56071	0.0039187	2.00008	0.0686448	0.543921	0.596457	-0.417842	0.683442
MAP3K6_9064.	-3.55722	0.00394396	1.52543	0.153066	-0.122869	0.904244	0.997488	0.338217
HIST1H3D_8351.	-3.53968	0.00407323	0.964973	0.353603	1.32077	0.211213	-0.415175	0.685341
CNN3_1266.	-3.5025	0.00436175	0.787256	0.446403	1.44322	0.174551	0.0474387	0.962944
FAT1_2195.	-3.48483	0.00450605	2.31105	0.039401	1.20412	0.251756	-0.0988578	0.922883
OR52B4_143496.	3.47712	0.00457054	-2.24869	0.0441012	-1.33398	0.206974	-0.105944	0.917377
SPATA6_54558.	-3.47599	0.00458011	1.73574	0.10819	1.76754	0.102532	0.0254514	0.980113
PARP8_79668.	-3.46658	0.0046603	0.64492	0.531115	0.00602577	0.995291	0.984139	0.344475
ARHGEF4_50649.	-3.46104	0.00470812	0.695072	0.500249	0.021832	0.982941	1.56091	0.144517
FBXL17_64839.	-3.45491	0.00476163	2.1195	0.0555846	0.468865	0.647569	0.465241	0.650089
WARS_7453.	3.4383	0.00490987	-2.57759	0.0242049	-0.368188	0.719146	-0.160462	0.875187
PCDHGB2_56103.	-3.42852	0.00499929	2.16474	0.0512748	1.81852	0.0940159	-0.872702	0.399951
LRRC16A_55604.	-3.41584	0.00511772	0.269863	0.791851	1.25789	0.232358	0.13312	0.896305
MMP9_4318.	-3.38875	0.00538044	0.894814	0.388482	-0.367976	0.7193	0.925861	0.372764
PSG1_5669.	-3.38047	0.00546341	1.02701	0.324674	0.56742	0.58089	0.633245	0.538455
TBC1D28_254272.	3.36046	0.00566932	-1.04552	0.316388	-1.62324	0.130499	-0.30252	0.767435
OST4_100128731.	-3.35981	0.00567622	0.310635	0.761407	-0.1385	0.892142	1.53463	0.150808
KCNIP3_30818.	-3.33975	0.00589087	0.77739	0.451983	0.633629	0.538213	0.832172	0.421564
TMEM185B_79134.	-3.33735	0.00591702	0.786823	0.446647	1.44904	0.17295	-0.0833009	0.934986
USP38_84640.	-3.32281	0.00607853	1.19946	0.253496	1.50219	0.158897	-1.06199	0.309145
HIST1H2BN_8341.	-3.32111	0.00609763	1.42349	0.180071	2.25056	0.0439526	-1.20686	0.250738
MITD1_129531.	-3.317	0.00614421	1.23752	0.239564	2.3064	0.0397345	-0.728748	0.480137
NACA2_342538.	3.3042	0.00629164	-1.70438	0.11404	-1.52035	0.154324	0.60407	0.557045
APC2_10297.	-3.29837	0.00635997	0.768179	0.457232	2.65385	0.0210288	-1.04709	0.315692
ATP5D_513.	-3.29356	0.00641681	1.58971	0.137885	1.58207	0.139619	-1.39324	0.188817
ZNF488_118738.	-3.26094	0.00681678	1.23956	0.238835	-0.507461	0.621028	2.07431	0.0602263
PPP1R21_129285.	-3.24088	0.00707505	3.22451	0.00729325	1.76315	0.103298	-0.823727	0.426163
PFDN6_10471.	-3.22972	0.00722306	0.530382	0.605523	1.68332	0.118126	0.36461	0.721747
TM9SF1_10548.	-3.22834	0.00724154	0.383504	0.708054	-0.289205	0.77736	1.27942	0.224935
AIRE_326.	-3.21827	0.00737819	1.49654	0.160346	-0.313695	0.759139	0.816536	0.430106
HSF4_3299.	3.21359	0.00744247	-0.315973	0.757451	-2.44424	0.0309171	-0.0823721	0.935709
CAMKK2_10645.	3.1982	0.00765804	-2.67933	0.0200617	-0.449833	0.660848	-0.913719	0.378857
MPP4_58538.	-3.19539	0.00769814	1.96507	0.0729835	1.10795	0.289598	-0.793527	0.442879
IL36G_56300.	-3.19473	0.00770752	2.37229	0.035254	-0.0649029	0.94932	1.33696	0.20603
KLHDC4_54758.	3.18434	0.00785769	-1.18463	0.259096	-0.858209	0.407592	-0.175104	0.863918
HIST1H2BD_3017.	-3.18136	0.00790127	1.59353	0.137026	0.905571	0.382986	-0.3176	0.756247
APOM_55937.	-3.17845	0.00794404	1.20527	0.251331	-0.0720444	0.943753	1.46498	0.16863
ENTPD6_955.	-3.16493	0.00814598	0.639331	0.534622	-0.0153235	0.988026	2.03848	0.0641625
HLA.G_3135.	-3.16046	0.00821385	0.395779	0.699214	0.452578	0.658926	0.44293	0.665696
ZNF326_284695.	-3.1588	0.0082392	0.743751	0.47134	0.532224	0.604285	0.105763	0.917518
HIST2H2AB_317772.	-3.15088	0.00836131	0.566553	0.58146	0.294408	0.773477	0.269583	0.792061
PCDHGA9_56107.	-3.14722	0.0084182	1.50304	0.158682	0.909309	0.381088	-0.198917	0.845658
RNF111_54778.	-3.14684	0.00842427	0.593889	0.563614	1.29838	0.218556	0.0282537	0.977924
HLA.DPA1_3113.	-3.14207	0.00849917	1.81326	0.0948639	1.06747	0.306765	0.604957	0.556475
SNX3_8724.	-3.13722	0.008576	2.24862	0.0441065	1.22205	0.24515	0.217315	0.831614
ZKSCAN4_387032.	-3.13389	0.00862931	1.07072	0.305359	0.0699654	0.945374	0.450953	0.660064
SRA1_10011.	-3.12539	0.00876668	1.53502	0.150714	1.00953	0.332643	-0.204955	0.841042
PBX2_5089.	-3.11766	0.00889333	1.00739	0.333627	1.79393	0.0980403	-0.176943	0.862504
ZFHX3_463.	3.1163	0.00891593	-2.16459	0.0512888	-0.522188	0.611044	0.210297	0.836964
SLC9A3R1_9368.	-3.0816	0.00950968	2.91744	0.0129016	1.05888	0.310506	-0.817528	0.429561
PCDHB11_56125.	-3.08157	0.00951006	3.02242	0.0106151	-0.299382	0.769771	0.257262	0.801335
COL9A2_1298.	-3.07352	0.00965347	1.7033	0.114247	-0.113022	0.911882	0.472838	0.644813
POTEG_404785.	-3.06566	0.00979546	1.46959	0.167397	0.452491	0.658987	0.16042	0.875219
BMP6_654.	-3.05714	0.00995187	1.74095	0.107244	2.91137	0.0130478	-0.859455	0.406932
MRM1_79922.	-3.05456	0.00999965	0.726686	0.481354	-0.704793	0.494391	0.910545	0.380462
HIVEP1_3096.	-3.05329	0.0100232	0.905294	0.383126	0.981059	0.34593	-0.00731833	0.994281
PDE7B_27115.	-3.04477	0.0101833	-0.167772	0.869557	1.54782	0.147622	-0.213106	0.834822
XPNPEP1_7511.	-3.04199	0.010236	0.463526	0.651282	0.194042	0.849389	0.0813621	0.936495
MOB3B_79817.	-3.04146	0.0102461	0.795628	0.441703	0.0926008	0.927749	1.55599	0.145679
COL24A1_255631.	-3.03776	0.0103166	2.74081	0.0179046	-0.651546	0.526976	1.31193	0.214087
FAM153A_285596.	-3.03636	0.0103436	3.88109	0.00218357	0.085508	0.933268	-0.278931	0.785047
MOG_4340.	-3.03373	0.0103943	0.845998	0.414106	0.308566	0.762943	0.282492	0.78238
NUDT17_200035.	-3.0306	0.0104549	-0.0646552	0.949513	-0.70981	0.491385	1.16983	0.26478
SSR1_6745.	-3.028	0.0105055	0.860573	0.40634	0.420164	0.681791	0.554696	0.589292
PPFIA1_8500.	-3.0175	0.0107126	2.62776	0.0220667	-0.0469444	0.96333	0.164951	0.871728
MT4_84560.	3.01601	0.0107424	-1.70312	0.114282	-0.952837	0.359472	-0.605843	0.555905
HLA.DOB_3112.	-3.0144	0.0107745	1.07707	0.302625	0.852881	0.410426	0.679131	0.509942
SCGN_10590.	-3.01298	0.0108029	0.945601	0.363004	1.20303	0.252163	0.862636	0.405248
IQCK_124152.	-3.01159	0.010831	0.647387	0.529572	0.820373	0.427999	0.0925858	0.92776
HIST1H3G_8355.	-3.00907	0.0108818	1.46424	0.168829	1.35221	0.201242	-0.173132	0.865434
C1orf137_388667.	-3.00899	0.0108834	0.639504	0.534513	0.637671	0.535666	0.213528	0.8345
DERL3_91319.	3.00557	0.0109527	-0.347407	0.734303	-0.0224571	0.982452	-1.28237	0.22393
UBE2J2_118424.	-3.00149	0.0110361	2.10925	0.0566065	0.177626	0.861979	0.00217459	0.998301
SBNO2_22904.	-2.99965	0.0110738	1.3268	0.209269	0.760036	0.461905	0.155346	0.879131
C19orf60_55049.	-2.99624	0.0111443	1.245	0.236895	-0.160088	0.875475	1.13929	0.276814
PLCXD3_345557.	2.99025	0.0112691	-0.88836	0.391806	-1.1838	0.259411	-0.0200958	0.984297
FAM213A_84293.	-2.98811	0.011314	-0.359798	0.725251	0.30045	0.768976	0.96719	0.352538
PPIAL4B_653505.	-2.98485	0.0113828	0.228796	0.82288	-1.05482	0.312281	1.2654	0.229747
NHLRC1_378884.	-2.97774	0.0115341	1.47964	0.164736	0.616605	0.549015	-0.63624	0.536567
GOLGA4_2803.	-2.97299	0.0116364	0.779876	0.450573	0.130582	0.89827	0.870396	0.40116
ABCB11_8647.	-2.97247	0.0116476	1.1261	0.282142	0.0748389	0.941576	0.673877	0.513161
CASP1_834.	-2.97141	0.0116706	2.01205	0.0672176	-0.0212041	0.983431	-0.0699894	0.945355
HSDL2_84263.	-2.96998	0.0117015	1.24853	0.235646	-0.120574	0.906024	0.556512	0.588089
RNF181_51255.	-2.96472	0.0118166	0.233235	0.81951	-0.0715601	0.944131	1.76171	0.103549
CDH5_1003.	2.96318	0.0118504	-1.19214	0.256247	-1.03227	0.322303	-0.361808	0.723787
RAB12_201475.	2.95372	0.0120605	-2.41615	0.0325454	-0.0939466	0.926702	0.937252	0.36711
FAM13C_220965.	-2.94651	0.0122232	0.126658	0.901309	0.250401	0.806513	1.26805	0.228831
PLEKHG1_57480.	-2.9421	0.0123237	1.7182	0.111428	0.0694041	0.945811	0.653114	0.525998
CMPK1_51727.	-2.9414	0.0123398	0.947166	0.362238	0.911605	0.379926	-0.140601	0.890518
HIST1H2AK_8330.	-2.93851	0.0124063	-0.0227731	0.982206	2.16187	0.0515391	0.0634259	0.950472
SPEF1_25876.	-2.93315	0.0125305	0.971113	0.35066	-0.144416	0.887569	1.19981	0.253365
IVNS1ABP_10625.	2.93256	0.0125441	-0.331797	0.745766	0.38638	0.705979	-0.681513	0.508486
MPV17L2_84769.	-2.93244	0.012547	0.915573	0.377923	0.726992	0.481173	0.162846	0.87335
MAPRE1_22919.	-2.93096	0.0125816	-0.0103249	0.991932	0.504078	0.623333	0.317159	0.756573
ZNF287_57336.	2.92855	0.0126379	-0.264669	0.795755	-0.412366	0.687342	-0.166241	0.870736
MAD2L1BP_9587.	-2.9279	0.0126532	1.62636	0.12983	-0.293312	0.774294	2.12476	0.0550668
CFC1B_653275.	-2.92547	0.0127105	1.81541	0.0945152	-0.326047	0.750005	1.21634	0.247241
P2RX1_5023.	2.91428	0.0129774	-0.537712	0.600606	-0.821372	0.427452	0.0768772	0.939988
PCMT1_5110.	-2.91283	0.0130124	1.75448	0.104823	2.01039	0.0674142	-1.68478	0.117838
KCNN4_3783.	2.90974	0.0130874	-1.14878	0.273031	1.05363	0.312807	-1.40405	0.185651
P2RY13_53829.	-2.90807	0.013128	3.42898	0.00499505	0.194481	0.849053	-0.252246	0.80512
HSD11B1L_374875.	-2.90763	0.0131387	0.35406	0.729437	0.232643	0.819959	0.568045	0.580478
PLEKHB2_55041.	-2.90666	0.0131624	0.774881	0.453409	0.972673	0.349915	0.48213	0.638388
ERMARD_55780.	-2.9056	0.0131883	1.30503	0.216354	0.0646233	0.949538	-0.215979	0.832632
CLK1_1195.	-2.90501	0.013203	1.9	0.0817248	0.26136	0.798246	-0.682162	0.50809
HSPA4_3308.	-2.89849	0.0133637	1.39463	0.188407	-0.962081	0.354996	1.71911	0.111258
PROC_5624.	-2.89807	0.0133741	2.46815	0.0295936	1.11876	0.285138	-0.14952	0.883627
HSPA12B_116835.	-2.89448	0.0134636	1.85753	0.0879358	0.957126	0.35739	1.06933	0.305959
SLC6A2_6530.	2.89256	0.0135117	-1.51036	0.156827	-1.25721	0.232597	0.286225	0.779587
NOL7_51406.	-2.89122	0.0135453	0.351739	0.731133	0.938596	0.366446	0.164373	0.872174
MZT2B_80097.	-2.89079	0.0135562	0.599836	0.559772	-0.274263	0.788546	1.56693	0.14311
ANKRD23_200539.	-2.89024	0.0135702	0.608147	0.554426	-0.213412	0.834589	1.75614	0.10453
MZT2A_653784.	-2.88559	0.0136878	0.95429	0.358766	-0.566343	0.581598	0.797451	0.440684
ARRDC5_645432.	-2.88116	0.013801	1.36677	0.196758	2.11333	0.056198	0.0087023	0.9932
FAHD2A_51011.	-2.88083	0.0138092	0.214633	0.833658	0.383677	0.707929	1.13729	0.277618
NSUN5_55695.	-2.88028	0.0138235	1.76283	0.103353	1.29086	0.221068	-1.01703	0.329208
TGFB2_7042.	-2.87739	0.0138977	1.70757	0.113433	0.710866	0.490754	-0.159113	0.876227
CACNG5_27091.	2.87463	0.0139691	-0.275636	0.787516	-1.07476	0.303619	-0.630073	0.540459
INSIG2_51141.	-2.87268	0.0140197	1.57737	0.140695	0.497301	0.627963	0.493665	0.630454
EXO5_64789.	-2.87108	0.0140615	1.36342	0.197784	-0.656978	0.523595	1.384	0.191558
ARFGEF2_10564.	-2.86852	0.0141286	0.575403	0.57565	1.75249	0.105176	0.00787451	0.993847
FAM72B_653820.	-2.86666	0.0141775	0.559893	0.585853	0.0879723	0.93135	-0.03294	0.974264
SP9_100131390.	-2.86285	0.0142781	0.732345	0.478019	-0.20439	0.841474	1.24812	0.235791
CEP57L1_285753.	-2.86194	0.0143023	1.20836	0.250184	1.08059	0.301118	-0.176886	0.862548
LRRC55_219527.	2.86182	0.0143055	-0.938884	0.366304	0.841541	0.4165	-0.411456	0.687992
NEB_4703.	-2.8603	0.0143459	0.670237	0.515398	1.58091	0.139883	0.690696	0.502899
HIST1H1A_3024.	-2.85898	0.014381	1.13407	0.278915	0.0618272	0.951718	1.42715	0.179036
AIP_9049.	-2.84799	0.0146774	1.94819	0.0751649	-0.596652	0.561828	1.44004	0.175432
NIM1K_167359.	2.84403	0.0147857	0.45508	0.657175	-1.36356	0.197741	0.0335115	0.973818
C7_730.	2.84224	0.0148348	-2.04634	0.0632793	-1.79776	0.0974038	0.585564	0.569018
PLCH2_9651.	-2.83878	0.0149306	2.81791	0.0155201	-1.1776	0.261785	0.62563	0.543273
MEP1A_4224.	-2.83232	0.0151104	2.34607	0.0369756	0.527411	0.607522	0.45318	0.658504
GOSR2_9570.	2.83205	0.0151182	-0.998563	0.337717	0.38357	0.708006	-0.266913	0.794068
ALDH5A1_7915.	-2.83174	0.0151269	0.514984	0.615918	0.705536	0.493946	1.41042	0.183809
MMP28_79148.	-2.82948	0.0151903	0.411561	0.687917	-0.0996728	0.92225	1.63966	0.127009
FGF10_2255.	2.82783	0.0152371	-1.02033	0.327701	-0.584589	0.569652	-0.641372	0.53334
GALNT5_11227.	-2.82605	0.0152875	1.92603	0.0781185	0.891921	0.38997	-1.52449	0.153298
HIST1H2BE_8344.	-2.82202	0.0154021	0.900896	0.385368	0.705399	0.494028	-0.348537	0.733475
H2AFJ_55766.	-2.82013	0.0154562	0.659429	0.522074	1.62395	0.130346	-0.93746	0.367007
IFIH1_64135.	-2.81795	0.0155188	0.576355	0.575027	2.19136	0.0488882	-0.629672	0.540713
C2orf15_150590.	-2.80725	0.0158299	0.250838	0.806183	0.65053	0.527609	1.2527	0.234178
PCDHGA5_56110.	-2.80328	0.015947	1.90101	0.0815811	0.528703	0.606652	-0.322735	0.75245
GPR183_1880.	-2.80085	0.0160189	1.83827	0.0908909	1.40651	0.184938	-0.306231	0.764677
TCF19_6941.	-2.79557	0.0161767	1.32028	0.21137	0.431478	0.673771	1.28906	0.221672
CYP4F12_66002.	2.79141	0.0163017	-1.04038	0.318671	0.390059	0.703328	-0.0162901	0.987271
PIGT_51604.	-2.78908	0.0163723	0.759132	0.462425	0.479345	0.640311	-0.366387	0.720455
FAM129C_199786.	-2.78698	0.0164363	0.467062	0.648822	0.81726	0.429708	0.285591	0.780061
TRNAU1AP_54952.	-2.77933	0.0166712	1.25303	0.234062	-0.20927	0.837748	0.837755	0.418542
RAB39A_54734.	-2.77526	0.0167972	1.44906	0.172945	0.255366	0.802765	0.302209	0.767666
GAREML_150946.	2.76722	0.0170497	-0.240035	0.814354	0.851025	0.411416	-0.644285	0.531513
AGMAT_79814.	-2.76661	0.0170687	2.18497	0.049452	-0.56781	0.580633	1.04662	0.3159
CUTA_51596.	-2.75913	0.0173069	1.22553	0.243884	1.355	0.200378	0.788109	0.445922
VWA3A_146177.	-2.75693	0.0173778	1.22338	0.244667	0.162833	0.87336	0.345356	0.735805
TOLLIP_54472.	2.75308	0.0175021	-0.837477	0.418692	-1.02013	0.327792	0.0155537	0.987846
OR2M4_26245.	2.74419	0.0177928	-0.229304	0.822494	-0.112918	0.911963	-0.942781	0.364387
FSIP2_401024.	-2.74204	0.0178638	1.84933	0.0891824	2.05212	0.0626373	-0.288239	0.778082
MRPS31_10240.	-2.7409	0.0179014	0.663629	0.519474	-0.416713	0.684245	0.174597	0.864308
HIST1H3J_8356.	-2.73896	0.0179658	0.167923	0.869441	1.4281	0.178768	0.0612268	0.952186
OR2A12_346525.	2.73821	0.0179909	-1.00093	0.336619	-0.437896	0.66924	-0.87982	0.396234
PCYT2_5833.	-2.73659	0.018045	2.55258	0.0253451	-0.369224	0.718393	0.403532	0.693655
GRAMD1A_57655.	2.72878	0.0183077	-0.6787	0.510205	0.247716	0.808542	-0.269701	0.791972
TLN2_83660.	-2.7248	0.0184432	1.45826	0.17044	2.4862	0.0286306	-2.65041	0.021163
LY6G5B_58496.	-2.7217	0.0185493	1.25987	0.231666	0.238982	0.815153	1.30494	0.216382
GPN1_11321.	-2.71798	0.0186776	0.54106	0.598367	-0.419101	0.682547	1.66417	0.121951
ATPAF1_64756.	-2.7169	0.018715	1.72769	0.109665	0.218664	0.830586	0.383807	0.707835
GCHFR_2644.	-2.70956	0.0189709	3.20315	0.00758809	2.71644	0.0187307	-1.47527	0.165889
ZNF337_26152.	-2.7074	0.0190469	-0.160387	0.875244	0.619886	0.546924	1.28022	0.224661
ALG6_29929.	-2.70724	0.0190523	0.604536	0.556746	-0.416324	0.684523	2.0465	0.0632611
SESTD1_91404.	-2.70394	0.0191691	2.02755	0.0654104	1.35541	0.200251	-0.909192	0.381147
ORAI3_93129.	-2.70118	0.0192672	1.53608	0.150455	-1.15455	0.27075	1.4224	0.180381
ZNF781_163115.	2.69956	0.019325	-0.240359	0.814109	-0.256311	0.802052	0.252789	0.80471
HLA.E_3133.	-2.69745	0.0194005	1.27398	0.226793	0.0205245	0.983962	0.739893	0.473592
ICAM4_3386.	-2.69659	0.0194316	2.08445	0.0591542	0.708661	0.492073	-0.00165328	0.998708
KRCC1_51315.	-2.69608	0.0194497	0.57703	0.574585	0.30242	0.76751	0.691249	0.502563
REM1_28954.	-2.69414	0.0195199	0.366906	0.720077	1.08706	0.298364	-0.375718	0.713684
SLC7A6_9057.	2.69397	0.0195259	-0.0989136	0.92284	0.0836504	0.934714	-0.439295	0.668254
MRI1_84245.	-2.69343	0.0195454	1.35198	0.201315	1.50407	0.15842	-0.296929	0.771598
AP5B1_91056.	-2.6933	0.0195503	0.714907	0.488342	0.558527	0.586755	0.957643	0.35714
DDX58_23586.	-2.69002	0.0196691	0.867773	0.402539	1.03508	0.321041	-0.41437	0.685914
HSPA1A_3303.	-2.68998	0.0196704	0.987021	0.343116	0.771486	0.455343	0.406134	0.691793
COPZ1_22818.	2.68617	0.0198097	-1.61876	0.131464	-0.553581	0.590032	1.20356	0.251964
UBE3D_90025.	-2.68597	0.019817	1.62312	0.130524	0.512587	0.617544	0.325639	0.750306
IGFALS_3483.	2.67955	0.0200538	0.041568	0.967527	-0.665077	0.51858	-0.456413	0.656244
PRUNE_58497.	-2.66996	0.0204124	0.186183	0.855411	0.337272	0.741738	0.629315	0.540939
KIAA0368_23392.	-2.66719	0.020517	-0.0857899	0.933048	1.06193	0.309171	-0.0470929	0.963214
EIF1B_10289.	-2.66491	0.0206037	0.598261	0.560788	2.23956	0.0448325	-0.917236	0.377086
OR6C70_390327.	2.66467	0.0206129	-2.32588	0.0383559	-1.12062	0.284377	0.0569322	0.955536
LIX1L_128077.	-2.66114	0.0207475	0.295047	0.773001	0.198582	0.845914	0.829042	0.423265
SLC12A6_9990.	-2.65736	0.020893	0.849611	0.412172	1.22741	0.243204	-0.442049	0.666315
DNAJC4_3338.	-2.65438	0.0210083	1.50033	0.159374	-0.552616	0.590672	2.04515	0.0634124
TMEM126A_84233.	-2.65227	0.0210904	1.12499	0.282592	1.66935	0.120906	0.0785922	0.938652
TTL_150465.	-2.65073	0.0211506	0.129587	0.89904	-0.0875064	0.931712	0.429002	0.675522
RND3_390.	-2.64975	0.0211888	0.735904	0.475929	2.52899	0.0264684	-1.53067	0.151777
ICAM1_3383.	-2.6459	0.0213399	1.2853	0.222941	1.34037	0.20495	0.918473	0.376463
TRAPPC4_51399.	-2.64064	0.0215483	-0.0848923	0.933747	-0.0796544	0.937825	1.90217	0.0814183
IL10RA_3587.	-2.63986	0.0215794	0.530685	0.605319	0.75994	0.46196	0.886177	0.392935
TMEM203_94107.	-2.63866	0.021627	0.549363	0.592833	0.0842571	0.934241	1.31607	0.212736
PNLIPRP3_119548.	-2.63831	0.0216413	2.13456	0.0541138	-0.543724	0.596588	-0.0277476	0.97832
FAP_2191.	-2.63661	0.0217092	0.195518	0.848259	1.40175	0.186321	-0.324676	0.751016
MSMB_4477.	-2.63449	0.0217945	0.693746	0.501051	-0.403723	0.693518	1.45408	0.171575
SRSF6_6431.	-2.63409	0.0218104	0.770853	0.455704	1.30117	0.217629	-1.25775	0.232406
TMEM14B_81853.	-2.63393	0.0218168	1.31803	0.2121	0.909304	0.38109	0.81033	0.433527
UROD_7389.	-2.63196	0.0218962	1.16651	0.26607	0.875218	0.398635	-0.70691	0.493122
FICD_11153.	2.6308	0.0219433	-2.51621	0.0270973	-0.209113	0.837868	-0.348056	0.733828
TAP1_6890.	-2.62525	0.0221693	1.15633	0.270047	0.185216	0.856153	0.618714	0.54767
FIP1L1_81608.	2.61834	0.0224534	-0.685674	0.50595	0.034495	0.97305	-1.57198	0.141936
SEPP1_6414.	2.61791	0.0224713	-0.949118	0.361284	0.53744	0.600788	-0.762649	0.460402
NOTCH4_4855.	-2.61685	0.0225154	1.77736	0.10084	1.67297	0.12018	0.39213	0.701838
DHRS4_10901.	-2.6159	0.0225548	0.25772	0.800989	-0.00483801	0.996219	0.461266	0.652857
WDR76_79968.	-2.61522	0.0225833	0.638752	0.534986	0.980407	0.346239	-0.600233	0.559516
RNF148_378925.	2.61362	0.02265	-2.17596	0.0502559	-0.257825	0.80091	0.322584	0.752561
ENPP1_5167.	-2.60894	0.0228462	2.60901	0.0228435	1.41458	0.182612	-0.869404	0.401682
SLC2A12_154091.	-2.60777	0.0228956	0.302861	0.767182	0.113563	0.911462	0.458403	0.654854
KRT15_3866.	2.6066	0.0229449	-2.70038	0.0192959	0.0679894	0.946914	0.0821024	0.935919
NOP2_4839.	2.60587	0.022976	-0.0719679	0.943813	-1.09739	0.294003	-0.0098372	0.992313
C16orf93_90835.	-2.60572	0.0229821	1.32003	0.211452	-0.743164	0.471682	1.65639	0.123538
MRPS18B_28973.	-2.60555	0.0229893	2.00097	0.068538	-0.01927	0.984942	-0.246965	0.80911
KRTCAP2_200185.	-2.60419	0.0230472	0.359256	0.725646	-0.340022	0.739718	0.328786	0.747985
TCP11L2_255394.	2.60408	0.0230518	-1.0725	0.304592	0.301233	0.768393	-0.441355	0.666803
XPO4_64328.	-2.59886	0.0232749	0.969343	0.351507	0.674272	0.512918	0.0589203	0.953985
MSH5_4439.	-2.59722	0.0233454	0.793166	0.443081	0.356688	0.727519	1.39035	0.189671
EN1_2019.	-2.5972	0.0233462	-0.180651	0.859657	1.23946	0.238868	-0.329871	0.747185
DLGAP5_9787.	-2.59564	0.0234133	1.42709	0.179054	-0.457393	0.655559	1.45159	0.172254
SFMBT1_51460.	-2.59259	0.0235451	1.10607	0.290376	-0.198482	0.845991	0.251433	0.805733
GMNN_51053.	-2.59252	0.0235481	0.428165	0.676115	1.17213	0.26389	0.636342	0.536503
KIF13A_63971.	-2.59214	0.0235647	0.608145	0.554428	0.131163	0.89782	0.87857	0.396886
HIST1H2BO_8348.	-2.58709	0.023785	1.61542	0.13219	1.39143	0.189351	-0.446936	0.662881
SOX9_6662.	-2.5859	0.0238374	0.685966	0.505772	0.623105	0.544876	0.894835	0.388471
CTBP1_1487.	2.58341	0.0239467	-0.743369	0.471562	-1.47081	0.167072	0.481735	0.638661
ELOVL2_54898.	-2.57651	0.0242531	0.229816	0.822105	0.697923	0.498527	0.569668	0.579411
PPP1R11_6992.	-2.5724	0.0244375	-0.383064	0.708372	0.533537	0.603404	0.563529	0.583452
FOXD2_2306.	-2.57033	0.0245309	0.634513	0.537655	0.32114	0.753629	-0.520041	0.612494
PTP4A1_7803.	-2.56785	0.0246429	0.545362	0.595496	0.980443	0.346222	0.378431	0.71172
MTX2_10651.	-2.56687	0.0246874	0.436092	0.670512	0.287946	0.778301	1.09975	0.293016
IFNA17_3451.	-2.56527	0.0247604	2.12137	0.0554002	1.85428	0.0884273	-1.18146	0.260306
C4A_720.	-2.56337	0.0248469	1.58918	0.138005	0.112983	0.911912	0.709915	0.491322
ARL6_84100.	-2.56259	0.0248826	-0.236213	0.817251	1.38193	0.192177	0.562781	0.583946
DXO_1797.	-2.56213	0.0249037	0.278269	0.785543	-0.0543598	0.957543	1.29184	0.22074
CHAC1_79094.	-2.56028	0.0249884	1.49232	0.161431	1.12667	0.28191	-1.26963	0.228284
ATP5I_521.	-2.56017	0.0249938	2.31995	0.0387707	-0.0286303	0.97763	-0.317661	0.756201
NAMPT_10135.	2.55899	0.0250482	0.0182418	0.985746	1.93098	0.07745	-3.52082	0.00421704
ATP5C1_509.	-2.55841	0.025075	0.997466	0.338228	0.0699714	0.945369	-0.552483	0.59076
PRPF6_24148.	-2.55481	0.0252413	0.0500074	0.960939	0.717605	0.486736	0.716403	0.487451
AKR1D1_6718.	2.55412	0.0252734	-2.82578	0.0152951	-0.112693	0.912138	-0.463228	0.65149
ETHE1_23474.	-2.55267	0.0253408	1.67689	0.119398	0.525828	0.608588	0.0506561	0.960433
E2F8_79733.	-2.55068	0.0254337	1.71018	0.112938	1.16041	0.268447	-0.091751	0.92841
USP25_29761.	-2.54825	0.0255477	0.674655	0.512683	-0.391387	0.702372	0.8717	0.400477
HIST1H1B_3009.	-2.54694	0.0256092	0.5548	0.589223	0.885799	0.393131	-0.0861341	0.93278
ZDHHC13_54503.	-2.54127	0.0258779	1.26728	0.229096	1.12218	0.28374	-0.202839	0.84266
SLC10A7_84068.	-2.53996	0.0259402	0.575259	0.575744	0.800272	0.43911	0.677206	0.51112
KLHL41_10324.	-2.53996	0.0259404	1.7719	0.101778	0.440856	0.667155	-0.233043	0.819656
MAP1LC3B2_643246.	2.53921	0.0259758	-0.860861	0.406187	0.229413	0.822411	-0.745549	0.470292
TSHB_7252.	2.53897	0.0259875	-1.89513	0.0824152	-0.64109	0.533517	0.0926544	0.927707
UGGT1_56886.	-2.5386	0.026005	1.33787	0.205741	0.767519	0.45761	-0.0563521	0.955989
PPBP_5473.	2.5386	0.0260052	-1.09847	0.293552	0.483939	0.63714	-0.976055	0.348304
TAS2R4_50832.	2.53826	0.0260212	-1.68499	0.117797	-0.116911	0.908864	-0.831695	0.421823
SLC26A3_1811.	2.53618	0.0261212	-0.922008	0.37469	-0.750941	0.467159	0.807566	0.435057
MADCAM1_8174.	-2.532	0.0263223	0.589029	0.566765	0.661593	0.520734	-0.257388	0.80124
PHTF1_10745.	-2.52965	0.0264364	1.54861	0.147434	-0.160056	0.875499	0.583803	0.570164
SH3BGRL2_83699.	-2.5263	0.0265997	0.281904	0.78282	0.41743	0.683736	1.40391	0.185694
PCDHGB1_56104.	-2.52419	0.0267027	1.63803	0.12735	0.454576	0.657528	-0.0154023	0.987964
SOWAHC_65124.	-2.51915	0.0269514	1.27164	0.227596	1.92647	0.0780582	-1.08384	0.299733
GTPBP1_9567.	2.51742	0.0270368	-1.21213	0.248789	-0.62809	0.541714	-0.0299166	0.976625
PCDHAC1_56135.	-2.51675	0.0270704	0.534341	0.602865	-0.347969	0.733891	0.706546	0.49334
DPEP2_64174.	2.5142	0.0271971	-1.05908	0.310415	-0.345209	0.735913	-1.06555	0.307596
PIK3R2_5296.	-2.51261	0.027277	0.405876	0.691978	-0.198313	0.84612	1.30527	0.216274
SUPV3L1_6832.	-2.51096	0.0273593	1.81951	0.0938557	0.129109	0.89941	-0.460859	0.65314
FGF2_2247.	-2.50986	0.0274146	0.379786	0.71074	-0.50301	0.624062	1.43322	0.177332
KCNB1_3745.	-2.50985	0.0274154	0.88174	0.395236	0.388398	0.704524	0.978234	0.347268
TMEM247_388946.	2.50948	0.0274341	0.285433	0.78018	-0.909436	0.381023	-0.947672	0.361991
GTPBP2_54676.	-2.50888	0.0274645	1.09533	0.294869	-0.451237	0.659865	0.961608	0.355224
RAB22A_57403.	-2.50425	0.0276987	1.13765	0.277472	0.115555	0.909917	-0.0169544	0.986752
MFSD3_113655.	-2.50181	0.0278227	1.96979	0.0723839	1.78823	0.0989947	-2.02335	0.0658955
ELMOD3_84173.	-2.49987	0.0279223	1.14068	0.276257	-0.181423	0.859064	0.408509	0.690095
ARHGDIG_398.	2.49925	0.027954	-0.310765	0.761311	-0.697322	0.498889	-1.24108	0.238291
LHX2_9355.	-2.49886	0.0279739	1.07876	0.301901	0.377846	0.712144	0.638395	0.53521
FAM86B1_85002.	-2.49761	0.0280382	0.526101	0.608404	0.270821	0.791131	-0.235616	0.817704
TRIM43_129868.	-2.49581	0.028131	1.22675	0.243442	0.0429534	0.966445	0.911696	0.379879
H1FX_8971.	-2.49493	0.028176	1.67255	0.120264	0.624651	0.543894	0.373684	0.715158
MED7_9443.	2.49375	0.0282371	-1.19347	0.255747	0.690288	0.503146	-0.425657	0.677892
GGCX_2677.	-2.4912	0.0283694	1.98028	0.0710686	0.522398	0.610902	0.192787	0.85035
SPIDR_23514.	2.4881	0.0285313	-1.83304	0.0917086	-0.0433506	0.966135	-0.770637	0.455827
CCDC135_84229.	2.48344	0.0287759	-0.368248	0.719103	-0.525493	0.608814	0.46257	0.651948
FBXL7_23194.	2.47846	0.0290399	-3.09275	0.00931469	-1.31874	0.21187	0.274607	0.788288
MLKL_197259.	2.47716	0.0291091	-1.57803	0.140544	-1.33172	0.207696	-0.124269	0.90316
IRX2_153572.	2.47455	0.0292487	-0.0912549	0.928796	-0.661835	0.520584	-0.179034	0.860898
PI4KB_5298.	2.47116	0.0294308	-0.637726	0.535632	-0.651831	0.526798	-1.55766	0.145283
TMEM69_51249.	-2.47004	0.0294915	-0.571478	0.578223	0.287201	0.778858	0.447428	0.662536
CNDP2_55748.	-2.46417	0.0298102	1.48007	0.164625	1.1783	0.261514	-0.512062	0.6179
SYCP2L_221711.	-2.46211	0.0299225	0.498149	0.627383	0.598692	0.56051	1.0956	0.294754
DALRD3_55152.	-2.46039	0.0300169	0.607063	0.555122	-0.940993	0.365266	1.51473	0.155728
TP53INP2_58476.	-2.45976	0.0300519	0.290181	0.776631	0.884219	0.393949	0.00194201	0.998482
CDCA2_157313.	-2.45932	0.030076	0.944287	0.363648	2.83521	0.0150297	-0.89661	0.387561
LMAN2L_81562.	-2.45917	0.0300839	0.666184	0.517896	-0.877397	0.397497	1.64604	0.125675
POTEJ_653781.	-2.45787	0.0301555	0.369551	0.718156	0.0905573	0.929338	0.104595	0.918425
SOCS6_9306.	-2.45593	0.0302631	2.01699	0.0666366	0.648734	0.52873	-0.0387308	0.969742
PARD3B_117583.	-2.45477	0.0303276	0.185176	0.856184	1.84327	0.0901153	-0.531898	0.604504
CA1_759.	-2.45416	0.0303613	0.0362122	0.971709	1.95443	0.0743512	-0.393487	0.700862
WDR89_112840.	2.45399	0.0303704	-1.76669	0.102681	0.107619	0.916077	-1.68345	0.118101
OR10V1_390201.	-2.45262	0.030447	0.615672	0.54961	0.445738	0.663722	0.266699	0.794229
RASGEF1B_153020.	2.44511	0.030868	-2.10471	0.0570653	0.950012	0.360848	-0.855329	0.409122
ZNF319_57567.	2.44419	0.0309201	-0.672389	0.514075	-0.51849	0.613543	-0.803269	0.437441
MVP_9961.	2.44406	0.0309273	-1.66365	0.122057	-1.01569	0.329819	0.81449	0.431232
RBM12_10137.	2.444	0.0309309	-2.25937	0.0432597	0.169458	0.868259	-0.442143	0.666249
B3GALT4_8705.	-2.44394	0.030934	1.99936	0.0687327	-0.38099	0.70987	2.12279	0.0552603
SSR2_6746.	-2.44392	0.0309351	0.538836	0.599854	0.126771	0.901221	0.463765	0.651116
SNX32_254122.	-2.44292	0.0309922	1.03644	0.320431	0.408465	0.690127	-0.170819	0.867212
TMEM99_147184.	-2.4413	0.0310841	1.53393	0.15098	0.687259	0.504985	-0.33132	0.746117
B4GALT5_9334.	-2.43977	0.031171	0.914888	0.378268	-0.0915981	0.928529	0.239614	0.814673
VEGFA_7422.	-2.43955	0.0311833	0.920852	0.375269	1.34457	0.203628	0.0830337	0.935194
CEP152_22995.	2.43912	0.0312079	-1.30679	0.215774	-0.967075	0.352594	0.445938	0.663582
ISM2_145501.	2.43801	0.0312713	0.138629	0.892043	-0.757604	0.463306	-1.11394	0.287118
CHIC2_26511.	-2.43767	0.031291	1.04176	0.318058	1.65565	0.123689	-0.387853	0.704917
CHORDC1_26973.	-2.43512	0.0314369	1.10512	0.290772	-0.0369633	0.971122	-0.480948	0.639203
CASKIN2_57513.	-2.43509	0.0314389	2.57248	0.0244336	-0.234557	0.818507	0.108905	0.915078
GCC2_9648.	-2.43127	0.0316591	0.449308	0.661217	0.89919	0.386239	-0.0523806	0.959087
PROM2_150696.	-2.4288	0.0318023	0.77339	0.454258	-0.642433	0.532674	1.28704	0.222352
ZNF747_65988.	-2.42846	0.031822	0.037358	0.970814	0.131562	0.897511	0.8137	0.431667
CDK5R1_8851.	-2.42834	0.0318287	1.80891	0.0955704	-0.560733	0.585298	1.31288	0.213778
C1QTNF6_114904.	2.42781	0.0318597	0.268888	0.792583	0.559907	0.585843	-0.973744	0.349404
HIST1H3A_8350.	-2.42765	0.031869	1.02249	0.326722	2.99301	0.0112114	-0.347695	0.734092
COX8A_1351.	-2.42577	0.0319785	1.02175	0.327058	1.01871	0.32844	0.536726	0.601266
PEX6_5190.	-2.42538	0.0320016	0.500613	0.625699	3.42415	0.00503978	-1.32734	0.209097
ATP5L2_267020.	-2.42218	0.032189	0.622758	0.545097	0.256348	0.802024	1.06856	0.306294
PSAP_5660.	-2.42012	0.0323105	0.408044	0.690428	-0.400642	0.695725	1.07376	0.304046
C14orf93_60686.	-2.41863	0.0323982	0.970845	0.350788	0.0297418	0.976762	0.285824	0.779887
PRLH_51052.	2.41687	0.0325026	0.913389	0.379024	-1.05206	0.313499	-0.96615	0.353038
SRCAP_10847.	2.4115	0.0328229	-1.0397	0.318974	-0.983433	0.344807	-0.00230254	0.998201
MUCL1_118430.	2.41131	0.0328343	-1.69162	0.116501	-0.021836	0.982938	-0.121177	0.905556
TXNDC12_51060.	-2.41095	0.032856	1.8325	0.0917939	0.0720312	0.943764	0.556449	0.58813
KALRN_8997.	-2.4105	0.0328825	4.21826	0.00119258	0.57633	0.575043	-0.198894	0.845676
TEKT1_83659.	2.4075	0.0330633	-0.872481	0.400067	-2.11347	0.0561834	0.383566	0.708009
RFC2_5982.	-2.39927	0.0335634	1.11453	0.286876	0.00972749	0.992399	1.04076	0.318501
GRIK3_2899.	-2.39642	0.0337382	0.644219	0.531555	0.281402	0.783195	1.26243	0.230777
GHDC_84514.	2.39591	0.0337695	-0.92438	0.373503	-0.666999	0.517393	0.409353	0.689493
CTRB2_440387.	2.39533	0.0338055	-0.984371	0.344365	-1.00901	0.332882	-0.764215	0.459503
LYG2_254773.	-2.39496	0.0338281	1.29385	0.220065	0.0784084	0.938795	0.985793	0.343695
IFNA10_3446.	-2.39414	0.0338784	0.643874	0.531771	0.0632401	0.950617	1.5058	0.157981
ARID5A_10865.	-2.39312	0.0339418	1.14739	0.273582	1.06673	0.307087	0.90218	0.384712
SPINT1_6692.	-2.39291	0.0339548	0.284388	0.780961	1.4119	0.183381	-1.13042	0.280388
DFNA5_1687.	2.39255	0.0339769	-0.914718	0.378353	-0.356747	0.727475	-0.681194	0.508681
VWC2_375567.	2.38882	0.0342085	-1.99584	0.069158	-1.41685	0.181963	0.441008	0.667048
SETD5_55209.	2.38164	0.0346592	-1.37312	0.194829	-0.817252	0.429712	-0.771673	0.455236
KIFC3_3801.	2.37957	0.0347898	0.517108	0.614479	-1.04604	0.316157	-1.63069	0.128905
MGME1_92667.	-2.37952	0.0347934	0.357023	0.727274	0.595499	0.562573	1.16977	0.264804
TEKT4_150483.	-2.37927	0.0348093	0.662491	0.520178	0.336444	0.742346	0.916585	0.377413
SLC26A11_284129.	2.37917	0.0348153	-0.97998	0.346441	-1.35833	0.199346	0.528499	0.606789
FAM208B_54906.	-2.37826	0.034873	0.0704071	0.945029	-0.532468	0.604122	2.40803	0.0330314
MBOAT7_79143.	-2.37772	0.0349073	1.39799	0.187422	1.78253	0.0999593	-0.872709	0.399948
ITCH_83737.	-2.37654	0.0349827	1.66709	0.121361	-0.365585	0.721038	0.295431	0.772714
FAM171A2_284069.	2.37257	0.0352362	-1.90662	0.0807933	-2.01146	0.0672874	1.31312	0.213699
THTPA_79178.	-2.37148	0.0353063	-0.311754	0.760578	0.344242	0.736622	0.64327	0.53215
SLC39A11_201266.	2.36986	0.0354103	-1.87138	0.085864	-1.76065	0.103736	0.353458	0.729877
RGS19_10287.	-2.36946	0.0354363	2.4679	0.029607	0.529482	0.606128	-0.896936	0.387393
MYLK3_91807.	2.36922	0.0354514	0.11381	0.91127	0.500673	0.625658	-2.21187	0.047122
STX2_2054.	-2.36898	0.0354674	1.68675	0.117451	0.529374	0.606201	-0.370403	0.717538
PSMG2_56984.	-2.36429	0.0357713	0.429762	0.674985	0.238725	0.815347	-0.00414233	0.996763
MRPL32_64983.	-2.3634	0.0358293	1.66155	0.122484	0.679068	0.509981	-1.14624	0.274038
NEUROG2_63973.	-2.36333	0.0358339	0.341078	0.738942	1.59094	0.137609	-0.529833	0.605892
TMEM196_256130.	2.36133	0.0359641	-1.23647	0.239937	-1.41615	0.182163	0.0233169	0.981781
CA12_771.	-2.3592	0.0361036	1.25965	0.231743	2.23912	0.0448684	-1.01278	0.33115
CHP1_11261.	-2.35912	0.0361088	1.56009	0.144711	0.105394	0.917805	0.788287	0.445822
XIRP1_165904.	-2.35812	0.0361749	1.1938	0.255624	-0.667042	0.517366	0.659595	0.521972
SMAD4_4089.	-2.35617	0.0363034	1.07301	0.304372	2.53867	0.0260017	-0.26717	0.793874
VSNL1_7447.	2.35552	0.0363461	-1.01559	0.329865	0.181158	0.859267	-0.894551	0.388617
KIF15_56992.	-2.35445	0.0364167	0.314459	0.758573	-0.736367	0.475657	1.60251	0.135023
MTA1_9112.	-2.35209	0.0365736	2.18634	0.04933	1.80743	0.095811	-1.80453	0.0962872
TOMM34_10953.	-2.35171	0.0365986	1.46927	0.167482	-0.756391	0.464006	1.64974	0.124908
LTK_4058.	2.3507	0.036666	-2.93869	0.0124022	-0.656942	0.523618	-0.341495	0.738637
HNMT_3176.	-2.34889	0.036787	0.464655	0.650496	0.431899	0.673473	-0.10162	0.920736
NCAPD2_9918.	2.34746	0.0368822	-0.0243622	0.980964	-0.360115	0.725019	-1.88696	0.0835875
CYR61_3491.	-2.3448	0.0370614	0.241936	0.812915	-0.817774	0.429425	1.6835	0.11809
PHGR1_644844.	-2.34294	0.0371866	0.553723	0.589937	0.506193	0.621892	-0.466505	0.649209
DNAJB11_51726.	-2.34227	0.0372322	1.04222	0.317851	1.66379	0.122029	-0.767752	0.457476
MRPS10_55173.	-2.34118	0.0373056	2.28109	0.0415961	-0.163748	0.872655	0.0221674	0.982679
COL18A1_80781.	-2.34056	0.0373474	1.51223	0.156356	-0.356749	0.727474	0.495589	0.629135
LIG3_3980.	-2.34027	0.0373675	-0.0939514	0.926698	1.01787	0.328824	-0.987036	0.343109
IRF2_3660.	-2.33741	0.0375618	1.19215	0.256244	-0.0651959	0.949092	-0.548221	0.593593
RALB_5899.	-2.33726	0.0375717	2.36096	0.0359882	1.84614	0.0896722	-1.90973	0.0803589
WDR47_22911.	-2.33578	0.0376731	2.05263	0.0625809	-0.0186966	0.98539	1.5326	0.151306
HHLA3_11147.	-2.33506	0.0377224	0.536719	0.601271	1.84206	0.0903028	-0.358368	0.726294
PIP4K2C_79837.	-2.33387	0.0378039	1.31019	0.214657	0.44132	0.666828	0.514271	0.616401
MISP_126353.	-2.33296	0.0378664	1.99165	0.069668	-0.57026	0.579022	0.672046	0.514286
C3orf62_375341.	-2.33173	0.0379508	1.16647	0.266085	0.243985	0.811364	0.416066	0.684706
PTGIS_5740.	-2.33169	0.0379535	0.707062	0.493031	0.320987	0.753741	1.02993	0.323355
ANKRD17_26057.	-2.33112	0.0379934	0.67115	0.514837	1.71796	0.111474	-1.55784	0.145242
IL1RN_3557.	-2.33006	0.0380663	0.778463	0.451374	0.623143	0.544852	0.706133	0.493587
SLC2A11_66035.	2.32971	0.0380903	-0.731974	0.478237	0.619524	0.547154	-1.46261	0.169266
PTPN4_5775.	-2.32843	0.0381789	-0.560182	0.585662	-0.934198	0.36862	0.90425	0.383658
ANKRD32_84250.	-2.32821	0.0381941	1.342	0.204436	0.554069	0.589708	0.617771	0.548271
SYT10_341359.	-2.32606	0.0383434	1.10794	0.2896	1.14456	0.274708	1.20476	0.25152
LY6G6C_80740.	-2.32565	0.0383719	0.720508	0.485012	0.405528	0.692226	1.76075	0.103717
MRPS9_64965.	-2.32447	0.0384542	1.16408	0.267014	0.026376	0.979391	-0.364234	0.722021
PSMG1_8624.	-2.32434	0.0384632	0.5707	0.578733	0.320228	0.754303	-0.513679	0.616803
MRPL53_116540.	-2.32405	0.0384837	0.812738	0.432197	0.415954	0.684786	-0.997666	0.338134
CD79A_973.	2.32294	0.038561	-0.737935	0.474738	-0.0779168	0.939178	0.247392	0.808787
POLR2J_5439.	-2.3222	0.038613	0.185948	0.855592	0.313619	0.759195	0.262656	0.797271
PRSS16_10279.	-2.31977	0.0387832	1.83962	0.0906801	0.524909	0.609207	1.05818	0.310808
MOAP1_64112.	-2.3185	0.0388726	0.193408	0.849875	0.576976	0.574621	0.233708	0.819151
PHLDB1_23187.	-2.31828	0.0388885	1.21128	0.249103	0.446668	0.663069	-0.237549	0.816238
ARL14EPL_644100.	-2.31799	0.0389087	1.75802	0.104197	0.626921	0.542455	0.578549	0.573592
DOCK8_81704.	-2.31781	0.0389213	1.54835	0.147497	0.56851	0.580172	-0.263886	0.796345
VWA7_80737.	-2.31675	0.0389964	1.55025	0.147041	0.53505	0.60239	0.900843	0.385395
ZNF346_23567.	-2.31671	0.0389993	1.08459	0.299412	-0.0511381	0.960057	-0.0901877	0.929626
C1orf54_79630.	-2.31527	0.0391013	0.19041	0.852171	-0.995715	0.339044	0.0832269	0.935043
CEP85_64793.	-2.31493	0.039125	1.95471	0.0743154	0.332684	0.745113	0.12126	0.905492
ACSM5_54988.	-2.31397	0.0391931	0.975419	0.348607	-0.892566	0.389638	1.71191	0.112611
PCDH8_5100.	-2.31206	0.039329	0.751378	0.466906	0.589568	0.566416	0.483356	0.637542
ENDOD1_23052.	-2.31159	0.039363	2.11972	0.0555627	1.45269	0.171954	-1.03551	0.320848
C6orf120_387263.	-2.31103	0.0394024	2.70784	0.0190315	-0.00186826	0.99854	-0.899033	0.38632
GJB6_10804.	2.31063	0.0394313	-0.587594	0.567697	-0.265558	0.795087	-0.37053	0.717445
ELAC1_55520.	-2.31027	0.0394569	0.68562	0.505983	1.15564	0.270322	-0.131253	0.89775
KRT27_342574.	2.31019	0.0394626	-1.4126	0.18318	0.505222	0.622553	-0.769926	0.456233
LRRC72_100506049.	2.30726	0.0396727	0.693495	0.501203	-1.04218	0.317869	-1.02458	0.325771
ENC1_8507.	-2.30726	0.0396729	1.42308	0.180187	0.0162801	0.987279	-0.227482	0.823879
PXDC1_221749.	-2.30722	0.0396757	1.19327	0.255822	0.292429	0.774953	-0.120104	0.906388
HGSNAT_138050.	-2.30589	0.0397714	1.48174	0.164185	1.36391	0.197632	0.0662039	0.948306
ICMT_23463.	-2.30535	0.0398104	1.54176	0.149079	0.386614	0.70581	-0.56827	0.58033
ALDH1A1_216.	-2.30266	0.0400046	-0.423689	0.679288	1.01886	0.32837	0.580338	0.572423
CYP20A1_57404.	-2.30253	0.0400137	1.80716	0.0958558	0.928189	0.371604	-0.441015	0.667043
FBXL22_283807.	-2.30194	0.0400564	1.3256	0.209655	1.21549	0.247554	-1.25979	0.231697
HIST1H2AE_3012.	-2.30015	0.0401866	1.69718	0.115423	1.01546	0.329926	0.168757	0.868799
FAM179A_165186.	2.29977	0.0402143	-1.13089	0.280195	-1.04651	0.31595	0.795605	0.441716
MRPL4_51073.	-2.29901	0.0402697	1.40511	0.185344	0.790272	0.444706	-1.1517	0.271873
NEIL3_55247.	-2.29804	0.0403403	-0.080884	0.936868	-0.24138	0.813336	0.648378	0.528953
SV2B_9899.	-2.29727	0.0403966	1.65241	0.124356	0.246779	0.809251	0.262453	0.797424
BTN2A2_10385.	-2.29686	0.0404266	1.54778	0.147632	-0.663477	0.519568	0.946451	0.362588
KIAA0930_23313.	-2.29357	0.0406684	1.98117	0.0709582	1.10036	0.29276	-0.424198	0.678927
PKD1L1_168507.	2.29288	0.040719	-0.983271	0.344884	-1.55666	0.14552	0.458235	0.654971
CDK2AP2_10263.	-2.29238	0.0407557	0.632043	0.539214	2.3815	0.0346679	-0.520479	0.612198
OR2V2_285659.	-2.29084	0.0408696	1.54789	0.147606	0.921333	0.375028	-1.03068	0.323016
USP33_23032.	-2.29077	0.0408746	0.799711	0.439422	-0.813385	0.431841	0.838677	0.418044
ADRBK1_156.	-2.28879	0.0410215	0.785276	0.447519	0.741384	0.472721	-0.399954	0.696219
FAM219B_57184.	-2.28838	0.0410516	1.56627	0.143262	0.638188	0.535341	-0.534453	0.60279
ZNF79_7633.	-2.28826	0.0410608	1.58702	0.138494	1.1357	0.278258	-0.263637	0.796533
PNPT1_87178.	-2.28719	0.0411403	0.880516	0.395872	0.183489	0.857478	0.235939	0.817459
NLGN2_57555.	2.2865	0.0411912	-0.132406	0.896858	-1.22203	0.245157	-0.155781	0.878796
CDYL2_124359.	2.28562	0.041257	-0.545544	0.595375	0.11513	0.910246	-2.16147	0.051576
PDGFRB_5159.	2.28434	0.0413524	-1.23372	0.240925	-1.75069	0.105496	0.247895	0.808407
CTBS_1486.	-2.28235	0.0415018	0.511323	0.618403	0.433789	0.672138	0.0524504	0.959033
NRM_11270.	-2.282	0.0415276	0.805615	0.436138	0.830266	0.4226	1.41863	0.181455
CAP2_10486.	-2.28047	0.0416426	2.8852	0.0136977	0.490865	0.632376	1.17046	0.264538
PRSS58_136541.	2.27759	0.0418604	0.0370761	0.971034	-0.792227	0.443608	-0.477891	0.641316
GIP_2695.	-2.27636	0.0419536	-0.0693198	0.945877	-0.57027	0.579016	1.82629	0.0927745
REXO2_25996.	-2.27481	0.042071	0.959096	0.356437	0.126781	0.901214	0.0527782	0.958777
LRRC41_10489.	-2.27217	0.0422718	2.29131	0.0408349	-0.808181	0.434716	1.58137	0.139779
MYO18A_399687.	-2.27189	0.042293	0.0923246	0.927964	-1.5602	0.144686	2.27991	0.0416852
BTN3A1_11119.	-2.27074	0.0423814	1.74986	0.105645	-0.744537	0.470881	0.670581	0.515187
RPP30_10556.	-2.27029	0.0424156	0.262059	0.797721	0.293095	0.774457	0.0976975	0.923785
POLG2_11232.	-2.2667	0.0426919	-0.328867	0.747925	-0.857284	0.408083	0.78801	0.445979
PROX2_283571.	2.26574	0.0427657	-0.812445	0.432359	-0.555998	0.588429	-0.646995	0.529817
BRCA1_672.	2.26462	0.0428519	-0.47134	0.645851	0.318324	0.755711	-1.55418	0.146108
TUBB4B_10383.	-2.26436	0.042872	1.75587	0.104577	1.19393	0.255573	-0.669679	0.515742
NRN1_51299.	-2.2638	0.0429157	1.17412	0.263121	1.48097	0.164388	-0.006516	0.994908
HIST1H4L_8368.	-2.26243	0.0430222	0.0367777	0.971267	1.10323	0.29156	0.76019	0.461816
DYM_54808.	-2.26138	0.0431035	0.455787	0.656681	-0.263922	0.796318	1.63268	0.128483
TAF11_6882.	-2.26131	0.0431087	0.527097	0.607733	1.51132	0.156584	-0.182232	0.858443
NPNT_255743.	-2.25794	0.0433715	1.29036	0.221236	1.01714	0.329156	-0.631339	0.539659
PCF11_51585.	-2.25629	0.0435007	0.205088	0.840941	-0.286606	0.779302	0.516142	0.615133
CPO_130749.	-2.25442	0.043648	2.22537	0.0459919	1.18584	0.258637	0.161014	0.874761
PDE5A_8654.	-2.25346	0.0437233	0.571312	0.578331	0.605287	0.556263	-0.111569	0.913009
ATP4A_495.	2.2524	0.0438072	-0.0462697	0.963856	1.62111	0.130957	-1.29917	0.218291
MMP2_4313.	2.25233	0.0438129	-0.547905	0.593802	-0.126357	0.901541	-0.986688	0.343273
CAMTA2_23125.	2.25118	0.0439038	0.743328	0.471586	-1.61764	0.131706	0.0863255	0.932631
PRPF39_55015.	-2.24958	0.0440308	0.547881	0.593819	0.280802	0.783645	0.448187	0.662003
C17orf58_284018.	-2.2495	0.0440366	0.673661	0.513294	-0.598433	0.560677	-0.133084	0.896333
NAALAD2_10003.	-2.24922	0.0440593	1.33453	0.206799	0.108922	0.915065	0.636959	0.536114
TGFB1I1_7041.	-2.24774	0.0441764	1.34448	0.203658	0.280304	0.784018	-0.401155	0.695358
NCOA3_8202.	-2.24587	0.0443259	-0.968529	0.351896	-0.115867	0.909674	1.16637	0.266123
CDKN2B_1030.	-2.24488	0.0444051	0.927934	0.37173	1.51321	0.15611	0.194512	0.849029
SEMA4C_54910.	-2.24469	0.0444199	0.454543	0.657551	0.321482	0.753375	1.24228	0.237864
TMEM201_199953.	-2.24401	0.0444745	2.53728	0.0260685	0.309107	0.762541	-0.613923	0.550728
SLAIN2_57606.	-2.24371	0.0444984	1.40208	0.186226	0.163596	0.872772	0.0998449	0.922116
CMIP_80790.	-2.24339	0.0445245	1.59541	0.136606	2.27142	0.0423294	-0.81877	0.428878
WDFY2_115825.	-2.24234	0.0446088	-0.138995	0.89176	0.911685	0.379885	1.12236	0.283666
CPSF4_10898.	-2.24026	0.0447763	1.24979	0.235203	0.864004	0.404525	-1.07088	0.30529
ANGPTL4_51129.	-2.23957	0.0448318	-0.210883	0.836517	0.822187	0.427006	0.533227	0.603612
FAM208A_23272.	-2.23948	0.0448391	0.892369	0.389739	0.421245	0.681023	1.76556	0.102878
UCN3_114131.	2.23871	0.0449009	0.085561	0.933226	-1.21607	0.247341	-1.00975	0.332542
CCT5_22948.	2.23569	0.0451459	0.0236207	0.981543	-0.443911	0.665005	-1.44019	0.175389
CWF19L1_55280.	-2.23489	0.0452113	0.589935	0.566178	-0.0482675	0.962297	0.9718	0.350332
TPP1_1200.	-2.23472	0.0452248	1.02628	0.325005	0.345578	0.735643	1.61439	0.132413
FOCAD_54914.	-2.23403	0.0452813	1.41018	0.183877	-0.0612971	0.952132	0.507847	0.620765
ZC3H6_376940.	-2.23356	0.0453194	0.620617	0.546459	-1.12203	0.283799	1.96458	0.0730456
ITPKB_3707.	2.2331	0.0453572	-1.01805	0.328739	0.288503	0.777884	-0.555618	0.588681
HIST3H3_8290.	2.2327	0.0453901	0.181166	0.859261	0.753888	0.465453	-2.41588	0.0325616
DHDDS_79947.	-2.23185	0.0454592	0.914148	0.378641	0.281977	0.782765	0.368518	0.718906
RPUSD2_27079.	-2.23092	0.0455355	0.699326	0.49768	1.18418	0.259268	-1.0697	0.3058
KLK1_3816.	-2.23087	0.0455395	0.70106	0.496636	0.506297	0.621821	0.591614	0.565088
CCT3_7203.	-2.22968	0.0456368	0.461328	0.652813	0.111872	0.912774	1.34457	0.203627
EIF1_10209.	2.22674	0.0458791	-0.0417756	0.967365	-1.48392	0.163614	1.00096	0.336604
ETV1_2115.	2.22625	0.0459194	-1.48394	0.163609	-0.350723	0.731876	0.710924	0.490719
ERGIC1_57222.	-2.22532	0.0459966	2.29757	0.0403744	0.378994	0.711313	0.355788	0.728176
CHST5_23563.	2.22516	0.0460092	-1.71596	0.111849	-2.35032	0.0366912	1.12339	0.283243
CHMP2B_25978.	-2.22515	0.0460106	1.48725	0.162746	0.18532	0.856073	1.56394	0.143809
NELFA_7469.	2.22451	0.0460636	-1.68617	0.117566	-0.87971	0.396292	-0.100998	0.92122
AXL_558.	2.22366	0.046134	-0.0816605	0.936263	-0.384225	0.707534	-0.222587	0.827601
CRYGD_1421.	2.22348	0.0461485	0.18386	0.857193	-0.552476	0.590765	-2.11636	0.0558956
PIGC_5279.	-2.22281	0.0462047	0.717859	0.486585	0.801008	0.4387	-0.228645	0.822995
KIF3A_11127.	-2.22146	0.0463169	1.00755	0.333555	1.32278	0.210562	0.298253	0.770611
C10orf10_11067.	-2.22142	0.04632	-0.264934	0.795556	0.0457178	0.964287	2.05009	0.0628621
KRT19_3880.	2.22126	0.0463338	-1.09828	0.293631	0.0343991	0.973124	-0.0431913	0.966259
BLOC1S5_63915.	-2.22046	0.0464004	0.468268	0.647984	1.30468	0.21647	-0.229218	0.822559
FHL2_2274.	-2.21877	0.046541	-0.0239907	0.981254	1.18315	0.259661	-0.328681	0.748062
NUDT3_11165.	-2.21842	0.0465707	1.05798	0.310899	1.87685	0.0850588	-0.038308	0.970072
EIF4EBP2_1979.	-2.21788	0.0466157	-0.153275	0.880729	0.352802	0.730357	1.03479	0.321171
FAM163B_642968.	2.21783	0.04662	0.796709	0.441098	0.549583	0.592687	-1.86182	0.0872887
PPIF_10105.	-2.21671	0.0467141	1.42167	0.180587	-1.07232	0.304668	0.988494	0.342424
L3MBTL1_26013.	-2.21613	0.0467622	0.806799	0.435482	0.80887	0.434334	0.0279407	0.978169
ZNF184_7738.	-2.21561	0.0468062	1.42059	0.180895	0.733709	0.477217	0.300319	0.769073
RPS27_6232.	-2.21431	0.0469158	-0.0726262	0.9433	0.136433	0.893741	1.1852	0.258878
BAG1_573.	-2.213	0.0470266	0.739578	0.473776	-0.445054	0.664202	0.425311	0.678137
OARD1_221443.	-2.21271	0.0470512	1.27717	0.2257	0.870617	0.401044	0.456271	0.656343
ZFP62_643836.	-2.21236	0.0470807	0.235384	0.817879	0.608627	0.554118	0.408878	0.689832
ERVFRD.1_405754.	-2.21209	0.0471029	0.0110639	0.991354	0.840175	0.417236	0.601721	0.558557
MAP4K4_9448.	-2.20914	0.0473537	1.25419	0.233654	1.81311	0.0948882	-0.956939	0.357481
RRBP1_6238.	-2.2078	0.0474679	-0.262128	0.797668	0.368016	0.719271	1.00967	0.332581
DHX16_8449.	-2.20479	0.0477247	0.342427	0.737952	1.06729	0.306842	0.982864	0.345076
VSTM4_196740.	-2.20455	0.0477451	0.39095	0.702687	-0.989291	0.34205	2.15093	0.0525559
TOMM70A_9868.	-2.20363	0.0478247	1.07712	0.302605	0.913896	0.378768	-1.64006	0.126924
TMEM14C_51522.	-2.20306	0.0478728	1.31286	0.213782	0.316696	0.756916	1.19571	0.254905
INTU_27152.	-2.20242	0.0479282	2.12964	0.0545902	1.50046	0.159341	-0.0965914	0.924645
PEX11B_8799.	-2.20241	0.0479295	0.120787	0.905859	0.848918	0.412542	-0.0850006	0.933663
MRPL9_65005.	-2.20192	0.047971	0.807819	0.434917	0.726546	0.481437	-0.843764	0.415305
DLL3_10683.	2.19969	0.0481633	-0.521513	0.6115	0.543802	0.596537	-2.09249	0.0583172
SLCO3A1_28232.	-2.19814	0.0482974	2.34986	0.0367222	-0.520055	0.612485	0.843637	0.415373
ETAA1_54465.	-2.19787	0.0483212	-0.0217739	0.982986	0.508722	0.620171	1.21287	0.248516
DUSP13_51207.	-2.1976	0.0483447	0.253574	0.804117	0.116083	0.909507	-0.212394	0.835365
MYOM1_8736.	2.19612	0.0484734	-1.68258	0.118271	-1.51243	0.156305	1.40607	0.185065
ATP5E_514.	-2.19341	0.0487091	1.36093	0.198548	0.368676	0.718791	-0.328124	0.748472
MYH8_4626.	2.19121	0.0489014	-0.0710017	0.944566	-1.31103	0.214381	0.24386	0.811459
STARD10_10809.	-2.19119	0.0489031	1.32808	0.208857	-0.395478	0.699431	0.886773	0.392627
HSCB_150274.	2.19046	0.0489672	-1.25484	0.233426	-0.377632	0.712298	-0.155128	0.879299
CDC37_11140.	-2.18894	0.0491008	1.98425	0.070576	0.0557935	0.956425	0.0219536	0.982846
INPP5K_51763.	2.18856	0.0491345	-0.712396	0.48984	-1.47604	0.165686	1.03118	0.322793
YY1AP1_55249.	-2.18847	0.0491421	0.0172445	0.986525	-1.1243	0.282874	0.580534	0.572296
SNX14_57231.	-2.1882	0.0491662	1.05914	0.310389	1.41721	0.181858	-0.379843	0.710699
SERPINF2_5345.	2.18799	0.0491852	-0.478854	0.64065	-1.23841	0.239245	0.172125	0.866208
ANKRD9_122416.	2.18643	0.0493228	-0.549906	0.592472	-1.10667	0.290129	-0.281599	0.783048
DCAF8_50717.	-2.1824	0.0496799	0.385566	0.706566	0.434857	0.671384	0.138137	0.892423
BARHL2_343472.	-2.18238	0.0496818	-0.582223	0.571194	-0.43962	0.668025	1.76824	0.10241
PCDHAC2_56134.	-2.18225	0.0496933	0.660336	0.521513	1.11209	0.287881	0.158516	0.876687
FOXD3_27022.	-2.18192	0.0497222	-0.0620298	0.95156	0.14326	0.888462	0.501373	0.62518
ZDHHC5_25921.	-2.18178	0.0497348	2.802	0.0159847	0.275148	0.787883	-0.900452	0.385594
ATAT1_79969.	-2.18121	0.049786	0.69026	0.503163	0.404636	0.692865	1.10761	0.289739
MAP1LC3A_84557.	-2.18114	0.0497921	-0.297363	0.771274	1.3915	0.189333	-0.409045	0.689713
COL6A1_1291.	-2.18041	0.0498574	1.00159	0.33631	-1.12969	0.280683	1.20631	0.250944
KRTAP10.4_386672.	-2.18035	0.0498627	0.174816	0.864139	-1.41127	0.183563	3.14331	0.00847956
C10orf2_56652.	-2.17983	0.0499092	0.880309	0.39598	-0.22006	0.829524	0.0703528	0.945072
PIGU_128869.	-2.17948	0.0499407	0.047597	0.96282	1.07186	0.304866	0.281274	0.783291
CAMK1_8536.	-2.17752	0.0501159	2.95627	0.0120035	0.419247	0.682443	0.578931	0.573342
MIF_4282.	2.17646	0.0502112	-0.510257	0.619126	0.715472	0.488006	-0.845121	0.414576
RNF223_401934.	2.1759	0.0502613	0.155001	0.879397	-0.803316	0.437415	-1.39912	0.18709
LLGL1_3996.	2.17525	0.0503197	-0.270429	0.791425	0.204112	0.841687	-0.376571	0.713067
APH1A_51107.	-2.17399	0.0504333	0.159331	0.876058	0.356365	0.727754	1.69159	0.116507
CA11_770.	-2.17166	0.050644	1.1224	0.283648	1.23549	0.24029	-0.652264	0.526528
CSF2RB_1439.	2.17163	0.0506469	-0.788889	0.445484	-1.16996	0.264728	1.06613	0.307346
PLOD2_5352.	-2.17108	0.0506967	0.585968	0.568754	0.434035	0.671964	0.793736	0.442762
LYRM7_90624.	-2.17081	0.0507214	0.889237	0.391354	1.17337	0.263413	-0.748195	0.468753
STT3A_3703.	-2.16965	0.0508263	0.736162	0.475777	-0.174989	0.864006	1.6011	0.135335
PPIP5K2_23262.	-2.16926	0.0508619	-0.771962	0.455072	-0.0268212	0.979043	0.37247	0.716038
FAM217A_222826.	-2.16759	0.0510141	1.14162	0.275882	-0.417042	0.684011	0.414222	0.686019
TIMM8B_26521.	-2.16725	0.0510456	0.313333	0.759407	0.192897	0.850266	0.821609	0.427322
GALE_2582.	-2.16641	0.0511221	2.09205	0.0583631	-1.00094	0.336611	0.343035	0.737506
OR5B3_441608.	2.16528	0.0512259	-0.114523	0.910717	-1.92707	0.0779769	-0.773406	0.454248
LMOD2_442721.	2.16179	0.0515457	-0.215307	0.833144	-0.233383	0.819397	-0.125057	0.902549
CYB5D2_124936.	2.16166	0.0515578	0.510632	0.618872	-1.27233	0.227358	-0.613441	0.551036
NTHL1_4913.	2.15996	0.0517146	-0.271222	0.79083	0.396706	0.698548	-0.100224	0.921821
WDR49_151790.	2.15838	0.0518613	-1.08525	0.299134	0.576303	0.575061	-1.11022	0.288656
TMEM245_23731.	-2.15744	0.0519484	1.9418	0.0760054	1.82519	0.0929496	-0.663913	0.519299
AKR7A2_8574.	-2.15549	0.0521301	0.972574	0.349962	-0.178259	0.861493	1.41045	0.183799
ZFP64_55734.	-2.15531	0.0521462	-0.83832	0.418237	1.74157	0.107133	0.373227	0.715489
C11orf65_160140.	-2.15321	0.0523428	0.471076	0.646035	-0.528231	0.60697	1.57189	0.141958
MRPL1_65008.	-2.15269	0.0523911	0.315473	0.757821	0.618445	0.547841	-1.33257	0.207425
HIST1H2BB_3018.	-2.15262	0.0523974	1.27618	0.22604	-0.408474	0.690121	1.17589	0.262443
ARG2_384.	-2.15213	0.0524436	-0.323117	0.752167	0.64927	0.528395	0.761154	0.461261
NELFE_7936.	-2.15149	0.052503	-0.433807	0.672125	0.927369	0.372012	0.701528	0.496354
GLI2_2736.	-2.15148	0.052504	0.456517	0.656171	0.861086	0.406068	0.387032	0.705509
SPAG5_10615.	-2.15144	0.0525079	1.32821	0.208816	-1.07675	0.302765	2.0805	0.0595706
USP34_9736.	-2.15092	0.0525572	1.86776	0.0864007	0.814828	0.431046	-0.479556	0.640164
HSP90AB1_3326.	-2.15018	0.0526268	0.443768	0.665107	0.787169	0.446452	1.37952	0.192899
SMIM7_79086.	-2.14877	0.0527593	0.129369	0.899209	0.323826	0.751644	1.28833	0.221917
FXYD3_5349.	2.1485	0.0527841	-0.862668	0.405231	-0.243664	0.811607	0.0317491	0.975194
KIAA0101_9768.	-2.14846	0.0527883	0.645402	0.530814	1.08505	0.299217	-1.15476	0.270668
ATOH8_84913.	-2.14667	0.0529575	0.839783	0.417448	0.498061	0.627444	1.15227	0.27165
MAF1_84232.	-2.14624	0.0529974	-0.000877911	0.999314	-0.279941	0.78429	0.0412659	0.967763
ABCB9_23457.	2.14593	0.053027	-1.70984	0.113002	-0.881823	0.395193	-0.0401361	0.968645
MPDZ_8777.	-2.1432	0.0532859	0.981837	0.345562	2.21707	0.0466835	-0.0557134	0.956487
SAMD10_140700.	-2.14305	0.0532998	1.5181	0.154886	1.78657	0.099275	-0.124063	0.903319
C22orf29_79680.	2.14253	0.0533502	0.14132	0.889962	0.895553	0.388103	-2.05963	0.0618115
CCNA2_890.	-2.14104	0.0534913	0.595923	0.562299	-0.183711	0.857308	0.147235	0.885392
ANKRD42_338699.	-2.14098	0.053497	0.474572	0.643612	-0.243346	0.811848	0.78501	0.447669
DENND5B_160518.	-2.1405	0.0535429	1.37649	0.193812	-0.225681	0.825248	1.67713	0.119351
EXOC2_55770.	-2.13586	0.0539886	0.42468	0.678585	-0.241596	0.813172	1.02898	0.323784
KDM3A_55818.	-2.13308	0.0542566	2.48781	0.0285465	0.565379	0.582233	-0.696673	0.499281
MCUR1_63933.	-2.13225	0.0543369	0.202195	0.843152	1.35587	0.200107	0.485332	0.636181
MYH7B_57644.	-2.13222	0.0543393	0.605877	0.555884	1.09603	0.294574	0.114609	0.910651
RAB6C_84084.	-2.13093	0.0544642	0.0520994	0.959307	-1.17491	0.262817	2.2425	0.0445962
SPPL2C_162540.	2.13088	0.0544694	-0.617172	0.548653	0.152707	0.881167	-2.40732	0.033074
COPS8_10920.	-2.13086	0.0544715	0.683958	0.506995	2.24601	0.0443149	-0.56387	0.583227
AP4B1_10717.	-2.13003	0.0545516	0.74219	0.47225	-1.04165	0.318108	2.08231	0.0593789
PF4V1_5197.	2.12874	0.0546773	-2.64728	0.0212858	0.475537	0.642943	-0.339491	0.740108
SARS_6301.	-2.12816	0.0547341	0.512604	0.617533	0.201219	0.843898	0.391443	0.702332
CLCC1_23155.	-2.12726	0.0548219	-0.375487	0.713852	0.305488	0.765229	1.03886	0.319351
RAB30_27314.	-2.12719	0.0548287	0.0223191	0.98256	1.43806	0.175982	-0.602525	0.558039
TRIM28_10155.	-2.12717	0.0548308	1.04464	0.316779	0.938843	0.366325	-0.578791	0.573434
HIST1H2BK_85236.	-2.12609	0.0549357	1.26637	0.229412	0.904402	0.38358	-0.944439	0.363573
RGP1_9827.	-2.1253	0.0550136	0.902661	0.384467	1.75638	0.104487	-0.234732	0.818374
MAD2L2_10459.	-2.12523	0.0550208	-0.816013	0.430393	1.67231	0.120313	0.412272	0.68741
TMEM37_140738.	-2.12439	0.0551026	3.16583	0.00813233	1.60294	0.134927	-1.97982	0.0711255
CNOT8_9337.	-2.12371	0.0551691	1.5141	0.155886	1.19207	0.256274	-0.720278	0.485148
BCAS4_55653.	-2.12325	0.0552148	0.498194	0.627353	0.421883	0.68057	-0.163391	0.87293
FXYD2_486.	-2.12269	0.0552694	1.13039	0.280401	-0.218419	0.830773	0.891733	0.390067
TMEM110_375346.	-2.12175	0.0553627	0.865859	0.403547	1.13299	0.279349	0.347471	0.734256
TPBGL_100507050.	-2.12157	0.0553805	0.490515	0.632616	0.0814915	0.936395	0.793376	0.442964
SOX12_6666.	-2.12121	0.0554151	0.0988049	0.922925	1.04196	0.317966	-0.481805	0.638612
ING2_3622.	-2.12019	0.0555162	0.947775	0.36194	0.225704	0.82523	-0.0234667	0.981664
PTCH2_8643.	-2.12019	0.0555164	1.08111	0.300895	-2.22782	0.0457897	1.16	0.268608
RCVRN_5957.	2.11822	0.0557113	-0.762513	0.46048	-1.1177	0.285572	0.366834	0.72013
GOLT1B_51026.	2.11811	0.0557218	-0.748438	0.468612	-0.317818	0.756085	0.770991	0.455626
DBH_1621.	2.11714	0.0558185	-0.697093	0.499027	0.0866466	0.932381	-1.38008	0.192732
ZNF511_118472.	-2.11692	0.0558404	0.812298	0.43244	-0.959311	0.356333	0.516368	0.61498
KIAA1456_57604.	-2.11581	0.0559505	1.66285	0.122219	0.874943	0.398779	-0.989819	0.341802
NKIRAS1_28512.	-2.11566	0.0559652	2.28529	0.0412815	0.78639	0.446891	-0.450878	0.660117
TEPP_374739.	2.11394	0.0561371	-1.1917	0.256416	-1.10044	0.292726	-0.0371425	0.970982
GYPA_2993.	-2.11376	0.0561552	1.06058	0.309762	0.269982	0.791761	-0.387216	0.705376
HEATR9_256957.	-2.11365	0.0561654	-0.192788	0.85035	-1.42186	0.180535	2.10865	0.0566675
TNFAIP6_7130.	-2.11353	0.0561783	1.16395	0.267065	1.016	0.329679	0.199892	0.844912
EGFL8_80864.	-2.1135	0.0561804	1.16826	0.26539	1.3225	0.210654	-0.686613	0.505379
ID4_3400.	-2.11262	0.0562693	0.281281	0.783286	1.00161	0.336304	-0.0521097	0.959299
FAM221B_392307.	-2.11188	0.056343	0.671309	0.514739	-0.75379	0.465509	2.77007	0.0169597
ZMYM6NB_100506144.	-2.11108	0.0564232	1.32981	0.208304	-0.251849	0.805419	1.36678	0.196756
SERPING1_710.	-2.1094	0.0565914	1.26468	0.229997	1.23804	0.239375	-1.41915	0.181304
CTSA_5476.	-2.10694	0.0568402	1.12356	0.283177	-0.679674	0.50961	0.544937	0.59578
TMEM115_11070.	-2.10533	0.057003	1.45849	0.170378	1.02434	0.325881	-0.547719	0.593927
LRRC29_26231.	2.10488	0.0570478	0.517741	0.61405	-1.60237	0.135055	-0.0267345	0.979111
USH2A_7399.	2.10473	0.0570639	-1.51021	0.156865	-1.21456	0.247894	0.565864	0.581913
DGAT2_84649.	-2.10471	0.0570655	1.05508	0.31217	0.460301	0.65353	0.367671	0.719521
PSMC6_5706.	2.10461	0.0570754	-2.7837	0.0165366	-0.864192	0.404426	0.920892	0.375249
DNAJA4_55466.	-2.10279	0.0572603	0.929552	0.370925	1.5942	0.136875	0.906755	0.382383
SLC28A3_64078.	2.1021	0.057331	-0.708806	0.491986	0.661823	0.520591	-0.3904	0.703082
IBTK_25998.	-2.1021	0.0573311	0.904298	0.383633	1.03487	0.321135	0.436935	0.669918
ACKR3_57007.	2.10164	0.0573772	0.169077	0.868553	0.692939	0.501539	-1.32175	0.210896
FAM131B_9715.	2.10146	0.0573958	0.205687	0.840484	-0.329426	0.747513	-1.52755	0.152543
MRPS14_63931.	-2.1006	0.0574837	0.876297	0.398071	-0.30677	0.764276	0.285619	0.78004
SNRPN_6638.	-2.10056	0.0574877	0.329545	0.747425	0.266483	0.794391	0.504214	0.623241
PCDHGC5_56097.	-2.10047	0.0574967	0.263935	0.796308	0.479442	0.640243	-0.202246	0.843113
ACOXL_55289.	-2.10031	0.0575136	0.131385	0.897648	-0.441051	0.667017	0.274868	0.788093
SYDE2_84144.	-2.09999	0.0575457	0.284656	0.780761	0.900583	0.385528	0.35539	0.728466
KIAA0391_9692.	-2.09969	0.0575766	0.643913	0.531746	-0.481239	0.639003	0.764322	0.459441
ITGB3BP_23421.	-2.0994	0.0576065	1.91688	0.0793689	0.408658	0.689989	0.168767	0.868791
LNX2_222484.	-2.09938	0.0576085	-0.126391	0.901515	0.508247	0.620494	0.882367	0.39491
SLFN12_55106.	-2.09926	0.0576206	0.912392	0.379528	1.38316	0.191808	-0.0285581	0.977686
YES1_7525.	2.0979	0.0577598	-0.924714	0.373337	0.281571	0.783069	-0.305142	0.765486
DHX29_54505.	-2.09727	0.0578243	0.442227	0.66619	2.4518	0.0304929	-0.767242	0.457768
IRAK3_11213.	2.09709	0.0578428	-1.83221	0.0918402	-1.51011	0.156891	0.437825	0.66929
STAM2_10254.	-2.09565	0.0579909	-0.631104	0.539807	0.763509	0.459908	0.631299	0.539684
C17orf50_146853.	-2.09549	0.0580072	0.0295864	0.976883	0.374256	0.714743	0.776943	0.452236
SLC33A1_9197.	-2.09469	0.0580903	0.883026	0.394568	0.513493	0.616929	0.315111	0.75809
C6orf203_51250.	-2.09443	0.0581169	0.560926	0.58517	0.834121	0.420507	-0.450775	0.660188
DCUN1D2_55208.	2.09355	0.0582071	0.500513	0.625767	-1.66969	0.120839	-0.170671	0.867327
NINL_22981.	-2.09266	0.0582996	0.00265366	0.997926	0.104509	0.918492	0.631472	0.539575
GAD1_2571.	-2.09251	0.0583146	2.85134	0.0145865	1.71493	0.112042	-1.68234	0.11832
OSCP1_127700.	-2.09051	0.0585224	0.583113	0.570613	-0.383917	0.707756	0.987036	0.343109
SH3BP5_9467.	-2.09005	0.0585701	1.82823	0.0924668	2.19578	0.0485022	-2.08308	0.0592989
SLC35B2_347734.	-2.08912	0.0586668	0.388599	0.70438	-1.92685	0.0780069	2.5063	0.0275945
SLC25A12_8604.	-2.08849	0.0587323	2.2673	0.0426454	1.39718	0.187659	-0.237685	0.816136
GSG1_83445.	2.08724	0.0588626	-0.964075	0.354035	-0.0777906	0.939277	0.311175	0.761007
JUND_3727.	-2.08541	0.0590539	0.472199	0.645256	2.65255	0.0210795	-0.859424	0.406948
MRPL37_51253.	-2.08474	0.0591238	0.834263	0.420431	0.0694185	0.9458	-0.538891	0.599817
ZC3HC1_51530.	2.0846	0.0591386	-0.153147	0.880827	0.33088	0.746441	-0.460372	0.65348
MARCH7_64844.	-2.0836	0.0592437	1.72152	0.110809	0.521084	0.611789	-0.459723	0.653932
GLIPR2_152007.	-2.0834	0.0592643	1.32563	0.209646	1.20288	0.252218	-0.722189	0.484015
OTUD6B_51633.	-2.08252	0.0593577	2.17141	0.0506673	2.29264	0.0407368	-2.55445	0.0252582
PLCB2_5330.	-2.08238	0.0593718	2.05304	0.0625357	-1.04833	0.315141	-0.369635	0.718095
ZNF853_54753.	-2.08103	0.0595143	2.03512	0.0645431	0.287188	0.778867	0.778485	0.451361
STOML2_30968.	-2.0809	0.0595282	-0.192713	0.850407	-1.50797	0.15743	2.20139	0.0480167
VIT_5212.	2.07963	0.0596624	-0.241803	0.813016	-0.685613	0.505987	-0.17262	0.865827
FBXO39_162517.	2.07837	0.0597952	0.308006	0.763358	-0.616476	0.549097	-0.365567	0.721051
METTL17_64745.	-2.07744	0.059894	0.321528	0.753342	0.149656	0.883522	-0.860843	0.406196
ENTPD1_953.	-2.07622	0.0600238	0.465975	0.649578	0.534985	0.602433	0.326595	0.7496
PAPD7_11044.	2.07543	0.0601079	0.522042	0.611142	-0.0178821	0.986027	-1.56928	0.142562
ABT1_29777.	-2.07506	0.0601466	0.249517	0.807181	-0.0341037	0.973355	1.00281	0.335744
ZSCAN16_80345.	-2.07468	0.0601875	1.06392	0.308306	1.78227	0.100003	-0.762227	0.460644
CUL9_23113.	-2.07466	0.0601895	1.07063	0.305399	0.374633	0.71447	-0.128192	0.900121
FAM183A_440585.	2.07458	0.0601976	-0.133812	0.895769	-0.939009	0.366243	0.294495	0.773412
TCN2_6948.	2.07359	0.0603032	-0.808284	0.434659	0.926754	0.372318	-0.990944	0.341274
SHISA7_729956.	2.07135	0.0605436	-0.44733	0.662605	-0.0307238	0.975995	-1.07373	0.304059
WFDC2_10406.	-2.07059	0.060625	0.622932	0.544986	0.402566	0.694347	0.0333982	0.973906
SLC44A4_80736.	-2.07048	0.0606365	2.16028	0.0516858	0.786405	0.446882	0.549309	0.592869
U2AF2_11338.	-2.07044	0.060641	2.31047	0.0394426	0.677698	0.510819	-1.09454	0.2952
STX11_8676.	2.07037	0.0606488	-0.746035	0.470009	-0.19492	0.848717	-2.25488	0.0436121
LGR6_59352.	2.07036	0.0606494	-1.03502	0.321066	-3.17747	0.00795856	1.01928	0.328182
PMM2_5373.	-2.06795	0.0609081	0.886954	0.392533	-0.365014	0.721453	0.509042	0.619953
EVI2A_2123.	-2.06626	0.0610909	-0.0500172	0.960932	-2.03916	0.0640858	2.58057	0.0240724
VPS26A_9559.	-2.06367	0.0613715	-0.81627	0.430252	0.269156	0.792381	1.79065	0.0985886
TGFBRAP1_9392.	-2.06289	0.0614556	1.00081	0.336674	0.219057	0.830287	0.540895	0.598477
TTC12_54970.	-2.06272	0.061474	1.58815	0.138237	-0.289748	0.776955	0.336424	0.742361
ZMPSTE24_10269.	-2.06267	0.0614801	1.52108	0.154144	-0.399207	0.696754	1.28819	0.221964
OR4C15_81309.	-2.06208	0.0615439	0.00937897	0.992671	0.408574	0.690049	1.54133	0.149182
SPRED2_200734.	-2.06154	0.0616026	1.4269	0.179107	1.08507	0.299208	-0.877345	0.397524
SDS_10993.	2.06043	0.061724	0.312649	0.759914	-2.03007	0.0651208	0.859337	0.406994
ZBTB22_9278.	-2.05995	0.0617766	0.55781	0.58723	0.0944534	0.926308	1.19989	0.253335
IDH2_3418.	-2.0588	0.061902	1.0814	0.300772	0.528826	0.606569	-0.204189	0.841628
BACE1_23621.	-2.0585	0.0619347	0.923091	0.374148	0.00147395	0.998848	0.276015	0.787232
POLD4_57804.	-2.05706	0.0620929	1.12102	0.284211	0.67218	0.514203	0.00458082	0.99642
ARPC1B_10095.	-2.05682	0.062119	1.98756	0.070169	-0.0315883	0.97532	1.30172	0.217447
ARL4C_10123.	-2.05678	0.0621234	-0.014156	0.988938	-0.572559	0.577513	1.21835	0.246502
FER_2241.	-2.05525	0.0622918	0.109755	0.914418	1.76	0.103849	-0.7772	0.452091
ASCC1_51008.	-2.05489	0.0623317	-0.628668	0.541348	-0.503631	0.623638	2.67089	0.0203772
SLC25A32_81034.	2.05485	0.0623355	-0.946348	0.362638	0.135181	0.89471	-1.74288	0.106896
HIST2H2BE_8349.	-2.05469	0.0623531	0.749243	0.468144	0.236267	0.81721	-0.420566	0.681506
C15orf48_84419.	-2.05434	0.0623914	0.750752	0.467269	1.43871	0.175801	-1.82397	0.0931427
HSPH1_10808.	-2.05331	0.0625055	1.30319	0.216962	-0.485751	0.635892	0.621647	0.545803
MGAT4D_152586.	-2.05286	0.0625553	1.01068	0.332115	0.638117	0.535385	0.193323	0.84994
PATZ1_23598.	2.05241	0.0626049	0.0611168	0.952272	-1.18255	0.25989	0.367512	0.719637
BRIX1_55299.	2.05198	0.0626518	-0.268495	0.792878	-0.586738	0.568254	-0.690088	0.503267
PRAMEF14_729528.	-2.05197	0.0626538	2.69465	0.0195014	-1.36429	0.197517	1.24337	0.237476
TSGA10_80705.	-2.05066	0.062799	0.124251	0.903173	-0.679306	0.509835	2.4536	0.0303921
PDE4B_5142.	-2.04975	0.0628999	1.40119	0.186485	0.0894668	0.930187	0.39868	0.697132
CAPN15_6650.	2.04973	0.0629022	0.472848	0.644806	-0.411616	0.687877	-1.91564	0.07954
TSN_7247.	-2.04748	0.0631521	0.287919	0.778321	1.07343	0.304191	1.6255	0.130013
C1orf87_127795.	-2.04722	0.0631809	1.34343	0.203986	-0.138614	0.892054	0.463254	0.651471
OR2A14_135941.	2.04646	0.0632656	-0.843688	0.415346	-0.343204	0.737383	-0.833836	0.420662
RHPN2_85415.	2.04554	0.063368	-0.704718	0.494437	-0.493423	0.63062	0.269918	0.791809
PIP5KL1_138429.	-2.04457	0.0634771	-0.14443	0.887558	0.214212	0.833979	0.180282	0.85994
TPD52L1_7164.	-2.04442	0.0634939	0.124888	0.90268	1.86446	0.0868938	-1.67683	0.119411
BRD7_29117.	2.04433	0.0635039	-1.25812	0.232279	-0.562805	0.58393	0.753504	0.465675
PRDX5_25824.	-2.04287	0.0636674	0.196836	0.84725	-0.239383	0.814848	1.07718	0.302579
SLC17A3_10786.	-2.04262	0.0636957	0.613797	0.550808	-1.8349	0.0914169	3.02855	0.0104948
WISP2_8839.	-2.04231	0.0637308	0.465659	0.649798	0.520311	0.612311	-0.104798	0.918267
TACR2_6865.	-2.04162	0.0638082	0.797206	0.44082	-1.4733	0.166411	3.16726	0.00811072
ATP6V0D1_9114.	2.04087	0.0638926	-1.48494	0.163349	-0.581146	0.571896	0.945632	0.362989
FAM81A_145773.	-2.04056	0.0639278	0.714906	0.488343	1.30599	0.216035	0.73323	0.477498
ATF7IP2_80063.	-2.04025	0.063963	1.50548	0.15806	-0.712472	0.489795	0.0153523	0.988003
GAS7_8522.	2.03998	0.0639927	-0.0267458	0.979102	-0.0734377	0.942668	-0.331409	0.746052
USP17L28_728400.	-2.03708	0.064321	0.844496	0.414912	0.251748	0.805496	-0.254175	0.803664
B3GNT1_11041.	-2.03606	0.064437	1.58382	0.13922	-0.269656	0.792006	0.251645	0.805573
C1orf52_148423.	-2.03554	0.0644961	0.0832042	0.935061	0.167539	0.869736	1.54627	0.147994
RAB8A_4218.	-2.03553	0.0644965	0.55682	0.587885	0.140999	0.89021	0.441847	0.666457
TTC39A_22996.	-2.03526	0.0645277	2.37836	0.0348669	-1.05367	0.31279	1.2448	0.236966
APEX1_328.	-2.03362	0.0647143	1.11798	0.285457	0.00129306	0.99899	0.361233	0.724205
ANKRD28_23243.	-2.03326	0.0647559	1.11129	0.288212	-0.158348	0.876816	0.535499	0.602088
RSPH6A_81492.	-2.03272	0.0648169	0.609541	0.553532	0.0933522	0.927164	0.869859	0.401442
TRAK2_66008.	-2.03169	0.0649347	1.08082	0.30102	0.4932	0.630773	-0.180502	0.859771
PRAMEF2_65122.	-2.03062	0.0650574	1.85567	0.0882164	-0.384494	0.70734	1.6793	0.11892
MCM8_84515.	-2.03046	0.0650757	-0.399066	0.696855	0.754385	0.465165	1.4771	0.165405
PAF1_54623.	2.02919	0.0652209	-0.703035	0.495448	0.537013	0.601074	0.114499	0.910736
ATG7_10533.	2.02888	0.0652576	-0.556724	0.587948	-0.559842	0.585886	0.550858	0.591839
FAM3D_131177.	2.02872	0.0652751	-2.33911	0.0374459	0.0432582	0.966207	-0.0817892	0.936163
TMEM170B_100113407.	-2.02855	0.065295	2.36875	0.0354821	0.140954	0.890245	0.600505	0.55934
SMARCA5_8467.	-2.02782	0.0653789	1.70598	0.113736	1.33907	0.205361	-0.32095	0.753769
TCEA3_6920.	-2.02731	0.0654376	2.13963	0.0536266	-0.220528	0.829168	1.13662	0.277886
FCN2_2220.	2.02702	0.0654706	-0.0144139	0.988737	-0.3529	0.730285	-1.15424	0.27087
NDUFA2_4695.	-2.02681	0.0654948	1.68065	0.118654	0.645064	0.531026	-1.58418	0.139138
HIST1H4C_8364.	-2.02579	0.065613	0.092764	0.927622	1.08597	0.298826	-0.0649978	0.949246
ATP6V1E2_90423.	2.02417	0.0658001	-0.614716	0.550221	-0.779468	0.450804	-1.25058	0.234922
PCDHB8_56128.	-2.02397	0.0658233	1.10064	0.292643	-0.801997	0.438149	0.595649	0.562476
CCNB1IP1_57820.	-2.02372	0.0658527	1.58237	0.13955	0.0373473	0.970822	1.17739	0.261863
RARS2_57038.	-2.02369	0.0658557	1.8521	0.088759	-0.000631744	0.999506	-0.476225	0.642468
ARAP3_64411.	-2.02303	0.0659326	1.33896	0.205395	0.243569	0.811679	-0.975662	0.348491
SYTL1_84958.	-2.02222	0.0660269	0.225097	0.825691	-1.38023	0.192687	2.3356	0.0376852
LEFTY2_7044.	2.01965	0.0663255	-0.266058	0.794711	-0.225298	0.825539	-0.738345	0.474498
TTI2_80185.	-2.01953	0.0663395	-0.603267	0.557562	1.69792	0.115279	-0.653094	0.526011
DOK1_1796.	-2.01932	0.0663646	1.95906	0.0737531	0.344963	0.736093	0.103056	0.919621
IFI44L_10964.	-2.01775	0.0665474	0.114079	0.911062	-1.71424	0.112171	3.26951	0.00670926
UAP1_6675.	-2.01731	0.0665995	-0.053778	0.957997	0.308954	0.762655	0.576781	0.574748
ECEL1_9427.	2.01712	0.0666218	0.198884	0.845683	-0.628752	0.541295	-1.17729	0.261904
HIST1H3H_8357.	-2.0158	0.0667763	1.36731	0.196594	1.26511	0.229846	-0.404527	0.692943
HOOK3_84376.	-2.01406	0.0669803	0.442855	0.665748	0.0561483	0.956148	0.187442	0.854446
KIF3B_9371.	-2.01345	0.0670525	-0.822062	0.427074	-0.0439819	0.965642	1.18337	0.259578
GTF2A1L_11036.	-2.01285	0.0671228	0.905857	0.38284	1.48507	0.163314	-1.01901	0.328305
APC_324.	-2.01284	0.0671246	1.01124	0.331858	0.216729	0.83206	0.339758	0.739912
TMEM216_51259.	-2.01099	0.0673435	0.606272	0.55563	0.319887	0.754555	1.20357	0.251963
PCDHGA1_56114.	-2.0109	0.0673532	1.37542	0.194134	0.840864	0.416865	-0.497883	0.627565
APLP2_334.	-2.00972	0.0674937	0.452638	0.658884	-0.398733	0.697094	2.08827	0.0587556
CLIC1_1192.	-2.00795	0.0677039	0.531199	0.604974	-0.126654	0.901312	1.66539	0.121705
CRACR2A_84766.	-2.00769	0.0677346	2.44263	0.0310083	-0.342063	0.73822	0.0592365	0.953739
C9orf84_158401.	-2.00728	0.0677838	0.997941	0.338006	4.82542	0.000415201	-0.874876	0.398814
PFDN1_5201.	-2.00635	0.0678946	0.25803	0.800756	-0.0832973	0.934989	0.610912	0.552654
STK19_8859.	-2.00585	0.0679539	0.643089	0.532263	-0.0867274	0.932319	1.91639	0.0794365
FAM104A_84923.	-2.00554	0.0679902	1.38433	0.19146	-0.165798	0.871077	-0.287231	0.778835
ARID4A_5926.	-2.00404	0.0681698	-0.0602226	0.95297	0.305782	0.76501	0.871591	0.400534
CTRL_1506.	2.00373	0.0682068	-0.0791512	0.938217	-0.893678	0.389066	-0.126647	0.901317
MRPS7_51081.	-2.00372	0.0682088	-0.185153	0.856202	-0.667609	0.517017	1.08933	0.2974
SZRD1_26099.	-2.00367	0.0682143	0.910882	0.380291	-0.932418	0.369502	0.464309	0.650737
DHX30_22907.	-2.00318	0.068273	0.00904071	0.992935	0.631239	0.539722	0.331032	0.746329
DND1_373863.	-2.00219	0.0683912	1.20007	0.253267	0.36538	0.721187	0.256774	0.801703
ZNF546_339327.	2.00078	0.0685609	0.340803	0.739144	0.671312	0.514737	-0.970775	0.350822
GPR150_285601.	-2.00054	0.0685899	1.1964	0.254643	0.385291	0.706764	0.417187	0.683909
PSMB8_5696.	-1.99933	0.0687363	0.362077	0.723591	1.051	0.313964	0.953071	0.359358
ARHGDIA_396.	-1.99821	0.0688713	2.04156	0.0638148	-0.200012	0.84482	-0.361958	0.723677
LTC4S_4056.	-1.99818	0.068874	1.22314	0.244752	0.55281	0.590543	-0.0609356	0.952414
KIRREL3_84623.	-1.99813	0.0688811	0.488162	0.634233	-0.0350553	0.972612	1.24798	0.23584
TRIM41_90933.	-1.9981	0.0688838	1.49616	0.160443	0.446754	0.663009	-1.08274	0.300199
ZNF649_65251.	1.99796	0.0689007	-2.16439	0.0513067	1.09692	0.294201	-0.565984	0.581834
MERTK_10461.	-1.99742	0.0689667	0.466119	0.649478	-0.0420309	0.967165	1.8884	0.0833804
PITX1_5307.	-1.99679	0.0690422	0.665736	0.518172	0.592047	0.564808	-0.694971	0.500309
MOB2_81532.	-1.99643	0.0690857	1.08991	0.297157	0.744511	0.470896	-0.178712	0.861145
PRPSAP1_5635.	-1.99637	0.0690939	0.295064	0.772988	0.0113621	0.991121	2.26381	0.0429148
ATP13A1_57130.	-1.99502	0.069257	0.915287	0.378067	0.842646	0.415906	1.10121	0.292405
PPP1R14D_54866.	-1.99478	0.069286	0.867188	0.402847	3.15487	0.00829949	-1.02168	0.327089
HIST1H1T_3010.	-1.99443	0.0693286	0.637475	0.535789	0.474759	0.643482	1.16204	0.26781
DNAJB9_4189.	-1.99434	0.0693404	1.02386	0.326101	0.61989	0.546921	0.348999	0.733138
STX10_8677.	-1.99358	0.0694329	0.232252	0.820256	1.88164	0.0843585	-0.468768	0.647637
LTA_4049.	-1.99346	0.0694467	0.682361	0.507969	0.851845	0.410978	-0.0699214	0.945408
HIST1H2BL_8340.	-1.99312	0.0694878	1.55249	0.146509	0.195269	0.84845	-1.35539	0.200257
FOXP4_116113.	-1.99287	0.0695187	1.49963	0.159552	1.08435	0.299516	0.987323	0.342974
MRPL43_84545.	-1.99281	0.0695255	0.767714	0.457498	-0.226338	0.824748	0.248082	0.808265
ABCC10_89845.	-1.99263	0.0695478	2.0094	0.0675315	0.28961	0.777058	0.343412	0.73723
GOLPH3L_55204.	-1.99243	0.0695726	0.252986	0.804561	0.313446	0.759323	0.349976	0.732422
PSMG4_389362.	-1.9922	0.0696002	0.360627	0.724646	0.352062	0.730897	-1.26975	0.228246
NUP50_10762.	-1.99033	0.0698284	0.0561649	0.956135	-0.127967	0.900295	1.05876	0.310556
NOL12_79159.	1.99028	0.0698356	0.626928	0.542451	0.560618	0.585373	-1.27649	0.225932
WDR1_9948.	1.99016	0.0698495	-0.285274	0.780298	-1.19038	0.256914	-0.231651	0.820713
FAN1_22909.	-1.98851	0.0700525	-0.0247915	0.980629	0.441503	0.6667	-0.123686	0.903612
C1orf185_284546.	-1.98758	0.0701657	1.55905	0.144955	0.0214	0.983278	0.742041	0.472338
CCR8_1237.	-1.98753	0.0701721	0.291901	0.775347	0.7304	0.479163	0.4601	0.65367
C2orf70_339778.	1.98724	0.0702085	-0.824978	0.42548	-2.17045	0.050754	0.523319	0.61028
ATE1_11101.	-1.9866	0.0702864	0.458086	0.655075	-0.485078	0.636356	0.469759	0.646949
SPAG8_26206.	-1.98588	0.0703759	0.840594	0.41701	0.377836	0.712151	-0.264335	0.796007
NUB1_51667.	-1.9856	0.0704105	1.16854	0.265281	-0.633982	0.53799	0.108716	0.915225
AREL1_9870.	1.98529	0.0704477	-1.64837	0.12519	0.413359	0.686634	-1.30348	0.216865
EXOG_9941.	-1.98506	0.0704768	1.40992	0.183952	-0.0315758	0.975329	0.883774	0.39418
FAM69B_138311.	-1.98407	0.0705988	2.7269	0.0183718	-0.109287	0.914781	-0.437722	0.669362
UBR1_197131.	-1.98394	0.0706145	0.739669	0.473723	2.55686	0.0251462	-1.56687	0.143124
NOP14_8602.	1.98109	0.0709681	-0.400634	0.695731	-0.0994129	0.922452	-1.03087	0.322932
MAML3_55534.	-1.98104	0.0709744	1.1485	0.27314	-0.348403	0.733573	-0.176983	0.862474
COMMD7_149951.	-1.98047	0.0710455	-0.602145	0.558284	0.0196192	0.98467	0.877563	0.397411
ATP6V0A2_23545.	1.98018	0.0710816	-0.494973	0.629558	-1.34996	0.201943	-1.0939	0.295471
RAB27A_5873.	1.98017	0.0710819	-0.43518	0.671156	-0.533869	0.603181	0.171999	0.866305
CCRN4L_25819.	-1.97961	0.0711515	0.899504	0.386079	1.29463	0.219804	-1.45346	0.171743
PFKL_5211.	-1.97961	0.0711526	0.7037	0.495048	0.145482	0.886746	0.895189	0.38829
CES3_23491.	1.97775	0.0713845	-1.28621	0.222633	-3.19136	0.00775585	0.159529	0.875906
RAD23A_5886.	-1.97681	0.0715009	1.8483	0.08934	1.77897	0.100565	-0.213661	0.834399
TRPV3_162514.	1.97679	0.0715043	0.63503	0.53733	-0.472804	0.644836	-0.0405359	0.968332
PDCD6IP_10015.	-1.97644	0.071548	2.17724	0.0501408	0.9758	0.348425	-1.22084	0.245593
EYA4_2070.	-1.97618	0.07158	1.13945	0.276752	0.839222	0.41775	-0.64937	0.528333
AFF3_3899.	-1.97599	0.0716037	0.0984629	0.92319	1.60019	0.135538	0.00757671	0.994079
MFI2_4241.	1.97538	0.071681	0.498772	0.626957	0.45356	0.658239	-3.29981	0.00634302
CCNT2_905.	-1.97532	0.0716882	0.548642	0.593312	1.68738	0.117329	-1.47697	0.165441
MFN2_9927.	-1.97494	0.0717354	0.166332	0.870665	0.382725	0.708617	1.02543	0.325386
MAST1_22983.	-1.97455	0.0717849	0.876217	0.398113	-0.302812	0.767218	1.261	0.231273
MAP3K2_10746.	-1.97413	0.0718367	2.35109	0.0366401	0.673114	0.51363	-0.834661	0.420215
FAM86A_196483.	-1.97353	0.0719122	0.552361	0.590841	0.00159356	0.998755	0.462922	0.651702
FAM69A_388650.	-1.97314	0.0719624	0.479197	0.640413	0.541864	0.59783	-0.0859765	0.932903
RMDN3_55177.	-1.97027	0.0723237	0.00194186	0.998483	1.17437	0.263025	0.313914	0.758976
CCDC140_151278.	-1.97019	0.0723343	1.98351	0.0706678	2.25073	0.0439393	-0.185253	0.856125
SETD6_79918.	-1.96918	0.072462	1.57332	0.141627	-0.206253	0.840052	1.14479	0.274616
CROT_54677.	1.96865	0.0725285	-0.761419	0.461109	-0.222299	0.827819	0.21868	0.830574
ACSM4_341392.	1.96849	0.0725484	-0.201891	0.843384	-0.940426	0.365545	-0.921864	0.374762
FAM175A_84142.	1.96763	0.0726584	-1.46385	0.168935	0.594542	0.563192	-1.97123	0.0722018
NLRC5_84166.	1.96724	0.0727078	0.204702	0.841236	-0.61481	0.550161	-0.630357	0.54028
CEP57_9702.	-1.96619	0.0728414	1.32568	0.20963	-0.0588404	0.954048	1.01285	0.331118
ODF4_146852.	1.96611	0.0728512	0.540858	0.598502	-2.72202	0.0185383	0.178666	0.861181
OR8B2_26595.	-1.96585	0.0728839	1.16459	0.266814	-0.232605	0.819988	1.90687	0.0807574
TPK1_27010.	1.96493	0.0730009	-0.38627	0.706058	1.66185	0.122423	-2.27745	0.0418705
GTSE1_51512.	-1.96406	0.073113	0.994533	0.339595	-0.184089	0.857018	-0.139971	0.891005
OR11A1_26531.	-1.96361	0.0731696	1.39809	0.187392	0.234785	0.818334	1.357	0.199759
PSD4_23550.	-1.96272	0.0732837	0.381949	0.709177	0.565218	0.582339	-0.85997	0.406659
KIAA1147_57189.	1.96266	0.0732914	-0.950608	0.360557	-0.98341	0.344818	0.158717	0.876531
C10orf90_118611.	-1.96251	0.0733111	0.865914	0.403518	-0.749824	0.467807	0.88817	0.391905
ANXA1_301.	-1.96247	0.0733159	0.20432	0.841528	0.691589	0.502357	0.73212	0.478151
GRM4_2914.	-1.96215	0.0733561	0.290972	0.776041	1.35401	0.200685	0.475984	0.642634
NR1D1_9572.	1.96091	0.0735151	-1.28325	0.223633	-1.04542	0.316433	-0.613833	0.550785
UGT3A2_167127.	1.95925	0.0737285	-0.974179	0.349197	-1.81556	0.0944925	1.37184	0.195217
CCL17_6361.	1.95837	0.0738424	-1.47953	0.164765	-0.149848	0.883374	-0.178053	0.861651
ATP5J_522.	-1.95766	0.0739338	0.444693	0.664456	-0.200487	0.844457	0.116223	0.909399
NNMT_4837.	-1.95742	0.073964	1.85201	0.088774	-0.14916	0.883905	0.843034	0.415697
KDM1B_221656.	-1.95738	0.0739704	-0.074665	0.941712	1.7155	0.111934	-0.827871	0.423902
UBR3_130507.	-1.95653	0.07408	1.37246	0.195028	2.14523	0.0530933	0.122669	0.9044
PDE12_201626.	-1.9565	0.0740834	0.335793	0.742825	0.417403	0.683755	-0.480761	0.639332
CYP2J2_1573.	-1.95165	0.0747129	0.921668	0.374861	0.13146	0.897589	-0.198981	0.845609
PTX3_5806.	-1.95143	0.0747411	1.26448	0.230064	-0.00564645	0.995588	0.652705	0.526253
SYT15_83849.	-1.95091	0.0748087	-0.286643	0.779275	-0.527889	0.6072	0.610441	0.552955
DHDH_27294.	-1.94913	0.0750416	2.19483	0.0485851	1.1086	0.289328	-0.258816	0.800164
NAPSA_9476.	-1.94901	0.0750569	0.947207	0.362218	0.542243	0.597577	-0.340118	0.739647
SLFN12L_100506736.	-1.94822	0.0751606	0.596533	0.561904	-0.0226907	0.98227	1.1399	0.276571
SLC30A5_64924.	-1.94729	0.0752823	0.242864	0.812212	0.399038	0.696875	0.534156	0.602989
EXOC3L1_283849.	1.94677	0.0753501	-1.06897	0.306115	-2.75445	0.0174577	0.790756	0.444434
C9orf40_55071.	-1.94649	0.075388	0.975833	0.34841	0.873179	0.399701	-0.527521	0.607447
ADRA1B_147.	-1.94619	0.0754273	0.643293	0.532135	0.689281	0.503757	-0.619455	0.547198
NKAIN1_79570.	1.9454	0.0755302	-0.0152652	0.988071	-1.44735	0.173414	0.471068	0.646041
SNAI1_6615.	-1.94525	0.0755508	0.133489	0.896019	0.589465	0.566482	1.39825	0.187344
TUBA3C_7278.	1.94487	0.0755998	-0.940734	0.365393	-0.0274457	0.978555	-1.6526	0.124317
TPMT_7172.	-1.94453	0.075645	-0.511359	0.618378	1.39387	0.188631	-0.6905	0.503017
NBAS_51594.	1.94429	0.0756761	-0.865351	0.403815	-0.0320213	0.974982	0.728242	0.480436
ANKHD1_54882.	-1.94361	0.075766	0.379611	0.710867	0.782123	0.449301	-0.314019	0.758899
TRIM39_56658.	-1.94314	0.0758289	0.0985756	0.923103	1.15752	0.269579	0.789377	0.445209
POLR1C_9533.	-1.94211	0.0759645	0.44641	0.66325	0.308007	0.763358	-0.396898	0.698411
LPAR1_1902.	1.94202	0.0759763	-1.28966	0.221471	0.136303	0.893841	0.375155	0.714092
RPL29_6159.	-1.94191	0.0759913	1.15596	0.270192	0.976432	0.348125	0.213429	0.834575
MGA_23269.	-1.94148	0.0760477	-1.40101	0.186538	-0.146732	0.88578	0.857815	0.407801
FRG2B_441581.	-1.94117	0.0760888	0.0227815	0.982199	-0.706219	0.493536	0.380149	0.710478
MRPS18A_55168.	-1.94088	0.0761277	2.65489	0.0209884	0.714348	0.488676	-0.948774	0.361452
R3HCC1_203069.	1.94072	0.0761482	-0.725286	0.482182	-0.00129367	0.998989	-0.979828	0.346513
MRPL54_116541.	-1.94059	0.076166	1.12578	0.282269	1.61208	0.132918	-0.529176	0.606334
PGBD1_84547.	-1.93974	0.0762786	0.920319	0.375537	1.4889	0.162319	0.0283205	0.977872
PSMG3_84262.	-1.93869	0.0764179	0.0315618	0.97534	1.0499	0.314449	-1.272	0.227472
KIAA2013_90231.	-1.93723	0.0766129	1.17885	0.261306	-0.788611	0.44564	0.0745449	0.941805
TRIM33_51592.	-1.93668	0.0766864	1.74105	0.107226	-0.0725752	0.94334	1.47323	0.16643
SMARCC2_6601.	1.93667	0.076687	-0.108834	0.915133	-0.79626	0.44135	0.633232	0.538463
LRP5L_91355.	1.93647	0.0767133	-1.04619	0.316092	0.815452	0.430702	-1.63895	0.127158
FNDC9_408263.	-1.93605	0.0767691	0.253535	0.804147	0.400232	0.696019	-0.398437	0.697306
SLC35G3_146861.	1.93588	0.0767919	-0.796493	0.441219	-2.18426	0.0495148	1.83394	0.0915684
CDH24_64403.	-1.93569	0.0768181	0.832188	0.421555	-1.27131	0.227708	0.916701	0.377355
CR1_1378.	-1.93545	0.0768501	2.69598	0.0194533	0.26557	0.795078	-1.23186	0.241595
HIST1H4H_8365.	-1.9345	0.0769777	1.34355	0.203951	1.05414	0.312581	0.00186691	0.998541
FGFBP3_143282.	-1.93289	0.0771923	0.407126	0.691084	-0.779227	0.45094	0.833674	0.42075
C11orf84_144097.	-1.93272	0.0772162	0.419465	0.682288	-0.0219122	0.982878	1.52616	0.152887
PACSIN1_29993.	-1.93219	0.0772874	2.24743	0.0442018	0.280678	0.783738	-0.142095	0.889363
DUSP15_128853.	-1.93103	0.0774433	-0.671986	0.514323	1.1365	0.277934	-0.135713	0.894298
ROMO1_140823.	-1.93097	0.077451	1.09673	0.294279	0.0487629	0.96191	-0.609172	0.553769
MED27_9442.	1.93095	0.077454	-2.13353	0.0542128	0.660202	0.521595	0.460146	0.653638
OR5H14_403273.	-1.93073	0.0774825	0.566199	0.581693	0.193146	0.850075	0.942504	0.364523
PGBD3_267004.	-1.93058	0.077504	0.886303	0.39287	0.393317	0.700984	0.958916	0.356524
MB21D1_115004.	-1.93023	0.0775504	-0.0202519	0.984175	-0.826315	0.42475	0.923614	0.373886
GINM1_116254.	-1.92975	0.0776154	1.47522	0.165902	-0.505545	0.622333	0.874593	0.398962
MYADM_91663.	1.92891	0.0777292	-2.25193	0.0438443	-0.456928	0.655884	-0.261067	0.798467
FGF19_9965.	-1.92872	0.0777541	0.0860744	0.932827	0.289695	0.776994	1.06968	0.305809
TBC1D9B_23061.	-1.92872	0.0777545	0.749228	0.468153	-0.0690588	0.94608	0.0171941	0.986564
TRIM52_84851.	-1.9277	0.0778922	0.242875	0.812204	-0.181635	0.858901	-0.11818	0.90788
FOXB1_27023.	-1.92711	0.0779726	0.860434	0.406413	1.63408	0.128185	-1.07119	0.305154
JUNB_3726.	-1.92638	0.0780714	0.912793	0.379325	3.28251	0.00654964	-0.299108	0.769974
UGCG_7357.	-1.92454	0.0783215	0.854411	0.409611	1.30821	0.215307	-0.386304	0.706034
NIPA1_123606.	-1.92427	0.0783572	1.05949	0.310239	2.83422	0.0150573	-0.71882	0.486014
SLC43A1_8501.	-1.92419	0.078369	0.178314	0.861451	-0.367741	0.71947	1.53975	0.149565
GLT8D1_55830.	-1.9226	0.0785847	1.96254	0.0733065	1.58736	0.138416	0.460132	0.653647
STK38_11329.	-1.92186	0.0786865	1.97323	0.0719506	0.820816	0.427756	-0.0791997	0.938179
TGFBR1_7046.	-1.92149	0.0787371	1.26008	0.231594	1.70658	0.113621	0.438585	0.668754
HLA.DQA2_3118.	-1.92072	0.0788417	1.26502	0.22988	0.511675	0.618163	0.936449	0.367506
CCDC58_131076.	1.91924	0.0790446	-1.06982	0.305748	0.501431	0.62514	-0.399421	0.6966
RASSF6_166824.	1.91884	0.0790997	-0.651084	0.527264	-0.232914	0.819754	-0.572173	0.577767
RABL2B_11158.	-1.91765	0.0792625	1.55533	0.145834	-0.528111	0.607051	-0.294633	0.773309
CYP4A22_284541.	-1.91733	0.0793076	1.77028	0.102058	-1.3201	0.211428	1.52613	0.152893
IAPP_3375.	1.91732	0.0793082	-0.00734472	0.994261	-0.690087	0.503268	0.284252	0.781062
ARMC2_84071.	-1.91708	0.0793418	0.0906107	0.929297	0.494382	0.629963	-0.871505	0.400579
KIAA1109_84162.	-1.91696	0.0793576	1.57708	0.14076	0.72179	0.484251	0.0897693	0.929951
CST2_1470.	-1.91664	0.0794023	0.385065	0.706928	-0.111431	0.913117	1.63132	0.128771
NMUR1_10316.	1.91659	0.0794084	0.163997	0.872463	-0.659391	0.522098	-0.0882582	0.931127
RPAP2_79871.	-1.91421	0.0797375	0.893711	0.389049	1.30693	0.215726	-0.245927	0.809895
PIH1D1_55011.	1.91314	0.0798859	-0.101388	0.920917	-0.704328	0.494671	0.901202	0.385212
TMF1_7110.	-1.91312	0.0798883	0.615274	0.549865	0.642211	0.532813	1.20942	0.249791
CYP21A2_1589.	-1.91291	0.0799174	1.6584	0.123127	-0.234916	0.818234	1.07538	0.303353
ZNF664_144348.	1.91258	0.079963	0.236635	0.816931	-0.994932	0.339409	0.626476	0.542737
NFE2L2_4780.	-1.91106	0.0801736	1.22593	0.243738	-0.607934	0.554563	0.465171	0.650137
HADHA_3030.	1.91103	0.0801775	-1.26795	0.228865	-1.47063	0.167121	0.828022	0.42382
ARMC6_93436.	-1.90985	0.0803417	0.360962	0.724403	-0.129253	0.899299	0.0386774	0.969784
HIST1H2BM_8342.	-1.90903	0.080457	1.37649	0.19381	2.69244	0.0195814	-0.957935	0.356998
POFUT1_23509.	-1.90891	0.0804739	0.123924	0.903427	0.898683	0.386499	-0.648232	0.529044
DIAPH1_1729.	-1.90878	0.0804913	1.55177	0.146679	0.269128	0.792403	-0.0110666	0.991352
PAFAH1B2_5049.	-1.90784	0.0806222	0.70016	0.497178	-0.0381626	0.970186	0.973235	0.349647
HIST1H2AL_8332.	-1.90774	0.0806369	0.148102	0.884721	1.50684	0.157717	0.0787624	0.93852
NSA2_10412.	1.90765	0.0806487	-0.563414	0.583528	0.303621	0.766617	0.316637	0.756959
FOXP2_93986.	1.90701	0.0807382	0.921027	0.375182	0.745044	0.470586	-1.34497	0.203505
MBOAT1_154141.	-1.90672	0.0807795	0.236761	0.816835	0.465039	0.650229	-0.128346	0.900001
ACER2_340485.	-1.90507	0.0810097	1.30033	0.217908	-0.82147	0.427398	1.38459	0.191384
SNAPIN_23557.	-1.90457	0.0810801	-0.666486	0.51771	0.395343	0.699527	1.44135	0.175069
SLC22A4_6583.	-1.90357	0.0812215	-0.0331256	0.974119	0.520435	0.612228	0.882068	0.395066
PWWP2A_114825.	-1.90347	0.0812351	1.49478	0.160796	0.557782	0.587248	0.0390609	0.969484
C1QL4_338761.	1.90309	0.0812883	-0.0318371	0.975125	-2.35207	0.0365749	1.11166	0.288059
ADAM10_102.	-1.90294	0.0813096	1.06528	0.307716	1.40237	0.186142	-0.900256	0.385695
ALDH3A1_218.	1.90285	0.0813221	-0.0553299	0.956786	-2.56204	0.0249078	0.291812	0.775414
LEP_3952.	1.90136	0.0815316	-0.270396	0.79145	0.0766056	0.9402	0.0848245	0.9338
TMCO6_55374.	-1.90082	0.0816084	-0.16565	0.87119	0.744397	0.470963	0.329827	0.747217
FFAR1_2864.	1.8998	0.081753	0.0347902	0.972819	1.87706	0.0850279	-1.70403	0.114107
EHMT2_10919.	-1.89921	0.0818363	0.0545747	0.957375	0.963464	0.354329	0.978207	0.347281
EIF3F_8665.	1.89859	0.081924	-0.109292	0.914778	-0.258683	0.800263	-2.52486	0.02667
THNSL2_55258.	-1.89837	0.0819546	0.283195	0.781854	0.124523	0.902963	0.743084	0.471728
BCL9L_283149.	-1.89823	0.0819752	-0.844315	0.415009	-0.778992	0.451074	0.802987	0.437598
TLCD1_116238.	-1.89799	0.0820094	1.19477	0.255256	-1.16982	0.264783	0.807649	0.43501
EFCAB14_9813.	-1.89796	0.0820134	1.28098	0.224405	-0.0587707	0.954102	0.899315	0.386175
SLC4A9_83697.	-1.89748	0.0820817	0.652169	0.526588	-0.565221	0.582337	0.974719	0.348939
SIX6_4990.	1.89628	0.0822521	-1.04816	0.315216	-0.0519201	0.959447	-0.0436304	0.965917
CFAP43_80217.	-1.89602	0.0822883	1.30903	0.215037	-0.789568	0.445102	1.28552	0.222865
LRRFIP2_9209.	-1.89556	0.0823537	1.54998	0.147106	-0.0548379	0.95717	1.28496	0.223054
RAB4B_53916.	1.89521	0.0824047	-1.46767	0.16791	-0.319949	0.754509	-0.942009	0.364766
DLG5_9231.	-1.8951	0.0824204	0.708911	0.491923	-0.203193	0.842389	0.127728	0.90048
C15orf57_90416.	-1.89507	0.082424	1.04314	0.317442	0.501961	0.624778	-0.0929943	0.927443
OR2B3_442184.	-1.89503	0.08243	0.640688	0.533769	-0.515388	0.615644	2.25154	0.0438752
FXR1_8087.	-1.89455	0.0824978	2.49464	0.028191	0.8935	0.389157	-0.837872	0.418479
IFNA16_3449.	-1.89453	0.0825017	0.766236	0.458344	1.30118	0.217626	0.898359	0.386665
FAM117B_150864.	-1.89407	0.0825671	2.46265	0.0298932	1.65219	0.1244	-1.60342	0.134822
CECR6_27439.	1.89336	0.0826677	-1.20864	0.250078	0.218908	0.830401	-0.472259	0.645215
ABCF1_23.	-1.89092	0.083017	0.970847	0.350787	1.45863	0.170341	-0.646157	0.530342
STK32B_55351.	1.89073	0.0830453	0.471502	0.64574	0.937359	0.367057	-2.2268	0.0458742
CXCR4_7852.	-1.89012	0.0831323	0.30864	0.762888	0.313462	0.759311	0.926076	0.372657
FSTL3_10272.	-1.88978	0.0831815	2.02316	0.0659172	0.943131	0.364215	-0.168574	0.868939
EVI5L_115704.	1.88941	0.0832343	-0.872692	0.399957	0.844471	0.414925	-1.02299	0.326492
C4orf3_401152.	-1.88784	0.0834605	0.397303	0.69812	1.45959	0.17008	-0.56945	0.579554
HSPA1L_3305.	-1.88712	0.0835644	1.12281	0.283482	0.31319	0.759513	1.00143	0.336384
MSLN_10232.	1.88689	0.083598	0.241753	0.813053	-1.06451	0.30805	-1.20124	0.25283
TTC30B_150737.	-1.88667	0.0836295	1.52627	0.15286	3.29181	0.00643773	-1.58358	0.139274
RAE1_8480.	-1.8863	0.083683	-0.244399	0.811051	-0.590381	0.565888	0.894812	0.388483
HIST1H1D_3007.	-1.88615	0.0837049	0.205917	0.840308	0.972611	0.349945	0.288008	0.778254
CIB1_10519.	-1.88604	0.0837197	0.736418	0.475627	0.178763	0.861106	0.0336897	0.973678
ANXA8_653145.	-1.88597	0.083731	-0.561672	0.584677	-0.970591	0.350909	2.75858	0.0173248
FAM101A_144347.	1.88548	0.0838017	-0.849061	0.412465	0.795949	0.441523	-2.60738	0.022912
AASS_10157.	1.88487	0.0838889	-1.14767	0.273473	0.367009	0.720003	-0.370874	0.717196
CXXC5_51523.	-1.88474	0.0839089	2.17555	0.0502932	-0.744292	0.471024	1.16767	0.265616
LY6G6D_58530.	-1.88389	0.0840316	0.947992	0.361834	0.315225	0.758005	1.26911	0.228465
YPEL2_388403.	1.88284	0.0841833	-0.583665	0.570254	-0.0528307	0.958736	0.723312	0.48335
RPLP1_6176.	1.88215	0.0842837	-1.4735	0.16636	-0.74481	0.470723	-0.726866	0.481248
C20orf96_140680.	-1.88183	0.0843311	2.56316	0.0248568	1.32823	0.20881	-0.0133541	0.989565
RNF214_257160.	-1.8816	0.084364	0.70265	0.495679	-0.383661	0.70794	0.4269	0.677011
ZUFSP_221302.	-1.88133	0.0844033	0.882467	0.394858	0.123301	0.90391	0.317886	0.756035
TBC1D20_128637.	1.8812	0.0844222	-1.65492	0.12384	-0.997455	0.338233	1.17872	0.261353
PLD2_5338.	1.88106	0.0844436	0.581311	0.571788	-2.19791	0.0483174	0.813415	0.431824
MRS2_57380.	-1.88063	0.0845056	0.768789	0.456883	0.574945	0.575949	0.55085	0.591844
RFK_55312.	1.87846	0.0848225	-0.612104	0.551891	1.24837	0.235703	-2.17237	0.0505796
TMEM135_65084.	-1.87821	0.0848591	1.07421	0.303854	-0.00477597	0.996268	0.115687	0.909814
RFPL1_5988.	1.87792	0.0849019	-0.476213	0.642476	-1.07528	0.303396	0.3991	0.696831
MESP2_145873.	-1.87788	0.0849079	0.621817	0.545695	2.05756	0.0620382	-0.576369	0.575017
PARM1_25849.	1.87778	0.0849218	-1.19033	0.256933	0.985559	0.343805	-1.57785	0.140584
CHAC2_494143.	-1.8777	0.0849341	2.08054	0.0595655	2.32847	0.0381763	-0.530641	0.605349
OR14C36_127066.	1.87731	0.0849905	0.904908	0.383322	-0.953565	0.359118	-0.987244	0.343012
CACNA1D_776.	-1.87679	0.0850678	0.929044	0.371178	-0.238411	0.815585	0.93809	0.366696
SMARCB1_6598.	1.87627	0.0851433	-0.371422	0.716798	-0.72418	0.482836	-0.693001	0.501501
HIST1H2AI_8329.	-1.87555	0.0852495	1.10186	0.292133	1.12648	0.281985	0.365979	0.720751
IFNLR1_163702.	1.87526	0.0852912	0.196071	0.847836	-0.5363	0.601552	-0.499482	0.626472
TYW1_55253.	-1.87516	0.0853059	0.32268	0.752491	-0.406516	0.69152	1.61705	0.131836
MFSD9_84804.	-1.87493	0.0853397	0.817806	0.429408	0.400919	0.695526	0.0236355	0.981532
RBFOX1_54715.	1.87423	0.0854429	-0.924679	0.373354	-1.69012	0.116792	0.972468	0.350013
TRIM10_10107.	-1.874	0.085477	0.9879	0.342703	0.633129	0.538528	1.10612	0.290357
BRMS1L_84312.	-1.87399	0.0854784	1.00674	0.33393	0.989274	0.342058	-1.8325	0.0917933
FAM149B1_317662.	-1.87315	0.0856023	1.12273	0.283513	-0.516633	0.6148	1.58311	0.139381
CARS2_79587.	-1.87308	0.0856125	1.3412	0.204688	0.369364	0.718292	-1.03348	0.321758
DBI_1622.	-1.87292	0.085636	-0.0215248	0.983181	1.50251	0.158817	-0.662897	0.519927
PCCB_5096.	-1.87224	0.0857363	0.69937	0.497654	0.474567	0.643615	1.57679	0.140828
BLNK_29760.	-1.872	0.0857724	1.18487	0.259004	0.4982	0.627348	0.663385	0.519625
ATP5F1_515.	-1.87196	0.0857784	1.51857	0.154768	0.707637	0.492686	-0.153538	0.880526
CTDSP2_10106.	-1.87092	0.0859316	1.06162	0.309307	-1.35048	0.20178	1.0978	0.293833
MDP1_145553.	-1.87077	0.0859544	0.0217807	0.982981	-0.991943	0.340806	1.0221	0.326896
SEZ6L2_26470.	1.87022	0.0860361	-0.747806	0.468979	-1.56025	0.144672	1.25052	0.234946
SOD1_6647.	-1.87011	0.0860527	-0.244968	0.81062	0.395981	0.699069	-0.24355	0.811693
BARD1_580.	1.86991	0.0860817	-0.625327	0.543465	0.0882332	0.931147	-1.83583	0.0912723
HIST1H4A_8359.	-1.86889	0.0862324	1.97282	0.0720022	0.0350579	0.97261	-0.869557	0.401601
TRIM31_11074.	-1.86862	0.0862734	0.971761	0.35035	0.385859	0.706355	0.91471	0.378357
TCEB3_6924.	-1.86828	0.0863239	2.10384	0.0571536	-0.230513	0.821576	-0.460084	0.65368
WDFY1_57590.	-1.86702	0.0865108	1.96289	0.0732625	0.125505	0.902202	-0.355452	0.72842
C11orf31_280636.	-1.86644	0.0865977	0.940247	0.365633	1.05986	0.310076	-1.08464	0.29939
SLC25A38_54977.	-1.86587	0.0866828	-0.405343	0.692359	-0.661887	0.520552	0.985243	0.343954
CYP26A1_1592.	-1.865	0.0868119	0.172636	0.865815	0.468412	0.647884	-0.0296673	0.97682
MRPL34_64981.	-1.86487	0.0868318	1.04257	0.317698	0.94387	0.363853	-0.65706	0.523545
RABGEF1_27342.	-1.86417	0.0869367	0.639773	0.534344	-0.842377	0.416051	1.96757	0.0726658
ARL15_54622.	1.86296	0.0871181	-1.17581	0.262471	-1.35105	0.201602	1.40003	0.186825
DCAF16_54876.	-1.8621	0.0872474	0.186274	0.855342	-0.0108675	0.991508	0.110434	0.91389
ANGPT2_285.	-1.86168	0.0873105	2.1174	0.0557925	1.19798	0.254053	-0.693814	0.501009
RABL6_55684.	-1.86048	0.0874901	1.42794	0.178813	0.255585	0.8026	-0.353622	0.729757
C9orf116_138162.	-1.86023	0.0875276	0.4777	0.641447	0.476546	0.642245	0.987807	0.342747
GDF7_151449.	1.86013	0.0875437	-0.129067	0.899443	-0.768195	0.457223	-1.0843	0.299537
ELTD1_64123.	-1.85999	0.0875634	1.10195	0.292096	0.412586	0.687185	0.887864	0.392063
CHCHD3_54927.	-1.85982	0.0875892	0.352663	0.730458	-0.372206	0.71623	0.661908	0.520539
TFDP2_7029.	-1.8592	0.0876828	1.31269	0.213838	-0.0821125	0.935911	-0.775819	0.452875
PGAP2_27315.	-1.85893	0.0877235	0.0514637	0.959803	-0.0538097	0.957972	-0.0192037	0.984994
DAB1_1600.	-1.85866	0.0877639	-0.114106	0.911041	2.16973	0.0508199	-0.572754	0.577385
ESM1_11082.	-1.8578	0.0878946	0.654634	0.525053	0.532793	0.603904	1.71705	0.111644
C6orf229_101928603.	-1.85737	0.0879595	1.12186	0.283868	0.142805	0.888814	0.635007	0.537344
RASSF3_283349.	-1.85653	0.0880867	1.90358	0.0812189	0.889341	0.3913	0.367431	0.719696
CBS_875.	1.85533	0.0882685	-0.974905	0.348851	-0.301203	0.768415	-0.759991	0.461931
AUP1_550.	-1.85525	0.0882801	0.410073	0.688978	-0.12817	0.900137	1.60118	0.135318
LGR4_55366.	-1.85468	0.088367	0.402642	0.694292	0.577592	0.574218	0.663302	0.519677
HIST1H2AH_85235.	-1.85437	0.088414	1.61948	0.13131	1.65094	0.124659	-1.49402	0.160994
B4GALT7_11285.	-1.85394	0.0884798	1.60205	0.135126	0.269774	0.791917	-0.823108	0.426502
ZNF468_90333.	-1.85297	0.0886272	0.920599	0.375396	-0.961555	0.355249	1.14289	0.275376
NAT8_9027.	-1.85227	0.0887329	0.805603	0.436145	1.82735	0.0926066	-0.0254351	0.980126
BTG3_10950.	-1.85162	0.0888322	0.15062	0.882777	0.20837	0.838435	0.63603	0.536699
TAS2R20_259295.	1.85051	0.0890025	0.194692	0.848891	-1.14062	0.276281	0.509795	0.619441
SLC12A5_57468.	-1.85002	0.0890767	1.18192	0.260128	1.57035	0.142314	-0.0440126	0.965618
DEK_7913.	-1.84965	0.0891331	1.98386	0.0706246	0.0062458	0.995119	1.00137	0.336413
PF4_5196.	1.84956	0.0891483	-0.634361	0.537751	0.0509685	0.960189	-1.9159	0.079504
ZNF433_163059.	-1.84948	0.0891601	0.637261	0.535924	0.12954	0.899077	0.781606	0.449593
SDCBP2_27111.	-1.84925	0.0891947	0.247083	0.80902	0.535872	0.601838	0.0707572	0.944757
RASGEF1A_221002.	-1.84912	0.0892157	-0.0227676	0.98221	0.0502488	0.960751	0.577268	0.574429
TRIM45_80263.	-1.84837	0.0893303	0.452726	0.658822	0.668968	0.51618	0.481382	0.638904
HAP1_9001.	1.84805	0.0893794	-3.13075	0.00867973	-2.67703	0.0201471	1.60567	0.134324
IER3_8870.	-1.84739	0.0894802	0.773283	0.454319	-0.393536	0.700826	1.87715	0.0850145
PPP1R18_170954.	-1.84708	0.0895282	1.0828	0.300177	-0.471821	0.645518	2.10837	0.056696
RBM17_84991.	-1.84679	0.089572	-1.09431	0.295297	1.46295	0.169174	0.489435	0.633358
FAM151A_338094.	1.84571	0.0897382	0.184277	0.856874	-1.0786	0.301968	0.161717	0.87422
C6orf25_80739.	-1.84556	0.0897622	0.778607	0.451292	0.875807	0.398327	1.18919	0.257366
GOPC_57120.	-1.84468	0.0898976	2.26275	0.0429973	0.56269	0.584006	-0.120675	0.905945
PSG6_5675.	-1.84215	0.0902877	0.768372	0.457122	0.727399	0.480933	0.864473	0.404278
FAM47E_100129583.	1.84178	0.0903454	-2.20075	0.048072	-0.107393	0.916252	0.247884	0.808415
CDC25A_993.	-1.84082	0.0904942	0.7408	0.473062	0.604368	0.556853	0.289326	0.77727
LYL1_4066.	-1.8408	0.0904973	0.582375	0.571095	0.234159	0.818809	0.807914	0.434864
EVPLL_645027.	1.84014	0.0906003	0.457691	0.655351	-1.1903	0.256945	0.425116	0.678275
ALDH1L2_160428.	1.84013	0.0906014	-0.820068	0.428166	-0.069165	0.945997	-0.271561	0.790575
HIST2H2BF_440689.	-1.83976	0.090659	0.704698	0.494448	-0.657925	0.523008	-0.0857582	0.933073
MMACHC_25974.	-1.83953	0.090695	0.672414	0.51406	0.412595	0.687179	0.136617	0.893599
MARK1_4139.	1.83873	0.0908194	-0.399194	0.696763	-2.95062	0.0121303	0.199982	0.844844
PLAA_9373.	-1.83842	0.0908674	0.22223	0.827872	-0.161246	0.874582	1.46536	0.168527
PHOSPHO1_162466.	-1.83838	0.0908733	-0.250436	0.806487	0.30489	0.765673	0.462763	0.651814
BNIP1_662.	1.83806	0.0909233	-0.42284	0.679891	-0.253335	0.804297	0.720744	0.484871
FLT3LG_2323.	1.83752	0.0910082	-0.349925	0.73246	0.918099	0.376652	-1.75823	0.10416
PRKCDBP_112464.	-1.83735	0.091034	0.449754	0.660904	-0.365163	0.721345	1.03469	0.321214
RIOK1_83732.	-1.83733	0.0910374	0.694949	0.500322	0.0368941	0.971176	-0.7288	0.480106
CCDC80_151887.	-1.83722	0.0910553	1.87655	0.0851024	0.717313	0.48691	-0.0364439	0.971528
HIST2H2AA3_8337.	-1.83718	0.0910604	1.18076	0.260574	0.219222	0.830161	-0.3359	0.742746
CCNT1_904.	-1.83549	0.0913251	0.460084	0.653681	-0.415537	0.685083	2.09172	0.0583965
C1QTNF3_114899.	1.83462	0.0914615	-0.335462	0.743068	-0.209555	0.837531	-0.254585	0.803354
SELT_51714.	-1.8346	0.091464	1.1373	0.277614	0.688399	0.504293	-0.506669	0.621567
PPIB_5479.	-1.83451	0.0914784	1.74026	0.10737	0.101673	0.920695	-0.789545	0.445115
IPO8_10526.	-1.83425	0.0915189	1.02182	0.327025	2.10458	0.0570784	-0.953472	0.359163
SERPINB9_5272.	-1.83376	0.0915955	0.755076	0.464766	0.0540038	0.957821	1.18147	0.260303
GBP1_2633.	-1.83372	0.0916017	0.337396	0.741647	-1.60765	0.133889	2.46777	0.0296144
EMB_133418.	-1.83351	0.0916357	0.727679	0.480768	0.361751	0.723828	1.12213	0.283758
HIST1H2BH_8345.	-1.83296	0.0917218	1.55308	0.146369	0.931118	0.370147	-1.11843	0.285274
IL26_55801.	1.83239	0.0918119	-0.433991	0.671995	-0.84733	0.413392	-0.842299	0.416092
NOTCH2_4853.	-1.83198	0.0918754	2.45151	0.0305087	-0.643928	0.531737	1.95311	0.0745224
CDON_50937.	-1.83125	0.0919911	0.207477	0.839116	-0.401798	0.694897	1.81277	0.0949426
C5orf24_134553.	-1.83093	0.0920409	0.605458	0.556153	-0.378795	0.711457	0.299936	0.769358
TRAM2_9697.	-1.83001	0.0921867	2.07697	0.0599442	-0.0309348	0.97583	0.238495	0.815521
ARHGAP1_392.	-1.82977	0.0922238	-0.641246	0.533419	-0.477941	0.641281	2.29836	0.0403173
MCEE_84693.	-1.82948	0.0922699	-0.587871	0.567518	-0.506801	0.621478	1.23096	0.24192
CFC1_55997.	-1.82944	0.0922755	0.785996	0.447113	0.612042	0.551931	-0.0436014	0.965939
AQPEP_206338.	-1.82797	0.0925085	0.305842	0.764966	0.764728	0.459209	0.398297	0.697407
EPN3_55040.	-1.82792	0.0925168	0.20715	0.839367	-1.19428	0.255442	1.8661	0.0866479
C11orf48_79081.	-1.82778	0.0925382	0.2942	0.773632	-0.965941	0.353138	1.78223	0.100011
C3orf80_401097.	-1.82746	0.0925886	2.35877	0.0361318	0.864583	0.40422	-0.676508	0.511548
RASD1_51655.	1.82742	0.0925953	0.0350389	0.972625	-1.36825	0.196308	0.0513848	0.959864
KRTAP29.1_100533177.	1.82709	0.092648	-0.771293	0.455453	0.439177	0.668337	-0.276229	0.787072
TYW5_129450.	-1.82696	0.0926688	1.37347	0.194723	1.86051	0.0874854	-1.15776	0.269487
PCOLCE2_26577.	-1.82661	0.0927237	0.443398	0.665366	1.01777	0.328867	0.100072	0.92194
PAPL_390928.	1.82604	0.0928144	-0.539354	0.599508	0.805265	0.436332	-0.370289	0.71762
HIST1H2BI_8346.	-1.82563	0.0928794	1.50594	0.157944	1.69983	0.114913	-0.914195	0.378617
C5orf34_375444.	1.82477	0.0930158	-0.146615	0.88587	-0.904874	0.38334	0.565821	0.581942
OR2W3_343171.	1.82465	0.0930351	-0.185803	0.855703	-0.62052	0.54652	-1.46676	0.168153
RGMB_285704.	-1.824	0.0931392	0.896434	0.387651	1.52952	0.15206	0.117327	0.908542
SREBF1_6720.	1.82389	0.0931559	-0.0895853	0.930095	1.38114	0.192414	-1.24044	0.238518
LONRF1_91694.	-1.82372	0.0931835	1.06731	0.306835	1.67049	0.120678	-0.801926	0.438189
HOXB5_3215.	-1.82353	0.0932136	0.690351	0.503107	-0.539681	0.599289	-0.550188	0.592284
ING3_54556.	1.82339	0.0932362	-1.17203	0.263929	-1.95598	0.0741506	1.31109	0.214363
PROSC_11212.	-1.82263	0.0933567	0.181082	0.859325	1.80969	0.0954427	-0.974638	0.348978
YIF1B_90522.	1.82169	0.0935074	0.254378	0.80351	0.910151	0.380661	-0.399019	0.696889
IRAK2_3656.	-1.8211	0.0936012	0.458606	0.654712	1.30286	0.217069	-1.18474	0.259056
TNFSF12_8742.	1.8211	0.0936022	1.21949	0.246086	-1.62558	0.129996	-0.235127	0.818075
HIST1H4E_8367.	-1.82064	0.0936747	0.86018	0.406547	1.78266	0.0999365	-0.793383	0.44296
MICA_100507436.	-1.82063	0.0936767	1.3928	0.188947	0.661888	0.520552	1.43851	0.175857
PYDC1_260434.	1.82018	0.0937496	-0.963451	0.354336	-0.744697	0.470788	0.518529	0.613517
EMCN_51705.	1.81968	0.0938293	-0.927903	0.371746	1.71083	0.112816	-1.08149	0.300733
IL6ST_3572.	-1.81962	0.0938394	0.9728	0.349854	-0.533645	0.603332	1.37061	0.19559
DUSP4_1846.	1.81957	0.0938462	-1.45749	0.170649	1.76576	0.102842	-1.27894	0.225099
CALHM2_51063.	-1.81816	0.094073	1.18066	0.260612	-1.26467	0.230001	1.57449	0.141356
RORA_6095.	-1.81807	0.0940883	1.26268	0.23069	1.50899	0.157173	-1.45366	0.171689
KPNA4_3840.	-1.81765	0.0941545	0.955478	0.358189	0.203536	0.842127	1.29136	0.220901
FCN3_8547.	-1.81411	0.0947262	1.43286	0.177432	-1.59114	0.137564	2.2033	0.0478524
ITIH1_3697.	-1.81394	0.0947527	0.106758	0.916745	-0.639147	0.534737	1.34975	0.202009
MTERF4_130916.	-1.81321	0.094871	1.68115	0.118553	0.186997	0.854787	-1.34251	0.204278
CWH43_80157.	1.81295	0.0949131	-2.06402	0.0613336	-0.219373	0.830047	1.17517	0.262717
NUP133_55746.	-1.81223	0.0950311	0.46578	0.649713	1.34362	0.203928	-0.0777973	0.939271
PHF13_148479.	-1.81199	0.0950685	1.38528	0.191178	-1.15856	0.269174	-0.275418	0.78768
C12orf4_57102.	-1.81182	0.0950965	1.73405	0.108499	-0.171747	0.866499	0.250881	0.80615
RAET1G_353091.	-1.81142	0.0951625	0.840557	0.417031	0.168299	0.869151	-0.28627	0.779554
UBR2_23304.	-1.81122	0.0951946	1.0372	0.32009	1.65967	0.122866	-0.0727892	0.943173
PSMB3_5691.	-1.81068	0.0952814	-0.370623	0.717378	-0.536302	0.601551	1.30652	0.215863
TEAD1_7003.	1.81035	0.0953353	-0.854751	0.40943	0.655587	0.52446	0.182708	0.858078
AKR1B10_57016.	1.80943	0.0954861	-0.345423	0.735756	-0.887983	0.392001	0.558247	0.586941
ENTPD5_957.	1.80857	0.0956254	0.0571851	0.955339	0.18325	0.857662	-0.495458	0.629225
FAM57B_83723.	1.80805	0.0957108	-0.979046	0.346884	-2.71091	0.0189236	1.41467	0.182586
NUAK1_9891.	1.80766	0.0957736	-2.00415	0.0681563	-0.601342	0.558801	0.187613	0.854315
ISCA2_122961.	-1.80622	0.0960092	0.0683135	0.946661	0.47207	0.645345	-1.06312	0.308655
BIRC6_57448.	-1.80513	0.0961884	-0.163228	0.873056	0.0393103	0.969289	1.11177	0.288014
HIST1H2BG_8339.	-1.80463	0.0962698	2.16959	0.0508319	1.16185	0.267885	0.030123	0.976464
CDSN_1041.	-1.80447	0.0962967	0.891525	0.390174	0.473549	0.64432	0.584896	0.569452
CCL22_6367.	1.80442	0.0963048	-0.524991	0.609152	0.543997	0.596407	0.0660343	0.948438
GNL1_2794.	-1.80439	0.0963092	0.60873	0.554052	0.358683	0.726064	1.09549	0.294802
USP29_57663.	1.80353	0.0964506	0.273755	0.788928	0.298134	0.7707	-1.27237	0.227344
MANF_7873.	-1.80259	0.0966052	-0.266923	0.79406	-0.388751	0.70427	0.895547	0.388106
NDUFB7_4713.	-1.80256	0.0966106	1.3127	0.213835	1.5606	0.14459	-1.64551	0.125785
NDST2_8509.	-1.80256	0.0966108	0.81679	0.429966	-1.72661	0.109865	2.63817	0.0216469
SLC12A3_6559.	1.80157	0.0967741	-0.462959	0.651677	-2.25231	0.043814	-0.435592	0.670865
GSTO2_119391.	-1.79971	0.0970803	2.07749	0.0598884	0.269473	0.792143	-0.406429	0.691582
ZNF549_256051.	-1.7992	0.0971644	0.448182	0.662007	1.31744	0.21229	0.42781	0.676366
PRR13_54458.	1.79918	0.0971679	-0.639043	0.534803	-0.363315	0.722689	-0.381683	0.709369
FIZ1_84922.	1.79891	0.0972133	-0.981121	0.345901	1.792	0.0983636	-0.152464	0.881355
GCA_25801.	-1.79806	0.0973533	0.252714	0.804767	1.39096	0.189491	-1.26595	0.229556
MDGA2_161357.	1.79761	0.097429	-2.47065	0.0294583	0.260248	0.799085	-0.0618642	0.951689
CACNB4_785.	-1.79669	0.0975817	-0.0827367	0.935425	0.522033	0.611148	1.02972	0.32345
GPHN_10243.	-1.79661	0.0975938	0.00243983	0.998093	0.192414	0.850636	1.33517	0.206596
MRPS21_54460.	-1.79645	0.097621	1.23646	0.239941	0.264204	0.796106	-0.786737	0.446695
NLRP1_22861.	1.7964	0.097629	1.2455	0.236719	0.28971	0.776983	-1.18344	0.259548
SLC30A9_10463.	-1.79639	0.0976313	0.480083	0.639801	1.24881	0.235548	-1.68892	0.117026
CXXC4_80319.	-1.79556	0.0977694	0.928439	0.371479	0.928586	0.371406	-0.871613	0.400522
OR56B4_196335.	-1.79526	0.0978194	1.88742	0.0835204	0.651924	0.52674	-0.616081	0.549349
KCNV1_27012.	1.79502	0.0978595	-1.10904	0.289147	1.2141	0.248062	-1.08845	0.297772
DYNC1LI2_1783.	-1.79479	0.0978976	1.7435	0.106784	-0.962984	0.35456	1.39559	0.188126
PDCD2L_84306.	-1.79473	0.097907	0.752334	0.466352	1.71463	0.112097	-0.806459	0.43567
EGLN2_112398.	1.79446	0.0979518	-0.357233	0.727121	0.230367	0.821687	-1.49736	0.160133
SMYD3_64754.	1.79423	0.0979901	-0.983744	0.344661	-2.26618	0.0427313	-0.378515	0.71166
ITGA6_3655.	-1.79397	0.098034	1.63821	0.127313	1.52088	0.154195	-1.38174	0.192235
NQO2_4835.	-1.7939	0.098045	2.17309	0.050515	0.340793	0.739152	0.0219925	0.982815
PCDHGC4_56098.	-1.79289	0.0982143	-0.239984	0.814393	1.5576	0.145297	-0.290711	0.776235
CDCA7_83879.	-1.79255	0.0982707	0.812869	0.432125	0.155732	0.878833	-0.283631	0.781528
CAP1_10487.	-1.79031	0.0986465	-0.1668	0.870305	-0.0642147	0.949857	0.67946	0.509741
ATP6V1G2_534.	-1.78972	0.0987449	0.627112	0.542334	0.385167	0.706854	1.39742	0.187588
ZNF529_57711.	1.7891	0.0988493	-0.43452	0.671622	0.992541	0.340527	-0.928738	0.37133
SUGT1_10910.	-1.78843	0.0989619	-0.920044	0.375675	0.32354	0.751855	0.638925	0.534877
TRIM49D1_399939.	-1.78724	0.0991618	1.44876	0.173029	0.429805	0.674954	-0.179984	0.860169
EHBP1_23301.	-1.78721	0.0991667	2.03581	0.0644657	-0.464633	0.650511	0.761654	0.460974
PA2G4_5036.	1.78709	0.0991878	-2.14056	0.0535371	0.202063	0.843252	-0.87551	0.398482
ANKRD55_79722.	-1.78708	0.0991893	0.572756	0.577385	0.243769	0.811528	0.347648	0.734126
CNNM3_26505.	-1.78601	0.0993697	1.27596	0.226113	1.5284	0.152335	-0.0991172	0.922682
PRKCSH_5589.	-1.78558	0.0994416	0.632141	0.539152	0.790562	0.444543	0.866391	0.403267
RAB8B_51762.	-1.78521	0.0995048	1.59301	0.137142	0.828761	0.423418	-1.3836	0.191679
EEF2K_29904.	-1.78493	0.0995528	0.246179	0.809704	-0.457606	0.65541	2.6297	0.0219877
BAZ2A_11176.	-1.78455	0.0996161	0.756987	0.463662	-0.799891	0.439322	2.52456	0.0266846
TMEM211_255349.	1.78451	0.0996239	-0.546418	0.594793	1.6036	0.134783	-1.84791	0.0894012
KLHL36_79786.	1.78418	0.0996794	0.0775719	0.939447	-2.29702	0.0404153	-0.181614	0.858917
CD248_57124.	-1.7833	0.0998282	1.48668	0.162895	-0.537485	0.600758	0.355848	0.728131
LRSAM1_90678.	-1.78297	0.0998837	1.37741	0.193534	0.396056	0.699016	-0.38277	0.708584
C1orf56_54964.	-1.78282	0.0999089	1.0419	0.317993	-0.492714	0.631106	-0.480029	0.639838
PYROXD2_84795.	-1.78282	0.0999101	1.26386	0.230279	0.176548	0.862808	-0.694969	0.500311
NT5DC1_221294.	-1.78221	0.100013	0.881612	0.395303	0.830695	0.422366	-0.789104	0.445362
NBPF11_200030.	-1.78217	0.10002	-0.0935707	0.926994	-0.182625	0.858142	-0.31744	0.756366
PTGER3_5733.	-1.78202	0.100045	0.755567	0.464482	1.07206	0.30478	0.213478	0.834538
GRID1_2894.	-1.78058	0.100291	-0.976554	0.348067	0.168472	0.869018	0.266266	0.794554
GOLGA1_2800.	-1.78051	0.100301	0.742078	0.472316	0.376285	0.713273	-0.0493534	0.96145
LAT_27040.	1.78022	0.100352	0.729818	0.479506	-1.64556	0.125774	-0.161968	0.874026
HPS6_79803.	-1.77957	0.100463	0.454178	0.657806	-0.67811	0.510566	-0.1634	0.872923
PPP1R7_5510.	-1.77871	0.100609	-0.0686102	0.94643	-1.21222	0.248755	4.467	0.000769683
DNAL1_83544.	1.77851	0.100643	0.278068	0.785693	-0.984373	0.344364	0.0338066	0.973587
RINL_126432.	1.77835	0.10067	-0.448366	0.661877	0.976751	0.347973	-0.53167	0.604658
C1orf68_100129271.	1.7782	0.100696	-2.17013	0.0507831	-1.14596	0.274151	0.512472	0.617622
GFM2_84340.	-1.77812	0.100709	0.857579	0.407927	0.17645	0.862883	0.0707666	0.944749
CAPN11_11131.	-1.77802	0.100727	2.85013	0.0146193	0.295262	0.77284	-1.11011	0.288704
NKX2.4_644524.	-1.77735	0.100842	0.127879	0.900362	-0.0233012	0.981793	2.41655	0.0325218
ESPN_83715.	-1.77689	0.10092	1.02161	0.327121	-1.27446	0.226628	0.942453	0.364548
ZNF215_7762.	-1.77587	0.101095	0.283025	0.78198	0.137124	0.893207	1.658	0.123208
ITPR1_3708.	-1.77583	0.101103	-0.440442	0.667446	0.742243	0.472219	-0.237067	0.816603
DCAF5_8816.	-1.77475	0.101287	1.14891	0.272979	0.50101	0.625427	0.387434	0.705219
PFDN4_5203.	-1.77372	0.101465	0.121884	0.905008	0.322512	0.752615	-0.0895147	0.93015
UNC50_25972.	-1.77336	0.101527	-0.175312	0.863758	-0.635314	0.53715	1.04876	0.314954
CRISPLD2_83716.	1.77317	0.101559	-2.81285	0.0156665	-0.490034	0.632946	0.0581112	0.954617
PTPN22_26191.	-1.77303	0.101583	0.58919	0.56666	-0.136868	0.893405	0.970947	0.350739
DEFA6_1671.	-1.77285	0.101615	1.20698	0.250694	1.38266	0.19196	-0.695669	0.499888
IGFL2_147920.	1.77231	0.101708	-0.801791	0.438263	-0.0302848	0.976338	-0.570007	0.579188
ATP5G1_516.	-1.77226	0.101716	0.240749	0.813814	-0.0321597	0.974873	-0.427051	0.676904
AGPAT1_10554.	-1.77225	0.101718	0.637911	0.535515	0.294846	0.77315	1.20104	0.252906
AOX1_316.	-1.77194	0.101772	1.65031	0.12479	0.73366	0.477246	0.872898	0.399849
FNDC8_54752.	-1.77185	0.101787	1.69893	0.115085	0.405115	0.692522	0.283748	0.78144
AP3S1_1176.	1.77177	0.1018	-1.15829	0.269278	1.19437	0.255407	-2.69909	0.0193418
RBPJL_11317.	-1.77134	0.101874	0.862895	0.405111	0.477973	0.641259	-0.562267	0.584285
CSPG4_1464.	1.77124	0.101892	0.183433	0.857521	-0.263338	0.796757	-2.53119	0.0263619
IRF2BP2_359948.	-1.7712	0.101898	1.52799	0.152436	1.91993	0.0789497	-1.07257	0.304559
IQCF2_389123.	-1.77086	0.101958	1.30426	0.216606	-0.735492	0.47617	1.37667	0.193756
PPP6C_5537.	-1.76996	0.102113	0.221095	0.828736	-0.102704	0.919894	0.68876	0.504073
HCK_3055.	-1.76931	0.102226	-0.872322	0.40015	-0.259575	0.799592	0.873499	0.399534
LMOD3_56203.	-1.76913	0.102257	0.468509	0.647817	1.65126	0.124593	-0.261189	0.798375
IFT27_11020.	-1.76905	0.102271	1.89124	0.0829717	0.163954	0.872497	0.84471	0.414797
NXPH3_11248.	-1.76904	0.102273	0.879238	0.396538	-0.538902	0.59981	0.46136	0.652791
PEAK1_79834.	-1.76894	0.102289	1.0821	0.300476	0.774293	0.453743	-0.00114402	0.999106
SOX15_6665.	1.76883	0.102309	0.395586	0.699353	-1.28717	0.222309	-0.317143	0.756585
CTNND1_1500.	-1.76837	0.102389	-0.435545	0.670898	0.391338	0.702407	0.868249	0.402289
EMP3_2014.	1.76714	0.102603	-0.403073	0.693984	-0.27631	0.787011	-0.335651	0.74293
BCO2_83875.	-1.76588	0.102821	0.0491226	0.96163	-2.03574	0.0644728	1.88754	0.0835033
HYAL2_8692.	-1.76549	0.102889	2.13484	0.0540868	1.30449	0.216531	-0.364734	0.721657
TMEM179B_374395.	-1.76534	0.102915	-0.106103	0.917254	-0.120504	0.906078	1.46275	0.16923
GADD45A_1647.	-1.76506	0.102965	1.26678	0.22927	0.0866257	0.932398	1.38893	0.190092
CLK4_57396.	-1.76439	0.103081	1.61381	0.132539	0.288001	0.778259	-0.616205	0.54927
PPM1J_333926.	-1.76427	0.103101	-0.284927	0.780558	0.147375	0.885283	1.12254	0.283589
CUEDC2_79004.	-1.76395	0.103157	1.19592	0.254823	-0.118512	0.907623	0.424491	0.678719
C16orf46_123775.	1.76392	0.103163	0.273426	0.789175	-1.33756	0.205839	-1.24582	0.236607
NDUFC2_4718.	-1.7635	0.103236	2.18613	0.0493491	0.330984	0.746364	-1.45032	0.172601
OR8K5_219453.	1.76265	0.103385	-1.08785	0.298029	-0.275213	0.787834	-0.362777	0.723081
VNN2_8875.	-1.76257	0.1034	0.869435	0.401665	-0.884017	0.394054	0.246174	0.809708
UBTD2_92181.	-1.76253	0.103405	-0.144784	0.887285	-0.921322	0.375034	0.685826	0.505857
XAF1_54739.	1.76209	0.103483	-0.850708	0.411585	-1.76574	0.102845	-0.766602	0.458135
BRF2_55290.	-1.76189	0.103518	0.152362	0.881433	2.13725	0.0538545	-0.181727	0.858831
FASTKD1_79675.	-1.76173	0.103546	1.32734	0.209095	-0.683622	0.5072	4e-05	0.999969
GAS1_2619.	-1.76133	0.103616	-0.663319	0.519666	0.788434	0.44574	-0.12838	0.899975
TUBB1_81027.	-1.7609	0.103692	1.12107	0.284192	1.28361	0.22351	-1.54443	0.148436
ZDHHC16_84287.	1.76078	0.103712	-0.836727	0.419097	-1.13916	0.276867	-0.187821	0.854156
PDLIM5_10611.	-1.76072	0.103724	1.74236	0.10699	-0.4244	0.678784	1.57631	0.140938
MAPRE3_22924.	1.76051	0.10376	0.0517488	0.95958	0.538722	0.59993	-0.466756	0.649035
HSPA1B_3304.	-1.76036	0.103787	0.575007	0.575909	-0.0818317	0.93613	0.323293	0.752037
KIAA1217_56243.	1.75976	0.103892	-1.75984	0.103878	-0.740643	0.473154	0.227	0.824245
ZFP69B_65243.	-1.75856	0.104103	1.29068	0.221129	0.605935	0.555846	0.184037	0.857058
RAB1B_81876.	-1.75835	0.104139	1.48872	0.162365	-0.189527	0.852847	0.666691	0.517583
HLA.C_3107.	-1.75819	0.104168	1.45745	0.17066	0.504361	0.62314	-0.445669	0.663771
ELOVL6_79071.	-1.75798	0.104205	0.412093	0.687537	0.359427	0.725521	-0.71539	0.488055
PPM1N_147699.	1.75782	0.104234	-0.801781	0.438269	-0.510801	0.618757	0.303696	0.766561
NCR3LG1_374383.	1.75778	0.10424	-0.699948	0.497305	1.09472	0.295127	-2.82424	0.0153388
DDIAS_220042.	-1.75761	0.10427	0.74909	0.468233	-0.813294	0.431891	2.26442	0.0428674
ACAD8_27034.	-1.75701	0.104377	0.735552	0.476135	1.1012	0.292407	0.369724	0.71803
SLC28A1_9154.	-1.75684	0.104407	1.48468	0.163417	-0.808287	0.434657	0.849721	0.412113
FKBP15_23307.	-1.75679	0.104415	0.145757	0.886533	0.663663	0.519453	0.723301	0.483356
UNC119_9094.	-1.75512	0.10471	0.105086	0.918044	-1.74642	0.10626	1.90802	0.0805973
OR2H2_7932.	-1.75463	0.104796	1.8594	0.0876526	1.44331	0.174528	0.344909	0.736133
DHX37_57647.	-1.75452	0.104816	1.80961	0.0954557	0.00625684	0.995111	-1.09415	0.295366
ELL2_22936.	-1.75415	0.104882	1.02191	0.326984	1.38632	0.190867	-0.11646	0.909214
UBE2N_7334.	-1.75385	0.104935	-0.115803	0.909724	0.137121	0.893209	3.09525	0.00927152
BPHL_670.	-1.75316	0.105057	0.689585	0.503572	-0.406903	0.691243	0.877831	0.397271
OR2G2_81470.	1.75313	0.105064	-0.0189024	0.98523	-0.934841	0.368301	-0.4341	0.671918
C22orf46_79640.	-1.75309	0.10507	1.58422	0.139128	-1.05857	0.31064	0.0962873	0.924882
CASP8_841.	-1.75118	0.105409	0.996385	0.338731	1.71838	0.111395	-1.64734	0.125405
AZGP1_563.	1.75095	0.10545	-0.745016	0.470603	-1.77713	0.100879	0.327476	0.74895
PCDHB3_56132.	-1.74971	0.105672	0.430556	0.674423	-1.25097	0.234785	1.01186	0.331574
GPALPP1_55425.	1.74963	0.105685	-0.637085	0.536035	-0.180771	0.859565	0.856578	0.408458
GJA3_2700.	1.74943	0.105721	-0.442648	0.665894	-1.02476	0.325691	0.33958	0.740042
ATOH1_474.	-1.74935	0.105736	1.01318	0.330967	1.95681	0.0740432	-0.586837	0.56819
MSL2_55167.	-1.74901	0.105796	1.2811	0.224364	1.02042	0.327664	1.55065	0.146947
NFX1_4799.	-1.74892	0.105812	-0.197914	0.846425	-0.743047	0.47175	1.89205	0.082855
IFNW1_3467.	-1.74863	0.105864	-0.230507	0.821581	2.02129	0.0661349	-0.47417	0.64389
TBR1_10716.	-1.74834	0.105916	1.12859	0.281127	1.19509	0.255137	-0.197892	0.846442
HIST1H3E_8353.	-1.74743	0.106078	0.392628	0.701479	1.09324	0.295749	0.737759	0.474841
NKX2.8_26257.	-1.74715	0.106129	1.93973	0.0762794	0.29399	0.773789	-0.750086	0.467655
C9orf72_203228.	-1.74609	0.106318	1.30341	0.216887	1.46773	0.167895	-0.474256	0.643831
C2orf42_54980.	-1.74608	0.10632	1.41026	0.183854	-0.283166	0.781875	0.708839	0.491966
ANKRD7_56311.	1.74596	0.106342	0.207358	0.839208	-0.262193	0.797619	-0.923516	0.373935
DEDD2_162989.	1.74561	0.106405	0.197114	0.847037	-0.950554	0.360584	-0.636836	0.536191
ZYX_7791.	1.74561	0.106405	-0.495007	0.629535	-2.03951	0.0640465	1.03726	0.320064
IP6K3_117283.	-1.74494	0.106525	-0.0727928	0.94317	0.574584	0.576187	1.37252	0.195011
NPHP3_27031.	-1.74455	0.106595	1.15836	0.269251	-0.0836543	0.934711	-0.392027	0.701911
THYN1_29087.	-1.74437	0.106628	0.1932	0.850034	1.41449	0.182638	0.0721078	0.943704
SOGA1_140710.	-1.7441	0.106676	-1.37419	0.194505	0.720183	0.485205	0.64569	0.530633
BBS1_582.	-1.74396	0.106703	0.216142	0.832507	0.518841	0.613306	0.520363	0.612277
TYRO3_7301.	-1.74394	0.106706	0.459069	0.654389	-0.487847	0.63445	-0.221395	0.828507
NSG1_27065.	1.74349	0.106786	-1.11652	0.286058	0.193593	0.849732	-1.82266	0.093353
CASQ1_844.	-1.7434	0.106803	0.534025	0.603077	1.21333	0.248347	-0.471291	0.645885
CHST2_9435.	-1.74339	0.106804	0.0734217	0.94268	0.839736	0.417473	0.634472	0.537681
PERP_64065.	-1.74241	0.106981	0.489757	0.633137	-0.696627	0.499309	0.48566	0.635955
CYP24A1_1591.	-1.74227	0.107007	0.75841	0.462841	-1.04768	0.315429	-0.0303411	0.976294
DNAH7_56171.	-1.74067	0.107295	0.893368	0.389225	1.81587	0.0944414	-0.858881	0.407236
ITPRIPL2_162073.	-1.73974	0.107463	0.799666	0.439447	-0.250613	0.806353	0.62188	0.545655
L3MBTL3_84456.	-1.7397	0.10747	2.53756	0.0260549	0.431491	0.673762	-0.411567	0.687913
IFNK_56832.	-1.73942	0.107521	0.783126	0.448733	0.849256	0.412361	1.20329	0.252066
CGB7_94027.	-1.7394	0.107526	0.851161	0.411343	-0.272878	0.789586	1.08072	0.301063
PMVK_10654.	-1.73896	0.107605	0.27225	0.790058	0.918692	0.376354	0.505393	0.622437
KRTAP6.2_337967.	1.73872	0.107648	-0.164138	0.872355	-2.44149	0.0310733	0.689638	0.50354
TMX3_54495.	-1.73872	0.107648	0.813122	0.431986	0.922251	0.374568	-0.732358	0.478011
HSD17B2_3294.	1.73812	0.107756	-1.65245	0.124347	-2.34432	0.0370935	1.00761	0.333527
MYBPC3_4607.	-1.73769	0.107836	1.34221	0.204372	-1.1465	0.273937	0.774833	0.453436
REEP3_221035.	-1.73749	0.107872	1.04917	0.314771	-1.18225	0.260005	1.7897	0.0987491
IFI44_10561.	-1.73748	0.107874	0.269633	0.792023	-1.54112	0.149235	2.74776	0.0176754
TAPBP_6892.	-1.7365	0.108052	0.362493	0.723288	0.801867	0.438221	0.00130714	0.998979
TAL1_6886.	-1.734	0.108508	1.67531	0.119714	-0.360914	0.724438	-0.20876	0.838137
SPTBN2_6712.	-1.73391	0.108525	1.00733	0.333658	-0.0564087	0.955945	0.917958	0.376722
ZC3H3_23144.	1.73321	0.108651	-0.641077	0.533525	0.48528	0.636217	-2.14393	0.0532166
RNASE2_6036.	1.73317	0.10866	-0.630212	0.540371	-0.469535	0.647104	0.363333	0.722676
ACTG1_71.	-1.73279	0.10873	1.49593	0.160502	-1.12721	0.28169	1.71343	0.112324
MPP3_4356.	1.73189	0.108894	-1.58249	0.139522	-0.427664	0.67647	-0.767024	0.457893
LGALSL_29094.	-1.73172	0.108926	0.23834	0.815638	-0.383799	0.707841	0.883807	0.394163
ZSCAN31_64288.	-1.73154	0.108959	0.774249	0.453769	0.681921	0.508237	0.375942	0.713522
PUS10_150962.	-1.73127	0.109007	0.678888	0.510091	0.870609	0.401049	-0.503046	0.624038
DOC2A_8448.	1.73112	0.109036	0.0236517	0.981519	-1.42858	0.178635	-0.618634	0.547721
ISYNA1_51477.	-1.73107	0.109045	-0.398875	0.696992	0.862719	0.405204	0.699765	0.497416
DDX50_79009.	-1.73074	0.109104	0.551709	0.591274	-1.32446	0.21002	3.56999	0.00385247
CYP39A1_51302.	-1.7306	0.10913	1.72042	0.111014	-0.19516	0.848533	0.716011	0.487685
ANXA5_308.	-1.7306	0.109131	0.798238	0.440244	-0.547911	0.593799	0.570551	0.578831
AK9_221264.	-1.72932	0.109366	1.34935	0.202133	-0.58274	0.570857	0.492434	0.631298
C16orf58_64755.	-1.72926	0.109377	0.714423	0.488631	-0.923065	0.374161	1.43287	0.17743
MRPL39_54148.	-1.72893	0.109438	0.458845	0.654545	-0.300962	0.768594	0.362124	0.723556
C8orf86_389649.	1.72857	0.109504	-1.31244	0.21392	0.279992	0.784252	-0.112221	0.912504
ULBP3_79465.	-1.7285	0.109517	0.408147	0.690354	0.937182	0.367144	-1.11949	0.284838
NEDD1_121441.	-1.72796	0.109616	0.37076	0.717278	0.257098	0.801458	0.222661	0.827544
MTRF1L_54516.	-1.7276	0.109683	0.859927	0.406682	0.138587	0.892075	-0.670143	0.515456
HIST2H4B_554313.	-1.72759	0.109685	0.170909	0.867143	0.660307	0.52153	-0.472547	0.645015
OR2AG2_338755.	-1.72729	0.10974	0.0589156	0.953989	-0.527421	0.607515	2.4889	0.0284893
CHRDL2_25884.	-1.727	0.109794	3.03046	0.0104576	0.613418	0.55105	-1.07812	0.302176
NIT2_56954.	-1.72683	0.109824	0.51367	0.616809	0.525786	0.608616	0.0716179	0.944086
HNRNPA1_3178.	-1.72675	0.109839	0.148598	0.884339	-1.12586	0.282238	1.49179	0.161568
TMEM126B_55863.	-1.72599	0.109979	0.480248	0.639687	0.00371802	0.997095	0.203311	0.842298
RBKS_64080.	-1.72573	0.110028	0.735811	0.475983	-0.052565	0.958943	0.927714	0.37184
EPCAM_4072.	-1.72497	0.110169	0.628163	0.541668	1.58715	0.138464	-0.572845	0.577326
NRG2_9542.	-1.72489	0.110184	0.969575	0.351396	0.537119	0.601003	-0.714102	0.488822
FBXO17_115290.	1.72479	0.110202	0.42843	0.675928	0.571649	0.578111	-1.67456	0.119863
ROR1_4919.	-1.72463	0.110232	1.13122	0.280065	0.764923	0.459097	-0.409203	0.6896
SLC30A3_7781.	1.72427	0.110298	-0.827011	0.424371	-0.35053	0.732017	1.17868	0.261369
C1QL1_10882.	-1.72394	0.11036	0.081352	0.936503	0.32657	0.749619	0.8154	0.430731
ACTL6A_86.	1.7239	0.110367	-1.46531	0.168542	-0.412273	0.687409	0.97464	0.348977
GPR55_9290.	1.72327	0.110483	-0.415435	0.685156	-0.0648246	0.949381	-0.15804	0.877053
PABPC4_8761.	-1.723	0.110535	1.49462	0.160838	-0.407636	0.69072	0.235458	0.817823
DNM1L_10059.	-1.72264	0.110601	0.27148	0.790636	-1.2302	0.242194	1.29348	0.220191
STIP1_10963.	-1.72248	0.11063	1.62936	0.129187	-0.797658	0.440568	1.18867	0.257563
FAM83A_84985.	1.72244	0.110638	-0.71899	0.485913	1.57768	0.140622	-2.03697	0.0643331
BTNL9_153579.	-1.72236	0.110653	1.29437	0.219893	-0.352888	0.730293	-0.0894423	0.930206
BUD13_84811.	-1.72196	0.110727	-0.64891	0.52862	0.153229	0.880764	0.659782	0.521856
ANGEL2_90806.	-1.72155	0.110803	-0.0837945	0.934601	0.674288	0.512909	-0.443795	0.665087
CBX5_23468.	-1.72145	0.110823	-0.692143	0.502021	1.19498	0.255177	-0.235544	0.817758
TRIM26_7726.	-1.72115	0.110878	0.582016	0.571329	-0.0682668	0.946698	2.0122	0.0671996
EIF4G2_1982.	-1.72049	0.111001	1.02091	0.327438	2.39376	0.0339023	-0.20209	0.843232
ABCD3_5825.	-1.72039	0.11102	2.02715	0.065456	-0.840665	0.416972	1.05485	0.312268
ZNF33A_7581.	-1.72038	0.111022	-0.233708	0.819151	0.752189	0.466436	-0.601697	0.558573
CNOT11_55571.	-1.71888	0.111302	1.75774	0.104248	0.679664	0.509616	0.379187	0.711173
GBP3_2635.	-1.71881	0.111314	0.197064	0.847076	0.948697	0.36149	0.339377	0.740191
ROBO1_6091.	-1.71831	0.111409	-0.56412	0.583063	-0.10277	0.919843	1.2597	0.231727
DEFA1_1667.	-1.71763	0.111535	1.31575	0.21284	2.43811	0.0312656	-1.82955	0.0922589
SAPCD2_89958.	-1.71759	0.111544	1.65304	0.124226	0.554907	0.589153	0.11225	0.912481
KAT6B_23522.	-1.7175	0.11156	-0.352528	0.730556	0.868903	0.401945	0.0739604	0.94226
POLR3B_55703.	-1.71689	0.111674	-0.0820773	0.935938	1.2112	0.249133	0.844115	0.415117
GAST_2520.	1.71677	0.111697	-0.510204	0.619163	-1.63021	0.129006	0.463053	0.651611
CEBPB_1051.	-1.71631	0.111783	0.261156	0.7984	0.209521	0.837556	0.0113823	0.991105
TBL3_10607.	1.71618	0.111807	-0.472475	0.645065	-0.997127	0.338385	0.256347	0.802024
SLX1A_548593.	1.7161	0.111822	-0.1704	0.867535	-0.0408384	0.968096	-0.0523068	0.959145
PUS1_80324.	-1.71607	0.111828	0.609881	0.553314	0.0444906	0.965245	-0.260814	0.798658
SAMD9L_219285.	1.71595	0.111851	-0.757484	0.463376	-1.30208	0.217328	0.914168	0.378631
FCRLB_127943.	-1.7159	0.111859	0.00231399	0.998192	0.742992	0.471782	-0.790871	0.444369
TRIM65_201292.	-1.71557	0.111921	1.05435	0.312488	-0.421145	0.681094	0.355059	0.728708
VPS28_51160.	1.71552	0.111932	-0.283365	0.781726	-0.308268	0.763164	0.391353	0.702397
SLC25A16_8034.	-1.71527	0.111978	0.2766	0.786794	-1.04443	0.31687	0.838188	0.418308
CHRNB1_1140.	1.71504	0.11202	0.310662	0.761388	-0.935762	0.367846	0.193458	0.849837
LY6G5C_80741.	-1.71494	0.11204	0.618966	0.547509	-0.346924	0.734656	1.04372	0.317184
C7orf43_55262.	-1.7145	0.112122	1.33938	0.205265	0.6475	0.529501	-0.828632	0.423488
FBLN2_2199.	1.71437	0.112148	-1.18446	0.25916	-0.0654211	0.948916	-0.573997	0.576571
DUSP27_92235.	-1.7131	0.112386	0.653513	0.52575	0.704099	0.494809	-0.249422	0.807252
KCTD17_79734.	1.713	0.112406	-0.209224	0.837783	-0.487009	0.635026	-1.46899	0.167558
ZBTB9_221504.	-1.71299	0.112407	-0.299902	0.769383	0.116423	0.909243	2.27723	0.0418872
NDUFAF1_51103.	-1.71255	0.112491	0.964782	0.353695	0.556578	0.588045	-1.38481	0.191318
METTL23_124512.	-1.71192	0.112609	-0.025864	0.979791	-0.883016	0.394573	0.558785	0.586585
ITPKA_3706.	-1.71157	0.112674	1.17869	0.261367	0.777082	0.452158	-0.992403	0.340591
HCST_10870.	1.71056	0.112865	-0.788741	0.445567	-0.0103524	0.99191	-0.164741	0.87189
KPNB1_3837.	-1.71009	0.112955	-0.208166	0.838591	-0.250766	0.806237	1.65574	0.12367
LCE3B_353143.	1.70992	0.112987	-1.41949	0.181209	-0.576834	0.574713	1.37411	0.19453
GYS2_2998.	1.70944	0.113079	-0.255022	0.803024	-0.646914	0.529868	0.596348	0.562024
THRAP3_9967.	1.70934	0.113096	-1.48484	0.163375	0.183955	0.857121	0.469069	0.647428
ZFYVE20_64145.	-1.70918	0.113128	0.325214	0.750619	-0.775862	0.452851	1.35214	0.201263
PPFIBP1_8496.	-1.70713	0.113516	3.59556	0.00367573	0.0244951	0.98086	-0.236245	0.817227
XPO7_23039.	-1.70629	0.113677	1.68649	0.117503	0.345582	0.73564	-0.156602	0.878162
CKM_1158.	1.70571	0.113788	-0.996452	0.3387	0.69598	0.499699	-0.780846	0.450023
SUCNR1_56670.	-1.70552	0.113822	1.58588	0.138752	0.801594	0.438373	0.716353	0.487481
CCNL1_57018.	-1.70532	0.113861	-0.670815	0.515042	-0.0781313	0.939011	0.522339	0.610942
OR1M1_125963.	1.70502	0.113918	-1.88114	0.0844309	-0.267394	0.793706	1.23234	0.241422
MAP2K6_5608.	1.70422	0.114072	0.909498	0.380992	-1.56717	0.143053	0.00133946	0.998953
NUP153_9972.	-1.70364	0.114183	-0.189202	0.853097	0.253857	0.803903	1.18526	0.258857
SETDB1_9869.	-1.7031	0.114286	-0.111097	0.913376	0.479269	0.640363	-0.233303	0.819459
EMC9_51016.	-1.70307	0.114292	0.439061	0.668419	0.229264	0.822524	-0.123909	0.903438
SMG7_9887.	-1.70231	0.114436	1.10246	0.291881	1.33943	0.205247	-0.740565	0.473199
PRL_5617.	-1.70206	0.114485	0.61885	0.547583	0.393892	0.70057	0.270901	0.79107
MTPAP_55149.	-1.70186	0.114522	1.42438	0.179821	-0.450047	0.660698	0.481788	0.638624
B3GNT9_84752.	1.70162	0.114569	-1.05766	0.311036	0.181594	0.858933	-1.35018	0.201874
CALCOCO1_57658.	1.70136	0.114619	-1.00302	0.335651	-0.890827	0.390534	-0.656942	0.523618
RBMS2_5939.	1.7013	0.11463	-1.583	0.139407	-0.545661	0.595297	1.00698	0.333819
DHX32_55760.	-1.70125	0.114639	1.70596	0.11374	-0.679505	0.509713	-0.345178	0.735935
EIF4E2_9470.	-1.70125	0.11464	0.724028	0.482926	0.434054	0.671951	0.13566	0.89434
CLEC4F_165530.	-1.69955	0.114967	1.47455	0.16608	0.99837	0.337807	-0.993698	0.339985
PFDN2_5202.	-1.69953	0.11497	1.41898	0.181354	-0.347469	0.734257	0.18784	0.854141
VPS45_11311.	-1.69909	0.115054	0.565138	0.582392	-1.40196	0.186261	1.62775	0.129532
MAP7D1_55700.	-1.69819	0.115229	-0.0908968	0.929074	0.536212	0.601611	0.748701	0.468459
SMG6_23293.	-1.69698	0.115462	1.1212	0.284138	-0.408637	0.690004	1.44321	0.174554
NDUFB6_4712.	-1.69696	0.115466	0.937567	0.366954	0.614451	0.55039	-1.63242	0.128537
RBL1_5933.	-1.69647	0.11556	0.262252	0.797575	1.47329	0.166413	-0.176162	0.863105
SLC35D3_340146.	-1.6963	0.115594	2.7697	0.0169712	0.0664351	0.948125	-0.19502	0.848641
PIK3IP1_113791.	-1.69609	0.115634	1.19218	0.256233	0.924394	0.373496	-0.588577	0.567059
ERCC6_2074.	-1.69588	0.115674	-1.09008	0.297085	-1.2582	0.232249	4.0833	0.00151702
STRA13_201254.	-1.69548	0.115752	0.175597	0.863539	0.010238	0.992	0.357589	0.726861
ALG5_29880.	-1.6949	0.115864	0.329742	0.74728	-0.462521	0.651982	1.53753	0.150104
CLIC5_53405.	-1.69424	0.115991	1.29554	0.219502	0.349603	0.732696	0.38692	0.70559
IL17B_27190.	1.69367	0.116103	0.409251	0.689565	-0.513038	0.617238	-0.615389	0.549791
MLF1_4291.	-1.69281	0.116269	1.2156	0.247512	1.56341	0.143931	-0.553937	0.589795
TTLL3_26140.	-1.69255	0.116319	1.21864	0.246398	0.797315	0.440759	-0.697582	0.498732
C21orf58_54058.	-1.69242	0.116345	0.178797	0.86108	-0.954303	0.358759	0.578046	0.573921
EGFR_1956.	-1.69235	0.116358	0.662702	0.520048	0.603728	0.557265	1.19402	0.25554
EFNA1_1942.	-1.69174	0.116477	0.482278	0.638286	-1.06234	0.308995	0.431665	0.673639
ZNF92_168374.	-1.69164	0.116497	0.555655	0.588657	0.369715	0.718037	0.270492	0.791378
ATP2C2_9914.	1.6907	0.11668	-0.961511	0.355271	-2.04819	0.0630733	0.902042	0.384783
SGCD_6444.	1.69045	0.116729	0.0210672	0.983538	-0.624562	0.543951	-1.1758	0.262475
RIC1_57589.	-1.68989	0.116837	1.03171	0.322554	1.89206	0.0828535	-0.637198	0.535964
DHCR7_1717.	-1.68987	0.116841	-0.0290047	0.977338	0.557795	0.58724	1.24861	0.235617
PIGL_9487.	-1.68955	0.116903	2.69989	0.0193133	0.223899	0.826602	-0.394932	0.699823
RNF26_79102.	-1.68935	0.116944	0.488147	0.634244	0.0656137	0.948766	0.141328	0.889955
ZNF571_51276.	1.68934	0.116944	0.0336939	0.973675	0.432434	0.673095	-0.280395	0.78395
KLHL33_123103.	1.68921	0.11697	-0.928604	0.371397	-1.0441	0.317015	-0.0727954	0.943168
TUBGCP5_114791.	-1.68879	0.117052	-0.196414	0.847573	0.126075	0.90176	0.210047	0.837155
VPS13D_55187.	-1.68871	0.117068	-1.14825	0.273239	1.13649	0.27794	-0.479052	0.640513
SERP1_27230.	-1.68843	0.117123	0.475592	0.642906	1.59299	0.137148	-0.789587	0.445091
C6orf1_221491.	-1.68742	0.11732	1.28747	0.222209	0.814402	0.43128	-0.461019	0.653029
PLEKHH3_79990.	1.68725	0.117353	-4.01071	0.0017281	-0.618054	0.548091	1.10143	0.29231
NCBP2_22916.	-1.68709	0.117385	0.0633669	0.950518	0.195535	0.848246	-0.0227379	0.982233
DFNB59_494513.	-1.687	0.117402	2.22937	0.0456623	-0.141792	0.889597	0.769981	0.456202
EMC7_56851.	1.68689	0.117425	-1.11869	0.285168	-0.319954	0.754505	0.537291	0.600888
COMMD9_29099.	-1.68668	0.117465	-0.00977989	0.992358	0.597244	0.561445	0.354398	0.72919
MIER1_57708.	-1.68665	0.117471	1.33305	0.207272	0.0232931	0.981799	-0.35512	0.728663
SQLE_6713.	-1.68658	0.117486	0.672146	0.514224	2.10133	0.0574094	-1.35333	0.200893
TNXB_7148.	-1.68636	0.117528	0.907173	0.382171	0.015059	0.988233	1.26099	0.231278
MRPL33_9553.	-1.68612	0.117576	1.54209	0.149	-0.0566078	0.955789	-0.957338	0.357287
PCGF5_84333.	-1.68592	0.117614	-0.664715	0.518803	-0.849469	0.412247	2.43632	0.0313682
C12orf65_91574.	-1.68584	0.117631	0.057653	0.954974	0.635577	0.536984	-0.817174	0.429755
SFXN2_118980.	-1.68478	0.117838	0.83137	0.422	-0.606464	0.555507	0.231126	0.821111
BPIFB6_128859.	-1.6838	0.118031	-0.426072	0.677598	0.220419	0.82925	0.396285	0.698851
RSPH10B_222967.	-1.68371	0.118049	2.21845	0.046568	0.0424669	0.966825	-0.059936	0.953193
SLFN11_91607.	-1.68369	0.118053	0.544443	0.596109	-0.611255	0.552434	1.21013	0.249529
ARL2BP_23568.	1.68339	0.118112	-0.624358	0.544081	0.411372	0.688052	-0.293709	0.773998
CCDC113_29070.	1.68278	0.118232	-0.131676	0.897423	-0.869749	0.4015	-0.186162	0.855427
FMOD_2331.	1.68266	0.118256	-0.864013	0.404521	-1.24839	0.235698	0.339238	0.740293
NOSTRIN_115677.	-1.68238	0.118312	2.00277	0.0683219	0.781307	0.449762	0.332091	0.745549
ACBD7_414149.	1.68183	0.118419	-1.17763	0.261772	-1.88999	0.0831505	0.21665	0.83212
RHOQ_23433.	-1.68159	0.118467	-0.585083	0.569331	0.328736	0.748021	-0.474587	0.643601
RUNDC3A_10900.	-1.68078	0.118626	-0.625326	0.543466	-0.622769	0.54509	2.34358	0.0371433
DENR_8562.	-1.68061	0.118662	-0.210033	0.837166	-0.823849	0.426097	0.413879	0.686264
SUOX_6821.	1.68009	0.118764	-1.74381	0.106729	-0.0195505	0.984723	0.340069	0.739683
TNFAIP8L3_388121.	-1.6795	0.11888	-0.196476	0.847526	-0.0450886	0.964778	0.796166	0.441402
KCTD19_146212.	1.67949	0.118883	0.0168701	0.986817	-0.55533	0.588872	-0.997287	0.338311
RNF40_9810.	1.67931	0.118919	-1.53867	0.149827	-0.863378	0.404856	0.0920473	0.928179
DRAM1_55332.	1.67915	0.11895	-1.54357	0.148643	-0.424288	0.678863	-0.684009	0.506964
ALG8_79053.	-1.67887	0.119006	0.603623	0.557332	-0.740686	0.473129	1.91634	0.079444
ZSWIM8_23053.	-1.67856	0.119067	-0.349169	0.733013	-1.2052	0.251357	1.30129	0.21759
MRAS_22808.	-1.6782	0.119137	0.798641	0.440019	-0.299948	0.769349	0.178977	0.860942
NDUFS2_4720.	-1.67754	0.119269	1.19931	0.253552	0.0175605	0.986278	-1.32875	0.208643
AEBP2_121536.	-1.67753	0.119271	0.229884	0.822054	0.500475	0.625793	-0.289678	0.777007
NT5C1B_93034.	1.67713	0.119351	-0.376212	0.713326	-0.970132	0.351129	-1.03483	0.321155
FBXL8_55336.	1.67704	0.119369	1.13614	0.278078	0.082857	0.935331	-1.14968	0.272675
HIST1H2AM_8336.	-1.6767	0.119437	0.643428	0.532051	1.86968	0.0861156	-0.612609	0.551568
VAPB_9217.	-1.67665	0.119446	0.86361	0.404733	-0.198921	0.845655	-0.438388	0.668893
ATP11B_23200.	1.67613	0.119551	0.0831692	0.935088	1.47028	0.167215	-2.43805	0.0312688
FZD3_7976.	-1.67584	0.119607	0.580159	0.57254	2.30684	0.0397029	0.0210072	0.983585
ZFAND3_60685.	-1.67578	0.119619	1.01248	0.33129	0.793666	0.442801	0.536769	0.601238
TRABD2B_388630.	-1.67486	0.119804	0.950356	0.360681	0.139785	0.891148	0.239468	0.814784
OR8B3_390271.	-1.67418	0.119939	1.58043	0.139993	-0.195032	0.848631	0.253025	0.804531
TIMM23_100287932.	-1.67409	0.119956	-0.705166	0.494168	-0.557276	0.587583	3.26521	0.006763
MYLK2_85366.	-1.67402	0.11997	-0.426543	0.677264	0.24554	0.810187	-0.451499	0.659681
INO80D_54891.	-1.67385	0.120005	0.750474	0.46743	0.0636201	0.95032	0.902321	0.384641
PCDHB13_56123.	-1.67374	0.120026	2.03787	0.064232	0.141911	0.889505	1.04818	0.31521
YBEY_54059.	-1.67233	0.12031	1.40661	0.184908	-0.113948	0.911163	-0.643353	0.532097
FAM83D_81610.	-1.67122	0.120531	-0.488668	0.633885	-0.63592	0.536769	1.72206	0.110709
CERS6_253782.	-1.67076	0.120623	0.609707	0.553426	0.502276	0.624563	-0.717192	0.486982
OR5H15_403274.	-1.67038	0.120699	0.0222532	0.982612	0.0552094	0.95688	2.29125	0.0408393
ACSL6_23305.	1.6702	0.120735	-1.01361	0.330772	-0.208582	0.838273	-0.793494	0.442898
MTG1_92170.	-1.67005	0.120767	1.39568	0.188099	-0.949077	0.361304	-0.327902	0.748636
DARS_1615.	-1.66954	0.120868	0.331637	0.745884	-0.21405	0.834102	0.788531	0.445685
TXNDC2_84203.	1.6694	0.120896	-1.13371	0.279057	0.187529	0.854379	-0.724266	0.482785
DYNC2H1_79659.	-1.66903	0.120971	1.64616	0.125651	1.15002	0.27254	-0.398745	0.697086
CD19_930.	1.66797	0.121185	-0.556015	0.588418	-1.01498	0.330144	0.857782	0.407819
ENO3_2027.	1.66789	0.121201	-0.0847006	0.933896	-2.38816	0.0342501	-0.296103	0.772213
RNASE7_84659.	-1.66768	0.121243	0.855484	0.40904	0.176061	0.863183	1.24585	0.236595
JTB_10899.	-1.66627	0.121527	-1.42128	0.180699	-0.813941	0.431534	2.31104	0.0394021
HIST1H2BF_8343.	-1.66541	0.121702	2.54305	0.0257932	-0.0508209	0.960304	0.365255	0.721278
HERC1_8925.	-1.66485	0.121814	0.982688	0.345159	0.751385	0.466902	0.653786	0.52558
ANAPC13_25847.	1.66478	0.121828	0.158233	0.876905	-0.507908	0.620724	0.166429	0.870591
TSACC_128229.	-1.6647	0.121844	-0.707326	0.492872	-0.59494	0.562934	0.342375	0.73799
C19orf66_55337.	-1.66434	0.121917	0.0479748	0.962526	0.887844	0.392073	-0.214289	0.83392
EPO_2056.	1.66415	0.121957	0.0426559	0.966677	-0.299571	0.76963	0.917365	0.377021
TMEM39B_55116.	-1.66408	0.12197	0.979892	0.346483	-1.84001	0.0906204	1.33171	0.207697
R3HDM2_22864.	1.66407	0.121972	-2.10773	0.0567604	-1.94532	0.075541	0.181972	0.858643
CLPB_81570.	-1.66405	0.121977	0.611749	0.552118	0.276121	0.787153	0.526196	0.60834
USP3_9960.	-1.66383	0.122021	0.0598894	0.95323	0.091415	0.928671	0.0970201	0.924312
G6PC3_92579.	-1.66349	0.12209	0.283256	0.781808	-0.52377	0.609976	0.738798	0.474233
FMNL1_752.	1.66349	0.12209	-1.70809	0.113334	-1.46132	0.169615	0.225693	0.825238
USP15_9958.	-1.66333	0.122123	0.189878	0.852578	0.293261	0.774333	0.234855	0.818281
NOX3_50508.	1.66303	0.122183	-1.6771	0.119356	-1.03212	0.32237	0.534647	0.60266
POLR1D_51082.	-1.66265	0.122261	-0.291975	0.775292	-0.63344	0.538332	3.33909	0.00589802
ZBP1_81030.	-1.66224	0.122344	-0.291912	0.775339	0.434268	0.671799	0.303608	0.766626
STAB1_23166.	-1.66189	0.122415	1.6789	0.119	1.14512	0.274487	-0.74407	0.471154
KDELR1_10945.	-1.66185	0.122423	1.02624	0.325019	-0.507726	0.620848	0.626492	0.542727
HEY2_23493.	-1.66099	0.122599	0.215642	0.832888	0.914542	0.378442	-1.09895	0.293349
SLC9A9_285195.	-1.66081	0.122635	-0.391823	0.702058	0.327042	0.74927	0.994073	0.33981
LCE3C_353144.	1.66014	0.122771	-0.502941	0.624109	0.24278	0.812276	0.49551	0.62919
SLC39A6_25800.	-1.66008	0.122782	1.66398	0.121992	1.69234	0.11636	-0.869807	0.40147
CLPX_10845.	-1.65952	0.122897	0.670516	0.515226	0.221012	0.828799	-0.331407	0.746053
RETSAT_54884.	-1.65937	0.122929	1.83845	0.090863	-0.570513	0.578856	0.801781	0.438269
SSH3_54961.	-1.65865	0.123074	1.01191	0.331549	0.578356	0.573718	-0.0306794	0.97603
KIR3DL3_115653.	-1.65854	0.123097	1.67338	0.120098	-0.83863	0.418069	1.4907	0.161851
NDUFAF3_25915.	-1.65842	0.123121	1.77809	0.100716	0.472856	0.644801	-1.51525	0.155599
SLC30A7_148867.	-1.65842	0.123122	0.758849	0.462588	-1.3934	0.188771	2.59526	0.0234296
SLC45A2_51151.	1.65811	0.123185	-0.642712	0.532499	-1.76649	0.102715	-0.378303	0.711813
TNFRSF25_8718.	-1.65737	0.123337	0.847387	0.413361	-2.59898	0.0232695	2.84216	0.0148371
POLN_353497.	1.65736	0.123339	-0.840547	0.417036	-0.267797	0.793403	-0.702144	0.495984
AHSP_51327.	1.65625	0.123567	-0.503778	0.623538	-0.701738	0.496228	1.0347	0.32121
SLC22A23_63027.	-1.65531	0.123759	1.46925	0.167489	1.13535	0.278397	-0.495884	0.628933
PRKACB_5567.	-1.65518	0.123786	-0.214374	0.833855	0.914836	0.378294	-0.166902	0.870227
CLCF1_23529.	-1.65506	0.123811	1.11975	0.284732	0.386099	0.706182	0.358674	0.72607
SLC38A11_151258.	-1.6532	0.124192	-0.0842362	0.934258	-0.119367	0.90696	-0.57687	0.574689
CLDN25_644672.	-1.65264	0.124308	-0.125743	0.902017	0.0196156	0.984672	1.54823	0.147525
SAP130_79595.	-1.65178	0.124485	0.0222264	0.982633	0.630437	0.540229	1.00545	0.334526
LCE1D_353134.	1.65164	0.124514	-0.125974	0.901839	0.368099	0.71921	0.299374	0.769776
P4HA1_5033.	-1.65104	0.124639	0.49802	0.627471	0.449732	0.660919	1.62765	0.129552
AGO2_27161.	-1.65097	0.124653	0.446685	0.663057	-0.857042	0.408212	0.651342	0.527103
GIT2_9815.	1.65069	0.12471	-2.03503	0.064554	0.694525	0.500579	-0.0662291	0.948286
LDB1_8861.	-1.65067	0.124716	2.05265	0.0625782	-0.265435	0.79518	-0.602389	0.558127
DAND5_199699.	-1.65067	0.124716	0.297036	0.771518	1.00645	0.334064	0.35505	0.728714
CCDC138_165055.	-1.6505	0.124751	1.12901	0.280959	0.666934	0.517434	0.466529	0.649193
JPH2_57158.	-1.65028	0.124795	0.413334	0.686653	-0.36308	0.72286	1.75703	0.104372
ADAP1_11033.	1.64942	0.124974	-0.142662	0.888924	-1.71246	0.112508	-0.687448	0.504871
VPS51_738.	-1.64923	0.125013	-0.959412	0.356284	0.0158402	0.987622	1.97238	0.072057
EPM2AIP1_9852.	-1.64923	0.125014	-0.065991	0.948472	0.0902693	0.929562	1.03132	0.322729
STARD3_10948.	1.64894	0.125073	-0.182181	0.858482	-0.92757	0.371912	-0.959556	0.356214
IPO9_55705.	-1.64863	0.125136	0.589309	0.566583	-1.30534	0.216249	0.766496	0.458196
BRSK1_84446.	1.64839	0.125187	-1.20517	0.251368	0.211841	0.835787	0.0859141	0.932952
TMEM39A_55254.	-1.64825	0.125215	0.607775	0.554665	1.15967	0.268739	-0.838443	0.41817
SAP30L_79685.	-1.64808	0.125251	1.19479	0.255248	0.841504	0.41652	0.223709	0.826747
STAT3_6774.	-1.64734	0.125404	0.924709	0.373339	0.0870862	0.932039	0.536916	0.601139
ZNF232_7775.	1.64716	0.125443	-0.41632	0.684525	-5.24772	0.000205163	0.968112	0.352096
CST9_128822.	-1.64687	0.125502	-0.720726	0.484882	-0.234492	0.818556	2.25814	0.0433558
NECAP2_55707.	-1.64647	0.125586	1.14116	0.276064	-2.38139	0.0346751	1.07738	0.302491
DEFB118_117285.	-1.64639	0.125602	-0.110781	0.913621	0.697512	0.498775	0.103033	0.919639
LY6G6F_259215.	-1.6462	0.125642	0.872262	0.400182	-0.254421	0.803478	1.95757	0.0739447
OR2M2_391194.	1.64569	0.125747	-0.720605	0.484954	-0.60835	0.554296	0.0938811	0.926753
SPG11_80208.	1.6454	0.125809	0.459763	0.653904	-0.0410379	0.967941	-0.422728	0.67997
GZMA_3001.	-1.64505	0.12588	-0.398779	0.697061	0.45788	0.655219	1.49731	0.160147
A1CF_29974.	-1.64428	0.126042	-0.591505	0.565159	-0.534602	0.60269	1.15631	0.270056
PSRC1_84722.	-1.64377	0.126147	0.477146	0.64183	-1.14116	0.276065	1.82417	0.0931121
COASY_80347.	-1.6435	0.126204	1.05027	0.314285	1.15535	0.270436	-1.27165	0.227593
ERI1_90459.	-1.64337	0.126232	0.516744	0.614725	1.53429	0.150891	-0.630613	0.540118
THSD4_79875.	-1.64283	0.126344	1.60633	0.13418	1.73997	0.107422	-1.55008	0.147082
POLR2G_5436.	1.64231	0.126453	0.0832713	0.935009	1.30852	0.215205	-1.06344	0.308515
C1QBP_708.	-1.64228	0.126459	0.679704	0.509592	-0.816192	0.430295	1.19364	0.255681
SNX11_29916.	-1.64218	0.12648	0.198828	0.845726	-1.13023	0.280465	2.58731	0.0237755
TAOK1_57551.	-1.64178	0.126565	1.65785	0.123238	1.80867	0.0956096	-0.515029	0.615888
CKAP2L_150468.	-1.64142	0.126639	1.68087	0.118609	0.990828	0.341329	0.48038	0.639596
C14orf28_122525.	1.64003	0.126931	-1.51255	0.156276	-0.972775	0.349866	-0.357999	0.726563
WNT10B_7480.	1.63964	0.127014	-1.43076	0.17802	-1.92392	0.0784051	2.25963	0.0432394
ZNF710_374655.	1.63961	0.127019	-0.0253348	0.980204	0.631256	0.539712	-0.3302	0.746942
MRPL17_63875.	-1.63943	0.127056	1.53022	0.151888	0.0553371	0.956781	-0.84109	0.416743
RPN2_6185.	-1.6392	0.127106	-1.02729	0.324544	0.896541	0.387596	0.0777603	0.9393
GSTP1_2950.	-1.63913	0.127121	0.555542	0.588731	-0.217683	0.831334	0.796283	0.441336
F10_2159.	1.63883	0.127183	0.627984	0.541781	-0.668238	0.516629	-0.568853	0.579947
HUS1B_135458.	-1.63871	0.127209	0.560459	0.585478	0.877612	0.397385	0.438262	0.668982
ATP6V0A4_50617.	1.63855	0.127242	-0.653109	0.526002	0.604504	0.556766	-1.4851	0.163308
TNFSF8_944.	-1.63824	0.127307	0.87629	0.398075	3.56407	0.00389457	-1.75132	0.105384
EVI2B_2124.	1.63781	0.127399	-0.256109	0.802204	-1.87824	0.0848544	0.585673	0.568947
OBFC1_79991.	-1.6374	0.127484	-0.573895	0.576638	-1.93822	0.0764806	2.31991	0.0387736
IDE_3416.	-1.63619	0.127738	-0.464034	0.650928	-1.07201	0.3048	0.93753	0.366973
P2RX2_22953.	-1.63617	0.127743	1.04452	0.31683	-0.939651	0.365927	0.417701	0.683543
TP73_7161.	-1.63602	0.127776	2.76068	0.0172573	-1.68817	0.117173	0.276209	0.787087
IGDCC4_57722.	-1.63585	0.127811	0.802042	0.438124	0.321657	0.753247	-0.5164	0.614958
DDIT4L_115265.	-1.63549	0.127888	0.169455	0.868262	0.323423	0.751942	0.67767	0.510836
ASUN_55726.	1.63549	0.127888	-0.206918	0.839543	0.829745	0.422883	-1.35826	0.199368
ASB6_140459.	-1.63547	0.127892	0.0923479	0.927945	1.33483	0.206705	-0.766603	0.458134
PRCC_5546.	-1.63527	0.127933	-0.642302	0.532757	0.577953	0.573981	0.778925	0.451112
ZNF705D_728957.	-1.63455	0.128086	0.31965	0.75473	0.48785	0.634448	-1.01092	0.332005
CIRBP_1153.	-1.6345	0.128097	1.3986	0.187242	0.44202	0.666336	-0.104315	0.918642
TMEM218_219854.	-1.6327	0.128478	1.45954	0.170096	0.606668	0.555375	0.24176	0.813048
RIN1_9610.	-1.63231	0.128561	1.65841	0.123125	0.905264	0.383141	-0.418248	0.683153
CLSTN2_64084.	-1.63115	0.128807	-0.343774	0.736965	1.96885	0.0725039	-0.138306	0.892292
OR2B6_26212.	-1.63096	0.128848	0.168601	0.868919	1.41368	0.182869	-0.0597058	0.953373
REG1A_5967.	1.63073	0.128896	-0.510825	0.618741	-0.668671	0.516363	0.521726	0.611356
SLC39A7_7922.	-1.63063	0.128917	0.084813	0.933809	0.453525	0.658263	0.299867	0.769409
TRMT5_57570.	1.63017	0.129015	0.0172315	0.986535	0.218812	0.830474	0.259692	0.799503
USP17L13_100287238.	1.62962	0.129132	-0.0387838	0.969701	-1.1756	0.262552	-1.03736	0.320021
TMEM132A_54972.	-1.62954	0.129149	0.481054	0.63913	-0.721397	0.484484	1.62554	0.130004
HAUS8_93323.	-1.62943	0.129172	1.23345	0.241021	2.00544	0.0680025	-0.564586	0.582755
RAB37_326624.	-1.62908	0.129248	0.969923	0.351229	-0.169797	0.867999	-0.559423	0.586163
FAM207A_85395.	-1.62905	0.129255	-0.960229	0.355889	0.682409	0.507939	0.561741	0.584632
ACOT6_641372.	1.62885	0.129297	-0.321045	0.753698	-1.27886	0.225124	-0.401017	0.695456
BNIP2_663.	-1.62882	0.129302	0.513304	0.617058	0.479608	0.640129	-0.685167	0.506259
EGF_1950.	-1.62866	0.129337	1.00958	0.332622	-0.465137	0.650161	0.198929	0.845649
RBPJ_3516.	-1.62863	0.129343	1.78479	0.099576	-0.406371	0.691624	0.0544321	0.957487
BTG1_694.	-1.62821	0.129433	-0.0628432	0.950926	0.223287	0.827068	0.991985	0.340787
CLPSL2_389383.	-1.62809	0.129459	1.09636	0.294438	0.615448	0.549753	0.741675	0.472551
VPS52_6293.	-1.62759	0.129566	0.224132	0.826425	0.377225	0.712593	1.61171	0.132999
ILF2_3608.	-1.62703	0.129685	-0.306547	0.764442	0.0216918	0.98305	0.135472	0.894485
ARNT_405.	-1.62694	0.129705	2.42505	0.0320205	-0.846652	0.413755	0.302034	0.767797
AIPL1_23746.	1.62671	0.129753	-0.559773	0.585932	-1.74457	0.106592	0.40081	0.695605
NPR3_4883.	1.62669	0.129759	-0.0736452	0.942506	-1.47902	0.164901	0.067738	0.94711
HIST2H3A_333932.	-1.62652	0.129794	-0.0997026	0.922227	0.311876	0.760487	-0.328306	0.748338
C19orf40_91442.	1.62622	0.129859	-2.89112	0.0135479	0.560171	0.585669	0.0906617	0.929257
THBD_7056.	-1.62479	0.130166	-1.18021	0.260782	-0.444467	0.664615	1.41296	0.183077
CBWD1_55871.	-1.62424	0.130283	1.43113	0.177916	0.860471	0.406393	-1.05795	0.310909
CMTM6_54918.	-1.62386	0.130366	1.17304	0.26354	1.3392	0.205321	-0.656719	0.523756
CNOT3_4849.	-1.62367	0.130406	0.0846106	0.933966	2.50586	0.0276171	-0.822785	0.426679
EDN1_1906.	-1.62361	0.130419	-0.294496	0.773412	-0.327407	0.749001	0.0775435	0.939469
GRB2_2885.	-1.62357	0.130427	2.12373	0.0551673	-0.171046	0.867038	0.00632409	0.995058
C7orf73_647087.	1.62355	0.130432	0.963599	0.354264	-1.75336	0.105022	0.621697	0.545771
SH2D5_400745.	-1.62349	0.130445	0.80325	0.437452	-1.01727	0.329096	0.592596	0.564452
PRPF31_26121.	-1.62345	0.130452	1.21509	0.247697	0.729802	0.479516	0.509961	0.619328
OAS2_4939.	1.62329	0.130488	-0.839639	0.417525	-0.591156	0.565385	-0.380353	0.71033
NRL_4901.	-1.62315	0.130518	0.623348	0.544722	0.0625541	0.951151	0.33091	0.746419
PIGV_55650.	-1.62257	0.130642	1.58192	0.139653	-2.08745	0.0588412	0.755285	0.464645
PLCE1_51196.	-1.62205	0.130753	-0.0100498	0.992147	0.535805	0.601884	-0.630719	0.540051
ARHGEF3_50650.	-1.62173	0.130823	0.836777	0.41907	0.666604	0.517637	0.223195	0.827138
KCNJ2_3759.	1.62166	0.130838	-2.07561	0.0600883	-3.46518	0.00467234	3.45665	0.00474637
SPINK13_153218.	-1.62139	0.130896	0.638285	0.53528	-0.335505	0.743037	0.181631	0.858904
FASTKD5_60493.	-1.62106	0.130969	0.716114	0.487623	-0.0721318	0.943685	-0.278209	0.785588
CLEC5A_23601.	1.62084	0.131015	-0.439533	0.668087	-0.395578	0.699359	0.554957	0.589119
DNPH1_10591.	-1.62062	0.131063	0.754656	0.465008	3.04854	0.0101121	-0.806786	0.435489
FIBIN_387758.	1.62045	0.131099	-1.62631	0.129839	0.419914	0.681969	0.549805	0.592539
KLRC1_3821.	1.61989	0.131221	-0.0774288	0.939559	-1.18524	0.258864	0.080812	0.936924
PREX1_57580.	-1.61903	0.131406	-0.414622	0.685734	-0.0205394	0.983951	0.216599	0.832159
CPNE1_8904.	-1.61865	0.131488	-0.0102894	0.991959	0.691222	0.502579	-0.40307	0.693986
MATN3_4148.	1.6177	0.131693	-0.403535	0.693653	-0.443576	0.665241	-0.488163	0.634233
FNDC3B_64778.	-1.61757	0.131722	1.51728	0.155091	-1.64156	0.126611	0.756156	0.464142
ACTG2_72.	-1.61753	0.131732	-0.10255	0.920014	-0.770756	0.455759	1.61583	0.132099
SPINK4_27290.	-1.61743	0.131753	1.42156	0.18062	0.243545	0.811697	0.949631	0.361034
NOMO2_283820.	-1.61715	0.131813	2.16301	0.051434	-0.332241	0.745439	1.03106	0.322848
S100A5_6276.	-1.61704	0.131837	-0.391881	0.702016	-0.554768	0.589244	0.164084	0.872396
VPS18_57617.	-1.61704	0.131838	0.246516	0.80945	0.649986	0.527949	0.835995	0.419493
C6orf165_154313.	-1.61688	0.131872	1.71741	0.111576	1.93911	0.0763621	-1.10792	0.289608
FAM105A_54491.	1.61684	0.13188	-0.88242	0.394883	-1.17853	0.261426	-0.461748	0.652521
PARL_55486.	-1.61682	0.131886	-0.353468	0.729869	1.4941	0.160972	-0.10064	0.921498
MPHOSPH8_54737.	-1.61676	0.131899	-0.0551896	0.956896	0.00519931	0.995937	1.01959	0.32804
RHBDF2_79651.	1.61672	0.131907	-1.22721	0.243275	0.177438	0.862124	0.272889	0.789578
DFFA_1676.	-1.61669	0.131913	0.817457	0.4296	-1.00954	0.332637	1.36576	0.197068
ZMYND15_84225.	1.61642	0.131973	-0.66697	0.517411	-0.340397	0.739442	0.380989	0.709871
RRM2_6241.	-1.61558	0.132155	0.948416	0.361627	0.678311	0.510444	-0.43563	0.670838
HEPACAM2_253012.	1.61366	0.132573	-0.862315	0.405418	0.196928	0.84718	-0.299167	0.769931
C20orf141_128653.	-1.61363	0.13258	1.24124	0.238235	-0.0446664	0.965108	0.787746	0.446127
LRRN4_164312.	-1.6134	0.132629	1.40889	0.18425	-0.570307	0.578992	1.54618	0.148015
FOXRED1_55572.	-1.61316	0.132682	1.46295	0.169176	0.201453	0.843719	-0.761309	0.461172
RUVBL2_10856.	-1.61313	0.132688	0.453102	0.658559	0.127975	0.900288	-0.0777908	0.939276
OR11G2_390439.	1.612	0.132934	-2.08861	0.0587198	-0.892966	0.389432	-0.0783792	0.938818
IGSF6_10261.	-1.61126	0.133096	0.386909	0.705597	0.409465	0.689413	0.48659	0.635315
G6PC_2538.	1.61081	0.133195	-1.01917	0.328232	-0.445457	0.663919	-1.48348	0.16373
ARPP19_10776.	-1.61074	0.13321	-0.000861968	0.999326	0.437388	0.669598	-0.747502	0.469156
SRD5A3_79644.	-1.61031	0.133305	0.0372645	0.970887	0.349223	0.732974	0.388651	0.704342
TPGS1_91978.	-1.61014	0.133343	0.282653	0.782259	0.142343	0.889171	-0.565569	0.582108
RBPMS2_348093.	-1.60913	0.133565	0.84317	0.415624	0.893747	0.38903	-0.763756	0.459766
ZNF589_51385.	-1.609	0.133593	1.26284	0.230635	0.116154	0.909452	1.4081	0.184479
BICC1_80114.	-1.60894	0.133605	0.480329	0.639631	-0.740823	0.473049	1.14487	0.274585
FAM26D_221301.	-1.60808	0.133794	0.85472	0.409446	1.63021	0.129007	-0.527833	0.607238
CHEK1_1111.	-1.60754	0.133913	0.825304	0.425302	0.372191	0.716241	1.25038	0.234993
APMAP_57136.	-1.60746	0.13393	-0.361867	0.723743	-0.232529	0.820046	2.12727	0.0548212
KLHL7_55975.	1.60741	0.133942	0.0921961	0.928063	-2.11297	0.056234	0.36907	0.718505
OCEL1_79629.	-1.6071	0.134009	1.06039	0.309843	0.998561	0.337718	0.894532	0.388627
FPGS_2356.	1.60535	0.134395	0.416262	0.684567	1.65788	0.123232	-2.13805	0.0537778
SLC4A8_9498.	1.60513	0.134443	-1.13712	0.277685	-0.92882	0.371289	1.08501	0.299235
UNC119B_84747.	-1.6051	0.134451	1.61364	0.132577	1.45314	0.171831	-0.208423	0.838395
C2_717.	-1.60509	0.134454	0.549326	0.592857	-0.440846	0.667162	1.87713	0.0850172
PRPF38B_55119.	-1.60466	0.134547	0.69727	0.49892	-0.00684966	0.994647	-0.642579	0.532583
CGRRF1_10668.	-1.60461	0.134559	0.0718189	0.943929	0.731068	0.47877	-0.0564283	0.955929
VPS37A_137492.	-1.60442	0.1346	0.539001	0.599743	1.6479	0.125289	0.872564	0.400024
CEACAM7_1087.	1.60416	0.134659	-0.600838	0.559126	0.420584	0.681493	0.132691	0.896637
PRKRA_8575.	1.60387	0.134723	-0.914744	0.37834	1.36932	0.195981	-0.416855	0.684144
TYMP_1890.	-1.60385	0.134727	1.18682	0.258261	0.447813	0.662265	-1.06728	0.306845
POLK_51426.	-1.6037	0.13476	0.621812	0.545698	-0.380737	0.710053	0.237804	0.816045
GBA_2629.	-1.60362	0.134777	-0.476137	0.642529	-0.667344	0.51718	0.98251	0.345244
DDX39B_7919.	-1.60336	0.134836	0.338212	0.741047	2.0546	0.0623636	-0.363158	0.722803
EIF3CL_728689.	1.60314	0.134883	1.21492	0.247762	0.23322	0.819522	-0.0896311	0.930059
BRDT_676.	-1.60289	0.13494	1.56947	0.142519	0.237011	0.816646	1.02714	0.324614
GPR39_2863.	-1.60262	0.134998	2.04523	0.0634036	0.517086	0.614494	-0.0142029	0.988902
ASNSD1_54529.	-1.60259	0.135005	2.30439	0.0398792	-0.769188	0.456655	0.727942	0.480613
INTS7_25896.	-1.6025	0.135025	-0.812687	0.432226	0.235537	0.817764	1.08832	0.297827
ZNF624_57547.	1.6023	0.13507	0.0498512	0.961061	-1.33996	0.205079	0.919374	0.376011
OR8J1_219477.	1.60229	0.135073	-0.0175617	0.986277	-0.0964861	0.924727	-1.04021	0.318749
VAMP4_8674.	1.60224	0.135083	-1.56759	0.142956	-0.471717	0.64559	-0.636461	0.536428
EPHB2_2048.	-1.60217	0.135098	2.7407	0.0179081	-1.24439	0.237114	0.808893	0.434322
ZFP28_140612.	1.60174	0.135195	0.0811194	0.936684	1.57491	0.141261	-1.29455	0.219832
MYO9B_4650.	-1.60163	0.135218	1.07656	0.302846	-0.0395879	0.969073	-0.236733	0.816857
COX6B1_1340.	-1.60128	0.135296	2.23371	0.0453075	0.985365	0.343896	-2.15149	0.052503
AP5Z1_9907.	-1.60072	0.13542	1.18057	0.260645	-0.520746	0.612018	1.02572	0.325256
C9orf114_51490.	1.60069	0.135428	0.318111	0.755869	-0.453234	0.658467	0.0191757	0.985016
KIF11_3832.	-1.60051	0.135467	0.798149	0.440294	0.643159	0.532219	-0.84103	0.416776
MCAM_4162.	-1.59999	0.135583	1.64894	0.125073	-0.515271	0.615723	0.964844	0.353665
UBE2D1_7321.	-1.59979	0.135627	-0.271365	0.790722	0.557553	0.5874	0.49846	0.627171
PCDHB15_56121.	-1.59956	0.135679	0.616688	0.548962	1.173	0.263553	-0.858897	0.407227
FGF4_2249.	-1.59949	0.135695	0.140573	0.890539	0.0678592	0.947015	1.81641	0.0943541
BTN2A1_11120.	-1.59936	0.135724	0.253391	0.804255	2.73662	0.0180438	-0.0841578	0.934319
DAP3_7818.	-1.59926	0.135745	1.21772	0.246733	-0.689775	0.503457	0.964209	0.35397
TRAF3_7187.	-1.59891	0.135824	0.177029	0.862438	2.4159	0.0325603	-0.527369	0.60755
MFSD2A_84879.	-1.5987	0.13587	1.62452	0.130223	0.0714979	0.944179	-0.0707685	0.944748
VWA1_64856.	-1.59795	0.136037	1.46419	0.168841	-0.558103	0.587036	-0.033456	0.973861
SCRN3_79634.	-1.59762	0.136111	1.08851	0.297748	0.742396	0.47213	-1.01382	0.330673
TNFRSF10B_8795.	-1.59758	0.13612	1.98003	0.0710999	0.215456	0.83303	0.0962851	0.924883
GPATCH2L_55668.	1.59746	0.136146	-1.4263	0.179276	-0.869256	0.401759	-0.098558	0.923116
OR4D1_26689.	1.59722	0.136199	-1.20368	0.251919	-0.539983	0.599087	1.4432	0.174556
MYZAP_100820829.	-1.59708	0.136231	0.334367	0.743874	1.74175	0.107099	0.315158	0.758055
PCDHB1_29930.	-1.59702	0.136244	0.258879	0.800116	0.249377	0.807287	0.216558	0.832191
CCDC84_338657.	-1.59685	0.136283	0.29236	0.775005	-0.627701	0.541961	0.335864	0.742773
ZFYVE9_9372.	-1.59682	0.136288	1.78883	0.0988945	-0.397632	0.697884	1.19813	0.253994
NCK2_8440.	-1.59677	0.136301	-0.638829	0.534937	1.97656	0.0715333	-0.174435	0.864432
SMOC1_64093.	1.59659	0.136342	-1.35775	0.199527	0.583761	0.570191	-1.89855	0.081929
EDAR_10913.	-1.59653	0.136353	2.79734	0.0161237	0.559482	0.586124	-1.26427	0.230137
RDH8_50700.	-1.59601	0.136471	-0.891204	0.390339	1.45243	0.172025	-0.402168	0.694631
CCDC85B_11007.	-1.59581	0.136516	0.962763	0.354667	0.652244	0.526541	-0.225226	0.825593
GTF2IRD2_84163.	-1.59551	0.136583	0.867129	0.402878	0.0194027	0.984839	-0.302818	0.767214
AGAP9_642517.	-1.59542	0.136601	0.126705	0.901272	-1.61659	0.131934	4.89704	0.000367779
TNFRSF8_943.	-1.59515	0.136663	1.20401	0.251799	-1.75645	0.104475	1.98469	0.0705226
TOR2A_27433.	-1.59475	0.136752	-0.00239762	0.998126	0.562677	0.584014	-0.611483	0.552288
CCDC102A_92922.	1.59411	0.136895	-1.0124	0.331323	0.00128848	0.998993	-1.8261	0.0928045
FAM168B_130074.	-1.59386	0.136951	1.32729	0.209113	1.08576	0.298917	0.204315	0.841532
CD81_975.	1.59364	0.137002	-1.97606	0.0715953	0.248968	0.807596	-1.60117	0.135322
DLGAP2_9228.	-1.59349	0.137035	0.537254	0.600913	1.51176	0.156474	-0.349209	0.732984
TSEN54_283989.	1.59329	0.13708	-1.5033	0.158615	0.150646	0.882757	-0.60993	0.553283
STX16_8675.	-1.5929	0.137167	1.33537	0.206533	-0.162387	0.873703	0.859672	0.406816
ZBTB24_9841.	-1.59278	0.137195	0.241211	0.813464	0.42327	0.679585	-0.80449	0.436763
BHLHA15_168620.	1.59273	0.137205	-1.93298	0.0771806	0.0625548	0.951151	0.0663603	0.948184
CLECL1_160365.	1.59248	0.137261	-0.231553	0.820787	0.628298	0.541582	-0.345084	0.736005
CSF1_1435.	-1.59198	0.137374	0.972012	0.35023	-0.763539	0.459891	0.623462	0.54465
PTPN11_5781.	-1.5917	0.137438	1.23448	0.240651	-0.437153	0.669764	0.734337	0.476848
SLC17A1_6568.	-1.59152	0.137476	0.929291	0.371055	0.822954	0.426586	0.450453	0.660414
TAS2R10_50839.	-1.59116	0.137559	1.33146	0.207777	0.246651	0.809347	-1.39466	0.1884
HBA1_3039.	1.59103	0.137587	0.0942727	0.926448	-1.30656	0.21585	-0.110926	0.913509
AVL9_23080.	-1.59042	0.137726	1.18809	0.257781	-0.818012	0.429294	0.563634	0.583383
GABPB2_126626.	-1.59017	0.137781	-0.321025	0.753714	-0.55133	0.591525	0.354189	0.729343
PCBP1_5093.	-1.58996	0.137829	-0.34973	0.732602	-0.885365	0.393355	1.28198	0.224065
EBLN2_55096.	1.58952	0.137928	-0.575889	0.575332	-0.370195	0.717689	0.346985	0.734612
CDKAL1_54901.	-1.5892	0.138	0.703217	0.495338	2.12632	0.0549137	-2.07095	0.0605857
ABCA5_23461.	-1.58898	0.138051	-0.366523	0.720356	1.10191	0.292112	-0.0328676	0.974321
OR2G3_81469.	1.58891	0.138066	-1.05307	0.31305	-0.451406	0.659747	-1.14752	0.273529
SLC9A8_23315.	-1.5888	0.13809	1.37791	0.193383	0.57169	0.578084	0.982617	0.345193
MRAP_56246.	-1.58866	0.138122	0.239682	0.814622	-1.94467	0.0756266	2.22545	0.045986
NDNF_79625.	-1.58832	0.1382	-0.828014	0.423825	0.499636	0.626366	0.416296	0.684542
UGT3A1_133688.	1.58804	0.138263	-0.515144	0.615809	-0.124188	0.903222	0.194491	0.849045
KCTD21_283219.	-1.58748	0.138389	1.32635	0.209414	0.0878156	0.931472	0.26892	0.792559
FAM192A_80011.	1.58734	0.138421	-0.019557	0.984718	-0.508813	0.620109	0.363979	0.722206
BMPR2_659.	-1.58729	0.138432	0.495759	0.629019	2.58088	0.0240588	-1.12806	0.281343
MBD3L2_125997.	-1.58721	0.138451	-0.474916	0.643373	0.142825	0.888799	2.36008	0.0360461
HP1BP3_50809.	-1.5869	0.13852	2.84552	0.0147449	-1.40588	0.185122	0.382551	0.708742
MRPS6_64968.	-1.58688	0.138524	1.57454	0.141345	-0.109796	0.914386	-0.69334	0.501296
NHLRC4_283948.	1.58646	0.138619	0.721449	0.484454	-1.04343	0.317314	-0.833531	0.420827
SVOPL_136306.	1.58632	0.138652	0.485265	0.636227	-3.16768	0.0081045	1.15322	0.271274
PROB1_389333.	1.58623	0.138672	-0.764049	0.459598	-0.67882	0.510132	-0.333581	0.744452
TCF23_150921.	1.58613	0.138695	0.638908	0.534888	-1.56563	0.143412	-0.0896745	0.930025
CLUL1_27098.	-1.58595	0.138736	-0.0335237	0.973808	-0.0288166	0.977485	0.134251	0.895429
CHN2_1124.	1.58577	0.138777	-0.731108	0.478747	-0.986391	0.343413	-0.492722	0.631101
TAF1A_9015.	1.58556	0.138825	-0.419712	0.682112	-1.00721	0.333713	0.377224	0.712594
COL11A2_1302.	-1.5855	0.138837	1.91919	0.0790523	-0.834292	0.420415	1.60481	0.134515
ATP8A1_10396.	1.58548	0.138842	-1.13563	0.278284	-0.597592	0.56122	-0.991066	0.341217
LRRC45_201255.	-1.58534	0.138875	1.36408	0.19758	-0.601617	0.558624	0.348265	0.733674
HERC2_8924.	-1.58527	0.13889	0.040926	0.968028	-0.221034	0.828782	1.09344	0.295666
NDUFS1_4719.	-1.58521	0.138904	2.03293	0.0647931	0.507323	0.621122	-1.37421	0.1945
PTGES_9536.	-1.58501	0.13895	1.04501	0.316614	1.09235	0.296125	-1.47774	0.165237
C10orf120_399814.	-1.58471	0.139018	1.69427	0.115985	-0.276473	0.786889	-0.608692	0.554076
SND1_27044.	1.58445	0.139076	0.172204	0.866147	1.97961	0.0711523	-2.85187	0.0145722
CARD16_114769.	-1.58417	0.139141	0.00833482	0.993487	-0.780848	0.450022	0.868461	0.402177
ZSWIM1_90204.	-1.58398	0.139183	-0.0856981	0.93312	0.54754	0.594046	-0.316739	0.756884
HIST1H4K_8362.	-1.58387	0.139209	0.849786	0.412078	1.14142	0.275963	-1.46496	0.168635
CREB3L3_84699.	1.58368	0.139251	-0.689837	0.50342	0.873939	0.399304	-0.357183	0.727157
ADCY1_107.	-1.58348	0.139297	0.371919	0.716437	-0.413396	0.686608	1.96373	0.0731544
CDC40_51362.	1.583	0.139407	-0.34996	0.732434	1.68532	0.117732	-2.64138	0.0215188
CD44_960.	-1.58285	0.139441	1.37507	0.19424	-2.18744	0.0492334	1.21154	0.249006
SLC45A4_57210.	-1.5827	0.139475	1.49833	0.159886	0.566369	0.581581	-1.16681	0.26595
ZNF414_84330.	1.58182	0.139675	-1.14373	0.275041	-0.589863	0.566224	-0.0708965	0.944648
MTMR6_9107.	-1.58163	0.139718	0.816025	0.430386	-1.13371	0.279059	1.79546	0.0977861
PIH1D2_120379.	-1.5816	0.139725	0.989401	0.341998	0.373494	0.715295	0.519416	0.612917
SNX20_124460.	1.58145	0.13976	-0.984058	0.344512	-0.999565	0.337251	-0.714172	0.488781
ZNF536_9745.	1.58078	0.139913	-2.56028	0.0249888	0.439381	0.668194	-0.0887567	0.930739
RPAIN_84268.	-1.58053	0.139971	0.880402	0.395931	0.565288	0.582293	-1.58416	0.139141
PLAC8_51316.	-1.58031	0.140021	1.89231	0.0828188	0.764356	0.459422	-0.4914	0.632009
MRPL18_29074.	-1.57953	0.140199	1.02417	0.325959	0.620718	0.546394	-1.08695	0.298409
LRPPRC_10128.	-1.57948	0.140211	1.03922	0.319188	0.200828	0.844197	-0.954719	0.358558
CCDC158_339965.	1.57947	0.140214	-1.35148	0.201469	0.35857	0.726146	-0.372419	0.716075
OAZ2_4947.	-1.57916	0.140283	0.608609	0.55413	-0.453899	0.658002	1.21054	0.249374
RP1_6101.	1.57898	0.140325	-0.813182	0.431952	0.385824	0.70638	-0.605658	0.556024
FKBP10_60681.	1.57887	0.14035	-1.31264	0.213855	-0.958623	0.356665	0.0959986	0.925106
UHRF1BP1_54887.	-1.57872	0.140384	0.991456	0.341034	1.9646	0.0730434	-1.16679	0.265959
VTI1B_10490.	1.57871	0.140387	-2.20483	0.0477209	-1.244	0.237251	0.769342	0.456567
RMND1_55005.	-1.57807	0.140533	0.930696	0.370356	0.826358	0.424727	-1.82287	0.0933191
ZNF551_90233.	1.57785	0.140583	-1.55268	0.146464	0.765245	0.458912	0.275424	0.787676
GK2_2712.	1.57782	0.14059	-0.843769	0.415302	1.19968	0.253413	-1.72623	0.109936
UQCRFS1_7386.	-1.57751	0.140663	1.2407	0.238427	1.63357	0.128294	-2.24622	0.0442977
ZNF774_342132.	-1.5772	0.140733	0.504518	0.623033	0.844831	0.414732	0.39577	0.699221
GRSF1_2926.	-1.57711	0.140754	0.709124	0.491796	1.28586	0.22275	-1.8842	0.0839863
UGT1A10_54575.	-1.57677	0.140832	1.22418	0.244377	0.93205	0.369684	-0.847988	0.413039
IK_3550.	-1.57676	0.140834	-0.540823	0.598526	2.58484	0.0238838	-0.87409	0.399225
MAN2A1_4124.	-1.57674	0.140838	1.61464	0.132359	1.91449	0.0796986	-0.287197	0.77886
EXT1_2131.	-1.57673	0.14084	0.425434	0.67805	-0.977426	0.347652	1.19756	0.254209
NRN1L_123904.	1.57667	0.140854	-0.371531	0.716719	-1.4041	0.185637	-1.06783	0.306608
VWCE_220001.	-1.57666	0.140857	1.48653	0.162933	1.1101	0.288708	-0.15866	0.876575
GPANK1_7918.	-1.57664	0.140862	1.12773	0.281477	0.235694	0.817645	2.38644	0.0343571
NCOA4_8031.	-1.57646	0.140904	-0.221686	0.828286	-0.948191	0.361737	1.17521	0.262701
BBS9_27241.	1.57643	0.140911	-1.64983	0.124889	0.202154	0.843183	-0.655884	0.524275
VAX2_25806.	-1.57612	0.140982	-0.175871	0.863328	1.08451	0.299446	-0.136176	0.89394
DNMBP_23268.	-1.57568	0.141082	0.599558	0.559951	0.0614457	0.952016	-0.28026	0.784051
OR4S2_219431.	-1.57563	0.141093	0.58403	0.570016	0.667089	0.517338	0.229165	0.8226
OR2L5_81466.	1.57552	0.14112	0.0293784	0.977046	-0.658719	0.522515	-1.42135	0.180679
MS4A1_931.	1.57526	0.14118	-0.698242	0.498334	-1.75346	0.105004	1.87727	0.0849975
SULT4A1_25830.	-1.57517	0.1412	1.45981	0.170021	0.649466	0.528273	-1.77992	0.100403
DPP4_1803.	-1.57507	0.141224	1.62442	0.130246	0.409526	0.689369	-0.492387	0.631331
CFHR3_10878.	-1.5749	0.141262	1.21691	0.247032	0.0146641	0.988541	0.852785	0.410477
CD9_928.	1.57486	0.141272	0.0376593	0.970579	-1.00059	0.336774	-0.509754	0.619469
RNF39_80352.	-1.57317	0.141661	-0.0651579	0.949121	0.390529	0.70299	1.11937	0.284887
PITX2_5308.	-1.57282	0.141741	-0.488372	0.634089	0.976493	0.348095	0.994752	0.339493
PSMB9_5698.	-1.57214	0.1419	0.261025	0.798499	2.55885	0.0250547	0.486831	0.635149
ANKZF1_55139.	-1.57211	0.141908	1.71695	0.111663	0.689313	0.503738	-0.250924	0.806118
SRSF2_6427.	-1.57162	0.14202	0.525206	0.609007	0.274877	0.788086	-1.15048	0.272356
SPCS3_60559.	-1.57154	0.142038	-0.197305	0.846891	-1.28631	0.2226	2.77662	0.0167549
PCSK2_5126.	-1.57137	0.142079	0.464892	0.650331	1.14147	0.275942	-0.105529	0.917699
SLIRP_81892.	-1.57109	0.142143	-0.120762	0.905878	0.71622	0.48756	-0.989338	0.342028
ACN9_57001.	-1.57095	0.142174	1.22949	0.242449	2.5642	0.0248088	-0.537151	0.600982
EPN1_29924.	1.57094	0.142178	-0.155211	0.879235	0.104457	0.918532	0.286798	0.779158
PNKP_11284.	1.5705	0.14228	-1.2224	0.245022	-0.0545713	0.957378	0.206712	0.839701
AMER3_205147.	-1.57032	0.142321	-0.339936	0.739781	0.846087	0.414058	0.195642	0.848164
ZBTB2_57621.	-1.56943	0.142527	1.87598	0.0851857	-0.310153	0.761765	1.02284	0.326562
CYP4Z1_199974.	-1.56927	0.142564	0.716742	0.48725	-1.50411	0.15841	1.45739	0.170676
LRIF1_55791.	-1.56911	0.142601	0.701423	0.496417	1.07934	0.301654	1.05094	0.313991
RND2_8153.	1.56908	0.14261	-0.198889	0.84568	-1.60761	0.133898	-0.417055	0.684002
FAM110C_642273.	-1.5687	0.142698	1.42438	0.17982	-0.550447	0.592112	0.159989	0.875552
KIAA1715_80856.	-1.5685	0.142744	1.07306	0.304349	1.11448	0.286897	-0.278246	0.78556
RBBP9_10741.	-1.56827	0.142796	0.418675	0.68285	0.131106	0.897864	0.37853	0.711649
DENND1C_79958.	1.56777	0.142913	-1.07639	0.302915	1.01791	0.328803	-0.603136	0.557646
DAZAP1_26528.	1.56731	0.143021	-0.296792	0.7717	-0.030887	0.975867	-0.2593	0.799799
ZNF419_79744.	-1.56708	0.143073	0.603855	0.557183	-0.257863	0.800882	0.824659	0.425654
CPSF6_11052.	1.5667	0.143164	-1.38868	0.190168	0.634759	0.5375	-1.17984	0.260924
NUP155_9631.	1.56637	0.143239	-1.6016	0.135225	0.0697029	0.945578	-1.09543	0.294827
ZNF398_57541.	-1.56604	0.143316	2.20742	0.0475001	-0.998859	0.337579	0.971016	0.350706
LEPRE1_64175.	-1.56586	0.143359	0.648442	0.528912	0.160078	0.875482	-0.356158	0.727906
USB1_79650.	1.56568	0.143401	-0.538271	0.600232	-0.204409	0.84146	0.386215	0.706098
KCNE1_3753.	-1.56566	0.143406	0.556749	0.587932	-0.450429	0.660431	1.01503	0.330121
CHMP1B_57132.	1.56555	0.14343	-0.064089	0.949955	0.197929	0.846414	-0.211233	0.83625
IL18R1_8809.	-1.56544	0.143457	-0.362867	0.723015	0.636338	0.536505	0.648199	0.529064
MRPS34_65993.	-1.56535	0.143478	1.07503	0.3035	-0.257656	0.801038	-0.796041	0.441472
COX7A2L_9167.	-1.56494	0.143573	0.998911	0.337555	-0.583692	0.570236	0.439157	0.668351
TPTE2_93492.	-1.56492	0.143577	0.46634	0.649324	0.305693	0.765076	0.829441	0.423048
PSD3_23362.	1.5649	0.143582	-0.413276	0.686694	1.02984	0.323394	-0.446793	0.662981
SPNS1_83985.	-1.56476	0.143616	0.485398	0.636135	-0.929347	0.371027	1.47611	0.165668
LCORL_254251.	-1.56449	0.14368	0.0975083	0.923932	0.79934	0.439629	0.401447	0.695148
TNFRSF19_55504.	1.56408	0.143775	-0.272133	0.790145	-0.118723	0.907459	-0.0575206	0.955077
C9orf156_51531.	-1.56397	0.143801	-0.152156	0.881592	-0.875241	0.398623	1.40947	0.184082
MMP26_56547.	-1.5639	0.143817	-0.163349	0.872962	1.32081	0.2112	0.0196289	0.984662
CLMP_79827.	-1.56284	0.144064	0.66974	0.515704	-0.582955	0.570717	0.869945	0.401397
CMTR2_55783.	-1.56277	0.144082	0.829714	0.422899	0.0756022	0.940981	1.4377	0.176082
SORCS3_22986.	-1.5613	0.144426	1.09005	0.297098	-0.130688	0.898188	0.423514	0.679412
PSMB5_5693.	1.56123	0.144444	0.199185	0.845453	-0.762825	0.460301	-0.709179	0.491763
BIRC3_330.	-1.56102	0.144491	1.78443	0.099637	0.156393	0.878323	-0.142829	0.888796
DNMT1_1786.	-1.5609	0.14452	0.0856271	0.933175	-0.127255	0.900846	0.912562	0.379442
CMTM1_113540.	1.55952	0.144844	-0.0662573	0.948264	-1.37469	0.194352	0.719253	0.485757
NCEH1_57552.	-1.559	0.144968	1.75918	0.103993	0.0369538	0.971129	-0.445594	0.663823
TUSC5_286753.	1.55795	0.145214	0.0151156	0.988188	-1.36382	0.197662	0.579571	0.572925
SGK1_6446.	-1.55789	0.145229	0.36376	0.722365	0.892029	0.389914	0.175327	0.863746
NID2_22795.	1.55776	0.14526	-1.5889	0.138068	-0.274102	0.788667	0.386665	0.705774
ATP5B_506.	-1.55769	0.145277	0.990278	0.341587	-0.680292	0.509232	0.300401	0.769012
THAP4_51078.	-1.55687	0.14547	0.873294	0.399641	1.75047	0.105535	-2.47699	0.0291184
FAM221A_340277.	-1.55672	0.145506	1.8702	0.086039	-0.933766	0.368834	1.10315	0.291592
IER5L_389792.	-1.55629	0.145606	0.63742	0.535824	0.193093	0.850116	0.142362	0.889157
SLFN5_162394.	1.55605	0.145663	-1.88482	0.0838969	0.0260023	0.979683	-0.447678	0.66236
CTNNBIP1_56998.	-1.55569	0.145748	3.72228	0.00291471	-0.437859	0.669266	-0.276793	0.786649
PTGER2_5732.	1.55564	0.145762	-2.74461	0.017779	0.449756	0.660903	-1.17694	0.262039
MAK_4117.	-1.55446	0.146041	1.3252	0.209782	1.51059	0.15677	-2.32784	0.03822
IL1RL2_8808.	-1.55437	0.146062	1.2574	0.232529	0.640847	0.533669	-0.128246	0.900079
PTPN23_25930.	-1.5542	0.146102	1.32448	0.210016	0.532752	0.603931	0.664269	0.519079
OR2B11_127623.	1.55365	0.146232	-0.973697	0.349427	1.24976	0.235214	-0.630077	0.540457
KLHL32_114792.	1.55347	0.146276	-0.963082	0.354513	-1.7955	0.0977784	0.933124	0.369152
CERS1_10715.	-1.55344	0.146284	1.80849	0.0956389	0.120412	0.90615	1.08092	0.300977
KRTAP5.11_440051.	-1.55318	0.146345	1.23469	0.240577	-1.08471	0.29936	1.62913	0.129238
KIF16B_55614.	-1.5524	0.146531	-0.640956	0.533601	0.143526	0.888257	1.14482	0.274603
PDCD4_27250.	-1.55221	0.146575	3.72623	0.00289376	-0.421299	0.680985	-0.00710577	0.994447
PADI4_23569.	-1.55209	0.146603	2.32953	0.0381028	-0.411518	0.687947	1.33296	0.207301
COL13A1_1305.	-1.55153	0.146736	-0.0752788	0.941233	0.358591	0.726131	-0.14433	0.887635
ZBTB5_9925.	-1.55124	0.146805	1.35498	0.200383	0.885913	0.393072	0.0314872	0.975399
ADD3_120.	-1.55121	0.146813	1.88188	0.0843231	-1.2493	0.235374	0.892393	0.389727
KIAA0319_9856.	-1.55107	0.146846	0.235217	0.818007	1.34867	0.202345	0.0657117	0.948689
USP17L10_100287144.	1.5508	0.146911	-0.0900025	0.92977	-0.299248	0.76987	0.166454	0.870571
TTC9C_283237.	-1.55058	0.146964	0.194182	0.849282	-0.1974	0.846819	1.49675	0.160291
ALKBH1_8846.	1.55056	0.146969	-0.220394	0.829269	-0.316948	0.756729	-0.0807557	0.936967
MRPL16_54948.	-1.55007	0.147086	1.38242	0.192031	0.343333	0.737288	-1.33528	0.206563
PVRL1_5818.	-1.54994	0.147116	0.992761	0.340424	1.04354	0.317265	-0.314233	0.75874
SNX5_27131.	-1.54962	0.147193	0.568895	0.579919	0.0739072	0.942302	0.288345	0.778002
RASGRP2_10235.	-1.54946	0.14723	0.588929	0.56683	-0.885937	0.393059	2.19876	0.0482444
SPTBN1_6711.	-1.54926	0.147277	1.9794	0.0711778	0.3081	0.763289	-0.301964	0.767849
GPR89A_653519.	-1.54913	0.147309	-0.970509	0.350949	0.691922	0.502155	0.767779	0.457461
CDC20B_166979.	-1.54896	0.147351	0.234908	0.818241	-0.548499	0.593408	0.0691674	0.945996
NPC1_4864.	-1.54848	0.147465	2.39032	0.0341153	0.0918901	0.928302	-0.0693687	0.945839
HEMGN_55363.	1.54825	0.14752	-2.0034	0.0682466	0.86982	0.401463	-0.237516	0.816263
VSX2_338917.	1.54788	0.147608	-2.08632	0.0589592	0.435178	0.671157	-0.306102	0.764773
POLQ_10721.	-1.54771	0.147648	-0.00848949	0.993366	1.34269	0.20422	-0.7256	0.481996
SCP2_6342.	-1.54727	0.147755	2.63476	0.0217836	2.146	0.0530209	-0.344435	0.73648
RGS21_431704.	1.54612	0.148031	-0.562448	0.584165	0.0889557	0.930585	-0.971811	0.350327
FAM45A_404636.	-1.54606	0.148045	0.320025	0.754453	-0.333862	0.744246	0.592569	0.564469
FAM102A_399665.	-1.54592	0.148077	0.546806	0.594534	-0.787306	0.446375	0.230806	0.821354
SFN_2810.	-1.54589	0.148085	1.85183	0.0888001	-1.30467	0.216473	0.586757	0.568242
PTBP3_9991.	-1.54585	0.148095	0.606759	0.555317	0.0992129	0.922607	0.30437	0.76606
PRPF19_27339.	1.54583	0.148099	-0.0273495	0.978631	0.160191	0.875395	-0.983576	0.34474
TMEM133_83935.	1.54562	0.148151	-0.522551	0.610799	-1.33099	0.20793	1.50253	0.15881
CLN6_54982.	1.54559	0.148156	-0.378429	0.711721	0.595069	0.562851	-2.69016	0.019664
RSG1_79363.	-1.54508	0.148281	1.25892	0.231998	0.0129319	0.989895	-0.781909	0.449421
C18orf25_147339.	-1.54487	0.148331	0.880725	0.395764	0.49505	0.629505	0.360084	0.725043
PTPRO_5800.	1.54419	0.148494	0.192337	0.850695	-1.11787	0.285504	-0.220279	0.829357
FOXS1_2307.	-1.54402	0.148534	0.32741	0.748999	-0.412168	0.687484	0.00131191	0.998975
ABCC11_85320.	1.54383	0.148581	-0.979918	0.34647	-0.356347	0.727768	-0.159731	0.87575
HIST2H2AC_8338.	-1.54376	0.148597	0.533841	0.603201	1.402	0.186249	-1.30663	0.215827
CLDN10_9071.	1.54321	0.148729	-1.59965	0.135659	-0.396674	0.698571	0.223144	0.827177
MIER2_54531.	-1.54257	0.148885	1.91277	0.0799372	0.679784	0.509543	-0.682254	0.508034
ATMIN_23300.	1.54135	0.149178	-0.849962	0.411984	-1.67427	0.11992	-0.831125	0.422133
CLN5_1203.	1.54134	0.149181	-0.869616	0.40157	0.145179	0.88698	0.236695	0.816885
WDR63_126820.	-1.54132	0.149186	-0.113093	0.911827	0.166968	0.870176	0.365127	0.721371
GABBR1_2550.	-1.54115	0.149226	1.1881	0.257776	0.203702	0.842	-0.339432	0.740151
RNF220_55182.	-1.54112	0.149233	1.60793	0.133827	-0.720592	0.484962	1.37028	0.195691
C18orf8_29919.	-1.54074	0.149327	0.872472	0.400072	1.11339	0.287345	0.392143	0.701828
RPS17_6218.	1.54047	0.149392	0.587983	0.567445	0.578962	0.573322	-3.00489	0.0109666
SDSL_113675.	1.54032	0.149427	-1.44158	0.175004	-0.243429	0.811785	0.626433	0.542764
ATP2A3_489.	1.54	0.149505	-0.310917	0.761198	-2.07826	0.0598068	1.14763	0.273487
RPL15_6138.	-1.53945	0.149637	0.236042	0.817381	0.205448	0.840666	-0.878421	0.396963
CPT1A_1374.	-1.53913	0.149716	0.963724	0.354204	0.754649	0.465012	-0.570458	0.578893
TNFSF14_8740.	1.53885	0.149783	-2.57591	0.0242801	1.06958	0.305851	-0.520053	0.612486
MINK1_50488.	1.53875	0.149807	0.0285513	0.977692	-2.48085	0.0289128	0.499165	0.626688
UBAP2L_9898.	-1.53809	0.149967	0.0322185	0.974827	-0.884503	0.393802	1.52547	0.153057
TMEM121_80757.	-1.5379	0.150013	1.88501	0.0838691	-0.563749	0.583307	-0.559827	0.585896
LYRM5_144363.	1.53753	0.150103	-0.691021	0.502702	-0.710322	0.491079	0.600938	0.559061
GBP5_115362.	-1.53737	0.150142	-0.146908	0.885644	0.63432	0.537777	1.34406	0.20379
RNF222_643904.	1.53717	0.150191	0.215084	0.833314	-1.13866	0.277069	-0.599446	0.560023
ITGA9_3680.	1.53712	0.150203	-0.0386231	0.969826	0.535465	0.602112	-0.900901	0.385365
TMEM184B_25829.	-1.53665	0.150317	1.15483	0.270638	0.387803	0.704953	-1.02873	0.323898
DONSON_29980.	-1.53659	0.150332	1.19988	0.253339	-0.18728	0.85457	0.122182	0.904777
SNX30_401548.	-1.53638	0.150383	0.204966	0.841034	0.753609	0.465614	0.338492	0.740841
ADH1A_124.	-1.53625	0.150414	0.242231	0.812692	1.37076	0.195544	-0.657771	0.523103
[truncated: 15,635 more rows]

## Sheet: E-GDSC_TNBCtype
	BL1	M	BL2	LAR	MSL	IM	Subtype
MDA-MB-453	-0.181042	-0.172293	-0.211784	0.548078	0.00735315	0.0663293	LAR
MRK-nu-1	0.0945377	-0.166054	-0.236025	0.374396	-0.106232	0.0976622	LAR
BT-20	-0.127603	-0.199535	0.225344	0.330093	-0.0564072	0.0364374	LAR
MFM-223	-0.155474	-0.0353089	-0.039529	0.316941	0.0315863	-0.0659192	LAR
CAL-148	-0.0804855	-0.0652111	-0.425695	0.310597	0.00804064	0.0836814	LAR
DU-4475	-0.0889501	-0.0336228	-0.0993755	0.104371	0.0584703	0.0733196	UNC
CAL-51	-0.116245	0.274133	0.0881265	0.0551719	0.115755	-0.20951	M
CAL-120	-0.156648	0.131321	0.186354	0.0108464	0.121747	-0.122869	M
HCC70	0.0747757	-0.294428	0.340479	0.00939837	-0.21249	0.185248	BL2
MDA-MB-468	0.0558741	-0.0731741	0.348902	0.00156906	-0.245494	-0.00754004	BL2
HCC1937	0.0866017	-0.224213	0.254244	-0.00128437	-0.187572	0.0918344	BL2
HCC1806	-0.190144	-0.190044	0.328806	-0.0230801	0.0252784	0.108962	BL2
MDA-MB-231	-0.143031	-0.0376972	0.185221	-0.0364307	0.159148	0.0323444	BL2
Hs-578-T	-0.238321	0.318613	0.237024	-0.0854796	0.283337	-0.244375	BL2
HCC1143	-0.101075	-0.117008	0.396586	-0.0950344	-0.0912742	0.0633958	BL2
HDQ-P1	-0.150945	-0.179643	0.251075	-0.103852	0.0783953	0.181643	BL2
MDA-MB-436	0.0393851	-0.15653	0.119816	-0.137577	0.0533197	0.182554	BL2
CAL-85-1	-0.175108	-0.113027	0.363444	-0.147353	-0.0856625	0.0374057	BL2
HCC2157	0.682521	0.170489	-0.566952	-0.151027	-0.227015	-0.0195066	BL1
HCC1187	0.0146518	-0.353252	-0.100096	-0.151632	-0.119117	0.289835	UNC
HCC1395	-0.0849975	0.0955817	0.0694455	-0.170601	0.142198	0.021213	M
HCC38	-0.00180958	0.213951	0.156797	-0.211446	-0.0794375	-0.0719481	M
BT-549	-0.140443	0.0887499	0.208145	-0.223681	0.135707	-0.0818482	M
COLO-824	0.514188	0.326841	-0.546409	-0.255976	-0.230351	-0.240318	BL1
MDA-MB-157	0.390473	0.31301	-0.349225	-0.298295	-0.0713906	-0.104474	BL1
HCC1599	0.583967	0.275007	-0.399678	-0.343628	-0.272861	-0.176993	BL1

## Sheet: F-GDSC_result
DRUG_ID	DRUG_NAME	DRUG_TARGET	BL1_tvalue	BL1_pvalue	BL2_tvalue	BL2_pvalue	M_tvalue	M_pvalue	LAR_tvalue	LAR_pvalue	Drug AVE uM
1069	EHT-1864 (RAC1/2/3)	RAC1, RAC2, RAC3	-0.684798	0.500623	2.38201	0.0262921	-0.0452547	0.964313	-3.34498	0.00293147	51.7976
293	Amuvatinib (RTK)	KIT, PDGFRA, FLT3	-0.550071	0.587573	1.60506	0.122125	0.872871	0.391756	-2.98263	0.00665614	93.0553
207	AS601245	JNK1, JNK2, JNK2	-0.408446	0.686724	-1.20362	0.240979	0.114028	0.910206	2.84056	0.00926309	15.1667
172	Embelin	XIAP	-0.182046	0.857141	-1.20522	0.240373	-1.31771	0.200575	2.58405	0.0165911	34.9413
326	GSK690693 (AKT)	AKT1, AKT2, AKT3	-0.583745	0.565074	1.57454	0.12902	1.11821	0.275023	-2.28934	0.0315687	67.6325
150	Bicalutamide (AR)	AR	0.155508	0.877778	1.49139	0.149448	0.221944	0.826316	-2.0079	0.0565402	56.9585
165	DMOG	HIF-PH	-0.542603	0.592623	-0.694263	0.494471	-1.0171	0.319684	1.89198	0.0711496	3010.73
283	Omipalisib (mTORC1)	PI3K (class 1), MTORC1, MTORC2	-0.546072	0.590274	0.376791	0.709783	1.84758	0.0775663	-1.84911	0.0773363	0.287093
299	OSI-027 (mTORC1/2)	MTORC1, MTORC2	-0.767084	0.450834	1.29872	0.206909	0.765832	0.451564	-1.84388	0.0781231	26.9271
1066	AZD6482 (PI3Kb)	PI3Kbeta	0.532239	0.600147	-0.286233	0.777504	-0.0152491	0.987977	-1.84571	0.0790817	16.4852
211	TL-2-105 (CRAF)	CRAF	0.0170499	0.986544	1.04469	0.30702	0.493528	0.626319	-1.82421	0.0811406	90.02
1008	Methotrexate	Antimetabolite	-0.36296	0.720442	0.515193	0.612065	2.49183	0.0216069	-1.76471	0.0928797	2.17109
255	CP724714 (ERBB2)	ERBB2	0.479901	0.63583	0.774814	0.446343	0.83025	0.414933	-1.75202	0.093094	105.873
1241	CHIR-99021	GSK3A, GSK3B	0.573021	0.572441	0.283909	0.779135	-1.03724	0.310889	1.74386	0.0951427	45.6312
1037	BX796 (PDK1)	TBK1, PDK1 (PDPK1), IKK, AURKB, AURKC	-0.519358	0.608942	0.428	0.673009	-2.58651	0.0172168	1.72765	0.0987302	15.5931
298	OSI-930 (KIT)	KIT	-0.150667	0.881552	1.55586	0.133394	0.941969	0.355998	-1.69105	0.104335	65.716
1067	CCT007093 (PPM1D)	PPM1D	-0.199283	0.843872	0.877277	0.389816	1.73112	0.0974325	-1.65321	0.112488	88.9157
1050	ZM447439 (AURKA/B)	AURKA, AURKB	-2.07233	0.0520849	1.61601	0.122575	-1.74819	0.0965715	1.65051	0.115271	16.1021
261	TL-1-85 (TAK)	TAK	0.625732	0.537651	0.241875	0.811021	0.975165	0.339624	-1.61504	0.119939	71.5499
180	Thapsigargin (SERCA)	SERCA	0.39909	0.693856	-2.70859	0.0131568	0.327318	0.746668	1.60025	0.12448	0.196403
164	JQ12 (HDAC 1/2)	HDAC1, HDAC2	-1.57097	0.129846	0.687262	0.49879	-0.998745	0.328311	1.58461	0.126709	21.0601
185	Linsitinib	IGF1R	0.178421	0.859955	-0.632036	0.533596	0.335553	0.74025	1.56439	0.131383	22.2558
235	QL-XII-47 (BTK)	BTK, BMX	-0.017693	0.986036	0.0876023	0.930951	0.795708	0.434338	-1.55859	0.132748	16.8335
1022	AZD7762	CHEK1, CHEK2	-0.432932	0.669697	-0.351879	0.728609	0.1544	0.878842	1.56372	0.133569	1.35703
277	Linifanib (RTK)	VEGFR1, VEGFR2, VEGFR3, CSF1R, FLT3, KIT	0.26689	0.791932	1.20278	0.241297	1.07893	0.291805	-1.52891	0.139923	14.3267
1001	AICA Ribonucleotide (AMPK ag)	AMPK agonist	-1.57447	0.131065	1.59354	0.12672	1.01463	0.322398	-1.48214	0.153889	3647.58
1028	VX-702 (p38)	p38	-1.25957	0.222327	1.68888	0.106774	0.95106	0.352927	-1.47511	0.155753	29.5274
304	SB52334 9ALK5)	ALK5	-0.179577	0.859058	0.478129	0.637072	0.903115	0.375827	-1.43177	0.165661	137.226
306	Fedratinib (JAK2)	JAK2	-1.22856	0.23166	0.870006	0.393287	-1.5118	0.144204	1.41136	0.171522	30.2105
286	KIN001-236 (ANGPT1)	Angiopoietin-1 receptor	-0.1967	0.84579	1.50217	0.14666	0.123742	0.902594	-1.40982	0.171974	119.51
179	5-Fluorouracil	Antimetabolite (DNA & RNA)	-0.722118	0.4775	1.69015	0.104509	0.817636	0.421955	-1.40667	0.172894	116.176
328	SNX-2112 (HSP90)	HSP90	0.382679	0.70563	0.329119	0.745179	1.09321	0.28613	-1.39558	0.176768	6.78602
221	TAK-715 (p38)	p38alpha, p38beta	-0.0927892	0.926875	0.927475	0.363311	0.65656	0.51798	-1.38916	0.17809	132.057
1030	KU-55933 (ATM)	ATM	-1.41673	0.17195	0.986042	0.335892	-2.42159	0.0250806	1.39185	0.179254	79.7852
274	Belinostat (HDAC1)	HDAC1	-0.423967	0.675707	1.46037	0.158322	0.570943	0.573825	-1.37493	0.182997	3.64383
196	Phenformin (mTOR)	Biguanide agent	-0.887948	0.383761	1.48334	0.151558	-0.163757	0.871353	-1.3696	0.184037	2091.58
1043	JNK Inhibitor VIII (JNK)	JNK	0.533432	0.599335	-0.0458097	0.963895	1.13148	0.270611	-1.36355	0.18715	128.501
331	QL-X-138 (BTK)	BTK	-0.556179	0.583701	0.432935	0.669277	0.521481	0.607242	-1.34858	0.191193	8.67526
136	Mitomycin-C	DNA crosslinker	0.189344	0.851484	0.316524	0.754459	0.524287	0.605096	-1.32881	0.196943	1.39858
1018	Veliparib	PARP1, PARP2	-0.441347	0.663696	0.526955	0.604021	0.931904	0.3625	-1.32009	0.201716	76.4398
1033	Vismodegib	SMO	-1.17663	0.253157	0.74548	0.464653	0.0483977	0.961879	-1.30622	0.206301	115.017
272	AR-42	HDAC1	-0.255366	0.800711	1.53545	0.138317	0.408063	0.687001	-1.28234	0.212499	2.10182
265	Tubastatin A	HDAC1, HDAC6, HDAC8	-0.2211	0.826966	1.32426	0.198428	0.767343	0.450683	-1.28151	0.212782	141.633
271	VNLG/124	HDAC,RAR	0.346963	0.731774	0.877209	0.389444	0.509561	0.615214	-1.25717	0.221308	69.1799
260	NG-25	TAK1, MAP4K2	0.599292	0.554836	-0.0384122	0.969691	0.625739	0.537647	-1.25353	0.222607	36.1447
253	XMD14-99	ALK, CDK7, LTK, others	-0.105705	0.916733	1.47438	0.153937	-0.0851647	0.932867	-1.24109	0.227083	138.038
177	GSK650394	SGK2, SGK3	-0.563423	0.578845	1.60346	0.123096	-0.706427	0.487338	-1.22832	0.232308	101.676
1020	Lenalidomide	CRBN	-0.809005	0.428032	0.606742	0.550848	1.01673	0.321424	-1.22211	0.235874	67.1527
159	HG6-64-1 (BRAF)	BRAF	1.07609	0.293546	-1.29106	0.210085	-1.54173	0.137402	1.16697	0.255716	9.27656
1059	AZD8055	MTORC1, MTORC2	-0.22129	0.827004	0.405338	0.689329	-0.563158	0.579291	-1.16605	0.256669	1.81807
223	ZSTK474	PI3K (class 1)	-0.220355	0.827539	-0.345344	0.732974	2.49316	0.0202981	-1.1627	0.256873	10.6464
273	CUDC-101	HDAC1-10, EGFR, ERBB2	0.00334891	0.997357	0.79825	0.432891	0.870361	0.393096	-1.15007	0.261935	1.68457
1248	Daporinad	NAMPT	-0.549609	0.588385	1.62788	0.118462	-0.501853	0.620992	-1.15074	0.262774	1.99826
1133	Serdemetan	MDM2	-0.0382462	0.969871	0.38377	0.705198	-1.32337	0.200641	1.15214	0.262849	19.0671
153	Midostaurin (PKC)	PKC, PPK, FLT1, c-FGR, others	-0.393193	0.697798	0.475638	0.638819	-2.12398	0.0446412	1.1247	0.272317	2.49148
268	Sepantronium bromide	BIRC5	-0.56347	0.578568	1.15077	0.261651	1.13344	0.268706	-1.12283	0.273095	0.107037
1129	PF-4708671 (S6K1)	S6K1	-0.131947	0.896345	1.31939	0.201944	-1.42654	0.169138	-1.11522	0.277979	83.6548
175	PAC-1 (procaspase 3)	Procaspase-3, Procaspase-7	-0.974242	0.340072	1.67865	0.106757	-1.55076	0.134612	1.10216	0.281791	19.0554
1006	Cytarabine	Antimetabolite	1.63968	0.116706	-1.39097	0.179518	-1.7132	0.102136	1.09813	0.285195	5.61049
1005	Cisplatin (DNA)	DNA crosslinker	0.492923	0.627435	-1.59895	0.125511	0.503738	0.619949	1.09682	0.285751	39.4195
1049	PD173074	FGFR1, FGFR3	0.578577	0.569029	0.839199	0.410809	-1.30755	0.205161	-1.06693	0.298114	21.1513
1038	NU7441 (DNAPK)	DNAPK	-2.28434	0.0328611	1.78339	0.0889834	-2.49578	0.0209686	1.05866	0.301779	20.9382
341	Selisistat	SIRT1	1.12292	0.273056	0.0328285	0.974095	0.239113	0.813136	-1.04883	0.305152	251.48
332	XMD15-27	CAMK2	0.28776	0.776107	1.01172	0.322198	-0.651125	0.521419	-1.02816	0.314567	130.727
224	AS605240	PI3Kgamma	0.355715	0.725296	0.262595	0.795201	0.946856	0.353555	-1.02579	0.315659	71.3116
178	BAY-61-3606	SYK	-0.942365	0.3558	0.676861	0.505246	-0.235123	0.816194	1.0174	0.319546	44.4905
1529	Pevonedistat	NAE	1.0618	0.300388	-0.921416	0.367298	-0.195411	0.84695	1.01798	0.320273	2.307
1243	Piperlongumine	Induces reactive oxygen species	0.225959	0.823319	-0.0468137	0.963084	-0.186407	0.853833	-1.0109	0.323055	4.89968
1261	rTRAIL	TRAIL receptor agonist	-1.24422	0.226511	0.511773	0.613909	0.797526	0.43367	0.997623	0.329309	0.735546
157	JNK-9L (JNL2/3)	JNK2, JNK3	-1.76484	0.090868	0.563481	0.57856	0.480507	0.635406	0.969368	0.342446	1.53665
231	FMK	RSK	1.22666	0.23236	-0.303297	0.76439	0.321335	0.750858	-0.953093	0.350453	250.98
276	CAY10603	HDAC1, HDAC6	-0.925813	0.364156	1.318	0.200482	0.64378	0.526086	-0.950745	0.351618	4.93489
1025	SB216763	GSK3A, GSK3B	0.421995	0.678317	0.295981	0.770829	-0.318968	0.753636	-0.956615	0.352169	138.311
1014	Refametinib	MEK1, MEK2	0.899187	0.378748	-1.05229	0.304625	-0.320287	0.751916	0.950864	0.35249	16.7368
163	JQ1	BRD2, BRD3, BRD4, BRDT	-0.842768	0.408037	0.542931	0.5924	-0.458606	0.650821	0.940584	0.356692	7.72305
193	GW-2580	CSF1R	-1.18278	0.248981	1.95265	0.0631362	0.254132	0.801651	-0.937199	0.358394	262.7
1061	SB590885	BRAF	0.473452	0.640775	0.523628	0.60602	0.313664	0.756871	-0.880539	0.388534	74.0476
303	PIK-93	PI3Kgamma	-0.651795	0.520994	0.791778	0.43658	1.62542	0.117698	-0.871963	0.39224	50.2087
329	QL-XI-92	DDR1	-0.549191	0.588167	0.749073	0.461406	1.05057	0.304372	-0.846414	0.406043	75.4353
1239	YK-4-279	RNA helicase A	2.88854	0.0085266	-0.959504	0.347732	0.0737324	0.94189	-0.843821	0.407852	9.56413
228	AKT inhibitor VIII	AKT1, AKT2, AKT3	-1.22377	0.233428	1.0519	0.303774	1.15794	0.258774	-0.840185	0.409454	19.1193
1007	Docetaxel	Microtubule stabiliser	0.382386	0.706208	-0.844656	0.408294	0.0296609	0.976631	0.837581	0.412164	0.00915303
309	Y-39983	ROCK	-0.413892	0.682788	0.330448	0.744053	0.381928	0.706021	0.81873	0.421343	130.454
184	BMS-754807 (IGF1R)	IGF1R, IR	-1.42811	0.166698	0.724345	0.476158	-0.86161	0.397796	0.815895	0.42293	5.90793
302	PI-103 (PI3K)	PI3Kalpha, DAPK3, CLK4, PIM3, HIPK2	-2.01861	0.0553357	1.43974	0.163413	0.492556	0.626995	-0.811912	0.425166	12.947
1091	BMS-536924	IGF1R, IR	-0.710338	0.484957	0.503984	0.619283	-1.2543	0.222898	0.811827	0.425588	26.5374
287	KIN001-244	PDK1 (PDPK1)	-1.0265	0.315332	1.20555	0.240247	1.02126	0.317756	-0.810408	0.426012	46.368
1149	TW 37	BCL2, BCL-XL, MCL1	0.390081	0.7006	-0.710114	0.485832	-1.23315	0.231816	0.807917	0.428644	1.08568
281	Alectinib (ALK)	ALK	0.52729	0.603042	-1.76552	0.0907513	1.29307	0.208826	0.789911	0.437648	39.9992
345	KIN001-270	CDK9	-0.810874	0.42575	1.6265	0.117468	0.661063	0.51514	-0.780516	0.443047	154.899
226	GSK1070916	AURKA, AURKC	-1.06549	0.297714	0.261407	0.796105	0.487454	0.630551	0.771855	0.448059	14.5569
266	Zibotentan	Endothelin-1 receptor (EDNRA)	-0.0925071	0.927096	0.12033	0.905266	0.730009	0.472755	-0.768416	0.450058	304.167
238	Idelalisib	PI3Kdelta	-0.771341	0.448357	-0.51779	0.60955	0.415628	0.681535	0.759876	0.455047	160.285
1373	Dabrafenib	BRAF	0.897278	0.379285	0.447989	0.658542	-0.465819	0.645924	-0.740941	0.466565	97.879
140	Vinorelbine	Microtubule destabiliser	-0.698793	0.491688	-0.0454846	0.964114	0.83521	0.412192	0.739523	0.467071	0.0802555
1016	Temsirolimus	MTOR	0.709762	0.486472	-0.697035	0.494222	-0.219742	0.828416	-0.724807	0.477402	0.532684
330	XMD13-2	RIPK1	-0.479331	0.63623	0.777797	0.444616	2.1049	0.046428	-0.720281	0.478609	45.6632
310	YM201636	PYKFYVE	-0.11212	0.911701	0.434123	0.668244	1.27285	0.215789	-0.720122	0.478705	19.2131
1192	GSK269962A (ROCK1/2)	ROCK1, ROCK2	1.18761	0.248248	0.590696	0.561028	-1.69277	0.105283	-0.705546	0.488224	24.8054
206	Ruxolitinib	JAK1, JAK2	-1.1561	0.25951	2.0247	0.0546598	-1.14351	0.264591	-0.692447	0.495589	75.5501
158	PF-562271	FAK, FAK2	0.0810368	0.936114	-0.64016	0.528395	1.14446	0.264204	-0.677128	0.505079	12.1595
346	THZ-2-102-1	CDK7	-1.22063	0.235148	0.144358	0.886532	0.464153	0.647099	0.676922	0.505512	2.43643
1219	PFI-1	BRD4	0.862499	0.397718	-0.239062	0.813271	-1.11334	0.277581	0.674347	0.507116	26.8981
203	BMS-345541	IKK1, IKK2	-1.18779	0.247037	1.45239	0.159901	0.961553	0.346275	-0.663395	0.513672	52.2788
275	I-BET-762	BRD2, BRD3, BRD4	-1.27699	0.214347	2.09328	0.0475474	0.219971	0.827834	-0.654975	0.518981	126.344
1057	Dactolisib (PI3K,MTORC)	PI3K (Class 1), MTORC1, MTORC2	-0.0114558	0.990968	-0.342829	0.735135	-2.20044	0.0391045	0.653047	0.520812	0.157564
1046	681640	WEE1, CHEK1	0.658879	0.518314	-0.339035	0.738507	-1.20706	0.243031	0.653165	0.521906	17.5681
135	Gemcitabine	Pyrimidine antimetabolite	0.36708	0.717067	-0.395611	0.696202	0.420964	0.677866	-0.637612	0.530307	4.37235
1004	Vinblastine (Microtubule)	Microtubule destabiliser	1.87971	0.074797	-1.57338	0.131318	-0.674198	0.507904	0.637403	0.531092	0.0352257
1053	MK-2206	AKT1, AKT2	-1.01188	0.323112	1.15572	0.260778	-0.258425	0.798595	-0.609425	0.548781	13.9839
1015	CI-1040 (MEK1/2)	MEK1, MEK2	1.15856	0.260283	-1.35141	0.191653	0.877221	0.390782	-0.591476	0.560828	32.4306
1114	Cetuximab (EGFR)	EGFR	1.34326	0.192882	-2.68212	0.0136136	0.865162	0.396286	-0.590465	0.560896	556.379
291	KIN001-266	MAP3K8	-0.0402527	0.968239	-0.0737516	0.941846	1.47169	0.154655	-0.576626	0.569793	56.4902
279	BIX02189	MEK5, ERK5	-0.0435127	0.965668	0.180702	0.858184	0.367997	0.716241	-0.559054	0.581528	158.323
1011	Navitoclax (BCL2/xL)	BCL2, BCL-XL, BCL-W	-2.68767	0.0137811	1.66193	0.111383	-0.960911	0.347531	0.542727	0.593032	10.9774
219	AT-7519 (CDK1/2)	CDK1, CDK2, CDK4, CDK6, CDK9	-1.65788	0.11092	0.414707	0.682199	1.56864	0.130388	0.527203	0.603101	20.1842
1242	(5Z)-7-Oxozeaenol	TAK1	1.85822	0.0765712	-1.03921	0.309996	-0.00446964	0.996474	-0.516522	0.610643	3.83035
1023	GW441756	NTRK1	-0.961495	0.347785	1.3712	0.185503	1.00299	0.327848	0.514354	0.612641	17.3561
308	WIKI4	TNKS1, TNKS2	0.838749	0.410243	-0.362989	0.719928	-0.364119	0.719096	0.507791	0.616435	8.676
173	FH535 (PPARG)	PPARgamma, PPARdelta	0.554747	0.584423	-1.51818	0.142595	0.399266	0.693381	0.4994	0.622241	9.17854
1047	Nutlin-3a (-)	MDM2	-0.323141	0.749784	0.989175	0.333839	-0.360899	0.72178	-0.489845	0.629321	95.3653
258	STF-62247	Autophagy inducer	-1.0821	0.290424	1.27392	0.215416	1.23708	0.22854	-0.489165	0.629357	105.79
1021	Axitinib	PDGFR, KIT, VEGFR	-0.40633	0.688815	0.492388	0.627807	-0.297874	0.768872	-0.481935	0.635084	15.0722
1010	Gefitinib	EGFR	-0.635944	0.532023	-0.919055	0.369019	1.00683	0.326041	-0.473656	0.640875	4.93766
300	CX-5461	RNA Polymerase 1	0.0757658	0.940261	0.667685	0.51098	0.662264	0.514384	-0.466457	0.645277	69.4697
1372	Trametinib (MEK1/2)	MEK1, MEK2	2.78969	0.0106827	-2.31026	0.0306363	0.763257	0.453418	-0.465205	0.646357	2.72062
208	Ispinesib Mesylate	KSP	-0.308341	0.760598	-0.502216	0.62029	2.42488	0.0235743	-0.456909	0.652023	0.459839
333	T0901317 (LXR/FXR)	LXR, FXR	-1.57558	0.128778	3.04177	0.00579225	-0.797466	0.433337	-0.444602	0.660763	120.359
1262	UNC1215 (L3MBT3)	L3MBTL3	-1.5819	0.127943	2.18339	0.0399586	-0.873694	0.391723	-0.439113	0.664863	14.2634
152	CP466722	ATM	0.48089	0.635138	-1.08659	0.288475	1.98623	0.0590513	-0.437992	0.665478	35.9572
182	Obatoclax Mesylate	BCL2, BCL-XL, BCL-W, MCL1	0.435939	0.666946	-0.70253	0.489398	-0.708439	0.485792	0.436369	0.666638	1.00755
344	THZ-2-49	CDK9	-0.819077	0.421149	0.646285	0.524492	0.642496	0.526905	-0.432589	0.669343	19.1498
1026	Tanespimycin (HSP90)	HSP90	-0.778674	0.444858	0.803036	0.43095	-2.56854	0.0179058	0.430663	0.671101	2.35191
245	UNC0638 (GP9/GLP)	G9a and GLP methyltransferases	-1.38854	0.178276	1.17794	0.250867	0.699031	0.491542	0.426798	0.673495	105.867
229	Enzastaurin	PKCB	0.0605408	0.952248	-0.499629	0.622082	1.54409	0.136215	-0.419145	0.678999	85.8186
222	BX-912	PDK1 (PDPK1)	-0.518919	0.608775	0.238827	0.813355	0.248786	0.805735	0.412295	0.683941	49.1179
192	LFM-A13	BTK	-1.12101	0.273853	0.86506	0.395939	0.625182	0.538005	-0.410045	0.685567	152.33
1175	Rucaparib	PARP1, PARP2	0.222773	0.825971	0.88624	0.386021	-0.741392	0.467073	-0.402741	0.691411	48.3167
197	Bryostatin 1 (PKC)	PKC	0.703296	0.48893	-1.86352	0.0752067	0.854015	0.401904	0.400157	0.692733	0.072959
155	Ponatinib (RTK)	ABL, PDGFRA, VEGFR2, FGFR1, SRC, TIE2, FLT3	2.12289	0.0447423	-1.14303	0.264785	-1.376	0.182074	0.398864	0.693672	4.00875
1375	Temozolomide	DNA alkylating agent	-0.553727	0.58535	0.94034	0.357254	0.382518	0.705748	0.389504	0.700648	327.77
1264	(DOT1L)	DOT1L	-1.70609	0.10207	1.13691	0.267809	0.0616129	0.951427	-0.385626	0.703477	6.64068
230	GSK429286A	ROCK1, ROCK2	0.0503596	0.960271	0.935727	0.359135	-0.692284	0.49569	0.379724	0.707634	228.703
282	Pelitinib (EGFR)	EGFR	0.456086	0.652605	-1.36199	0.186393	0.755095	0.457855	0.377758	0.709074	14.7501
166	FTI-277	Farnesyl-transferase (FNTA)	0.289721	0.774625	0.520706	0.607548	-0.166493	0.869224	-0.366483	0.717355	9.92761
1003	Camptothecin	TOP1	-0.0609968	0.951967	-0.48942	0.629869	-1.13831	0.268445	0.366162	0.718089	0.0773215
1024	Lestauritinib	FLT3, JAK2, NTRK1, NTRK2, NTRK3	0.395716	0.696504	0.28257	0.78041	-0.634297	0.533076	0.363025	0.720395	1.34371
312	Tivozanib (VEGFR1/2/3)	VEGFR1, VEGFR2, VEGFR3	-2.24988	0.0343245	2.56711	0.0172303	-1.10111	0.282237	0.359125	0.722777	1.65882
1494	SN-38	TOP1	0.617547	0.54294	-0.742314	0.465411	-0.725814	0.475274	0.344515	0.733589	0.040917
200	Dacinostat (HDAC)	HDAC1	-1.7227	0.0983653	1.20982	0.238638	-0.587267	0.562746	0.339572	0.73726	0.81675
1199	Tamoxifen	ESR1	0.10285	0.919014	0.942108	0.356368	0.388061	0.7017	0.328912	0.745333	65.2135
147	NSC-87877	SHP-1 (PTPN6), SHP-2 (PTPN11)	0.893283	0.380958	-0.530689	0.600721	-0.586077	0.563532	-0.319213	0.752447	168.367
1526	Refametinib (MEK1/2)	MEK1, MEK2	2.62203	0.0159276	-2.08222	0.0497392	1.18649	0.248678	-0.303145	0.764762	16.7368
194	Luminespib	HSP90	-0.572245	0.572708	0.310896	0.75868	0.267543	0.791435	-0.300892	0.7662	0.384663
1259	Talazoparib (PARP1/2)	PARP1, PARP2	1.50544	0.147841	-1.23768	0.230169	-1.51073	0.146497	0.297495	0.769157	41.5477
294	MPS-1-IN-1	MPS1	-0.315047	0.755566	0.196623	0.84585	1.74342	0.0946149	-0.296124	0.769793	124.75
1009	Tretinoin (RARA/RARB)	Retinoic acid	-1.2318	0.232313	1.75709	0.0942016	-2.06615	0.0520119	-0.29607	0.770229	124.386
252	WZ3105 (DDR1)	SRC, ROCK2, NTRK2, FLT3, IRAK1, others	-2.7243	0.0120922	1.40912	0.172178	0.971914	0.341204	0.292473	0.772547	2.78323
288	WHI-P97 (JAK3)	JAK3	1.10286	0.281495	-2.18376	0.0394368	1.26538	0.218404	0.290256	0.774221	78.439
225	Genentech Cpd 10	AURKA, AURKB	-0.54102	0.593696	0.143321	0.887285	0.948249	0.35286	0.288827	0.775301	53.2354
1498	Selumetinib (MEK1/2)	MEK1, MEK2	2.14322	0.0434084	-1.79317	0.0867067	0.604174	0.551908	0.282653	0.780085	27.6219
176	IPA-3	PAK1	0.690303	0.496911	-0.109996	0.913367	0.11544	0.909098	-0.277367	0.783976	176.019
1029	Motesanib	VEGFR, RET, KIT, PDGFR	0.206129	0.838676	0.0961546	0.924309	-0.806072	0.429236	-0.274832	0.786131	23.5965
1012	Vorinostat	HDAC inhibitor Class I, IIa, IIb, IV	-1.14378	0.266219	1.71955	0.100953	1.17298	0.254586	-0.268683	0.790926	5.98365
1268	XAV939	TNKS1, TNKS2	0.925738	0.364627	-0.0567216	0.955279	0.780181	0.443598	0.252301	0.80315	36.4888
263	FR-180204	ERK1, ERK2	0.444936	0.660525	-1.07601	0.29308	1.73451	0.096212	0.236678	0.815002	221.491
1013	Nilotinib (ABL)	ABL	-2.05545	0.054639	1.23463	0.232843	0.0176567	0.986107	0.234956	0.816895	23.0727
151	QS11	ARFGAP1	-0.625865	0.537565	1.87414	0.0736697	-0.789456	0.437909	-0.22862	0.821185	83.5638
292	Masitinib	KIT, PDGFRA, PDGFRB	-0.148319	0.883384	-0.237883	0.814078	1.31113	0.202755	-0.225714	0.823418	110.563
1039	SL0101 (RSK)	RSK, AURKB, PIM1, PIM3	-0.487977	0.630623	1.17803	0.251963	-1.77838	0.0898238	0.224631	0.824437	118.004
1031	Elesclomol	HSP90	0.188335	0.852512	-0.629444	0.536183	-1.19089	0.24764	0.213908	0.832784	0.133699
257	NPK76-II-72-1	PLK3	-0.83431	0.412688	1.15163	0.261303	0.352552	0.727635	-0.212098	0.833899	43.0862
1170	CCT-018159	HSP90	-0.727741	0.475207	1.25063	0.225502	-0.569539	0.575332	-0.20635	0.838604	34.9169
1371	PLX-4720	BRAF	0.683756	0.501269	0.0915562	0.927879	0.0109432	0.991367	-0.17155	0.86536	110.237
133	Doxorubicin	Anthracycline	-0.784264	0.440888	0.646148	0.524579	-0.278741	0.782935	0.167049	0.868792	1.56578
167	OSU-03012	PDK1 (PDPK1)	0.666867	0.511492	-0.331217	0.74348	-1.05382	0.30291	-0.152242	0.880324	11.9792
1042	Doramapimod	p38, JNK2	-0.0538856	0.957536	-0.0691762	0.945504	0.31211	0.758035	-0.150118	0.882104	102.82
201	Epothilone B	Microtubule stabiliser	-0.205018	0.839362	-0.47605	0.638529	0.755115	0.457843	-0.140219	0.889708	0.0349723
1072	Avagacestat (Amyloid beta20/40)	Amyloid beta20, Amyloid beta40	-1.48572	0.151543	1.05582	0.302506	0.596753	0.556764	-0.136898	0.892356	85.2271
1230	IOX2 (EGLN1)	EGLN1	-0.648843	0.523156	0.991482	0.332231	-1.69797	0.103615	0.135111	0.893753	1.3723
204	Tipifarnib	Farnesyl-transferase (FNTA)	-1.23419	0.229596	0.780132	0.443268	0.466677	0.645121	0.13195	0.896171	7.55623
190	Bleomycin	dsDNA break induction	1.17138	0.25344	-1.38032	0.180756	0.350351	0.729264	0.128014	0.899251	64.0352
1194	SB-505124	ALK4, ALK5	-0.349604	0.72996	1.14093	0.266168	-0.630185	0.535065	-0.126815	0.900239	103.315
134	Etoposide	TOP2	-0.672408	0.508024	0.732952	0.470992	-0.306501	0.761981	-0.112324	0.911541	43.8568
301	PHA-793887 (CDK2/5)	CDK2, CDK7, CDK5	-1.38993	0.177858	0.127731	0.899472	1.8018	0.0847012	0.112054	0.911753	34.2048
254	Quizartinib (FLT3)	FLT3	-3.25168	0.00351559	2.99019	0.00653919	-0.786102	0.439832	-0.11095	0.912619	12.8144
202	GSK1904529A	IGF1R, IR	-0.562547	0.579186	0.359061	0.722825	0.35171	0.728258	-0.109452	0.913793	9.62891
1495	Olaparib	PARP1, PARP2	1.74223	0.0960966	-1.18677	0.248573	0.296529	0.769739	-0.102616	0.919241	56.2602
290	KIN001-260	IKKB	-0.491606	0.627657	0.403651	0.690197	0.329531	0.744737	-0.101274	0.92021	178.743
1019	Bosutinib	SRC, ABL, TEC	0.61457	0.545768	-0.735744	0.470428	1.2853	0.213371	0.100416	0.921014	14.8526
1052	RO-3306 (CDK1)	CDK1	0.0394351	0.968916	-0.319391	0.752585	-1.34269	0.193706	0.0640896	0.949505	49.9075
249	Cabozantinib	VEGFR, MET, RET, KIT, FLT1, FLT3, FLT4, TIE2,AXL	0.207135	0.837727	-0.163651	0.871436	0.151482	0.880916	0.0632244	0.950134	36.5542
170	Shikonin	not defined	-1.21797	0.235581	1.37236	0.183189	-0.764467	0.452361	-0.0544331	0.95706	1.19004
199	Pazopanib	CSF1R, KIT, PDGFRA, PDGFRB	1.55559	0.13346	-1.03711	0.310466	-0.798007	0.433029	0.041823	0.967001	36.2763
1054	Palbociclib (CDK4/6)	CDK4, CDK6	2.15982	0.0425001	-1.74714	0.0952231	-0.884764	0.386303	-0.0411731	0.967547	30.7317
295	NVP-BHG712	EPHB4	0.0976309	0.923071	0.137536	0.891804	0.725659	0.475368	-0.0342441	0.972978	71.7121
262	VX-11e	ERK2	0.483543	0.633282	-0.509771	0.615069	0.779938	0.44338	-0.032268	0.974537	55.4951
305	TPCA-1	IKK2	-0.0353438	0.972111	0.583483	0.565247	0.644321	0.525741	0.0281109	0.977816	83.0399
269	NSC-207895	MDM4	0.239593	0.812768	-0.704463	0.488217	1.11602	0.275936	0.0229484	0.981889	134.222
186	Bexarotene	Retinioic X receptor (RXR) agonist	0.477191	0.637729	-0.52325	0.605806	0.0605107	0.952272	-0.019701	0.984452	47.57
1527	Pictilisib	PI3K (class 1)	0.76853	0.450344	-0.314539	0.756075	-0.663935	0.513631	0.015674	0.987636	9.01016
1060	PD0325901 (MEK1/2)	MEK1, MEK2	1.77665	0.0901171	-2.18781	0.0401327	1.06052	0.300954	0.0135854	0.989289	1.23286
1032	Afatinib (EGFR)	ERBB2, EGFR	-2.03275	0.0555686	0.269131	0.790586	1.1976	0.245075	-0.0121582	0.99042	29.0038
256	JW-7-24-1 (LCK)	LCK	-1.74201	0.0948669	0.633139	0.532888	0.998071	0.32863	-0.00605236	0.995223	13.7322

## Sheet: G_PDTX_TNBC
Gene	ESR1	ERBB2	PGR	Type	BRCA1	PR_CALL	ER_CALL	HER2_CALL	ER	PR	HER2	TNBC
AB559	8.52748	9.23578	5.71106	Primary	N/A	black	black	gray	pos	neg	neg	ER
VHIO039	12.2858	10.0071	5.89639	Metastatic	N/A	black	black	red	pos	neg	neg	ER
AB580	13.1907	10.5015	6.00318	Primary	N/A	black	black	red	pos	neg	pos	ER HER2
STG143	12.1031	10.6082	5.75558	Primary	N/A	black	black	red	pos	neg	pos	ER HER2
HCI011	11.8074	10.7153	5.65693	Metastatic	N/A	black	black	red	pos	neg	pos	ER HER2
IC007	11.3921	10.7798	5.87622	Primary	N/A	black	black	red	pos	neg	pos	ER HER2
VHIO098	8.24437	10.8395	5.72394	Primary	N/A	black	black	red	pos	neg	pos	ER HER2
AB555	11.9394	10.8959	5.81468	Metastatic	N/A	black	black	red	pos	neg	pos	ER HER2
STG335	10.0897	11.0085	5.69275	Primary	N/A	black	black	red	pos	neg	pos	ER HER2
IC006	10.9809	11.3241	6.06894	N/A	N/A	black	black	red	pos	neg	pos	ER HER2
VHIO006	13.0796	11.4536	5.94239	Primary	N/A	black	black	red	pos	neg	pos	ER HER2
VHIO244	10.0744	9.5888	6.89268	Metastatic	N/A	red	red	red	pos	pos	neg	ER PR
VHIO131	10.6606	10.6475	7.96554	Metastatic	N/A	red	red	red	pos	pos	pos	ER PR HER2
HCI006	10.8763	10.7692	6.44285	Metastatic	N/A	red	red	red	pos	pos	pos	ER PR HER2
HCI005	10.7945	11.2894	6.25039	Metastatic	N/A	gray	gray	red	pos	pos	pos	ER PR HER2
VHIO161	10.8203	11.9126	6.61992	Primary	N/A	red	red	red	pos	pos	pos	ER PR HER2
STG195	10.2234	12.6156	7.45305	Metastatic	N/A	red	red	red	pos	pos	pos	ER PR HER2
HCI009	6.40091	10.8623	5.66947	Metastatic	N/A	black	black	black	neg	neg	pos	HER2
VHIO093	6.00721	11.023	5.67104	Primary	N/A	black	black	black	neg	neg	pos	HER2
HCI004	6.04036	11.1835	5.66611	Primary	N/A	black	black	black	neg	neg	pos	HER2
VHIO089	6.35354	11.6435	5.66217	Metastatic	N/A	black	black	black	neg	neg	pos	HER2
HCI008	6.16484	12.1041	5.64403	Metastatic	N/A	black	black	black	neg	neg	pos	HER2
AB551	6.41225	14.2156	5.62117	Metastatic	N/A	black	black	black	neg	neg	pos	HER2
HCI010	6.01757	9.58001	6.2357	Metastatic	N/A	red	red	black	neg	pos	neg	PR
AB630	6.40812	6.91292	5.68411	Metastatic	N/A	black	black	gray	neg	neg	neg	TNBC
VHIO169	5.94945	9.03476	5.71084	Primary	N/A	black	black	black	neg	neg	neg	TNBC
STG139	5.947	9.14817	5.64949	Primary	N/A	black	black	black	neg	neg	neg	TNBC
HCI001	6.00556	9.15898	5.68041	Primary	N/A	black	black	black	neg	neg	neg	TNBC
STG282	5.96474	9.21047	5.60852	Metastatic	N/A	black	black	black	neg	neg	neg	TNBC
VHIO179	5.96454	9.23816	5.73399	Metastatic	Pos	black	black	black	neg	neg	neg	TNBC
STG139M	5.93149	9.43988	5.61368	Metastatic	N/A	black	black	black	neg	neg	neg	TNBC
VHIO124	5.76961	9.70205	5.64424	Metastatic	Pos	black	black	black	neg	neg	neg	TNBC
VHIO094	7.78423	9.7539	5.605	Metastatic	N/A	black	black	black	neg	neg	neg	TNBC
STG316	6.62192	9.77863	5.64856	Primary	Pos	black	black	black	neg	neg	neg	TNBC
VHIO102	5.88132	9.78109	5.78032	Primary	N/A	black	black	black	neg	neg	neg	TNBC
HCI002	6.14825	9.83445	5.65952	Primary	N/A	black	black	black	neg	neg	neg	TNBC
STG201	7.66086	9.84103	5.67237	Metastatic	N/A	black	black	black	neg	neg	neg	TNBC
AB521M	6.25745	10.1773	5.68201	Metastatic	N/A	black	black	black	neg	neg	neg	TNBC
HCI014	6.01338	10.3902	5.84335	Metastatic	N/A	black	black	black	neg	neg	neg	TNBC

## Sheet: H-PDTX_TNBCtype
	subtype	correlation	p.value	IM	BL1	MSL	M	BL2	LAR
AB630.T	BL2	0.0896407	0.0346	0.225404	-0.32764	0.323271	-0.277793	0.0896407	0.0844616
AB630.X0	LAR	0.126941	0	0.0447464	-0.190003	0.160625	-0.117624	-0.0831015	0.126941
AB521M.T	LAR	0.278973	0	0.210953	-0.350388	0.226888	-0.296573	0.189827	0.278973
AB521M.TR	LAR	0.259108	0	0.0360294	-0.307386	0.186537	-0.12386	0.190963	0.259108
AB521M.X1	LAR	0.312334	0	0.00107037	-0.0907276	-0.0735768	-0.1386	0.048044	0.312334
AB521M.X1R1	LAR	0.272493	0	0.0610031	-0.134883	-0.0752234	-0.180112	0.0436456	0.272493
AB521M.XC7	LAR	0.253513	0	0.0495026	-0.0306207	-0.0823038	-0.141967	0.000545627	0.253513
HCI001.X0	BL1	0.634323	0	-0.130474	0.634323	-0.284311	0.189061	-0.426979	-0.218127
HCI001.X0R	BL1	0.648137	0	-0.150323	0.648137	-0.290486	0.225389	-0.395841	-0.196988
HCI001.X3	BL1	0.546886	0	0.00365329	0.546886	-0.267611	0.0185221	-0.353364	-0.219896
HCI001.X3C7	BL1	0.41862	0	0.0199215	0.41862	-0.269299	-0.142505	-0.022181	-0.058841
HCI001.X4	BL1	0.606696	0	-0.103043	0.606696	-0.305383	0.132705	-0.349572	-0.197489
HCI001.X5	BL1	0.616098	0	-0.0854657	0.616098	-0.308408	0.122624	-0.385552	-0.201193
HCI001.X5R	BL1	0.649541	0	-0.00626259	0.649541	-0.283632	0.0428105	-0.481052	-0.175423
HCI002.X0	M	0.0463076	0.3252	0.0321145	-0.0253474	-0.0726418	0.0463076	-0.0627942	-0.0596216
HCI002.X0R	UNS	NA	NA	0.137655	-0.144854	0.0205027	-0.0757655	-0.0111683	-0.00304564
HCI002.X2	M	0.0258982	0.4864	0.0640987	-0.034949	-0.027189	0.0258982	-0.146344	-0.0272608
HCI002.X3R	M	0.0171367	0.5388	0.040107	-0.11142	0.0471274	0.0171367	-0.021608	-0.00781332
HCI002.X4C7	UNS	NA	NA	0.156227	-0.115528	-0.064864	-0.123147	-0.0723073	-0.0740413
HCI002.X6	M	0.157371	0.0647	-0.0144082	-0.0837663	0.0346259	0.157371	-0.0944132	-0.0359829
HCI002.X6R	M	0.0712281	0.0273	0.0148802	-0.057026	-0.00158257	0.0712281	-0.0967141	-0.0285849
HCI014.X0	LAR	0.576369	0	0.0874085	-0.322621	0.0200346	-0.315334	0.0202595	0.576369
STG139.T	BL2	0.284282	0.0009	0.110063	-0.436231	0.335117	-0.167525	0.284282	-0.0641211
STG139.TR	BL2	0.224115	0.0252	0.248242	-0.552423	0.559019	-0.307822	0.224115	0.0496199
STG139.TR1	BL2	0.282333	0.0025	0.0658467	-0.50632	0.459061	-0.124876	0.282333	-0.0648663
STG139.X0	BL2	0.208555	0.0037	-0.113264	-0.176877	-0.0203435	0.086715	0.208555	-0.0628632
STG139.X12	M	0.290697	0	-0.288304	-0.182475	0.0755306	0.290697	0.159721	-0.066971
STG139.X13	M	0.248116	0.0007	-0.214868	-0.146865	0.0428347	0.248116	0.163823	-0.0525648
STG139.X13R	M	0.227635	0.0001	-0.221865	-0.193093	0.0833149	0.227635	0.158448	-0.0346092
STG139.X14	M	0.138784	0.1193	-0.184033	-0.109214	-0.0313165	0.138784	0.1383	-0.0223176
STG139.X2	M	0.200251	0.0306	-0.184788	-0.0632711	-0.00281909	0.200251	0.0759378	-0.116898
STG139.X2R	BL2	0.203055	0.0032	-0.210815	-0.166938	0.0042302	0.186519	0.203055	-0.0216134
STG139.X3	M	0.183188	0	-0.232223	-0.143398	0.0404721	0.183188	0.121002	-0.00353858
STG139.X5	BL2	0.116976	0.0903	-0.161418	-0.150495	-0.00788387	0.116757	0.116976	0.0030225
STG139.X5R	M	0.183051	0.0005	-0.185515	-0.194082	0.0289079	0.183051	0.180955	-0.00826368
STG139.X5R2	M	0.20874	0.2639	-0.146356	-0.191142	0.0444709	0.20874	0.132353	0.03053
STG139M.X0	BL2	0.292367	0.0001	-0.169805	-0.205241	0.0126227	0.162451	0.292367	0.0752055
STG139M.X2	BL2	0.311512	0	-0.173516	-0.189829	0.0152328	0.16334	0.311512	0.0092911
STG139M.X2R	BL2	0.321305	0	-0.121165	-0.249072	0.0182618	0.103151	0.321305	0.0358625
STG139M.X5	BL2	0.258334	0.0001	-0.153284	-0.220452	0.00467002	0.179952	0.258334	0.00582294
STG139M.X5R	M	0.210612	0.0023	-0.183488	-0.165851	-0.026587	0.210612	0.165959	0.0109934
STG139M.X5R1	BL2	0.219087	0.0005	-0.187683	-0.183265	0.0063117	0.192248	0.219087	0.0506059
STG201.T	BL1	0.142223	0.0042	0.143028	0.142223	-0.108832	-0.13652	0.00518232	-0.0113502
STG201.TR	BL1	0.13587	0.0041	0.131748	0.13587	-0.0937506	-0.12669	0.00543123	-0.00925321
STG201.X0	BL1	0.267126	0.0001	-0.0336858	0.267126	-0.106627	-0.00776795	-0.233205	0.102895
STG201.X2	BL1	0.38906	0	-0.0422042	0.38906	-0.189546	0.0734979	-0.240251	0.0412384
STG201.X3	BL1	0.371654	0	-0.0563548	0.371654	-0.15284	0.0445089	-0.272695	0.0895992
STG201.X3R	BL1	0.376361	0	0.0435248	0.376361	-0.188324	-0.0400477	-0.310057	0.0573219
STG201.X6	BL1	0.361608	0	-0.0709494	0.361608	-0.205137	0.111332	-0.278938	-0.0302049
STG316.X1	BL2	0.239917	0.0334	0.461055	-0.440543	0.476536	-0.430743	0.239917	-0.0262756
STG316.X1R	BL1	0.277809	0.0008	0.0971503	0.277809	-0.183996	-0.0463183	-0.215177	-0.0524768
STG316.X1R1	BL1	0.281289	0.001	0.0700156	0.281289	-0.198202	-0.0395353	-0.072922	-0.0538318
STG316.X1R2	BL1	0.289143	0.0006	0.0554664	0.289143	-0.192888	0.0270133	-0.168166	-0.0849511
STG316.X3C7	BL2	0.249901	0.0026	0.0379604	0.025795	-0.0660048	-0.0535778	0.249901	0.0889262
STG316.X4	BL1	0.104444	0.4126	-0.0236816	0.104444	-0.138764	0.052614	0.0760372	0.0524344
VHIO094.T	UNS	NA	NA	0.712696	-0.0132765	0.0450524	-0.643402	-0.121941	-0.168173
VHIO094.X2	BL1	0.397111	0	0.334841	0.397111	-0.314347	-0.336709	-0.382651	-0.249539
VHIO102.T	BL2	0.0499169	0.142	0.124306	-0.269873	0.407501	-0.00126951	0.0499169	-0.121425
VHIO102.X7	M	0.330124	0	-0.16109	-0.136242	0.156101	0.330124	-0.0360387	-0.0577806
VHIO102.X7R	M	0.377172	0	-0.177847	-0.0835705	0.0907344	0.377172	-0.0731785	-0.0578991
VHIO102.X9	M	0.430649	0	-0.253435	-0.168099	0.127595	0.430649	0.075336	-0.077702
VHIO124.X0	BL1	0.141929	0	-0.0523227	0.141929	-0.120045	0.0774256	0.105506	-0.138814
VHIO169.X5	BL1	0.499688	0	0.0225053	0.499688	-0.257758	0.056311	-0.142655	-0.217197
VHIO169.XC7	BL2	0.193473	0.055	0.024636	0.104715	-0.0957964	-0.0288479	0.193473	-0.0374338
VHIO179.X10C7	LAR	0.141305	0.0207	0.0295916	0.0962349	-0.0782501	-0.0936825	0.110598	0.141305
VHIO179.X7	BL1	0.392794	0	-0.0627831	0.392794	-0.201464	0.12584	-0.119232	-0.102831
VHIO179.X7C	BL1	0.19485	0.0035	-0.0224601	0.19485	-0.130078	-0.0241469	0.0602057	0.0355181
VHIO179.X7R	BL1	0.414678	0	-0.0104377	0.414678	-0.204223	0.0896818	-0.11158	-0.119569
VHIO179.X9	BL1	0.348522	0	0.109084	0.348522	-0.186903	-0.0716625	-0.083594	-0.223142

## Sheet: I_PDTX_result
DRUG_NAME	BL1_tvalue	BL1_pvalue	BL2_tvalue	BL2_pvalue	M_tvalue	M_pvalue	LAR_tvalue	LAR_pvalue	target	pathway
681640	0.209934	0.836974	0.500562	0.625046	-0.0633321	0.950465	0.0486949	0.961903	WEE1, CHEK1	Genome integrity (CHEK)
(5Z)-7-Oxozeaenol	-0.457936	0.656788	0.603864	0.559382	-0.25161	0.806438	-0.0714746	0.944429	TAK1 (MAP3K7)	other
17-AAG	-0.235244	0.817685	1.85683	0.0861345	0.787816	0.444932	0.207037	0.839189	HSP90	other
5-Fluorouracil	-0.892193	0.393252	-0.0632724	0.950796	-0.00216775	0.998313	0.133709	0.896285	antimetabolite	DNA replication
ABT-263	-0.025257	0.980234	-0.144043	0.887675	2.45967	0.028687	0.464768	0.649786	BCL2, BCL-XL, BCL-W	apoptosis regulation
AG-014699	0.86718	0.406171	-0.759396	0.46514	0.0549026	0.957298	-1.32968	0.213158	PARP1, PARP2	Genome integrity (PARP)
AICAR	0.547951	0.603498	-0.938821	0.38406	-1.50682	0.182576	0.393424	0.707606	AMPK agonist	metabolism
AKT inhibitor VIII	-0.136475	0.896771	0.400935	0.705027	1.17781	0.291874	-1.45777	0.2047	AKT1/2/3	PI3K signaling
AMG-706	0.45386	0.657414	-0.542266	0.596808	-0.183586	0.857171	-0.316404	0.756719	VEGFR, RET, c-KIT, PDGFR	RTK signaling
Anastrozole	-0.125537	0.902177	-1.45791	0.170534	0.103139	0.919556	0.623745	0.54447	ER	Unknown
Axitinib	1.0035	0.333935	-0.32248	0.752217	-3.11732	0.00816974	-0.61436	0.549579	PDGFR, KIT, VEGFR	RTK signaling
AZ628	0.348502	0.733043	-0.915553	0.376572	-0.104953	0.918015	-1.31747	0.21043	BRAF	BRAF
AZ960	0.373306	0.716713	-0.261243	0.799207	-0.489871	0.634794	-1.73512	0.113374	JAK2	Unknown
AZD2281	-0.303094	0.766614	1.34679	0.201058	0.245354	0.810013	0.827842	0.422698	PARP1, PARP2	Unknown
AZD6482	1.05242	0.311775	0.346869	0.734241	-0.792666	0.442199	-1.02512	0.324005	PI3Kb	PI3Kb
AZD7762	-0.318915	0.756352	-0.165152	0.872116	0.170667	0.867889	1.7357	0.113268	CHEK1, CHEK2	Genome integrity (CHEK)
AZD8055	1.282	0.222235	0.257082	0.80114	0.385972	0.70576	-1.7077	0.111446	mTORC1/2	TOR signaling
BI-2536	-1.70418	0.119167	0.168807	0.869314	0.375221	0.715332	1.07286	0.30854	PLK1/2/3	mitosis
BIBW2992	1.00561	0.331668	-0.514156	0.615163	-0.0292735	0.97706	-0.388802	0.703272	EGFR, ERBB2	Unknown
Bicalutamide	0.909059	0.384705	-1.09715	0.298291	-0.471993	0.647062	-2.27814	0.0459306	Androgen receptor	other
BIRB 0796	0.494653	0.629099	-1.178	0.25991	-1.55272	0.144487	-0.0614547	0.951932	p38, JNK2	JNK and p38 signaling
BMN-673	-1.68155	0.12357	1.14535	0.278734	-0.262993	0.797895	2.9745	0.0139382	PARP1	Genome integrity (PARP)
BMS-345541	0.0999513	0.922358	-1.13855	0.281433	1.79156	0.103464	-0.8999	0.38933	IKK-beta	other
BMS-536924	-1.79086	0.096617	2.6152	0.02138	-0.173737	0.864748	-0.655729	0.523435	IGF-1R	IGFR signaling
BMS-708163	0.0135575	0.989389	0.0426103	0.96666	-1.14097	0.274466	-0.0229233	0.98206	gamma-secretase	other
BMS-754807	-0.301089	0.768109	1.15739	0.267936	0.617526	0.547553	-0.575465	0.574803	IGF-1R/IR	IGFR signaling
Bortezomib	-2.39637	0.251674	0.650401	0.632889	1.2626	0.426442	1.34394	0.407247	Proteasome	other
Bosutinib	0.447932	0.661576	0.522133	0.61036	-0.902681	0.383116	-1.12711	0.280072	SRC, ABL, TEC	ABL signaling
Bryostatin	2.33565	0.101623	-2.94305	0.0603616	-1.86935	0.158355	-0.22907	0.833543	PKC	Unknown
BX-795	-2.64014	0.0203905	2.888	0.0126969	0.284596	0.780437	3.22861	0.00659418	TBK1, PDPK1, IKK, AURKB, AURKC	other
Camptothecin	-1.94816	0.0717309	0.928203	0.36903	0.655535	0.52275	3.22111	0.0061565	TOP1	DNA replication
Carboplatin	-0.198266	0.850646	-1.63255	0.163493	1.0754	0.331325	0.29999	0.776256	DNA akylating agent	Unknown
CEP-701	-0.809433	0.432832	2.05253	0.0608186	-1.3853	0.18927	-0.496964	0.627513	FLT3, JAK2, NTRK1, RET	RTK signaling
CHIR-99021	-2.55778	0.0238392	1.61326	0.130688	-0.148905	0.883914	0.149417	0.883518	GSK3B	WNT signaling
Cisplatin	0.0600776	0.953008	-0.00799183	0.993745	2.10778	0.0550299	1.7886	0.0969951	DNA crosslinker	DNA replication
Cyclophosphamide	0.903214	0.407818	-3.35088	0.0203093	0.346696	0.742934	-0.446648	0.67381	DNA akylating agent	Unknown
Docetaxel	-0.110421	0.9139	0.998521	0.337736	2.07906	0.0597224	-0.829777	0.422865	Microtubules	cytoskeleton
EHT 1864	0.448646	0.663252	-0.753094	0.468752	-1.5543	0.151164	-0.11077	0.913991	Rac GTPases	cytoskeleton
Embelin	-0.907405	0.385537	-0.213016	0.835595	0.942844	0.367981	0.0883206	0.931366	XIAP	apoptosis regulation
Epirubicin	0.625972	0.558795	-0.21467	0.838506	-1.14618	0.303596	0.727457	0.499567	DNA damage	Unknown
EPZ004777	-2.93053	0.209349	3.61374	0.171866	0.178635	0.887465	11.8103	0.0537754	Dot1L (Histone-lysine N-methyltransferase, H3 lysine-79 specific)	Unknown
EPZ5676	0.0794976	0.949496	-0.805592	0.568282	1.50998	0.372388	-0.335507	0.793923	DOT1L	Unknown
Erlotinib	-2.20177	0.0789181	0.417749	0.693464	0.0202883	0.984598	5.4297	0.00287254	EGFR	EGFR signaling
Everolimus	2.59584	0.0484927	-0.483892	0.648911	-0.616205	0.564728	-2.12327	0.0871443	mTOR	Unknown
FK866	-0.504511	0.624832	-0.340546	0.740491	1.25491	0.238045	-0.667994	0.519257	NAMPT inhibitor	metabolism
Fulvestrant	-0.489285	0.635194	0.0251897	0.980399	0.517224	0.616246	0.702844	0.498188	ER	Unknown
GDC-0449	0.172569	0.865866	-0.799581	0.439495	-0.144385	0.887593	-0.170901	0.86715	SMO	Unknown
GDC0941	1.15174	0.268718	0.437225	0.668617	-0.128104	0.899889	-2.16179	0.0484402	PI3K (class 1)	PI3K signaling
Gefitinib	0.616176	0.548416	0.162414	0.873477	-0.228098	0.823119	-0.797744	0.439349	EGFR	EGFR signaling
Gemcitibine	-2.53439	0.0296468	1.10724	0.294113	0.260585	0.7997	2.61094	0.0259989	DNA replication	Unknown
GSK1120212	0.0318365	0.975229	0.344103	0.737895	0.365641	0.722249	-0.444852	0.6659	MEK1, MEK2	Unknown
GSK1904529A	-0.495195	0.631162	0.438258	0.670515	0.665174	0.520984	0.0272817	0.978772	IGF-IR and IR	Unknown
GSK2118436	0.764267	0.462361	-0.792424	0.446505	-0.120957	0.906121	-1.69566	0.120807	BRAF	BRAF
GSK269962A	-0.0781616	0.93889	-0.265744	0.794604	-0.647874	0.528343	0.184428	0.856523	ROCK1/2	cytoskeleton
GW 441756	-0.190423	0.851919	0.227128	0.823857	-0.12456	0.902777	-0.0951592	0.92564	NTRK1	RTK signaling
GW843682X (AN-13)	0.841143	0.419927	0.195939	0.848582	-0.733715	0.479971	-0.683132	0.51004	PLK1	Unknown
INCB-18424	-0.627225	0.544566	-0.258313	0.801404	-0.614482	0.55262	1.07908	0.30589	JAK1, JAK2, TYK2	Unknown
JNJ-26854165	0.964706	0.357441	-0.937516	0.370583	-0.603264	0.559766	-0.95526	0.361968	MDM2	p53 pathway
JNK Inhibitor VIII	-0.0127842	0.989994	0.280947	0.783173	-1.55709	0.143451	1.57374	0.13956	JNK	JNK and p38 signaling
JQ1	-1.36471	0.1955	1.32667	0.20745	-1.68575	0.115682	0.188783	0.853178	BRD2, BRD3, BRD4	chromatin other
KU-55933	1.32803	0.207015	-0.902117	0.383405	-0.0509455	0.960143	-1.3492	0.200303	ATM	Genome integrity
Lapatinib	0.213256	0.86624	-1.04819	0.485026	1.15005	0.455644	-0.488597	0.710667	ERBB2, EGFR	EGFR signaling
LCL161	-0.299904	0.776318	-0.74553	0.489493	-0.197325	0.851344	1.24275	0.269061	NA	Unknown
Lenalidomide	0.99066	0.339933	-0.414672	0.685143	-0.666279	0.516883	-0.908508	0.380144	TNF alpha	other
LY317615	0.70513	0.496825	-0.372315	0.717427	1.69222	0.121477	-1.47702	0.170456	PKC beta	other
mirin	-0.443427	0.675987	0.344006	0.744837	0.171997	0.870185	0.741399	0.491783	MRE11-Rad50-Nbs1 complex	Unknown
MK-2206	0.72486	0.481382	0.209844	0.837042	-0.385735	0.705932	-0.470797	0.645587	AKT1, AKT2	PI3K signaling
MLN8237	-2.37377	0.253825	4.93055	0.12739	0.107316	0.931941	6.42796	0.0982515	AURKA	Unknown
Nilotinib	-0.528744	0.605893	0.135292	0.894453	2.86438	0.0132854	0.215672	0.83259	ABL	ABL signaling
[truncated: 31 more rows]
