# Supplementary material for: Multi-omics analysis identifies therapeutic vulnerabilities in triple-negative breast cancer subtypes
Source: Nat Commun. 2021 Nov 1;12:6276. doi: 10.1038/s41467-021-26502-6 (PMC8560912; doi:10.1038/s41467-021-26502-6)
Supplement: Supplementary file 10 — Supplementary Data 7 [file 41467_2021_26502_MOESM10_ESM.xlsx]

## Sheet: Table_S6_DNA_met_ELMER_analysis
Supplementary Data 7. DNA methylation and ELMER analysis	Description
A- TCGA samples and subtypes	TCGA barcode identifiers and respective TNBC subtypes
B - ELMER analysis results	The column "ELMER Analysis" shows in which analysis the probe-gene pairs (significant differently methylated probe and predicted anti-correlated target genes) were identified. The columns "Raw-p" and "FDR" show the results for the gene expression t-test analysis between the groups shown in the "ELMER Analysis" column.
C - ATAC-seq peaks - genes	ATAC-seq peaks overallping CpGs from table B "ELMER analysis results" and linked predicted target genes

## Sheet: A - TCGA samples and subtypes
sample	TNBC_subtype	DNA.methylation	Gene.expression
TCGA-A1-A0SK-01A	M	TCGA-A1-A0SK-01A-12D-A10P-05	TCGA-A1-A0SK-01A-12R-A084-07
TCGA-A1-A0SO-01A	M	TCGA-A1-A0SO-01A-22D-A10P-05	TCGA-A1-A0SO-01A-22R-A084-07
TCGA-A1-A0SP-01A	M	TCGA-A1-A0SP-01A-11D-A10P-05	TCGA-A1-A0SP-01A-11R-A084-07
TCGA-A2-A0SX-01A	BL2	TCGA-A2-A0SX-01A-12D-A10P-05	TCGA-A2-A0SX-01A-12R-A084-07
TCGA-A2-A0T0-01A	M	TCGA-A2-A0T0-01A-22D-A10P-05	TCGA-A2-A0T0-01A-22R-A084-07
TCGA-A2-A0T2-01A	BL2	TCGA-A2-A0T2-01A-11D-A10P-05	TCGA-A2-A0T2-01A-11R-A084-07
TCGA-A2-A0YE-01A	M	TCGA-A2-A0YE-01A-11D-A10A-05	TCGA-A2-A0YE-01A-11R-A109-07
TCGA-A2-A0YM-01A	BL1	TCGA-A2-A0YM-01A-11D-A10A-05	TCGA-A2-A0YM-01A-11R-A109-07
TCGA-A2-A25F-01A	BL2	TCGA-A2-A25F-01A-11D-A16A-05	TCGA-A2-A25F-01A-11R-A169-07
TCGA-A2-A3XS-01A	BL1	TCGA-A2-A3XS-01A-11D-A230-05	TCGA-A2-A3XS-01A-11R-A22U-07
TCGA-A2-A3XT-01A	BL1	TCGA-A2-A3XT-01A-11D-A230-05	TCGA-A2-A3XT-01A-11R-A22U-07
TCGA-A2-A3XU-01A	M	TCGA-A2-A3XU-01A-12D-A230-05	TCGA-A2-A3XU-01A-12R-A22U-07
TCGA-A2-A3XV-01A	LAR	TCGA-A2-A3XV-01A-21D-A23D-05	TCGA-A2-A3XV-01A-21R-A239-07
TCGA-A2-A3XX-01A	BL1	TCGA-A2-A3XX-01A-21D-A23D-05	TCGA-A2-A3XX-01A-21R-A239-07
TCGA-A2-A3XY-01A	M	TCGA-A2-A3XY-01A-11D-A23D-05	TCGA-A2-A3XY-01A-11R-A239-07
TCGA-A2-A3Y0-01A	BL2	TCGA-A2-A3Y0-01A-11D-A23D-05	TCGA-A2-A3Y0-01A-11R-A239-07
TCGA-A7-A26F-01B	BL2	TCGA-A7-A26F-01B-04D-A22R-05	TCGA-A7-A26F-01B-04R-A22O-07
TCGA-A7-A26G-01A	LAR	TCGA-A7-A26G-01A-21D-A16A-05	TCGA-A7-A26G-01A-21R-A169-07
TCGA-A7-A4SD-01A	BL2	TCGA-A7-A4SD-01A-11D-A268-05	TCGA-A7-A4SD-01A-11R-A266-07
TCGA-A7-A4SE-01A	M	TCGA-A7-A4SE-01A-11D-A268-05	TCGA-A7-A4SE-01A-11R-A266-07
TCGA-A7-A5ZV-01A	M	TCGA-A7-A5ZV-01A-11D-A28C-05	TCGA-A7-A5ZV-01A-11R-A28M-07
TCGA-A7-A6VV-01A	M	TCGA-A7-A6VV-01A-22D-A33F-05	TCGA-A7-A6VV-01A-22R-A33J-07
TCGA-A7-A6VW-01A	BL2	TCGA-A7-A6VW-01A-21D-A33F-05	TCGA-A7-A6VW-01A-21R-A33J-07
TCGA-A7-A6VY-01A	BL2	TCGA-A7-A6VY-01A-12D-A33F-05	TCGA-A7-A6VY-01A-12R-A33J-07
TCGA-AC-A2BK-01A	M	TCGA-AC-A2BK-01A-11D-A21R-05	TCGA-AC-A2BK-01A-11R-A21T-07
TCGA-AC-A2QH-01B	M	TCGA-AC-A2QH-01B-04D-A22R-05	TCGA-AC-A2QH-01B-04R-A22O-07
TCGA-AC-A2QJ-01A	BL2	TCGA-AC-A2QJ-01A-12D-A19Z-05	TCGA-AC-A2QJ-01A-12R-A19W-07
TCGA-AC-A5EH-01A	LAR	TCGA-AC-A5EH-01A-11D-A28C-05	TCGA-AC-A5EH-01A-11R-A28M-07
TCGA-AC-A6IW-01A	BL1	TCGA-AC-A6IW-01A-12D-A33F-05	TCGA-AC-A6IW-01A-12R-A33J-07
TCGA-AC-A7VC-01A	M	TCGA-AC-A7VC-01A-11D-A357-05	TCGA-AC-A7VC-01A-11R-A352-07
TCGA-AC-A8OQ-01A	M	TCGA-AC-A8OQ-01A-11D-A41Q-05	TCGA-AC-A8OQ-01A-11R-A41B-07
TCGA-AN-A0XU-01A	BL2	TCGA-AN-A0XU-01A-11D-A10A-05	TCGA-AN-A0XU-01A-11R-A109-07
TCGA-AO-A03U-01B	BL2	TCGA-AO-A03U-01B-21D-A10N-05	TCGA-AO-A03U-01B-21R-A10J-07
TCGA-AO-A124-01A	BL1	TCGA-AO-A124-01A-11D-A10N-05	TCGA-AO-A124-01A-11R-A10J-07
TCGA-AO-A129-01A	BL1	TCGA-AO-A129-01A-21D-A10N-05	TCGA-AO-A129-01A-21R-A10J-07
TCGA-AO-A1KR-01A	BL1	TCGA-AO-A1KR-01A-12D-A145-05	TCGA-AO-A1KR-01A-12R-A144-07
TCGA-AQ-A54N-01A	BL1	TCGA-AQ-A54N-01A-11D-A268-05	TCGA-AQ-A54N-01A-11R-A266-07
TCGA-AR-A0TP-01A	M	TCGA-AR-A0TP-01A-11D-A10P-05	TCGA-AR-A0TP-01A-11R-A084-07
TCGA-AR-A0TU-01A	BL1	TCGA-AR-A0TU-01A-31D-A10A-05	TCGA-AR-A0TU-01A-31R-A109-07
TCGA-AR-A0U0-01A	BL2	TCGA-AR-A0U0-01A-11D-A10A-05	TCGA-AR-A0U0-01A-11R-A109-07
TCGA-AR-A0U4-01A	BL1	TCGA-AR-A0U4-01A-11D-A10A-05	TCGA-AR-A0U4-01A-11R-A109-07
TCGA-AR-A1AI-01A	BL1	TCGA-AR-A1AI-01A-11D-A12R-05	TCGA-AR-A1AI-01A-11R-A12P-07
TCGA-AR-A1AJ-01A	BL2	TCGA-AR-A1AJ-01A-21D-A12R-05	TCGA-AR-A1AJ-01A-21R-A12P-07
TCGA-AR-A1AO-01A	LAR	TCGA-AR-A1AO-01A-11D-A12R-05	TCGA-AR-A1AO-01A-11R-A12P-07
TCGA-AR-A1AQ-01A	BL1	TCGA-AR-A1AQ-01A-11D-A12R-05	TCGA-AR-A1AQ-01A-11R-A12P-07
TCGA-AR-A1AR-01A	BL2	TCGA-AR-A1AR-01A-31D-A138-05	TCGA-AR-A1AR-01A-31R-A137-07
TCGA-AR-A1AY-01A	M	TCGA-AR-A1AY-01A-21D-A12R-05	TCGA-AR-A1AY-01A-21R-A12P-07
TCGA-AR-A24Q-01A	M	TCGA-AR-A24Q-01A-12D-A16A-05	TCGA-AR-A24Q-01A-12R-A169-07
TCGA-AR-A251-01A	M	TCGA-AR-A251-01A-12D-A16A-05	TCGA-AR-A251-01A-12R-A169-07
TCGA-AR-A256-01A	M	TCGA-AR-A256-01A-11D-A16A-05	TCGA-AR-A256-01A-11R-A169-07
TCGA-AR-A2LR-01A	M	TCGA-AR-A2LR-01A-12D-A18O-05	TCGA-AR-A2LR-01A-12R-A18M-07
TCGA-AR-A5QQ-01A	BL2	TCGA-AR-A5QQ-01A-11D-A28C-05	TCGA-AR-A5QQ-01A-11R-A28M-07
TCGA-B6-A0I1-01A	BL1	TCGA-B6-A0I1-01A-11D-A21R-05	TCGA-B6-A0I1-01A-11R-A21T-07
TCGA-B6-A0RE-01A	M	TCGA-B6-A0RE-01A-11D-A10P-05	TCGA-B6-A0RE-01A-11R-A056-07
TCGA-B6-A0RS-01A	LAR	TCGA-B6-A0RS-01A-11D-A10P-05	TCGA-B6-A0RS-01A-11R-A084-07
TCGA-B6-A0RU-01A	M	TCGA-B6-A0RU-01A-11D-A10P-05	TCGA-B6-A0RU-01A-11R-A084-07
TCGA-B6-A0WX-01A	M	TCGA-B6-A0WX-01A-11D-A10A-05	TCGA-B6-A0WX-01A-11R-A109-07
TCGA-B6-A0X1-01A	BL1	TCGA-B6-A0X1-01A-11D-A10A-05	TCGA-B6-A0X1-01A-11R-A109-07
TCGA-B6-A400-01A	M	TCGA-B6-A400-01A-11D-A23D-05	TCGA-B6-A400-01A-11R-A239-07
TCGA-B6-A402-01A	BL1	TCGA-B6-A402-01A-11D-A23D-05	TCGA-B6-A402-01A-11R-A239-07
TCGA-B6-A409-01A	BL1	TCGA-B6-A409-01A-11D-A244-05	TCGA-B6-A409-01A-11R-A24H-07
TCGA-BH-A0B3-01A	BL2	TCGA-BH-A0B3-01A-11D-A10P-05	TCGA-BH-A0B3-01A-11R-A056-07
TCGA-BH-A0B9-01A	BL1	TCGA-BH-A0B9-01A-11D-A10P-05	TCGA-BH-A0B9-01A-11R-A056-07
TCGA-BH-A0E0-01A	LAR	TCGA-BH-A0E0-01A-11D-A10P-05	TCGA-BH-A0E0-01A-11R-A056-07
TCGA-BH-A0WA-01A	M	TCGA-BH-A0WA-01A-11D-A10A-05	TCGA-BH-A0WA-01A-11R-A109-07
TCGA-BH-A1EX-01A	LAR	TCGA-BH-A1EX-01A-11D-A13K-05	TCGA-BH-A1EX-01A-11R-A13Q-07
TCGA-BH-A1F6-01A	BL1	TCGA-BH-A1F6-01A-11D-A13K-05	TCGA-BH-A1F6-01A-11R-A13Q-07
TCGA-BH-A1FC-01A	BL1	TCGA-BH-A1FC-01A-11D-A13K-05	TCGA-BH-A1FC-01A-11R-A13Q-07
TCGA-C8-A1HJ-01A	M	TCGA-C8-A1HJ-01A-11D-A13K-05	TCGA-C8-A1HJ-01A-11R-A13Q-07
TCGA-C8-A26X-01A	LAR	TCGA-C8-A26X-01A-31D-A16G-05	TCGA-C8-A26X-01A-31R-A16F-07
TCGA-C8-A26Y-01A	LAR	TCGA-C8-A26Y-01A-11D-A16G-05	TCGA-C8-A26Y-01A-11R-A16F-07
TCGA-C8-A27B-01A	BL1	TCGA-C8-A27B-01A-11D-A16A-05	TCGA-C8-A27B-01A-11R-A169-07
TCGA-C8-A3M7-01A	LAR	TCGA-C8-A3M7-01A-12D-A21R-05	TCGA-C8-A3M7-01A-12R-A21T-07
TCGA-D8-A1JF-01A	LAR	TCGA-D8-A1JF-01A-11D-A13K-05	TCGA-D8-A1JF-01A-11R-A13Q-07
TCGA-D8-A1JG-01B	LAR	TCGA-D8-A1JG-01B-11D-A13K-05	TCGA-D8-A1JG-01B-11R-A13Q-07
TCGA-D8-A1JL-01A	BL2	TCGA-D8-A1JL-01A-11D-A13K-05	TCGA-D8-A1JL-01A-11R-A13Q-07
TCGA-D8-A1XK-01A	BL1	TCGA-D8-A1XK-01A-21D-A14N-05	TCGA-D8-A1XK-01A-21R-A14M-07
TCGA-D8-A1XQ-01A	BL1	TCGA-D8-A1XQ-01A-11D-A14N-05	TCGA-D8-A1XQ-01A-11R-A14M-07
TCGA-D8-A1XW-01A	BL1	TCGA-D8-A1XW-01A-11D-A14N-05	TCGA-D8-A1XW-01A-11R-A14M-07
TCGA-D8-A27F-01A	M	TCGA-D8-A27F-01A-11D-A16G-05	TCGA-D8-A27F-01A-11R-A16F-07
TCGA-D8-A27H-01A	M	TCGA-D8-A27H-01A-11D-A16G-05	TCGA-D8-A27H-01A-11R-A16F-07
TCGA-D8-A27M-01A	BL2	TCGA-D8-A27M-01A-11D-A16G-05	TCGA-D8-A27M-01A-11R-A16F-07
TCGA-E2-A14N-01A	BL1	TCGA-E2-A14N-01A-31D-A138-05	TCGA-E2-A14N-01A-31R-A137-07
TCGA-E2-A1AZ-01A	BL2	TCGA-E2-A1AZ-01A-11D-A12R-05	TCGA-E2-A1AZ-01A-11R-A12P-07
TCGA-E2-A1B6-01A	BL1	TCGA-E2-A1B6-01A-31D-A12R-05	TCGA-E2-A1B6-01A-31R-A12P-07
TCGA-E2-A1II-01A	BL1	TCGA-E2-A1II-01A-11D-A145-05	TCGA-E2-A1II-01A-11R-A144-07
TCGA-E2-A1LG-01A	BL2	TCGA-E2-A1LG-01A-21D-A14N-05	TCGA-E2-A1LG-01A-21R-A14M-07
TCGA-E2-A1LH-01A	BL1	TCGA-E2-A1LH-01A-11D-A14H-05	TCGA-E2-A1LH-01A-11R-A14D-07
TCGA-E2-A1LI-01A	BL1	TCGA-E2-A1LI-01A-12D-A161-05	TCGA-E2-A1LI-01A-12R-A157-07
TCGA-E2-A1LK-01A	BL1	TCGA-E2-A1LK-01A-21D-A14H-05	TCGA-E2-A1LK-01A-21R-A14D-07
TCGA-E2-A1LL-01A	BL2	TCGA-E2-A1LL-01A-11D-A145-05	TCGA-E2-A1LL-01A-11R-A144-07
TCGA-E2-A1LS-01A	M	TCGA-E2-A1LS-01A-12D-A161-05	TCGA-E2-A1LS-01A-12R-A157-07
TCGA-E2-A573-01A	BL1	TCGA-E2-A573-01A-11D-A29O-05	TCGA-E2-A573-01A-11R-A29R-07
TCGA-E2-A574-01A	M	TCGA-E2-A574-01A-11D-A29O-05	TCGA-E2-A574-01A-11R-A29R-07
TCGA-E9-A1N8-01A	M	TCGA-E9-A1N8-01A-11D-A145-05	TCGA-E9-A1N8-01A-11R-A144-07
TCGA-E9-A1NC-01A	BL1	TCGA-E9-A1NC-01A-12D-A161-05	TCGA-E9-A1NC-01A-21R-A26B-07
TCGA-E9-A1ND-01A	BL2	TCGA-E9-A1ND-01A-11D-A145-05	TCGA-E9-A1ND-01A-11R-A144-07
TCGA-E9-A22G-01A	BL1	TCGA-E9-A22G-01A-11D-A161-05	TCGA-E9-A22G-01A-11R-A157-07
TCGA-E9-A243-01A	BL2	TCGA-E9-A243-01A-21D-A16A-05	TCGA-E9-A243-01A-21R-A169-07
TCGA-E9-A244-01A	M	TCGA-E9-A244-01A-11D-A16A-05	TCGA-E9-A244-01A-11R-A169-07
TCGA-E9-A248-01A	LAR	TCGA-E9-A248-01A-11D-A16A-05	TCGA-E9-A248-01A-11R-A169-07
TCGA-E9-A5FL-01A	BL2	TCGA-E9-A5FL-01A-11D-A27Y-05	TCGA-E9-A5FL-01A-11R-A27Q-07
TCGA-EW-A1OV-01A	LAR	TCGA-EW-A1OV-01A-11D-A145-05	TCGA-EW-A1OV-01A-11R-A144-07
TCGA-EW-A1OW-01A	M	TCGA-EW-A1OW-01A-21D-A145-05	TCGA-EW-A1OW-01A-21R-A144-07
TCGA-EW-A1P1-01A	LAR	TCGA-EW-A1P1-01A-31D-A14H-05	TCGA-EW-A1P1-01A-31R-A14D-07
TCGA-EW-A1P4-01A	BL2	TCGA-EW-A1P4-01A-21D-A145-05	TCGA-EW-A1P4-01A-21R-A144-07
TCGA-EW-A1P8-01A	BL2	TCGA-EW-A1P8-01A-11D-A145-05	TCGA-EW-A1P8-01A-11R-A144-07
TCGA-EW-A1PB-01A	BL2	TCGA-EW-A1PB-01A-11D-A145-05	TCGA-EW-A1PB-01A-11R-A144-07
TCGA-EW-A1PH-01A	BL1	TCGA-EW-A1PH-01A-11D-A14N-05	TCGA-EW-A1PH-01A-11R-A14M-07
TCGA-GI-A2C9-01A	M	TCGA-GI-A2C9-01A-11D-A21R-05	TCGA-GI-A2C9-01A-11R-A21T-07
TCGA-GM-A2DB-01A	LAR	TCGA-GM-A2DB-01A-31D-A18O-05	TCGA-GM-A2DB-01A-31R-A18M-07
TCGA-GM-A2DD-01A	LAR	TCGA-GM-A2DD-01A-11D-A17Z-05	TCGA-GM-A2DD-01A-11R-A180-07
TCGA-GM-A2DF-01A	BL1	TCGA-GM-A2DF-01A-11D-A17Z-05	TCGA-GM-A2DF-01A-11R-A180-07
TCGA-GM-A2DH-01A	LAR	TCGA-GM-A2DH-01A-11D-A17Z-05	TCGA-GM-A2DH-01A-11R-A180-07
TCGA-GM-A3XL-01A	BL1	TCGA-GM-A3XL-01A-11D-A230-05	TCGA-GM-A3XL-01A-11R-A22U-07
TCGA-HN-A2NL-01A	BL1	TCGA-HN-A2NL-01A-11D-A18O-05	TCGA-HN-A2NL-01A-11R-A18M-07
TCGA-JL-A3YW-01A	BL2	TCGA-JL-A3YW-01A-12D-A23D-05	TCGA-JL-A3YW-01A-12R-A239-07
TCGA-LL-A5YO-01A	LAR	TCGA-LL-A5YO-01A-21D-A28C-05	TCGA-LL-A5YO-01A-21R-A28M-07
TCGA-LL-A5YP-01A	M	TCGA-LL-A5YP-01A-21D-A28C-05	TCGA-LL-A5YP-01A-21R-A28M-07
TCGA-LL-A6FR-01A	M	TCGA-LL-A6FR-01A-12D-A31V-05	TCGA-LL-A6FR-01A-12R-A31O-07
TCGA-LL-A73Y-01A	M	TCGA-LL-A73Y-01A-11D-A33F-05	TCGA-LL-A73Y-01A-11R-A33J-07
TCGA-LL-A740-01A	LAR	TCGA-LL-A740-01A-21D-A32T-05	TCGA-LL-A740-01A-21R-A32P-07
TCGA-OL-A5D6-01A	LAR	TCGA-OL-A5D6-01A-21D-A27Y-05	TCGA-OL-A5D6-01A-21R-A27Q-07
TCGA-OL-A5D7-01A	BL1	TCGA-OL-A5D7-01A-11D-A27Y-05	TCGA-OL-A5D7-01A-11R-A27Q-07
TCGA-OL-A5RW-01A	BL1	TCGA-OL-A5RW-01A-11D-A28C-05	TCGA-OL-A5RW-01A-11R-A28M-07
TCGA-OL-A66I-01A	BL1	TCGA-OL-A66I-01A-21D-A29O-05	TCGA-OL-A66I-01A-21R-A29R-07
TCGA-OL-A66P-01A	LAR	TCGA-OL-A66P-01A-11D-A31V-05	TCGA-OL-A66P-01A-11R-A31O-07
TCGA-OL-A6VO-01A	BL1	TCGA-OL-A6VO-01A-12D-A33F-05	TCGA-OL-A6VO-01A-12R-A33J-07
TCGA-S3-AA10-01A	BL1	TCGA-S3-AA10-01A-21D-A41Q-05	TCGA-S3-AA10-01A-21R-A41B-07
TCGA-S3-AA15-01A	BL2	TCGA-S3-AA15-01A-11D-A41Q-05	TCGA-S3-AA15-01A-11R-A41B-07

## Sheet: B - ELMER analysis cpg-gene
ELMER Analysis	Probe	GeneID	Symbol	Raw.p	FDR	id
hypermethylated in BL1 vs LAR	cg03772350	ENSG00000139865	TTC6	6e-11	9.87e-09	cg03772350_ENSG00000139865
hypermethylated in BL1 vs LAR	cg04215800	ENSG00000139865	TTC6	6e-11	9.87e-09	cg04215800_ENSG00000139865
hypermethylated in BL1 vs LAR	cg04932551	ENSG00000139865	TTC6	6e-11	9.87e-09	cg04932551_ENSG00000139865
hypermethylated in BL1 vs LAR	cg10988041	ENSG00000139865	TTC6	6e-11	9.87e-09	cg10988041_ENSG00000139865
hypermethylated in BL1 vs LAR	cg12049236	ENSG00000139865	TTC6	6e-11	9.87e-09	cg12049236_ENSG00000139865
hypermethylated in BL1 vs LAR	cg19578835	ENSG00000139865	TTC6	6e-11	9.87e-09	cg19578835_ENSG00000139865
hypermethylated in BL1 vs LAR	cg19645221	ENSG00000139865	TTC6	6e-11	9.87e-09	cg19645221_ENSG00000139865
hypermethylated in BL1 vs LAR	cg21731375	ENSG00000139865	TTC6	6e-11	9.87e-09	cg21731375_ENSG00000139865
hypermethylated in BL1 vs LAR	cg26435698	ENSG00000139865	TTC6	6e-11	9.87e-09	cg26435698_ENSG00000139865
hypermethylated in BL1 vs LAR	cg03772350	ENSG00000129514	FOXA1	6.03e-11	9.87e-09	cg03772350_ENSG00000129514
hypermethylated in BL1 vs LAR	cg04215800	ENSG00000129514	FOXA1	6.03e-11	9.87e-09	cg04215800_ENSG00000129514
hypermethylated in BL1 vs LAR	cg04932551	ENSG00000129514	FOXA1	6.03e-11	9.87e-09	cg04932551_ENSG00000129514
hypermethylated in BL1 vs LAR	cg10988041	ENSG00000129514	FOXA1	6.03e-11	9.87e-09	cg10988041_ENSG00000129514
hypermethylated in BL1 vs LAR	cg12049236	ENSG00000129514	FOXA1	6.03e-11	9.87e-09	cg12049236_ENSG00000129514
hypermethylated in BL1 vs LAR	cg19578835	ENSG00000129514	FOXA1	6.03e-11	9.87e-09	cg19578835_ENSG00000129514
hypermethylated in BL1 vs LAR	cg19645221	ENSG00000129514	FOXA1	6.03e-11	9.87e-09	cg19645221_ENSG00000129514
hypermethylated in BL1 vs LAR	cg21731375	ENSG00000129514	FOXA1	6.03e-11	9.87e-09	cg21731375_ENSG00000129514
hypermethylated in BL1 vs LAR	cg26435698	ENSG00000129514	FOXA1	6.03e-11	9.87e-09	cg26435698_ENSG00000129514
hypermethylated in BL1 vs LAR	cg08595592	ENSG00000106541	AGR2	1.38e-10	2.04e-08	cg08595592_ENSG00000106541
hypermethylated in BL1 vs LAR	cg20522398	ENSG00000106541	AGR2	1.38e-10	2.04e-08	cg20522398_ENSG00000106541
hypermethylated in BL1 vs LAR	cg24868292	ENSG00000137976	DNASE2B	1.96e-10	2.75e-08	cg24868292_ENSG00000137976
hypermethylated in BL1 vs LAR	cg02625804	ENSG00000234593	KAZN-AS1	4.9e-10	6.55e-08	cg02625804_ENSG00000234593
hypermethylated in BL1 vs LAR	cg03037761	ENSG00000255471	AP001528.2	5.82e-10	7.45e-08	cg03037761_ENSG00000255471
hypermethylated in BL1 vs LAR	cg15819128	ENSG00000115648	MLPH	6.36e-10	7.7e-08	cg15819128_ENSG00000115648
hypermethylated in BL1 vs LAR	cg05785932	ENSG00000236467	KCNMA1-AS1	6.8e-10	7.7e-08	cg05785932_ENSG00000236467
hypermethylated in BL1 vs LAR	cg09553982	ENSG00000236467	KCNMA1-AS1	6.8e-10	7.7e-08	cg09553982_ENSG00000236467
hypermethylated in BL1 vs LAR	cg03037761	ENSG00000174804	FZD4	7.58e-10	7.97e-08	cg03037761_ENSG00000174804
hypermethylated in BL1 vs LAR	cg12992827	ENSG00000170017	ALCAM	7.58e-10	7.97e-08	cg12992827_ENSG00000170017
hypermethylated in BL1 vs LAR	cg22450662	ENSG00000135828	RNASEL	9.02e-10	9.16e-08	cg22450662_ENSG00000135828
hypermethylated in BL1 vs LAR	cg05785932	ENSG00000156113	KCNMA1	9.85e-10	9.35e-08	cg05785932_ENSG00000156113
hypermethylated in BL1 vs LAR	cg09553982	ENSG00000156113	KCNMA1	9.85e-10	9.35e-08	cg09553982_ENSG00000156113
hypermethylated in BL1 vs LAR	cg03037761	ENSG00000166575	TMEM135	1.52e-09	1.07e-07	cg03037761_ENSG00000166575
hypermethylated in BL1 vs LAR	cg18282388	ENSG00000151715	TMEM45B	1.52e-09	1.07e-07	cg18282388_ENSG00000151715
hypermethylated in BL1 vs LAR	cg18315125	ENSG00000151715	TMEM45B	1.52e-09	1.07e-07	cg18315125_ENSG00000151715
hypermethylated in BL1 vs LAR	cg18179039	ENSG00000179387	ELMOD2	1.96e-09	1.07e-07	cg18179039_ENSG00000179387
hypermethylated in BL1 vs LAR	cg19007141	ENSG00000179387	ELMOD2	1.96e-09	1.07e-07	cg19007141_ENSG00000179387
hypermethylated in BL1 vs LAR	cg00155310	ENSG00000008196	TFAP2B	2.14e-09	1.07e-07	cg00155310_ENSG00000008196
hypermethylated in BL1 vs LAR	cg00908833	ENSG00000008196	TFAP2B	2.14e-09	1.07e-07	cg00908833_ENSG00000008196
hypermethylated in BL1 vs LAR	cg01791371	ENSG00000008196	TFAP2B	2.14e-09	1.07e-07	cg01791371_ENSG00000008196
hypermethylated in BL1 vs LAR	cg02561482	ENSG00000008196	TFAP2B	2.14e-09	1.07e-07	cg02561482_ENSG00000008196
hypermethylated in BL1 vs LAR	cg03159396	ENSG00000008196	TFAP2B	2.14e-09	1.07e-07	cg03159396_ENSG00000008196
hypermethylated in BL1 vs LAR	cg04573397	ENSG00000008196	TFAP2B	2.14e-09	1.07e-07	cg04573397_ENSG00000008196
hypermethylated in BL1 vs LAR	cg05437823	ENSG00000008196	TFAP2B	2.14e-09	1.07e-07	cg05437823_ENSG00000008196
hypermethylated in BL1 vs LAR	cg05650260	ENSG00000008196	TFAP2B	2.14e-09	1.07e-07	cg05650260_ENSG00000008196
hypermethylated in BL1 vs LAR	cg06564232	ENSG00000008196	TFAP2B	2.14e-09	1.07e-07	cg06564232_ENSG00000008196
hypermethylated in BL1 vs LAR	cg08857063	ENSG00000008196	TFAP2B	2.14e-09	1.07e-07	cg08857063_ENSG00000008196
hypermethylated in BL1 vs LAR	cg08947151	ENSG00000008196	TFAP2B	2.14e-09	1.07e-07	cg08947151_ENSG00000008196
hypermethylated in BL1 vs LAR	cg09086201	ENSG00000008196	TFAP2B	2.14e-09	1.07e-07	cg09086201_ENSG00000008196
hypermethylated in BL1 vs LAR	cg09363735	ENSG00000008196	TFAP2B	2.14e-09	1.07e-07	cg09363735_ENSG00000008196
hypermethylated in BL1 vs LAR	cg14940898	ENSG00000008196	TFAP2B	2.14e-09	1.07e-07	cg14940898_ENSG00000008196
hypermethylated in BL1 vs LAR	cg15087179	ENSG00000008196	TFAP2B	2.14e-09	1.07e-07	cg15087179_ENSG00000008196
hypermethylated in BL1 vs LAR	cg17191462	ENSG00000008196	TFAP2B	2.14e-09	1.07e-07	cg17191462_ENSG00000008196
hypermethylated in BL1 vs LAR	cg18217235	ENSG00000008196	TFAP2B	2.14e-09	1.07e-07	cg18217235_ENSG00000008196
hypermethylated in BL1 vs LAR	cg18442187	ENSG00000008196	TFAP2B	2.14e-09	1.07e-07	cg18442187_ENSG00000008196
hypermethylated in BL1 vs LAR	cg18886245	ENSG00000008196	TFAP2B	2.14e-09	1.07e-07	cg18886245_ENSG00000008196
hypermethylated in BL1 vs LAR	cg20180370	ENSG00000008196	TFAP2B	2.14e-09	1.07e-07	cg20180370_ENSG00000008196
hypermethylated in BL1 vs LAR	cg21650962	ENSG00000008196	TFAP2B	2.14e-09	1.07e-07	cg21650962_ENSG00000008196
hypermethylated in BL1 vs LAR	cg21766898	ENSG00000008196	TFAP2B	2.14e-09	1.07e-07	cg21766898_ENSG00000008196
hypermethylated in BL1 vs LAR	cg22282405	ENSG00000008196	TFAP2B	2.14e-09	1.07e-07	cg22282405_ENSG00000008196
hypermethylated in BL1 vs LAR	cg00509766	ENSG00000109929	SC5D	2.33e-09	1.07e-07	cg00509766_ENSG00000109929
hypermethylated in BL1 vs LAR	cg03037761	ENSG00000280339	AP001528.3	2.33e-09	1.07e-07	cg03037761_ENSG00000280339
hypermethylated in BL1 vs LAR	cg05626226	ENSG00000236699	ARHGEF38	2.33e-09	1.07e-07	cg05626226_ENSG00000236699
hypermethylated in BL1 vs LAR	cg14331765	ENSG00000109929	SC5D	2.33e-09	1.07e-07	cg14331765_ENSG00000109929
hypermethylated in BL1 vs LAR	cg23750704	ENSG00000109929	SC5D	2.33e-09	1.07e-07	cg23750704_ENSG00000109929
hypermethylated in BL1 vs LAR	cg00253658	ENSG00000259517	LINC02169	2.76e-09	1.1e-07	cg00253658_ENSG00000259517
hypermethylated in BL1 vs LAR	cg02981942	ENSG00000259517	LINC02169	2.76e-09	1.1e-07	cg02981942_ENSG00000259517
hypermethylated in BL1 vs LAR	cg03772350	ENSG00000259087	AL121790.2	2.79e-09	1.1e-07	cg03772350_ENSG00000259087
hypermethylated in BL1 vs LAR	cg04215800	ENSG00000259087	AL121790.2	2.79e-09	1.1e-07	cg04215800_ENSG00000259087
hypermethylated in BL1 vs LAR	cg04932551	ENSG00000259087	AL121790.2	2.79e-09	1.1e-07	cg04932551_ENSG00000259087
hypermethylated in BL1 vs LAR	cg10988041	ENSG00000259087	AL121790.2	2.79e-09	1.1e-07	cg10988041_ENSG00000259087
hypermethylated in BL1 vs LAR	cg12049236	ENSG00000259087	AL121790.2	2.79e-09	1.1e-07	cg12049236_ENSG00000259087
hypermethylated in BL1 vs LAR	cg19578835	ENSG00000259087	AL121790.2	2.79e-09	1.1e-07	cg19578835_ENSG00000259087
hypermethylated in BL1 vs LAR	cg19645221	ENSG00000259087	AL121790.2	2.79e-09	1.1e-07	cg19645221_ENSG00000259087
hypermethylated in BL1 vs LAR	cg21731375	ENSG00000259087	AL121790.2	2.79e-09	1.1e-07	cg21731375_ENSG00000259087
hypermethylated in BL1 vs LAR	cg26435698	ENSG00000259087	AL121790.2	2.79e-09	1.1e-07	cg26435698_ENSG00000259087
hypermethylated in BL1 vs LAR	cg08462367	ENSG00000254290	AC124067.4	3.19e-09	1.23e-07	cg08462367_ENSG00000254290
hypermethylated in BL1 vs LAR	cg01808968	ENSG00000116171	SCP2	3.27e-09	1.23e-07	cg01808968_ENSG00000116171
hypermethylated in BL1 vs LAR	cg19007141	ENSG00000196782	MAML3	3.27e-09	1.23e-07	cg19007141_ENSG00000196782
hypermethylated in BL1 vs LAR	cg05626226	ENSG00000249885	ARHGEF38-IT1	3.43e-09	1.28e-07	cg05626226_ENSG00000249885
hypermethylated in BL1 vs LAR	cg21193484	ENSG00000027075	PRKCH	3.55e-09	1.31e-07	cg21193484_ENSG00000027075
hypermethylated in BL1 vs LAR	cg05539265	ENSG00000115602	IL1RL1	4.57e-09	1.64e-07	cg05539265_ENSG00000115602
hypermethylated in BL1 vs LAR	cg23511118	ENSG00000144749	LRIG1	4.57e-09	1.64e-07	cg23511118_ENSG00000144749
hypermethylated in BL1 vs LAR	cg05979170	ENSG00000014257	ACPP	5.4e-09	1.92e-07	cg05979170_ENSG00000014257
hypermethylated in BL1 vs LAR	cg19889634	ENSG00000213463	SYNJ2BP	6.38e-09	2.23e-07	cg19889634_ENSG00000213463
hypermethylated in BL1 vs LAR	cg11445634	ENSG00000259675	AC018618.1	6.43e-09	2.23e-07	cg11445634_ENSG00000259675
hypermethylated in BL1 vs LAR	cg05053979	ENSG00000165533	TTC8	6.93e-09	2.34e-07	cg05053979_ENSG00000165533
hypermethylated in BL1 vs LAR	cg24868292	ENSG00000142875	PRKACB	6.93e-09	2.34e-07	cg24868292_ENSG00000142875
hypermethylated in BL1 vs LAR	cg13170031	ENSG00000165929	TC2N	8.17e-09	2.73e-07	cg13170031_ENSG00000165929
hypermethylated in BL1 vs LAR	cg06881965	ENSG00000139990	DCAF5	8.86e-09	2.9e-07	cg06881965_ENSG00000139990
hypermethylated in BL1 vs LAR	cg08595592	ENSG00000106524	ANKMY2	8.86e-09	2.9e-07	cg08595592_ENSG00000106524
hypermethylated in BL1 vs LAR	cg06061086	ENSG00000096088	PGC	9.82e-09	3.14e-07	cg06061086_ENSG00000096088
hypermethylated in BL1 vs LAR	cg20893203	ENSG00000096088	PGC	9.82e-09	3.14e-07	cg20893203_ENSG00000096088
hypermethylated in BL1 vs LAR	cg18179039	ENSG00000109436	TBC1D9	1.04e-08	3.27e-07	cg18179039_ENSG00000109436
hypermethylated in BL1 vs LAR	cg19007141	ENSG00000109436	TBC1D9	1.04e-08	3.27e-07	cg19007141_ENSG00000109436
hypermethylated in BL1 vs LAR	cg05484949	ENSG00000229028	KRT223P	1.11e-08	3.44e-07	cg05484949_ENSG00000229028
hypermethylated in BL1 vs LAR	cg23793965	ENSG00000079102	RUNX1T1	1.13e-08	3.47e-07	cg23793965_ENSG00000079102
hypermethylated in BL1 vs LAR	cg11445634	ENSG00000259616	AC104574.2	1.14e-08	3.47e-07	cg11445634_ENSG00000259616
hypermethylated in BL1 vs LAR	cg06022561	ENSG00000216921	AC131097.2	1.29e-08	3.88e-07	cg06022561_ENSG00000216921
hypermethylated in BL1 vs LAR	cg00518941	ENSG00000116016	EPAS1	1.99e-08	5.87e-07	cg00518941_ENSG00000116016
hypermethylated in BL1 vs LAR	cg19311375	ENSG00000116016	EPAS1	1.99e-08	5.87e-07	cg19311375_ENSG00000116016
hypermethylated in BL1 vs LAR	cg04112100	ENSG00000270390	AC013444.2	2.41e-08	6.97e-07	cg04112100_ENSG00000270390
hypermethylated in BL1 vs LAR	cg03850986	ENSG00000095627	TDRD1	2.53e-08	6.97e-07	cg03850986_ENSG00000095627
hypermethylated in BL1 vs LAR	cg03037761	ENSG00000150687	PRSS23	2.53e-08	6.97e-07	cg03037761_ENSG00000150687
hypermethylated in BL1 vs LAR	cg05142445	ENSG00000119699	TGFB3	2.53e-08	6.97e-07	cg05142445_ENSG00000119699
hypermethylated in BL1 vs LAR	cg08040755	ENSG00000119699	TGFB3	2.53e-08	6.97e-07	cg08040755_ENSG00000119699
hypermethylated in BL1 vs LAR	cg10105681	ENSG00000142611	PRDM16	2.53e-08	6.97e-07	cg10105681_ENSG00000142611
hypermethylated in BL1 vs LAR	cg19403541	ENSG00000109586	GALNT7	2.53e-08	6.97e-07	cg19403541_ENSG00000109586
hypermethylated in BL1 vs LAR	cg12960696	ENSG00000173210	ABLIM3	2.97e-08	8.09e-07	cg12960696_ENSG00000173210
hypermethylated in BL1 vs LAR	cg11445634	ENSG00000198535	C2CD4A	3.47e-08	9.38e-07	cg11445634_ENSG00000198535
hypermethylated in BL1 vs LAR	cg00817464	ENSG00000273143	AL355512.1	3.69e-08	9.78e-07	cg00817464_ENSG00000273143
hypermethylated in BL1 vs LAR	cg10955669	ENSG00000273143	AL355512.1	3.69e-08	9.78e-07	cg10955669_ENSG00000273143
hypermethylated in BL1 vs LAR	cg04128967	ENSG00000029364	SLC39A9	4.06e-08	1.06e-06	cg04128967_ENSG00000029364
hypermethylated in BL1 vs LAR	cg06881965	ENSG00000029364	SLC39A9	4.06e-08	1.06e-06	cg06881965_ENSG00000029364
hypermethylated in BL1 vs LAR	cg11445634	ENSG00000205502	C2CD4B	4.39e-08	1.13e-06	cg11445634_ENSG00000205502
hypermethylated in BL1 vs LAR	cg07443710	ENSG00000099282	TSPAN15	4.39e-08	1.13e-06	cg07443710_ENSG00000099282
hypermethylated in BL1 vs LAR	cg02229757	ENSG00000166780	C16orf45	4.75e-08	1.14e-06	cg02229757_ENSG00000166780
hypermethylated in BL1 vs LAR	cg03772350	ENSG00000200385	RF00406	4.85e-08	1.14e-06	cg03772350_ENSG00000200385
hypermethylated in BL1 vs LAR	cg04215800	ENSG00000200385	RF00406	4.85e-08	1.14e-06	cg04215800_ENSG00000200385
hypermethylated in BL1 vs LAR	cg04932551	ENSG00000200385	RF00406	4.85e-08	1.14e-06	cg04932551_ENSG00000200385
hypermethylated in BL1 vs LAR	cg10988041	ENSG00000200385	RF00406	4.85e-08	1.14e-06	cg10988041_ENSG00000200385
hypermethylated in BL1 vs LAR	cg12049236	ENSG00000200385	RF00406	4.85e-08	1.14e-06	cg12049236_ENSG00000200385
hypermethylated in BL1 vs LAR	cg19578835	ENSG00000200385	RF00406	4.85e-08	1.14e-06	cg19578835_ENSG00000200385
hypermethylated in BL1 vs LAR	cg19645221	ENSG00000200385	RF00406	4.85e-08	1.14e-06	cg19645221_ENSG00000200385
hypermethylated in BL1 vs LAR	cg21731375	ENSG00000200385	RF00406	4.85e-08	1.14e-06	cg21731375_ENSG00000200385
hypermethylated in BL1 vs LAR	cg26435698	ENSG00000200385	RF00406	4.85e-08	1.14e-06	cg26435698_ENSG00000200385
hypermethylated in BL1 vs LAR	cg18752527	ENSG00000229056	HECW2-AS1	5.14e-08	1.2e-06	cg18752527_ENSG00000229056
hypermethylated in BL1 vs LAR	cg14970991	ENSG00000248359	AC010280.1	5.45e-08	1.25e-06	cg14970991_ENSG00000248359
hypermethylated in BL1 vs LAR	cg16794961	ENSG00000232044	LINC01105	5.53e-08	1.25e-06	cg16794961_ENSG00000232044
hypermethylated in BL1 vs LAR	cg01065806	ENSG00000120149	MSX2	5.55e-08	1.25e-06	cg01065806_ENSG00000120149
hypermethylated in BL1 vs LAR	cg11599680	ENSG00000120149	MSX2	5.55e-08	1.25e-06	cg11599680_ENSG00000120149
hypermethylated in BL1 vs LAR	cg06022561	ENSG00000233806	LINC01237	5.55e-08	1.25e-06	cg06022561_ENSG00000233806
hypermethylated in BL1 vs LAR	cg08446038	ENSG00000185305	ARL15	6e-08	1.34e-06	cg08446038_ENSG00000185305
hypermethylated in BL1 vs LAR	cg07960922	ENSG00000170381	SEMA3E	6.48e-08	1.41e-06	cg07960922_ENSG00000170381
hypermethylated in BL1 vs LAR	cg05995360	ENSG00000130147	SH3BP4	6.48e-08	1.41e-06	cg05995360_ENSG00000130147
hypermethylated in BL1 vs LAR	cg12960696	ENSG00000145868	FBXO38	6.48e-08	1.41e-06	cg12960696_ENSG00000145868
hypermethylated in BL1 vs LAR	cg09883394	ENSG00000244402	RN7SL314P	7.55e-08	1.63e-06	cg09883394_ENSG00000244402
hypermethylated in BL1 vs LAR	cg05091585	ENSG00000278156	TSC22D1-AS1	8.16e-08	1.75e-06	cg05091585_ENSG00000278156
hypermethylated in BL1 vs LAR	cg26571814	ENSG00000257046	AC011604.2	8.35e-08	1.78e-06	cg26571814_ENSG00000257046
hypermethylated in BL1 vs LAR	cg01267797	ENSG00000039319	ZFYVE16	8.81e-08	1.87e-06	cg01267797_ENSG00000039319
hypermethylated in BL1 vs LAR	cg13855435	ENSG00000175155	YPEL2	9.5e-08	2e-06	cg13855435_ENSG00000175155
hypermethylated in BL1 vs LAR	cg18179039	ENSG00000273472	AC096733.2	1.11e-07	2.31e-06	cg18179039_ENSG00000273472
hypermethylated in BL1 vs LAR	cg08651590	ENSG00000198369	SPRED2	1.19e-07	2.48e-06	cg08651590_ENSG00000198369
hypermethylated in BL1 vs LAR	cg00245454	ENSG00000052795	FNIP2	1.29e-07	2.63e-06	cg00245454_ENSG00000052795
hypermethylated in BL1 vs LAR	cg25188760	ENSG00000125772	GPCPD1	1.29e-07	2.63e-06	cg25188760_ENSG00000125772
hypermethylated in BL1 vs LAR	cg24212267	ENSG00000122787	AKR1D1	1.37e-07	2.78e-06	cg24212267_ENSG00000122787
hypermethylated in BL1 vs LAR	cg04064583	ENSG00000118777	ABCG2	1.39e-07	2.78e-06	cg04064583_ENSG00000118777
hypermethylated in BL1 vs LAR	cg19007141	ENSG00000153132	CLGN	1.39e-07	2.78e-06	cg19007141_ENSG00000153132
hypermethylated in BL1 vs LAR	cg16861964	ENSG00000136044	APPL2	1.5e-07	2.96e-06	cg16861964_ENSG00000136044
hypermethylated in BL1 vs LAR	cg19061112	ENSG00000136044	APPL2	1.5e-07	2.96e-06	cg19061112_ENSG00000136044
hypermethylated in BL1 vs LAR	cg21265540	ENSG00000139364	TMEM132B	1.61e-07	3.14e-06	cg21265540_ENSG00000139364
hypermethylated in BL1 vs LAR	cg20250250	ENSG00000168350	DEGS2	1.61e-07	3.14e-06	cg20250250_ENSG00000168350
hypermethylated in BL1 vs LAR	cg13575139	ENSG00000163686	ABHD6	1.87e-07	3.6e-06	cg13575139_ENSG00000163686
hypermethylated in BL1 vs LAR	cg20364574	ENSG00000112562	SMOC2	1.87e-07	3.6e-06	cg20364574_ENSG00000112562
hypermethylated in BL1 vs LAR	cg03655174	ENSG00000104691	UBXN8	2.02e-07	3.86e-06	cg03655174_ENSG00000104691
hypermethylated in BL1 vs LAR	cg22834924	ENSG00000222764	RN7SKP106	2.24e-07	4.26e-06	cg22834924_ENSG00000222764
hypermethylated in BL1 vs LAR	cg02168584	ENSG00000071967	CYBRD1	2.52e-07	4.69e-06	cg02168584_ENSG00000071967
hypermethylated in BL1 vs LAR	cg16849046	ENSG00000171951	SCG2	2.52e-07	4.69e-06	cg16849046_ENSG00000171951
hypermethylated in BL1 vs LAR	cg20900312	ENSG00000165548	TMEM63C	2.52e-07	4.69e-06	cg20900312_ENSG00000165548
hypermethylated in BL1 vs LAR	cg26211041	ENSG00000228613	AC141930.1	2.66e-07	4.93e-06	cg26211041_ENSG00000228613
hypermethylated in BL1 vs LAR	cg11182257	ENSG00000229847	EMX2OS	2.71e-07	4.99e-06	cg11182257_ENSG00000229847
hypermethylated in BL1 vs LAR	cg05383910	ENSG00000106483	SFRP4	3.37e-07	6.13e-06	cg05383910_ENSG00000106483
hypermethylated in BL1 vs LAR	cg26211041	ENSG00000115705	TPO	3.37e-07	6.13e-06	cg26211041_ENSG00000115705
hypermethylated in BL1 vs LAR	cg11907323	ENSG00000253819	LINC01151	3.63e-07	6.44e-06	cg11907323_ENSG00000253819
hypermethylated in BL1 vs LAR	cg01808968	ENSG00000174348	PODN	3.63e-07	6.44e-06	cg01808968_ENSG00000174348
hypermethylated in BL1 vs LAR	cg03829137	ENSG00000185442	FAM174B	3.63e-07	6.44e-06	cg03829137_ENSG00000185442
hypermethylated in BL1 vs LAR	cg04112100	ENSG00000115919	KYNU	3.63e-07	6.44e-06	cg04112100_ENSG00000115919
hypermethylated in BL1 vs LAR	cg11182257	ENSG00000165646	SLC18A2	3.88e-07	6.84e-06	cg11182257_ENSG00000165646
hypermethylated in BL1 vs LAR	cg10835986	ENSG00000106605	BLVRA	4.19e-07	7.27e-06	cg10835986_ENSG00000106605
hypermethylated in BL1 vs LAR	cg13170031	ENSG00000100815	TRIP11	4.19e-07	7.27e-06	cg13170031_ENSG00000100815
hypermethylated in BL1 vs LAR	cg15536663	ENSG00000129595	EPB41L4A	4.19e-07	7.27e-06	cg15536663_ENSG00000129595
hypermethylated in BL1 vs LAR	cg22811478	ENSG00000226965	AC092167.1	4.28e-07	7.37e-06	cg22811478_ENSG00000226965
hypermethylated in BL1 vs LAR	cg00817464	ENSG00000138166	DUSP5	4.51e-07	7.63e-06	cg00817464_ENSG00000138166
hypermethylated in BL1 vs LAR	cg01041405	ENSG00000103056	SMPD3	4.51e-07	7.63e-06	cg01041405_ENSG00000103056
hypermethylated in BL1 vs LAR	cg10955669	ENSG00000138166	DUSP5	4.51e-07	7.63e-06	cg10955669_ENSG00000138166
hypermethylated in BL1 vs LAR	cg22834924	ENSG00000259828	AL355596.1	4.72e-07	7.95e-06	cg22834924_ENSG00000259828
hypermethylated in BL1 vs LAR	cg13655242	ENSG00000145147	SLIT2	4.85e-07	8.02e-06	cg13655242_ENSG00000145147
hypermethylated in BL1 vs LAR	cg17840047	ENSG00000145147	SLIT2	4.85e-07	8.02e-06	cg17840047_ENSG00000145147
hypermethylated in BL1 vs LAR	cg19007141	ENSG00000085871	MGST2	4.85e-07	8.02e-06	cg19007141_ENSG00000085871
hypermethylated in BL1 vs LAR	cg22865713	ENSG00000079689	SCGN	5.13e-07	8.44e-06	cg22865713_ENSG00000079689
hypermethylated in BL1 vs LAR	cg03655174	ENSG00000104687	GSR	5.59e-07	8.82e-06	cg03655174_ENSG00000104687
hypermethylated in BL1 vs LAR	cg03772350	ENSG00000258414	AL121790.1	5.66e-07	8.82e-06	cg03772350_ENSG00000258414
hypermethylated in BL1 vs LAR	cg04215800	ENSG00000258414	AL121790.1	5.66e-07	8.82e-06	cg04215800_ENSG00000258414
hypermethylated in BL1 vs LAR	cg04932551	ENSG00000258414	AL121790.1	5.66e-07	8.82e-06	cg04932551_ENSG00000258414
hypermethylated in BL1 vs LAR	cg10988041	ENSG00000258414	AL121790.1	5.66e-07	8.82e-06	cg10988041_ENSG00000258414
hypermethylated in BL1 vs LAR	cg12049236	ENSG00000258414	AL121790.1	5.66e-07	8.82e-06	cg12049236_ENSG00000258414
hypermethylated in BL1 vs LAR	cg19578835	ENSG00000258414	AL121790.1	5.66e-07	8.82e-06	cg19578835_ENSG00000258414
hypermethylated in BL1 vs LAR	cg19645221	ENSG00000258414	AL121790.1	5.66e-07	8.82e-06	cg19645221_ENSG00000258414
hypermethylated in BL1 vs LAR	cg21731375	ENSG00000258414	AL121790.1	5.66e-07	8.82e-06	cg21731375_ENSG00000258414
hypermethylated in BL1 vs LAR	cg26435698	ENSG00000258414	AL121790.1	5.66e-07	8.82e-06	cg26435698_ENSG00000258414
hypermethylated in BL1 vs LAR	cg23888440	ENSG00000265158	LRRC37A7P	6.22e-07	9.55e-06	cg23888440_ENSG00000265158
hypermethylated in BL1 vs LAR	cg05626226	ENSG00000250740	AC109361.2	6.37e-07	9.55e-06	cg05626226_ENSG00000250740
hypermethylated in BL1 vs LAR	cg05716671	ENSG00000163751	CPA3	6.45e-07	9.55e-06	cg05716671_ENSG00000163751
hypermethylated in BL1 vs LAR	cg12732998	ENSG00000163751	CPA3	6.45e-07	9.55e-06	cg12732998_ENSG00000163751
hypermethylated in BL1 vs LAR	cg16215422	ENSG00000163751	CPA3	6.45e-07	9.55e-06	cg16215422_ENSG00000163751
hypermethylated in BL1 vs LAR	cg21776417	ENSG00000163751	CPA3	6.45e-07	9.55e-06	cg21776417_ENSG00000163751
hypermethylated in BL1 vs LAR	cg23147574	ENSG00000163751	CPA3	6.45e-07	9.55e-06	cg23147574_ENSG00000163751
hypermethylated in BL1 vs LAR	cg26123605	ENSG00000163751	CPA3	6.45e-07	9.55e-06	cg26123605_ENSG00000163751
hypermethylated in BL1 vs LAR	cg05539265	ENSG00000115594	IL1R1	6.45e-07	9.55e-06	cg05539265_ENSG00000115594
hypermethylated in BL1 vs LAR	cg19604703	ENSG00000169744	LDB2	6.45e-07	9.55e-06	cg19604703_ENSG00000169744
hypermethylated in BL1 vs LAR	cg21193484	ENSG00000232774	FLJ22447	6.93e-07	1.02e-05	cg21193484_ENSG00000232774
hypermethylated in BL1 vs LAR	cg15907060	ENSG00000228566	AC022387.1	6.94e-07	1.02e-05	cg15907060_ENSG00000228566
hypermethylated in BL1 vs LAR	cg26571814	ENSG00000139155	SLCO1C1	7.43e-07	1.08e-05	cg26571814_ENSG00000139155
hypermethylated in BL1 vs LAR	cg15985157	ENSG00000197594	ENPP1	7.98e-07	1.15e-05	cg15985157_ENSG00000197594
hypermethylated in BL1 vs LAR	cg20900312	ENSG00000100583	SAMD15	7.98e-07	1.15e-05	cg20900312_ENSG00000100583
hypermethylated in BL1 vs LAR	cg05322916	ENSG00000255587	RAB44	8.48e-07	1.18e-05	cg05322916_ENSG00000255587
hypermethylated in BL1 vs LAR	cg14163444	ENSG00000214313	AZGP1P1	8.55e-07	1.18e-05	cg14163444_ENSG00000214313
hypermethylated in BL1 vs LAR	cg00697286	ENSG00000154262	ABCA6	8.56e-07	1.18e-05	cg00697286_ENSG00000154262
hypermethylated in BL1 vs LAR	cg08230177	ENSG00000164331	ANKRA2	8.56e-07	1.18e-05	cg08230177_ENSG00000164331
hypermethylated in BL1 vs LAR	cg08446038	ENSG00000213949	ITGA1	8.56e-07	1.18e-05	cg08446038_ENSG00000213949
hypermethylated in BL1 vs LAR	cg09232514	ENSG00000154262	ABCA6	8.56e-07	1.18e-05	cg09232514_ENSG00000154262
hypermethylated in BL1 vs LAR	cg09243811	ENSG00000154262	ABCA6	8.56e-07	1.18e-05	cg09243811_ENSG00000154262
hypermethylated in BL1 vs LAR	cg24178676	ENSG00000113719	ERGIC1	8.56e-07	1.18e-05	cg24178676_ENSG00000113719
hypermethylated in BL1 vs LAR	cg27585641	ENSG00000164331	ANKRA2	8.56e-07	1.18e-05	cg27585641_ENSG00000164331
hypermethylated in BL1 vs LAR	cg05091585	ENSG00000276527	AL356515.1	9.08e-07	1.24e-05	cg05091585_ENSG00000276527
hypermethylated in BL1 vs LAR	cg01977413	ENSG00000154310	TNIK	9.18e-07	1.24e-05	cg01977413_ENSG00000154310
hypermethylated in BL1 vs LAR	cg05322837	ENSG00000133195	SLC39A11	9.18e-07	1.24e-05	cg05322837_ENSG00000133195
hypermethylated in BL1 vs LAR	cg23876832	ENSG00000124942	AHNAK	9.18e-07	1.24e-05	cg23876832_ENSG00000124942
hypermethylated in BL1 vs LAR	cg27268352	ENSG00000165757	JCAD	9.18e-07	1.24e-05	cg27268352_ENSG00000165757
hypermethylated in BL1 vs LAR	cg12654519	ENSG00000151617	EDNRA	9.85e-07	1.31e-05	cg12654519_ENSG00000151617
hypermethylated in BL1 vs LAR	cg15819128	ENSG00000124831	LRRFIP1	9.85e-07	1.31e-05	cg15819128_ENSG00000124831
hypermethylated in BL1 vs LAR	cg21200539	ENSG00000151617	EDNRA	9.85e-07	1.31e-05	cg21200539_ENSG00000151617
hypermethylated in BL1 vs LAR	cg12999267	ENSG00000246985	SOCS2-AS1	1.06e-06	1.4e-05	cg12999267_ENSG00000246985
hypermethylated in BL1 vs LAR	cg12439977	ENSG00000253768	AC008663.1	1.07e-06	1.41e-05	cg12439977_ENSG00000253768
hypermethylated in BL1 vs LAR	cg05484949	ENSG00000213424	KRT222	1.12e-06	1.46e-05	cg05484949_ENSG00000213424
hypermethylated in BL1 vs LAR	cg05342835	ENSG00000162520	SYNC	1.13e-06	1.46e-05	cg05342835_ENSG00000162520
hypermethylated in BL1 vs LAR	cg11182257	ENSG00000165868	HSPA12A	1.13e-06	1.46e-05	cg11182257_ENSG00000165868
hypermethylated in BL1 vs LAR	cg13225830	ENSG00000049239	H6PD	1.13e-06	1.46e-05	cg13225830_ENSG00000049239
hypermethylated in BL1 vs LAR	cg22730655	ENSG00000049239	H6PD	1.13e-06	1.46e-05	cg22730655_ENSG00000049239
hypermethylated in BL1 vs LAR	cg12992827	ENSG00000241280	AC106712.1	1.15e-06	1.48e-05	cg12992827_ENSG00000241280
hypermethylated in BL1 vs LAR	cg13480937	ENSG00000116183	PAPPA2	1.21e-06	1.55e-05	cg13480937_ENSG00000116183
hypermethylated in BL1 vs LAR	cg08365738	ENSG00000091986	CCDC80	1.3e-06	1.6e-05	cg08365738_ENSG00000091986
hypermethylated in BL1 vs LAR	cg13537646	ENSG00000091986	CCDC80	1.3e-06	1.6e-05	cg13537646_ENSG00000091986
hypermethylated in BL1 vs LAR	cg14248715	ENSG00000053770	AP5M1	1.3e-06	1.6e-05	cg14248715_ENSG00000053770
hypermethylated in BL1 vs LAR	cg14954688	ENSG00000091986	CCDC80	1.3e-06	1.6e-05	cg14954688_ENSG00000091986
hypermethylated in BL1 vs LAR	cg16707954	ENSG00000053770	AP5M1	1.3e-06	1.6e-05	cg16707954_ENSG00000053770
hypermethylated in BL1 vs LAR	cg18479593	ENSG00000053770	AP5M1	1.3e-06	1.6e-05	cg18479593_ENSG00000053770
hypermethylated in BL1 vs LAR	cg23428143	ENSG00000053770	AP5M1	1.3e-06	1.6e-05	cg23428143_ENSG00000053770
hypermethylated in BL1 vs LAR	cg24431372	ENSG00000091986	CCDC80	1.3e-06	1.6e-05	cg24431372_ENSG00000091986
hypermethylated in BL1 vs LAR	cg24868292	ENSG00000117151	CTBS	1.3e-06	1.6e-05	cg24868292_ENSG00000117151
hypermethylated in BL1 vs LAR	cg00017842	ENSG00000171227	TMEM37	1.39e-06	1.64e-05	cg00017842_ENSG00000171227
hypermethylated in BL1 vs LAR	cg00428457	ENSG00000171227	TMEM37	1.39e-06	1.64e-05	cg00428457_ENSG00000171227
hypermethylated in BL1 vs LAR	cg01267797	ENSG00000164300	SERINC5	1.39e-06	1.64e-05	cg01267797_ENSG00000164300
hypermethylated in BL1 vs LAR	cg16585651	ENSG00000171227	TMEM37	1.39e-06	1.64e-05	cg16585651_ENSG00000171227
hypermethylated in BL1 vs LAR	cg18669186	ENSG00000171227	TMEM37	1.39e-06	1.64e-05	cg18669186_ENSG00000171227
hypermethylated in BL1 vs LAR	cg19223521	ENSG00000171227	TMEM37	1.39e-06	1.64e-05	cg19223521_ENSG00000171227
hypermethylated in BL1 vs LAR	cg20583872	ENSG00000171227	TMEM37	1.39e-06	1.64e-05	cg20583872_ENSG00000171227
hypermethylated in BL1 vs LAR	cg20593831	ENSG00000171227	TMEM37	1.39e-06	1.64e-05	cg20593831_ENSG00000171227
hypermethylated in BL1 vs LAR	cg20932768	ENSG00000171227	TMEM37	1.39e-06	1.64e-05	cg20932768_ENSG00000171227
hypermethylated in BL1 vs LAR	cg25618271	ENSG00000171227	TMEM37	1.39e-06	1.64e-05	cg25618271_ENSG00000171227
hypermethylated in BL1 vs LAR	cg27664844	ENSG00000171227	TMEM37	1.39e-06	1.64e-05	cg27664844_ENSG00000171227
hypermethylated in BL1 vs LAR	cg00245454	ENSG00000250488	LINC02233	1.43e-06	1.68e-05	cg00245454_ENSG00000250488
hypermethylated in BL1 vs LAR	cg12144446	ENSG00000250488	LINC02233	1.43e-06	1.68e-05	cg12144446_ENSG00000250488
hypermethylated in BL1 vs LAR	cg08595592	ENSG00000106537	TSPAN13	1.49e-06	1.73e-05	cg08595592_ENSG00000106537
hypermethylated in BL1 vs LAR	cg20522398	ENSG00000106537	TSPAN13	1.49e-06	1.73e-05	cg20522398_ENSG00000106537
hypermethylated in BL1 vs LAR	cg00253658	ENSG00000259725	AC106738.2	1.54e-06	1.77e-05	cg00253658_ENSG00000259725
hypermethylated in BL1 vs LAR	cg02981942	ENSG00000259725	AC106738.2	1.54e-06	1.77e-05	cg02981942_ENSG00000259725
hypermethylated in BL1 vs LAR	cg00743629	ENSG00000234787	LINC00458	1.54e-06	1.77e-05	cg00743629_ENSG00000234787
hypermethylated in BL1 vs LAR	cg02229757	ENSG00000091262	ABCC6	1.6e-06	1.83e-05	cg02229757_ENSG00000091262
hypermethylated in BL1 vs LAR	cg01714284	ENSG00000249173	LINC01093	1.63e-06	1.86e-05	cg01714284_ENSG00000249173
hypermethylated in BL1 vs LAR	cg12654519	ENSG00000071205	ARHGAP10	1.71e-06	1.93e-05	cg12654519_ENSG00000071205
hypermethylated in BL1 vs LAR	cg19274341	ENSG00000142599	RERE	1.71e-06	1.93e-05	cg19274341_ENSG00000142599
hypermethylated in BL1 vs LAR	cg00593298	ENSG00000199407	RNA5SP301	1.75e-06	1.96e-05	cg00593298_ENSG00000199407
hypermethylated in BL1 vs LAR	cg03355808	ENSG00000199407	RNA5SP301	1.75e-06	1.96e-05	cg03355808_ENSG00000199407
hypermethylated in BL1 vs LAR	cg11182257	ENSG00000225936	AL731557.1	1.82e-06	1.99e-05	cg11182257_ENSG00000225936
hypermethylated in BL1 vs LAR	cg00967711	ENSG00000168386	FILIP1L	1.84e-06	1.99e-05	cg00967711_ENSG00000168386
hypermethylated in BL1 vs LAR	cg04128967	ENSG00000175985	PLEKHD1	1.84e-06	1.99e-05	cg04128967_ENSG00000175985
hypermethylated in BL1 vs LAR	cg06881965	ENSG00000175985	PLEKHD1	1.84e-06	1.99e-05	cg06881965_ENSG00000175985
hypermethylated in BL1 vs LAR	cg08350549	ENSG00000168386	FILIP1L	1.84e-06	1.99e-05	cg08350549_ENSG00000168386
hypermethylated in BL1 vs LAR	cg12960696	ENSG00000169252	ADRB2	1.84e-06	1.99e-05	cg12960696_ENSG00000169252
hypermethylated in BL1 vs LAR	cg19889634	ENSG00000175985	PLEKHD1	1.84e-06	1.99e-05	cg19889634_ENSG00000175985
hypermethylated in BL1 vs LAR	cg24757159	ENSG00000168386	FILIP1L	1.84e-06	1.99e-05	cg24757159_ENSG00000168386
hypermethylated in BL1 vs LAR	cg08187736	ENSG00000181195	PENK	1.91e-06	2.06e-05	cg08187736_ENSG00000181195
hypermethylated in BL1 vs LAR	cg06941037	ENSG00000182771	GRID1	1.96e-06	2.1e-05	cg06941037_ENSG00000182771
hypermethylated in BL1 vs LAR	cg11876013	ENSG00000180044	C3orf80	1.96e-06	2.1e-05	cg11876013_ENSG00000180044
hypermethylated in BL1 vs LAR	cg18928221	ENSG00000164692	COL1A2	1.96e-06	2.1e-05	cg18928221_ENSG00000164692
hypermethylated in BL1 vs LAR	cg05276155	ENSG00000258675	LINC02308	2.21e-06	2.35e-05	cg05276155_ENSG00000258675
hypermethylated in BL1 vs LAR	cg16379999	ENSG00000258675	LINC02308	2.21e-06	2.35e-05	cg16379999_ENSG00000258675
hypermethylated in BL1 vs LAR	cg07363676	ENSG00000198203	SULT1C2	2.25e-06	2.37e-05	cg07363676_ENSG00000198203
hypermethylated in BL1 vs LAR	cg14069703	ENSG00000198203	SULT1C2	2.25e-06	2.37e-05	cg14069703_ENSG00000198203
hypermethylated in BL1 vs LAR	cg19253379	ENSG00000162407	PLPP3	2.25e-06	2.37e-05	cg19253379_ENSG00000162407
hypermethylated in BL1 vs LAR	cg00943851	ENSG00000234817	AL136309.2	2.37e-06	2.48e-05	cg00943851_ENSG00000234817
hypermethylated in BL1 vs LAR	cg12916580	ENSG00000234817	AL136309.2	2.37e-06	2.48e-05	cg12916580_ENSG00000234817
hypermethylated in BL1 vs LAR	cg10105681	ENSG00000177133	LINC00982	2.39e-06	2.48e-05	cg10105681_ENSG00000177133
hypermethylated in BL1 vs LAR	cg26211041	ENSG00000237667	LINC01115	2.48e-06	2.57e-05	cg26211041_ENSG00000237667
hypermethylated in BL1 vs LAR	cg15536663	ENSG00000278921	EPB41L4A-DT	2.58e-06	2.66e-05	cg15536663_ENSG00000278921
hypermethylated in BL1 vs LAR	cg00245454	ENSG00000171503	ETFDH	2.75e-06	2.81e-05	cg00245454_ENSG00000171503
hypermethylated in BL1 vs LAR	cg15687000	ENSG00000143341	HMCN1	2.75e-06	2.81e-05	cg15687000_ENSG00000143341
hypermethylated in BL1 vs LAR	cg20463298	ENSG00000143341	HMCN1	2.75e-06	2.81e-05	cg20463298_ENSG00000143341
hypermethylated in BL1 vs LAR	cg22446206	ENSG00000143341	HMCN1	2.75e-06	2.81e-05	cg22446206_ENSG00000143341
hypermethylated in BL1 vs LAR	cg18577239	ENSG00000257550	AC023509.2	2.81e-06	2.85e-05	cg18577239_ENSG00000257550
hypermethylated in BL1 vs LAR	cg20242778	ENSG00000117791	2020-03-02	2.95e-06	2.97e-05	cg20242778_ENSG00000117791
hypermethylated in BL1 vs LAR	cg21193484	ENSG00000247287	AL359220.1	2.95e-06	2.97e-05	cg21193484_ENSG00000247287
hypermethylated in BL1 vs LAR	cg05276155	ENSG00000071537	SEL1L	3.15e-06	3.14e-05	cg05276155_ENSG00000071537
hypermethylated in BL1 vs LAR	cg13575139	ENSG00000168306	ACOX2	3.15e-06	3.14e-05	cg13575139_ENSG00000168306
hypermethylated in BL1 vs LAR	cg16379999	ENSG00000071537	SEL1L	3.15e-06	3.14e-05	cg16379999_ENSG00000071537
hypermethylated in BL1 vs LAR	cg05785932	ENSG00000225652	KCNMA1-AS3	3.19e-06	3.18e-05	cg05785932_ENSG00000225652
hypermethylated in BL1 vs LAR	cg00829961	ENSG00000221818	EBF2	3.37e-06	3.25e-05	cg00829961_ENSG00000221818
hypermethylated in BL1 vs LAR	cg01266390	ENSG00000182022	CHST15	3.37e-06	3.25e-05	cg01266390_ENSG00000182022
hypermethylated in BL1 vs LAR	cg01714284	ENSG00000151726	ACSL1	3.37e-06	3.25e-05	cg01714284_ENSG00000151726
hypermethylated in BL1 vs LAR	cg02477603	ENSG00000182022	CHST15	3.37e-06	3.25e-05	cg02477603_ENSG00000182022
hypermethylated in BL1 vs LAR	cg03477112	ENSG00000182022	CHST15	3.37e-06	3.25e-05	cg03477112_ENSG00000182022
hypermethylated in BL1 vs LAR	cg07951083	ENSG00000182022	CHST15	3.37e-06	3.25e-05	cg07951083_ENSG00000182022
hypermethylated in BL1 vs LAR	cg14321742	ENSG00000182022	CHST15	3.37e-06	3.25e-05	cg14321742_ENSG00000182022
hypermethylated in BL1 vs LAR	cg18979589	ENSG00000182022	CHST15	3.37e-06	3.25e-05	cg18979589_ENSG00000182022
hypermethylated in BL1 vs LAR	cg21904719	ENSG00000221818	EBF2	3.37e-06	3.25e-05	cg21904719_ENSG00000221818
hypermethylated in BL1 vs LAR	cg01567173	ENSG00000180875	GREM2	3.6e-06	3.44e-05	cg01567173_ENSG00000180875
hypermethylated in BL1 vs LAR	cg14970991	ENSG00000145675	PIK3R1	3.6e-06	3.44e-05	cg14970991_ENSG00000145675
hypermethylated in BL1 vs LAR	cg20810345	ENSG00000180875	GREM2	3.6e-06	3.44e-05	cg20810345_ENSG00000180875
hypermethylated in BL1 vs LAR	cg18482892	ENSG00000242317	AC121764.1	4.02e-06	3.82e-05	cg18482892_ENSG00000242317
hypermethylated in BL1 vs LAR	cg24586685	ENSG00000242317	AC121764.1	4.02e-06	3.82e-05	cg24586685_ENSG00000242317
hypermethylated in BL1 vs LAR	cg25418001	ENSG00000075223	SEMA3C	4.11e-06	3.89e-05	cg25418001_ENSG00000075223
hypermethylated in BL1 vs LAR	cg04272613	ENSG00000050130	JKAMP	4.38e-06	4.11e-05	cg04272613_ENSG00000050130
hypermethylated in BL1 vs LAR	cg06520134	ENSG00000197496	SLC2A10	4.38e-06	4.11e-05	cg06520134_ENSG00000197496
hypermethylated in BL1 vs LAR	cg15006828	ENSG00000197496	SLC2A10	4.38e-06	4.11e-05	cg15006828_ENSG00000197496
hypermethylated in BL1 vs LAR	cg18179039	ENSG00000249661	TNRC18P1	4.67e-06	4.35e-05	cg18179039_ENSG00000249661
hypermethylated in BL1 vs LAR	cg19007141	ENSG00000249661	TNRC18P1	4.67e-06	4.35e-05	cg19007141_ENSG00000249661
hypermethylated in BL1 vs LAR	cg21193484	ENSG00000258926	AL355916.1	4.75e-06	4.41e-05	cg21193484_ENSG00000258926
hypermethylated in BL1 vs LAR	cg14326671	ENSG00000254366	AC062004.1	4.89e-06	4.52e-05	cg14326671_ENSG00000254366
hypermethylated in BL1 vs LAR	cg19437183	ENSG00000254366	AC062004.1	4.89e-06	4.52e-05	cg19437183_ENSG00000254366
hypermethylated in BL1 vs LAR	cg00085493	ENSG00000203709	MIR29B2CHG	5e-06	4.52e-05	cg00085493_ENSG00000203709
hypermethylated in BL1 vs LAR	cg05956608	ENSG00000203709	MIR29B2CHG	5e-06	4.52e-05	cg05956608_ENSG00000203709
hypermethylated in BL1 vs LAR	cg10955669	ENSG00000150594	ADRA2A	5e-06	4.52e-05	cg10955669_ENSG00000150594
hypermethylated in BL1 vs LAR	cg13857933	ENSG00000203709	MIR29B2CHG	5e-06	4.52e-05	cg13857933_ENSG00000203709
hypermethylated in BL1 vs LAR	cg15646741	ENSG00000203709	MIR29B2CHG	5e-06	4.52e-05	cg15646741_ENSG00000203709
hypermethylated in BL1 vs LAR	cg16124975	ENSG00000169710	FASN	5e-06	4.52e-05	cg16124975_ENSG00000169710
hypermethylated in BL1 vs LAR	cg24315421	ENSG00000203709	MIR29B2CHG	5e-06	4.52e-05	cg24315421_ENSG00000203709
hypermethylated in BL1 vs LAR	cg05160751	ENSG00000179163	FUCA1	5.34e-06	4.7e-05	cg05160751_ENSG00000179163
hypermethylated in BL1 vs LAR	cg06941037	ENSG00000173269	MMRN2	5.34e-06	4.7e-05	cg06941037_ENSG00000173269
hypermethylated in BL1 vs LAR	cg11182257	ENSG00000277879	AL391988.1	5.34e-06	4.7e-05	cg11182257_ENSG00000277879
hypermethylated in BL1 vs LAR	cg17185060	ENSG00000172061	LRRC15	5.34e-06	4.7e-05	cg17185060_ENSG00000172061
hypermethylated in BL1 vs LAR	cg03772350	ENSG00000139874	SSTR1	5.41e-06	4.7e-05	cg03772350_ENSG00000139874
hypermethylated in BL1 vs LAR	cg04215800	ENSG00000139874	SSTR1	5.41e-06	4.7e-05	cg04215800_ENSG00000139874
hypermethylated in BL1 vs LAR	cg04932551	ENSG00000139874	SSTR1	5.41e-06	4.7e-05	cg04932551_ENSG00000139874
hypermethylated in BL1 vs LAR	cg10988041	ENSG00000139874	SSTR1	5.41e-06	4.7e-05	cg10988041_ENSG00000139874
hypermethylated in BL1 vs LAR	cg12049236	ENSG00000139874	SSTR1	5.41e-06	4.7e-05	cg12049236_ENSG00000139874
hypermethylated in BL1 vs LAR	cg19578835	ENSG00000139874	SSTR1	5.41e-06	4.7e-05	cg19578835_ENSG00000139874
hypermethylated in BL1 vs LAR	cg19645221	ENSG00000139874	SSTR1	5.41e-06	4.7e-05	cg19645221_ENSG00000139874
hypermethylated in BL1 vs LAR	cg21731375	ENSG00000139874	SSTR1	5.41e-06	4.7e-05	cg21731375_ENSG00000139874
hypermethylated in BL1 vs LAR	cg26435698	ENSG00000139874	SSTR1	5.41e-06	4.7e-05	cg26435698_ENSG00000139874
hypermethylated in BL1 vs LAR	cg20268352	ENSG00000243478	AOX2P	5.51e-06	4.77e-05	cg20268352_ENSG00000243478
hypermethylated in BL1 vs LAR	cg00169725	ENSG00000113763	UNC5A	5.7e-06	4.81e-05	cg00169725_ENSG00000113763
hypermethylated in BL1 vs LAR	cg01266390	ENSG00000196177	ACADSB	5.7e-06	4.81e-05	cg01266390_ENSG00000196177
hypermethylated in BL1 vs LAR	cg02477603	ENSG00000196177	ACADSB	5.7e-06	4.81e-05	cg02477603_ENSG00000196177
hypermethylated in BL1 vs LAR	cg03477112	ENSG00000196177	ACADSB	5.7e-06	4.81e-05	cg03477112_ENSG00000196177
hypermethylated in BL1 vs LAR	cg07951083	ENSG00000196177	ACADSB	5.7e-06	4.81e-05	cg07951083_ENSG00000196177
hypermethylated in BL1 vs LAR	cg14321742	ENSG00000196177	ACADSB	5.7e-06	4.81e-05	cg14321742_ENSG00000196177
hypermethylated in BL1 vs LAR	cg18979589	ENSG00000196177	ACADSB	5.7e-06	4.81e-05	cg18979589_ENSG00000196177
hypermethylated in BL1 vs LAR	cg22186831	ENSG00000113763	UNC5A	5.7e-06	4.81e-05	cg22186831_ENSG00000113763
hypermethylated in BL1 vs LAR	cg04112100	ENSG00000229781	AC013444.1	5.7e-06	4.81e-05	cg04112100_ENSG00000229781
hypermethylated in BL1 vs LAR	cg00253658	ENSG00000259759	AC007907.1	6.01e-06	5.04e-05	cg00253658_ENSG00000259759
hypermethylated in BL1 vs LAR	cg02981942	ENSG00000259759	AC007907.1	6.01e-06	5.04e-05	cg02981942_ENSG00000259759
hypermethylated in BL1 vs LAR	cg09732036	ENSG00000125869	LAMP5	6.08e-06	5.07e-05	cg09732036_ENSG00000125869
hypermethylated in BL1 vs LAR	cg10665071	ENSG00000155093	PTPRN2	6.08e-06	5.07e-05	cg10665071_ENSG00000155093
hypermethylated in BL1 vs LAR	cg07363676	ENSG00000196228	SULT1C3	6.29e-06	5.22e-05	cg07363676_ENSG00000196228
hypermethylated in BL1 vs LAR	cg14069703	ENSG00000196228	SULT1C3	6.29e-06	5.22e-05	cg14069703_ENSG00000196228
hypermethylated in BL1 vs LAR	cg01065806	ENSG00000249306	LINC01411	6.38e-06	5.26e-05	cg01065806_ENSG00000249306
hypermethylated in BL1 vs LAR	cg11599680	ENSG00000249306	LINC01411	6.38e-06	5.26e-05	cg11599680_ENSG00000249306
hypermethylated in BL1 vs LAR	cg05716671	ENSG00000144891	AGTR1	6.48e-06	5.26e-05	cg05716671_ENSG00000144891
hypermethylated in BL1 vs LAR	cg12732998	ENSG00000144891	AGTR1	6.48e-06	5.26e-05	cg12732998_ENSG00000144891
hypermethylated in BL1 vs LAR	cg16215422	ENSG00000144891	AGTR1	6.48e-06	5.26e-05	cg16215422_ENSG00000144891
hypermethylated in BL1 vs LAR	cg21776417	ENSG00000144891	AGTR1	6.48e-06	5.26e-05	cg21776417_ENSG00000144891
hypermethylated in BL1 vs LAR	cg23147574	ENSG00000144891	AGTR1	6.48e-06	5.26e-05	cg23147574_ENSG00000144891
hypermethylated in BL1 vs LAR	cg26123605	ENSG00000144891	AGTR1	6.48e-06	5.26e-05	cg26123605_ENSG00000144891
hypermethylated in BL1 vs LAR	cg09883394	ENSG00000148513	ANKRD30A	6.65e-06	5.38e-05	cg09883394_ENSG00000148513
hypermethylated in BL1 vs LAR	cg02919564	ENSG00000069122	ADGRF5	6.92e-06	5.55e-05	cg02919564_ENSG00000069122
hypermethylated in BL1 vs LAR	cg18470839	ENSG00000255399	TBX5-AS1	6.92e-06	5.55e-05	cg18470839_ENSG00000255399
hypermethylated in BL1 vs LAR	cg25636466	ENSG00000069122	ADGRF5	6.92e-06	5.55e-05	cg25636466_ENSG00000069122
hypermethylated in BL1 vs LAR	cg25227803	ENSG00000075891	PAX2	7.24e-06	5.8e-05	cg25227803_ENSG00000075891
hypermethylated in BL1 vs LAR	cg20900312	ENSG00000259164	AC007375.1	7.36e-06	5.84e-05	cg20900312_ENSG00000259164
hypermethylated in BL1 vs LAR	cg11219411	ENSG00000160808	MYL3	7.37e-06	5.84e-05	cg11219411_ENSG00000160808
hypermethylated in BL1 vs LAR	cg07474842	ENSG00000197442	MAP3K5	7.37e-06	5.84e-05	cg07474842_ENSG00000197442
hypermethylated in BL1 vs LAR	cg21778987	ENSG00000197442	MAP3K5	7.37e-06	5.84e-05	cg21778987_ENSG00000197442
hypermethylated in BL1 vs LAR	cg01808968	ENSG00000162383	SLC1A7	7.86e-06	6.09e-05	cg01808968_ENSG00000162383
hypermethylated in BL1 vs LAR	cg00943851	ENSG00000198721	ECI2	7.86e-06	6.09e-05	cg00943851_ENSG00000198721
hypermethylated in BL1 vs LAR	cg06500337	ENSG00000272841	AL139393.2	7.86e-06	6.09e-05	cg06500337_ENSG00000272841
hypermethylated in BL1 vs LAR	cg12916580	ENSG00000198721	ECI2	7.86e-06	6.09e-05	cg12916580_ENSG00000198721
hypermethylated in BL1 vs LAR	cg17228698	ENSG00000106003	LFNG	7.86e-06	6.09e-05	cg17228698_ENSG00000106003
hypermethylated in BL1 vs LAR	cg20364574	ENSG00000261039	LINC02544	7.86e-06	6.09e-05	cg20364574_ENSG00000261039
hypermethylated in BL1 vs LAR	cg22393436	ENSG00000143196	DPT	7.86e-06	6.09e-05	cg22393436_ENSG00000143196
hypermethylated in BL1 vs LAR	cg24212267	ENSG00000157680	DGKI	7.86e-06	6.09e-05	cg24212267_ENSG00000157680
hypermethylated in BL1 vs LAR	cg12999267	ENSG00000120833	SOCS2	8.38e-06	6.45e-05	cg12999267_ENSG00000120833
hypermethylated in BL1 vs LAR	cg16172329	ENSG00000078098	FAP	8.38e-06	6.45e-05	cg16172329_ENSG00000078098
hypermethylated in BL1 vs LAR	cg21232671	ENSG00000198807	PAX9	8.38e-06	6.45e-05	cg21232671_ENSG00000198807
hypermethylated in BL1 vs LAR	cg18470839	ENSG00000089225	TBX5	8.93e-06	6.85e-05	cg18470839_ENSG00000089225
hypermethylated in BL1 vs LAR	cg00428457	ENSG00000080293	SCTR	9.18e-06	7e-05	cg00428457_ENSG00000080293
hypermethylated in BL1 vs LAR	cg18669186	ENSG00000080293	SCTR	9.18e-06	7e-05	cg18669186_ENSG00000080293
hypermethylated in BL1 vs LAR	cg05626226	ENSG00000250522	AC004066.2	1.01e-05	7.68e-05	cg05626226_ENSG00000250522
hypermethylated in BL1 vs LAR	cg19061112	ENSG00000074590	NUAK1	1.01e-05	7.7e-05	cg19061112_ENSG00000074590
hypermethylated in BL1 vs LAR	cg01714284	ENSG00000279460	AC112243.1	1.07e-05	8.06e-05	cg01714284_ENSG00000279460
hypermethylated in BL1 vs LAR	cg04876582	ENSG00000148848	ADAM12	1.08e-05	8.06e-05	cg04876582_ENSG00000148848
hypermethylated in BL1 vs LAR	cg05160751	ENSG00000142661	MYOM3	1.08e-05	8.06e-05	cg05160751_ENSG00000142661
hypermethylated in BL1 vs LAR	cg06615816	ENSG00000114166	KAT2B	1.08e-05	8.06e-05	cg06615816_ENSG00000114166
hypermethylated in BL1 vs LAR	cg10084554	ENSG00000148848	ADAM12	1.08e-05	8.06e-05	cg10084554_ENSG00000148848
hypermethylated in BL1 vs LAR	cg18813778	ENSG00000114166	KAT2B	1.08e-05	8.06e-05	cg18813778_ENSG00000114166
hypermethylated in BL1 vs LAR	cg24200753	ENSG00000114166	KAT2B	1.08e-05	8.06e-05	cg24200753_ENSG00000114166
hypermethylated in BL1 vs LAR	cg01267797	ENSG00000249825	CTD-2201I18.1	1.15e-05	8.56e-05	cg01267797_ENSG00000249825
hypermethylated in BL1 vs LAR	cg12144446	ENSG00000249425	LINC02477	1.2e-05	8.87e-05	cg12144446_ENSG00000249425
hypermethylated in BL1 vs LAR	cg02919564	ENSG00000153294	ADGRF4	1.2e-05	8.9e-05	cg02919564_ENSG00000153294
hypermethylated in BL1 vs LAR	cg00085493	ENSG00000174059	CD34	1.23e-05	8.93e-05	cg00085493_ENSG00000174059
hypermethylated in BL1 vs LAR	cg05956608	ENSG00000174059	CD34	1.23e-05	8.93e-05	cg05956608_ENSG00000174059
hypermethylated in BL1 vs LAR	cg13857933	ENSG00000174059	CD34	1.23e-05	8.93e-05	cg13857933_ENSG00000174059
hypermethylated in BL1 vs LAR	cg15646741	ENSG00000174059	CD34	1.23e-05	8.93e-05	cg15646741_ENSG00000174059
hypermethylated in BL1 vs LAR	cg20242778	ENSG00000162817	C1orf115	1.23e-05	8.93e-05	cg20242778_ENSG00000162817
hypermethylated in BL1 vs LAR	cg24315421	ENSG00000174059	CD34	1.23e-05	8.93e-05	cg24315421_ENSG00000174059
hypermethylated in BL1 vs LAR	cg21193484	ENSG00000182107	TMEM30B	1.3e-05	9.48e-05	cg21193484_ENSG00000182107
hypermethylated in BL1 vs LAR	cg00781208	ENSG00000196935	SRGAP1	1.39e-05	9.97e-05	cg00781208_ENSG00000196935
hypermethylated in BL1 vs LAR	cg01668352	ENSG00000196935	SRGAP1	1.39e-05	9.97e-05	cg01668352_ENSG00000196935
hypermethylated in BL1 vs LAR	cg11445634	ENSG00000129003	VPS13C	1.39e-05	9.97e-05	cg11445634_ENSG00000129003
hypermethylated in BL1 vs LAR	cg13421612	ENSG00000164056	SPRY1	1.39e-05	9.97e-05	cg13421612_ENSG00000164056
hypermethylated in BL1 vs LAR	cg17408185	ENSG00000077943	ITGA8	1.39e-05	9.97e-05	cg17408185_ENSG00000077943
hypermethylated in BL1 vs LAR	cg27312979	ENSG00000173124	ACSM6	1.45e-05	0.000104	cg27312979_ENSG00000173124
hypermethylated in BL1 vs LAR	cg02003183	ENSG00000198752	CDC42BPB	1.48e-05	0.000105	cg02003183_ENSG00000198752
hypermethylated in BL1 vs LAR	cg04526087	ENSG00000151388	ADAMTS12	1.48e-05	0.000105	cg04526087_ENSG00000151388
hypermethylated in BL1 vs LAR	cg00524220	ENSG00000141905	NFIC	1.57e-05	0.000111	cg00524220_ENSG00000141905
hypermethylated in BL1 vs LAR	cg05626226	ENSG00000168743	NPNT	1.57e-05	0.000111	cg05626226_ENSG00000168743
hypermethylated in BL1 vs LAR	cg08917299	ENSG00000135932	CAB39	1.57e-05	0.000111	cg08917299_ENSG00000135932
hypermethylated in BL1 vs LAR	cg19610750	ENSG00000135932	CAB39	1.57e-05	0.000111	cg19610750_ENSG00000135932
hypermethylated in BL1 vs LAR	cg05760765	ENSG00000081760	AACS	1.67e-05	0.000117	cg05760765_ENSG00000081760
hypermethylated in BL1 vs LAR	cg13170031	ENSG00000066455	GOLGA5	1.67e-05	0.000117	cg13170031_ENSG00000066455
hypermethylated in BL1 vs LAR	cg16258657	ENSG00000144642	RBMS3	1.67e-05	0.000117	cg16258657_ENSG00000144642
hypermethylated in BL1 vs LAR	cg21265540	ENSG00000081760	AACS	1.67e-05	0.000117	cg21265540_ENSG00000081760
hypermethylated in BL1 vs LAR	cg24383418	ENSG00000144642	RBMS3	1.67e-05	0.000117	cg24383418_ENSG00000144642
hypermethylated in BL1 vs LAR	cg00943851	ENSG00000185689	C6orf201	1.71e-05	0.000119	cg00943851_ENSG00000185689
hypermethylated in BL1 vs LAR	cg12916580	ENSG00000185689	C6orf201	1.71e-05	0.000119	cg12916580_ENSG00000185689
hypermethylated in BL1 vs LAR	cg05091585	ENSG00000102804	TSC22D1	1.78e-05	0.000123	cg05091585_ENSG00000102804
hypermethylated in BL1 vs LAR	cg11825059	ENSG00000006468	ETV1	1.78e-05	0.000123	cg11825059_ENSG00000006468
hypermethylated in BL1 vs LAR	cg16258657	ENSG00000163513	TGFBR2	1.78e-05	0.000123	cg16258657_ENSG00000163513
hypermethylated in BL1 vs LAR	cg10105681	ENSG00000226286	AL008733.1	1.89e-05	0.000129	cg10105681_ENSG00000226286
hypermethylated in BL1 vs LAR	cg04236915	ENSG00000117298	ECE1	1.89e-05	0.000129	cg04236915_ENSG00000117298
hypermethylated in BL1 vs LAR	cg08230177	ENSG00000157107	FCHO2	1.89e-05	0.000129	cg08230177_ENSG00000157107
hypermethylated in BL1 vs LAR	cg08462367	ENSG00000253161	LINC01605	1.89e-05	0.000129	cg08462367_ENSG00000253161
hypermethylated in BL1 vs LAR	cg09262171	ENSG00000185739	SRL	1.89e-05	0.000129	cg09262171_ENSG00000185739
hypermethylated in BL1 vs LAR	cg15408889	ENSG00000172869	DMXL1	2.01e-05	0.000136	cg15408889_ENSG00000172869
hypermethylated in BL1 vs LAR	cg15621656	ENSG00000172869	DMXL1	2.01e-05	0.000136	cg15621656_ENSG00000172869
hypermethylated in BL1 vs LAR	cg25227803	ENSG00000099194	SCD	2.01e-05	0.000136	cg25227803_ENSG00000099194
hypermethylated in BL1 vs LAR	cg17228698	ENSG00000275572	GRIFIN	2.02e-05	0.000136	cg17228698_ENSG00000275572
hypermethylated in BL1 vs LAR	cg01565291	ENSG00000230184	SMYD3-IT1	2.09e-05	0.00014	cg01565291_ENSG00000230184
hypermethylated in BL1 vs LAR	cg09368188	ENSG00000230184	SMYD3-IT1	2.09e-05	0.00014	cg09368188_ENSG00000230184
hypermethylated in BL1 vs LAR	cg11812748	ENSG00000230184	SMYD3-IT1	2.09e-05	0.00014	cg11812748_ENSG00000230184
hypermethylated in BL1 vs LAR	cg25025181	ENSG00000230184	SMYD3-IT1	2.09e-05	0.00014	cg25025181_ENSG00000230184
hypermethylated in BL1 vs LAR	cg19889634	ENSG00000259033	AL356804.1	2.1e-05	0.00014	cg19889634_ENSG00000259033
hypermethylated in BL1 vs LAR	cg00575665	ENSG00000229771	AL035665.1	2.17e-05	0.000145	cg00575665_ENSG00000229771
hypermethylated in BL1 vs LAR	cg19007141	ENSG00000250698	AC131182.1	2.21e-05	0.000146	cg19007141_ENSG00000250698
hypermethylated in BL1 vs LAR	cg07231005	ENSG00000255151	GLYATL1B	2.26e-05	0.000146	cg07231005_ENSG00000255151
hypermethylated in BL1 vs LAR	cg18762465	ENSG00000255151	GLYATL1B	2.26e-05	0.000146	cg18762465_ENSG00000255151
hypermethylated in BL1 vs LAR	cg03772350	ENSG00000176435	CLEC14A	2.27e-05	0.000146	cg03772350_ENSG00000176435
hypermethylated in BL1 vs LAR	cg04215800	ENSG00000176435	CLEC14A	2.27e-05	0.000146	cg04215800_ENSG00000176435
hypermethylated in BL1 vs LAR	cg04932551	ENSG00000176435	CLEC14A	2.27e-05	0.000146	cg04932551_ENSG00000176435
hypermethylated in BL1 vs LAR	cg06635832	ENSG00000170624	SGCD	2.27e-05	0.000146	cg06635832_ENSG00000170624
hypermethylated in BL1 vs LAR	cg10988041	ENSG00000176435	CLEC14A	2.27e-05	0.000146	cg10988041_ENSG00000176435
hypermethylated in BL1 vs LAR	cg12049236	ENSG00000176435	CLEC14A	2.27e-05	0.000146	cg12049236_ENSG00000176435
hypermethylated in BL1 vs LAR	cg13225830	ENSG00000234546	LNCTAM34A	2.27e-05	0.000146	cg13225830_ENSG00000234546
hypermethylated in BL1 vs LAR	cg15907060	ENSG00000165476	REEP3	2.27e-05	0.000146	cg15907060_ENSG00000165476
hypermethylated in BL1 vs LAR	cg19578835	ENSG00000176435	CLEC14A	2.27e-05	0.000146	cg19578835_ENSG00000176435
hypermethylated in BL1 vs LAR	cg19645221	ENSG00000176435	CLEC14A	2.27e-05	0.000146	cg19645221_ENSG00000176435
hypermethylated in BL1 vs LAR	cg21731375	ENSG00000176435	CLEC14A	2.27e-05	0.000146	cg21731375_ENSG00000176435
hypermethylated in BL1 vs LAR	cg22730655	ENSG00000234546	LNCTAM34A	2.27e-05	0.000146	cg22730655_ENSG00000234546
hypermethylated in BL1 vs LAR	cg24036791	ENSG00000170242	USP47	2.27e-05	0.000146	cg24036791_ENSG00000170242
hypermethylated in BL1 vs LAR	cg26435698	ENSG00000176435	CLEC14A	2.27e-05	0.000146	cg26435698_ENSG00000176435
hypermethylated in BL1 vs LAR	cg12055220	ENSG00000134909	ARHGAP32	2.41e-05	0.000153	cg12055220_ENSG00000134909
hypermethylated in BL1 vs LAR	cg15127791	ENSG00000134909	ARHGAP32	2.41e-05	0.000153	cg15127791_ENSG00000134909
hypermethylated in BL1 vs LAR	cg18282388	ENSG00000134909	ARHGAP32	2.41e-05	0.000153	cg18282388_ENSG00000134909
hypermethylated in BL1 vs LAR	cg18315125	ENSG00000134909	ARHGAP32	2.41e-05	0.000153	cg18315125_ENSG00000134909
hypermethylated in BL1 vs LAR	cg20374917	ENSG00000134909	ARHGAP32	2.41e-05	0.000153	cg20374917_ENSG00000134909
hypermethylated in BL1 vs LAR	cg23516002	ENSG00000240758	AC010655.2	2.41e-05	0.000153	cg23516002_ENSG00000240758
hypermethylated in BL1 vs LAR	cg00967711	ENSG00000154175	ABI3BP	2.56e-05	0.000161	cg00967711_ENSG00000154175
hypermethylated in BL1 vs LAR	cg11182257	ENSG00000170370	EMX2	2.56e-05	0.000161	cg11182257_ENSG00000170370
hypermethylated in BL1 vs LAR	cg11219411	ENSG00000160801	PTH1R	2.56e-05	0.000161	cg11219411_ENSG00000160801
hypermethylated in BL1 vs LAR	cg13726218	ENSG00000276644	DACH1	2.56e-05	0.000161	cg13726218_ENSG00000276644
hypermethylated in BL1 vs LAR	cg21805731	ENSG00000280924	LINC00628	2.59e-05	0.000162	cg21805731_ENSG00000280924
hypermethylated in BL1 vs LAR	cg21265540	ENSG00000249267	LINC00939	2.62e-05	0.000164	cg21265540_ENSG00000249267
hypermethylated in BL1 vs LAR	cg21232671	ENSG00000136327	NKX2-8	2.64e-05	0.000165	cg21232671_ENSG00000136327
hypermethylated in BL1 vs LAR	cg05484949	ENSG00000167916	KRT24	2.65e-05	0.000165	cg05484949_ENSG00000167916
hypermethylated in BL1 vs LAR	cg00593298	ENSG00000234091	AL157392.2	2.78e-05	0.000172	cg00593298_ENSG00000234091
hypermethylated in BL1 vs LAR	cg03355808	ENSG00000234091	AL157392.2	2.78e-05	0.000172	cg03355808_ENSG00000234091
hypermethylated in BL1 vs LAR	cg00524374	ENSG00000233117	LINC00702	2.89e-05	0.000179	cg00524374_ENSG00000233117
hypermethylated in BL1 vs LAR	cg16861964	ENSG00000136052	SLC41A2	2.89e-05	0.000179	cg16861964_ENSG00000136052
hypermethylated in BL1 vs LAR	cg13074866	ENSG00000236497	LINC01744	2.96e-05	0.000182	cg13074866_ENSG00000236497
hypermethylated in BL1 vs LAR	cg26211041	ENSG00000231482	AC105450.1	3.03e-05	0.000186	cg26211041_ENSG00000231482
hypermethylated in BL1 vs LAR	cg04128967	ENSG00000100678	SLC8A3	3.06e-05	0.000187	cg04128967_ENSG00000100678
hypermethylated in BL1 vs LAR	cg19889634	ENSG00000100678	SLC8A3	3.06e-05	0.000187	cg19889634_ENSG00000100678
hypermethylated in BL1 vs LAR	cg23511118	ENSG00000172340	SUCLG2	3.07e-05	0.000188	cg23511118_ENSG00000172340
hypermethylated in BL1 vs LAR	cg01589587	ENSG00000259687	LINC01220	3.26e-05	0.000198	cg01589587_ENSG00000259687
hypermethylated in BL1 vs LAR	cg25227803	ENSG00000166135	HIF1AN	3.26e-05	0.000198	cg25227803_ENSG00000166135
hypermethylated in BL1 vs LAR	cg12999267	ENSG00000258274	AC012085.2	3.3e-05	0.0002	cg12999267_ENSG00000258274
hypermethylated in BL1 vs LAR	cg04128967	ENSG00000267909	CCDC177	3.3e-05	0.0002	cg04128967_ENSG00000267909
hypermethylated in BL1 vs LAR	cg19889634	ENSG00000267909	CCDC177	3.3e-05	0.0002	cg19889634_ENSG00000267909
hypermethylated in BL1 vs LAR	cg03037761	ENSG00000197882	OR7E13P	3.45e-05	0.000207	cg03037761_ENSG00000197882
hypermethylated in BL1 vs LAR	cg02229757	ENSG00000156968	MPV17L	3.46e-05	0.000207	cg02229757_ENSG00000156968
hypermethylated in BL1 vs LAR	cg02918903	ENSG00000130224	LRCH2	3.46e-05	0.000207	cg02918903_ENSG00000130224
hypermethylated in BL1 vs LAR	cg04272613	ENSG00000165617	DACT1	3.46e-05	0.000207	cg04272613_ENSG00000165617
hypermethylated in BL1 vs LAR	cg09802076	ENSG00000179104	TMTC2	3.46e-05	0.000207	cg09802076_ENSG00000179104
hypermethylated in BL1 vs LAR	cg12109797	ENSG00000147614	ATP6V0D2	3.46e-05	0.000207	cg12109797_ENSG00000147614
hypermethylated in BL1 vs LAR	cg07231005	ENSG00000254399	GLYATL1P4	3.56e-05	0.000212	cg07231005_ENSG00000254399
hypermethylated in BL1 vs LAR	cg18762465	ENSG00000254399	GLYATL1P4	3.56e-05	0.000212	cg18762465_ENSG00000254399
hypermethylated in BL1 vs LAR	cg15103584	ENSG00000134443	GRP	3.66e-05	0.000217	cg15103584_ENSG00000134443
hypermethylated in BL1 vs LAR	cg19621753	ENSG00000134443	GRP	3.66e-05	0.000217	cg19621753_ENSG00000134443
hypermethylated in BL1 vs LAR	cg12930176	ENSG00000135914	HTR2B	3.67e-05	0.000217	cg12930176_ENSG00000135914
hypermethylated in BL1 vs LAR	cg26049998	ENSG00000154217	PITPNC1	3.67e-05	0.000217	cg26049998_ENSG00000154217
hypermethylated in BL1 vs LAR	cg01065806	ENSG00000170091	NSG2	3.74e-05	0.00022	cg01065806_ENSG00000170091
hypermethylated in BL1 vs LAR	cg11599680	ENSG00000170091	NSG2	3.74e-05	0.00022	cg11599680_ENSG00000170091
hypermethylated in BL1 vs LAR	cg03035213	ENSG00000205037	AC134312.1	3.86e-05	0.000225	cg03035213_ENSG00000205037
hypermethylated in BL1 vs LAR	cg07215504	ENSG00000205037	AC134312.1	3.86e-05	0.000225	cg07215504_ENSG00000205037
hypermethylated in BL1 vs LAR	cg18601195	ENSG00000205037	AC134312.1	3.86e-05	0.000225	cg18601195_ENSG00000205037
hypermethylated in BL1 vs LAR	cg05053979	ENSG00000274492	AL121768.1	3.87e-05	0.000226	cg05053979_ENSG00000274492
hypermethylated in BL1 vs LAR	cg00639200	ENSG00000131471	AOC3	3.9e-05	0.000226	cg00639200_ENSG00000131471
hypermethylated in BL1 vs LAR	cg04272613	ENSG00000100592	DAAM1	3.9e-05	0.000226	cg04272613_ENSG00000100592
hypermethylated in BL1 vs LAR	cg19007141	ENSG00000196951	SCOC-AS1	3.9e-05	0.000226	cg19007141_ENSG00000196951
hypermethylated in BL1 vs LAR	cg09232514	ENSG00000154258	ABCA9	4.38e-05	0.000252	cg09232514_ENSG00000154258
hypermethylated in BL1 vs LAR	cg09243811	ENSG00000154258	ABCA9	4.38e-05	0.000252	cg09243811_ENSG00000154258
hypermethylated in BL1 vs LAR	cg24586685	ENSG00000244586	WNT5A-AS1	4.38e-05	0.000252	cg24586685_ENSG00000244586
hypermethylated in BL1 vs LAR	cg27364650	ENSG00000160746	ANO10	4.38e-05	0.000252	cg27364650_ENSG00000160746
hypermethylated in BL1 vs LAR	cg12960696	ENSG00000253406	AC012613.2	4.62e-05	0.000263	cg12960696_ENSG00000253406
hypermethylated in BL1 vs LAR	cg01733176	ENSG00000138792	ENPEP	4.65e-05	0.000263	cg01733176_ENSG00000138792
hypermethylated in BL1 vs LAR	cg03717755	ENSG00000124788	ATXN1	4.65e-05	0.000263	cg03717755_ENSG00000124788
hypermethylated in BL1 vs LAR	cg04664309	ENSG00000124788	ATXN1	4.65e-05	0.000263	cg04664309_ENSG00000124788
hypermethylated in BL1 vs LAR	cg05438378	ENSG00000033800	PIAS1	4.65e-05	0.000263	cg05438378_ENSG00000033800
hypermethylated in BL1 vs LAR	cg07911953	ENSG00000156650	KAT6B	4.65e-05	0.000263	cg07911953_ENSG00000156650
hypermethylated in BL1 vs LAR	cg17242937	ENSG00000138792	ENPEP	4.65e-05	0.000263	cg17242937_ENSG00000138792
hypermethylated in BL1 vs LAR	cg20364574	ENSG00000186340	THBS2	4.65e-05	0.000263	cg20364574_ENSG00000186340
hypermethylated in BL1 vs LAR	cg23663774	ENSG00000138792	ENPEP	4.65e-05	0.000263	cg23663774_ENSG00000138792
hypermethylated in BL1 vs LAR	cg02692938	ENSG00000253661	ZFHX4-AS1	4.91e-05	0.000275	cg02692938_ENSG00000253661
hypermethylated in BL1 vs LAR	cg12992268	ENSG00000253661	ZFHX4-AS1	4.91e-05	0.000275	cg12992268_ENSG00000253661
hypermethylated in BL1 vs LAR	cg13336662	ENSG00000253661	ZFHX4-AS1	4.91e-05	0.000275	cg13336662_ENSG00000253661
hypermethylated in BL1 vs LAR	cg14326671	ENSG00000253661	ZFHX4-AS1	4.91e-05	0.000275	cg14326671_ENSG00000253661
hypermethylated in BL1 vs LAR	cg19437183	ENSG00000253661	ZFHX4-AS1	4.91e-05	0.000275	cg19437183_ENSG00000253661
hypermethylated in BL1 vs LAR	cg08239694	ENSG00000160007	ARHGAP35	4.93e-05	0.000275	cg08239694_ENSG00000160007
hypermethylated in BL1 vs LAR	cg16849046	ENSG00000124019	FAM124B	4.93e-05	0.000275	cg16849046_ENSG00000124019
hypermethylated in BL1 vs LAR	cg09883394	ENSG00000252621	RF00019	5.06e-05	0.000282	cg09883394_ENSG00000252621
hypermethylated in BL1 vs LAR	cg07474842	ENSG00000182747	SLC35D3	5.2e-05	0.000286	cg07474842_ENSG00000182747
hypermethylated in BL1 vs LAR	cg21778987	ENSG00000182747	SLC35D3	5.2e-05	0.000286	cg21778987_ENSG00000182747
hypermethylated in BL1 vs LAR	cg00114478	ENSG00000235531	MSC-AS1	5.22e-05	0.000286	cg00114478_ENSG00000235531
hypermethylated in BL1 vs LAR	cg00509766	ENSG00000149403	GRIK4	5.22e-05	0.000286	cg00509766_ENSG00000149403
hypermethylated in BL1 vs LAR	cg14326671	ENSG00000091656	ZFHX4	5.22e-05	0.000286	cg14326671_ENSG00000091656
hypermethylated in BL1 vs LAR	cg14331765	ENSG00000149403	GRIK4	5.22e-05	0.000286	cg14331765_ENSG00000149403
hypermethylated in BL1 vs LAR	cg19437183	ENSG00000091656	ZFHX4	5.22e-05	0.000286	cg19437183_ENSG00000091656
hypermethylated in BL1 vs LAR	cg26961166	ENSG00000235531	MSC-AS1	5.22e-05	0.000286	cg26961166_ENSG00000235531
hypermethylated in BL1 vs LAR	cg05114739	ENSG00000265215	MIR4269	5.31e-05	0.000289	cg05114739_ENSG00000265215
hypermethylated in BL1 vs LAR	cg13270350	ENSG00000265215	MIR4269	5.31e-05	0.000289	cg13270350_ENSG00000265215
hypermethylated in BL1 vs LAR	cg14823429	ENSG00000265215	MIR4269	5.31e-05	0.000289	cg14823429_ENSG00000265215
hypermethylated in BL1 vs LAR	cg17670237	ENSG00000250334	LINC00989	5.34e-05	0.000291	cg17670237_ENSG00000250334
hypermethylated in BL1 vs LAR	cg03037761	ENSG00000246523	AP001528.1	5.53e-05	0.000298	cg03037761_ENSG00000246523
hypermethylated in BL1 vs LAR	cg12992827	ENSG00000170044	ZPLD1	5.53e-05	0.000298	cg12992827_ENSG00000170044
hypermethylated in BL1 vs LAR	cg14994947	ENSG00000170989	S1PR1	5.53e-05	0.000298	cg14994947_ENSG00000170989
hypermethylated in BL1 vs LAR	cg17185060	ENSG00000214145	LINC00887	5.53e-05	0.000298	cg17185060_ENSG00000214145
hypermethylated in BL1 vs LAR	cg23031103	ENSG00000187244	BCAM	5.53e-05	0.000298	cg23031103_ENSG00000187244
hypermethylated in BL1 vs LAR	cg08357947	ENSG00000196277	GRM7	5.86e-05	0.000314	cg08357947_ENSG00000196277
hypermethylated in BL1 vs LAR	cg00829961	ENSG00000104765	BNIP3L	5.86e-05	0.000314	cg00829961_ENSG00000104765
hypermethylated in BL1 vs LAR	cg05377839	ENSG00000114405	C3orf14	5.86e-05	0.000314	cg05377839_ENSG00000114405
hypermethylated in BL1 vs LAR	cg08462367	ENSG00000183779	ZNF703	5.86e-05	0.000314	cg08462367_ENSG00000183779
hypermethylated in BL1 vs LAR	cg01364478	ENSG00000116132	PRRX1	6.21e-05	0.00033	cg01364478_ENSG00000116132
hypermethylated in BL1 vs LAR	cg04500819	ENSG00000116132	PRRX1	6.21e-05	0.00033	cg04500819_ENSG00000116132
hypermethylated in BL1 vs LAR	cg09705798	ENSG00000145861	C1QTNF2	6.21e-05	0.00033	cg09705798_ENSG00000145861
hypermethylated in BL1 vs LAR	cg11954332	ENSG00000116132	PRRX1	6.21e-05	0.00033	cg11954332_ENSG00000116132
hypermethylated in BL1 vs LAR	cg26571814	ENSG00000205754	SLCO1B7	6.38e-05	0.000339	cg26571814_ENSG00000205754
hypermethylated in BL1 vs LAR	cg00866476	ENSG00000155066	PROM2	6.58e-05	0.000347	cg00866476_ENSG00000155066
hypermethylated in BL1 vs LAR	cg05627029	ENSG00000203805	PLPP4	6.58e-05	0.000347	cg05627029_ENSG00000203805
hypermethylated in BL1 vs LAR	cg08239694	ENSG00000105419	MEIS3	6.58e-05	0.000347	cg08239694_ENSG00000105419
hypermethylated in BL1 vs LAR	cg07363676	ENSG00000261209	SULT1C2P2	6.92e-05	0.000364	cg07363676_ENSG00000261209
hypermethylated in BL1 vs LAR	cg14069703	ENSG00000261209	SULT1C2P2	6.92e-05	0.000364	cg14069703_ENSG00000261209
hypermethylated in BL1 vs LAR	cg11219411	ENSG00000121797	CCRL2	6.97e-05	0.000365	cg11219411_ENSG00000121797
hypermethylated in BL1 vs LAR	cg14163444	ENSG00000160862	AZGP1	6.97e-05	0.000365	cg14163444_ENSG00000160862
hypermethylated in BL1 vs LAR	cg11445634	ENSG00000259575	AC012404.2	7.71e-05	0.000403	cg11445634_ENSG00000259575
hypermethylated in BL1 vs LAR	cg01747862	ENSG00000164117	FBXO8	7.81e-05	0.000405	cg01747862_ENSG00000164117
hypermethylated in BL1 vs LAR	cg18928221	ENSG00000127920	GNG11	7.81e-05	0.000405	cg18928221_ENSG00000127920
hypermethylated in BL1 vs LAR	cg19403541	ENSG00000164117	FBXO8	7.81e-05	0.000405	cg19403541_ENSG00000164117
hypermethylated in BL1 vs LAR	cg21410633	ENSG00000168389	MFSD2A	7.81e-05	0.000405	cg21410633_ENSG00000168389
hypermethylated in BL1 vs LAR	cg25762396	ENSG00000134817	APLNR	7.81e-05	0.000405	cg25762396_ENSG00000134817
hypermethylated in BL1 vs LAR	cg19975849	ENSG00000257683	LINC02463	7.97e-05	0.000413	cg19975849_ENSG00000257683
hypermethylated in BL1 vs LAR	cg07474842	ENSG00000234263	AL024508.1	8.26e-05	0.000421	cg07474842_ENSG00000234263
hypermethylated in BL1 vs LAR	cg21778987	ENSG00000234263	AL024508.1	8.26e-05	0.000421	cg21778987_ENSG00000234263
hypermethylated in BL1 vs LAR	cg03850986	ENSG00000151553	FAM160B1	8.26e-05	0.000421	cg03850986_ENSG00000151553
hypermethylated in BL1 vs LAR	cg05484949	ENSG00000141753	IGFBP4	8.26e-05	0.000421	cg05484949_ENSG00000141753
hypermethylated in BL1 vs LAR	cg07231005	ENSG00000166840	GLYATL1	8.26e-05	0.000421	cg07231005_ENSG00000166840
hypermethylated in BL1 vs LAR	cg18762465	ENSG00000166840	GLYATL1	8.26e-05	0.000421	cg18762465_ENSG00000166840
hypermethylated in BL1 vs LAR	cg19007141	ENSG00000153130	SCOC	8.26e-05	0.000421	cg19007141_ENSG00000153130
hypermethylated in BL1 vs LAR	cg19889634	ENSG00000258644	SYNJ2BP-COX16	8.26e-05	0.000421	cg19889634_ENSG00000258644
hypermethylated in BL1 vs LAR	cg21805731	ENSG00000133056	PIK3C2B	8.26e-05	0.000421	cg21805731_ENSG00000133056
hypermethylated in BL1 vs LAR	cg00943851	ENSG00000205444	KU-MEL-3	8.4e-05	0.000426	cg00943851_ENSG00000205444
hypermethylated in BL1 vs LAR	cg12916580	ENSG00000205444	KU-MEL-3	8.4e-05	0.000426	cg12916580_ENSG00000205444
hypermethylated in BL1 vs LAR	cg13421612	ENSG00000251526	LINC02435	8.67e-05	0.000439	cg13421612_ENSG00000251526
hypermethylated in BL1 vs LAR	cg15103584	ENSG00000224367	OACYLP	8.74e-05	0.000439	cg15103584_ENSG00000224367
hypermethylated in BL1 vs LAR	cg19621753	ENSG00000224367	OACYLP	8.74e-05	0.000439	cg19621753_ENSG00000224367
hypermethylated in BL1 vs LAR	cg11219411	ENSG00000163827	LRRC2	8.74e-05	0.000439	cg11219411_ENSG00000163827
hypermethylated in BL1 vs LAR	cg16585333	ENSG00000203697	CAPN8	8.74e-05	0.000439	cg16585333_ENSG00000203697
hypermethylated in BL1 vs LAR	cg23035715	ENSG00000203697	CAPN8	8.74e-05	0.000439	cg23035715_ENSG00000203697
hypermethylated in BL1 vs LAR	cg10084554	ENSG00000186766	FOXI2	9.06e-05	0.000455	cg10084554_ENSG00000186766
hypermethylated in BL1 vs LAR	cg14994947	ENSG00000181656	GPR88	9.24e-05	0.000457	cg14994947_ENSG00000181656
hypermethylated in BL1 vs LAR	cg00575665	ENSG00000204103	MAFB	9.25e-05	0.000457	cg00575665_ENSG00000204103
hypermethylated in BL1 vs LAR	cg03510528	ENSG00000108001	EBF3	9.25e-05	0.000457	cg03510528_ENSG00000108001
hypermethylated in BL1 vs LAR	cg05160563	ENSG00000196482	ESRRG	9.25e-05	0.000457	cg05160563_ENSG00000196482
hypermethylated in BL1 vs LAR	cg06740578	ENSG00000108001	EBF3	9.25e-05	0.000457	cg06740578_ENSG00000108001
hypermethylated in BL1 vs LAR	cg13303464	ENSG00000108001	EBF3	9.25e-05	0.000457	cg13303464_ENSG00000108001
hypermethylated in BL1 vs LAR	cg13575139	ENSG00000272360	AC116036.2	9.25e-05	0.000457	cg13575139_ENSG00000272360
hypermethylated in BL1 vs LAR	cg15229245	ENSG00000108001	EBF3	9.25e-05	0.000457	cg15229245_ENSG00000108001
hypermethylated in BL1 vs LAR	cg20900312	ENSG00000100577	GSTZ1	9.25e-05	0.000457	cg20900312_ENSG00000100577
hypermethylated in BL1 vs LAR	cg00067824	ENSG00000120549	KIAA1217	9.78e-05	0.000476	cg00067824_ENSG00000120549
hypermethylated in BL1 vs LAR	cg03337218	ENSG00000120549	KIAA1217	9.78e-05	0.000476	cg03337218_ENSG00000120549
hypermethylated in BL1 vs LAR	cg04460771	ENSG00000120549	KIAA1217	9.78e-05	0.000476	cg04460771_ENSG00000120549
hypermethylated in BL1 vs LAR	cg09232514	ENSG00000141338	ABCA8	9.78e-05	0.000476	cg09232514_ENSG00000141338
hypermethylated in BL1 vs LAR	cg09243811	ENSG00000141338	ABCA8	9.78e-05	0.000476	cg09243811_ENSG00000141338
hypermethylated in BL1 vs LAR	cg11848931	ENSG00000120549	KIAA1217	9.78e-05	0.000476	cg11848931_ENSG00000120549
hypermethylated in BL1 vs LAR	cg13427728	ENSG00000154240	CEP112	9.78e-05	0.000476	cg13427728_ENSG00000154240
hypermethylated in BL1 vs LAR	cg19103536	ENSG00000154240	CEP112	9.78e-05	0.000476	cg19103536_ENSG00000154240
hypermethylated in BL1 vs LAR	cg26964636	ENSG00000120549	KIAA1217	9.78e-05	0.000476	cg26964636_ENSG00000120549
hypermethylated in BL1 vs LAR	cg07162000	ENSG00000233052	AL513304.1	9.89e-05	0.000481	cg07162000_ENSG00000233052
hypermethylated in BL1 vs LAR	cg22450662	ENSG00000176855	KRT18P28	0.000103	0.0005	cg22450662_ENSG00000176855
hypermethylated in BL1 vs LAR	cg08239694	ENSG00000134830	C5AR2	0.000103	0.0005	cg08239694_ENSG00000134830
hypermethylated in BL1 vs LAR	cg11294626	ENSG00000164040	PGRMC2	0.000103	0.0005	cg11294626_ENSG00000164040
hypermethylated in BL1 vs LAR	cg00943851	ENSG00000260239	LINC02533	0.000104	0.000502	cg00943851_ENSG00000260239
hypermethylated in BL1 vs LAR	cg12916580	ENSG00000260239	LINC02533	0.000104	0.000502	cg12916580_ENSG00000260239
hypermethylated in BL1 vs LAR	cg01589587	ENSG00000258740	AL691403.1	0.000105	0.000505	cg01589587_ENSG00000258740
hypermethylated in BL1 vs LAR	cg26571814	ENSG00000257062	AC022335.1	0.000105	0.000505	cg26571814_ENSG00000257062
hypermethylated in BL1 vs LAR	cg19702675	ENSG00000222033	LINC01124	0.000105	0.000506	cg19702675_ENSG00000222033
hypermethylated in BL1 vs LAR	cg19061112	ENSG00000257890	AC011595.2	0.000107	0.000513	cg19061112_ENSG00000257890
hypermethylated in BL1 vs LAR	cg12744758	ENSG00000126218	F10	0.000109	0.000521	cg12744758_ENSG00000126218
hypermethylated in BL1 vs LAR	cg18752527	ENSG00000138411	HECW2	0.000109	0.000521	cg18752527_ENSG00000138411
hypermethylated in BL1 vs LAR	cg18928221	ENSG00000127995	CASD1	0.000109	0.000521	cg18928221_ENSG00000127995
hypermethylated in BL1 vs LAR	cg01267797	ENSG00000113296	THBS4	0.000116	0.000549	cg01267797_ENSG00000113296
hypermethylated in BL1 vs LAR	cg25227803	ENSG00000107593	PKD2L1	0.000116	0.000549	cg25227803_ENSG00000107593
hypermethylated in BL1 vs LAR	cg19253379	ENSG00000223956	LINC01767	0.000116	0.000549	cg19253379_ENSG00000223956
hypermethylated in BL1 vs LAR	cg20184464	ENSG00000228804	AC072022.1	0.000122	0.000574	cg20184464_ENSG00000228804
hypermethylated in BL1 vs LAR	cg00343433	ENSG00000198363	ASPH	0.000122	0.000574	cg00343433_ENSG00000198363
hypermethylated in BL1 vs LAR	cg03873694	ENSG00000164543	STK17A	0.000122	0.000574	cg03873694_ENSG00000164543
hypermethylated in BL1 vs LAR	cg05833067	ENSG00000164543	STK17A	0.000122	0.000574	cg05833067_ENSG00000164543
hypermethylated in BL1 vs LAR	cg10835986	ENSG00000164543	STK17A	0.000122	0.000574	cg10835986_ENSG00000164543
hypermethylated in BL1 vs LAR	cg17755913	ENSG00000164543	STK17A	0.000122	0.000574	cg17755913_ENSG00000164543
hypermethylated in BL1 vs LAR	cg05627029	ENSG00000177234	LINC01561	0.000128	0.000602	cg05627029_ENSG00000177234
hypermethylated in BL1 vs LAR	cg14970991	ENSG00000248884	AC010280.2	0.000129	0.000602	cg14970991_ENSG00000248884
hypermethylated in BL1 vs LAR	cg06496728	ENSG00000132031	MATN3	0.000129	0.000602	cg06496728_ENSG00000132031
hypermethylated in BL1 vs LAR	cg21193484	ENSG00000100644	HIF1A	0.000129	0.000602	cg21193484_ENSG00000100644
hypermethylated in BL1 vs LAR	cg25636466	ENSG00000172348	RCAN2	0.000129	0.000602	cg25636466_ENSG00000172348
hypermethylated in BL1 vs LAR	cg14970991	ENSG00000249588	AC010280.3	0.000137	0.000635	cg14970991_ENSG00000249588
hypermethylated in BL1 vs LAR	cg03555299	ENSG00000116117	PARD3B	0.000144	0.000664	cg03555299_ENSG00000116117
hypermethylated in BL1 vs LAR	cg10752158	ENSG00000163297	ANTXR2	0.000144	0.000664	cg10752158_ENSG00000163297
hypermethylated in BL1 vs LAR	cg11114141	ENSG00000116117	PARD3B	0.000144	0.000664	cg11114141_ENSG00000116117
hypermethylated in BL1 vs LAR	cg21900073	ENSG00000163297	ANTXR2	0.000144	0.000664	cg21900073_ENSG00000163297
hypermethylated in BL1 vs LAR	cg21900495	ENSG00000139517	LNX2	0.000144	0.000664	cg21900495_ENSG00000139517
hypermethylated in BL1 vs LAR	cg23971182	ENSG00000169946	ZFPM2	0.000144	0.000664	cg23971182_ENSG00000169946
hypermethylated in BL1 vs LAR	cg09883394	ENSG00000234918	AL157387.1	0.000146	0.000671	cg09883394_ENSG00000234918
hypermethylated in BL1 vs LAR	cg03717755	ENSG00000007944	MYLIP	0.000152	0.000694	cg03717755_ENSG00000007944
hypermethylated in BL1 vs LAR	cg03724368	ENSG00000279207	AC015813.6	0.000152	0.000694	cg03724368_ENSG00000279207
hypermethylated in BL1 vs LAR	cg03850986	ENSG00000165813	CCDC186	0.000152	0.000694	cg03850986_ENSG00000165813
hypermethylated in BL1 vs LAR	cg04664309	ENSG00000007944	MYLIP	0.000152	0.000694	cg04664309_ENSG00000007944
hypermethylated in BL1 vs LAR	cg06022561	ENSG00000237940	LINC01238	0.000152	0.000694	cg06022561_ENSG00000237940
hypermethylated in BL1 vs LAR	cg21193484	ENSG00000139974	SLC38A6	0.000152	0.000694	cg21193484_ENSG00000139974
hypermethylated in BL1 vs LAR	cg00343433	ENSG00000254119	AC025524.2	0.000153	0.000695	cg00343433_ENSG00000254119
hypermethylated in BL1 vs LAR	cg01714284	ENSG00000249138	SLED1	0.000154	0.000701	cg01714284_ENSG00000249138
hypermethylated in BL1 vs LAR	cg15229245	ENSG00000176769	TCERG1L	0.000157	0.000714	cg15229245_ENSG00000176769
hypermethylated in BL1 vs LAR	cg05377839	ENSG00000144724	PTPRG	0.000161	0.000724	cg05377839_ENSG00000144724
hypermethylated in BL1 vs LAR	cg10752158	ENSG00000152784	PRDM8	0.000161	0.000724	cg10752158_ENSG00000152784
hypermethylated in BL1 vs LAR	cg15118447	ENSG00000203711	C6orf99	0.000161	0.000724	cg15118447_ENSG00000203711
hypermethylated in BL1 vs LAR	cg19884556	ENSG00000203711	C6orf99	0.000161	0.000724	cg19884556_ENSG00000203711
hypermethylated in BL1 vs LAR	cg21900073	ENSG00000152784	PRDM8	0.000161	0.000724	cg21900073_ENSG00000152784
hypermethylated in BL1 vs LAR	cg06310589	ENSG00000188580	NKAIN2	0.000169	0.000759	cg06310589_ENSG00000188580
hypermethylated in BL1 vs LAR	cg26098117	ENSG00000188580	NKAIN2	0.000169	0.000759	cg26098117_ENSG00000188580
hypermethylated in BL1 vs LAR	cg00861497	ENSG00000221866	PLXNA4	0.00017	0.000759	cg00861497_ENSG00000221866
hypermethylated in BL1 vs LAR	cg11182257	ENSG00000188316	ENO4	0.00017	0.000759	cg11182257_ENSG00000188316
hypermethylated in BL1 vs LAR	cg13480937	ENSG00000224968	LINC01645	0.000173	0.000771	cg13480937_ENSG00000224968
hypermethylated in BL1 vs LAR	cg00017842	ENSG00000155368	DBI	0.000179	0.000785	cg00017842_ENSG00000155368
hypermethylated in BL1 vs LAR	cg00428457	ENSG00000155368	DBI	0.000179	0.000785	cg00428457_ENSG00000155368
hypermethylated in BL1 vs LAR	cg16585651	ENSG00000155368	DBI	0.000179	0.000785	cg16585651_ENSG00000155368
hypermethylated in BL1 vs LAR	cg18669186	ENSG00000155368	DBI	0.000179	0.000785	cg18669186_ENSG00000155368
hypermethylated in BL1 vs LAR	cg19223521	ENSG00000155368	DBI	0.000179	0.000785	cg19223521_ENSG00000155368
hypermethylated in BL1 vs LAR	cg20583872	ENSG00000155368	DBI	0.000179	0.000785	cg20583872_ENSG00000155368
hypermethylated in BL1 vs LAR	cg20593831	ENSG00000155368	DBI	0.000179	0.000785	cg20593831_ENSG00000155368
hypermethylated in BL1 vs LAR	cg20932768	ENSG00000155368	DBI	0.000179	0.000785	cg20932768_ENSG00000155368
hypermethylated in BL1 vs LAR	cg21200539	ENSG00000120519	SLC10A7	0.000179	0.000785	cg21200539_ENSG00000120519
hypermethylated in BL1 vs LAR	cg23516002	ENSG00000135245	HILPDA	0.000179	0.000785	cg23516002_ENSG00000135245
hypermethylated in BL1 vs LAR	cg24036791	ENSG00000050165	DKK3	0.000179	0.000785	cg24036791_ENSG00000050165
hypermethylated in BL1 vs LAR	cg25618271	ENSG00000155368	DBI	0.000179	0.000785	cg25618271_ENSG00000155368
hypermethylated in BL1 vs LAR	cg27664844	ENSG00000155368	DBI	0.000179	0.000785	cg27664844_ENSG00000155368
hypermethylated in BL1 vs LAR	cg00176740	ENSG00000006715	VPS41	0.000189	0.000817	cg00176740_ENSG00000006715
hypermethylated in BL1 vs LAR	cg02582587	ENSG00000006715	VPS41	0.000189	0.000817	cg02582587_ENSG00000006715
hypermethylated in BL1 vs LAR	cg05322916	ENSG00000124762	CDKN1A	0.000189	0.000817	cg05322916_ENSG00000124762
hypermethylated in BL1 vs LAR	cg06389252	ENSG00000006715	VPS41	0.000189	0.000817	cg06389252_ENSG00000006715
hypermethylated in BL1 vs LAR	cg12654519	ENSG00000280219	AC093908.1	0.000189	0.000817	cg12654519_ENSG00000280219
hypermethylated in BL1 vs LAR	cg13995854	ENSG00000105989	WNT2	0.000189	0.000817	cg13995854_ENSG00000105989
hypermethylated in BL1 vs LAR	cg21200539	ENSG00000280219	AC093908.1	0.000189	0.000817	cg21200539_ENSG00000280219
hypermethylated in BL1 vs LAR	cg24036791	ENSG00000247271	ZBED5-AS1	0.000189	0.000817	cg24036791_ENSG00000247271
hypermethylated in BL1 vs LAR	cg27449150	ENSG00000092607	TBX15	0.000189	0.000817	cg27449150_ENSG00000092607
hypermethylated in BL1 vs LAR	cg05483021	ENSG00000254204	AC022034.3	0.000194	0.000835	cg05483021_ENSG00000254204
hypermethylated in BL1 vs LAR	cg10992219	ENSG00000254204	AC022034.3	0.000194	0.000835	cg10992219_ENSG00000254204
hypermethylated in BL1 vs LAR	cg22973468	ENSG00000254204	AC022034.3	0.000194	0.000835	cg22973468_ENSG00000254204
hypermethylated in BL1 vs LAR	cg07363676	ENSG00000225328	LINC01594	0.000197	0.000845	cg07363676_ENSG00000225328
hypermethylated in BL1 vs LAR	cg14069703	ENSG00000225328	LINC01594	0.000197	0.000845	cg14069703_ENSG00000225328
hypermethylated in BL1 vs LAR	cg05142445	ENSG00000259124	AC008050.1	0.000199	0.000845	cg05142445_ENSG00000259124
hypermethylated in BL1 vs LAR	cg08040755	ENSG00000259124	AC008050.1	0.000199	0.000845	cg08040755_ENSG00000259124
hypermethylated in BL1 vs LAR	cg08218944	ENSG00000279881	AC041040.1	0.000199	0.000845	cg08218944_ENSG00000279881
hypermethylated in BL1 vs LAR	cg17496421	ENSG00000279881	AC041040.1	0.000199	0.000845	cg17496421_ENSG00000279881
hypermethylated in BL1 vs LAR	cg12744758	ENSG00000057593	F7	0.000199	0.000845	cg12744758_ENSG00000057593
hypermethylated in BL1 vs LAR	cg00639200	ENSG00000198863	RUNDC1	0.000199	0.000845	cg00639200_ENSG00000198863
hypermethylated in BL1 vs LAR	cg14970991	ENSG00000145740	SLC30A5	0.000199	0.000845	cg14970991_ENSG00000145740
hypermethylated in BL1 vs LAR	cg18752527	ENSG00000118997	DNAH7	0.000199	0.000845	cg18752527_ENSG00000118997
hypermethylated in BL1 vs LAR	cg25418001	ENSG00000135218	CD36	0.000199	0.000845	cg25418001_ENSG00000135218
hypermethylated in BL1 vs LAR	cg12109797	ENSG00000253154	AC100801.1	0.000204	0.000859	cg12109797_ENSG00000253154
hypermethylated in BL1 vs LAR	cg01020413	ENSG00000204929	AC007389.1	0.000205	0.000859	cg01020413_ENSG00000204929
hypermethylated in BL1 vs LAR	cg08651590	ENSG00000204929	AC007389.1	0.000205	0.000859	cg08651590_ENSG00000204929
hypermethylated in BL1 vs LAR	cg11241663	ENSG00000204929	AC007389.1	0.000205	0.000859	cg11241663_ENSG00000204929
hypermethylated in BL1 vs LAR	cg17375248	ENSG00000204929	AC007389.1	0.000205	0.000859	cg17375248_ENSG00000204929
hypermethylated in BL1 vs LAR	cg23207542	ENSG00000204929	AC007389.1	0.000205	0.000859	cg23207542_ENSG00000204929
hypermethylated in BL1 vs LAR	cg01364478	ENSG00000226552	BX284613.1	0.000206	0.000863	cg01364478_ENSG00000226552
hypermethylated in BL1 vs LAR	cg04500819	ENSG00000226552	BX284613.1	0.000206	0.000863	cg04500819_ENSG00000226552
hypermethylated in BL1 vs LAR	cg11954332	ENSG00000226552	BX284613.1	0.000206	0.000863	cg11954332_ENSG00000226552
hypermethylated in BL1 vs LAR	cg19061112	ENSG00000257438	AC011595.1	0.000207	0.000864	cg19061112_ENSG00000257438
hypermethylated in BL1 vs LAR	cg00518941	ENSG00000068784	SRBD1	0.00021	0.000869	cg00518941_ENSG00000068784
hypermethylated in BL1 vs LAR	cg06945807	ENSG00000224081	SLC44A3-AS1	0.00021	0.000869	cg06945807_ENSG00000224081
hypermethylated in BL1 vs LAR	cg11825059	ENSG00000106511	MEOX2	0.00021	0.000869	cg11825059_ENSG00000106511
hypermethylated in BL1 vs LAR	cg12422351	ENSG00000224081	SLC44A3-AS1	0.00021	0.000869	cg12422351_ENSG00000224081
hypermethylated in BL1 vs LAR	cg12999267	ENSG00000169372	CRADD	0.00021	0.000869	cg12999267_ENSG00000169372
hypermethylated in BL1 vs LAR	cg19311375	ENSG00000068784	SRBD1	0.00021	0.000869	cg19311375_ENSG00000068784
hypermethylated in BL1 vs LAR	cg20744756	ENSG00000224081	SLC44A3-AS1	0.00021	0.000869	cg20744756_ENSG00000224081
hypermethylated in BL1 vs LAR	cg21105750	ENSG00000113448	PDE4D	0.00021	0.000869	cg21105750_ENSG00000113448
hypermethylated in BL1 vs LAR	cg02869163	ENSG00000232124	AP001057.1	0.000211	0.000869	cg02869163_ENSG00000232124
hypermethylated in BL1 vs LAR	cg10955669	ENSG00000232470	AL136368.1	0.000216	0.00089	cg10955669_ENSG00000232470
hypermethylated in BL1 vs LAR	cg02625804	ENSG00000236045	AL031283.3	0.000218	0.000896	cg02625804_ENSG00000236045
hypermethylated in BL1 vs LAR	cg08595592	ENSG00000235837	AC073333.1	0.000221	0.000905	cg08595592_ENSG00000235837
hypermethylated in BL1 vs LAR	cg08350549	ENSG00000144810	COL8A1	0.000222	0.000905	cg08350549_ENSG00000144810
hypermethylated in BL1 vs LAR	cg12990035	ENSG00000144810	COL8A1	0.000222	0.000905	cg12990035_ENSG00000144810
hypermethylated in BL1 vs LAR	cg12992827	ENSG00000144802	NFKBIZ	0.000222	0.000905	cg12992827_ENSG00000144802
hypermethylated in BL1 vs LAR	cg17338146	ENSG00000121989	ACVR2A	0.000222	0.000905	cg17338146_ENSG00000121989
hypermethylated in BL1 vs LAR	cg24757159	ENSG00000144810	COL8A1	0.000222	0.000905	cg24757159_ENSG00000144810
hypermethylated in BL1 vs LAR	cg01714284	ENSG00000251147	AC084871.2	0.000226	0.00092	cg01714284_ENSG00000251147
hypermethylated in BL1 vs LAR	cg21805731	ENSG00000226330	AL606489.1	0.000234	0.000948	cg21805731_ENSG00000226330
hypermethylated in BL1 vs LAR	cg00575665	ENSG00000174306	ZHX3	0.000234	0.000948	cg00575665_ENSG00000174306
hypermethylated in BL1 vs LAR	cg16172329	ENSG00000197635	DPP4	0.000234	0.000948	cg16172329_ENSG00000197635
hypermethylated in BL1 vs LAR	cg20268352	ENSG00000082153	BZW1	0.000234	0.000948	cg20268352_ENSG00000082153
hypermethylated in BL1 vs LAR	cg16861964	ENSG00000257642	KCCAT198	0.00024	0.000968	cg16861964_ENSG00000257642
hypermethylated in BL1 vs LAR	cg19061112	ENSG00000257642	KCCAT198	0.00024	0.000968	cg19061112_ENSG00000257642
hypermethylated in BL1 vs LAR	cg11825059	ENSG00000187546	AGMO	0.000247	0.000993	cg11825059_ENSG00000187546
hypermethylated in BL1 vs LAR	cg09276108	ENSG00000106236	NPTX2	0.000247	0.000993	cg09276108_ENSG00000106236
hypermethylated in BL1 vs LAR	cg27209741	ENSG00000106236	NPTX2	0.000247	0.000993	cg27209741_ENSG00000106236
hypomethylated in BL1 vs LAR	cg14138540	ENSG00000182175	RGMA	7.97e-11	9.96e-08	cg14138540_ENSG00000182175
hypomethylated in BL1 vs LAR	cg26662656	ENSG00000182175	RGMA	7.97e-11	9.96e-08	cg26662656_ENSG00000182175
hypomethylated in BL1 vs LAR	cg21286782	ENSG00000184599	FAM19A3	1.66e-10	9.96e-08	cg21286782_ENSG00000184599
hypomethylated in BL1 vs LAR	cg06755992	ENSG00000065371	ROPN1	2.18e-10	9.96e-08	cg06755992_ENSG00000065371
hypomethylated in BL1 vs LAR	cg18731398	ENSG00000065371	ROPN1	2.18e-10	9.96e-08	cg18731398_ENSG00000065371
hypomethylated in BL1 vs LAR	cg05255811	ENSG00000164626	KCNK5	2.61e-10	9.96e-08	cg05255811_ENSG00000164626
hypomethylated in BL1 vs LAR	cg06104914	ENSG00000164626	KCNK5	2.61e-10	9.96e-08	cg06104914_ENSG00000164626
hypomethylated in BL1 vs LAR	cg18705155	ENSG00000164626	KCNK5	2.61e-10	9.96e-08	cg18705155_ENSG00000164626
hypomethylated in BL1 vs LAR	cg20914659	ENSG00000164626	KCNK5	2.61e-10	9.96e-08	cg20914659_ENSG00000164626
hypomethylated in BL1 vs LAR	cg03466326	ENSG00000281406	BLACAT1	4.08e-10	9.96e-08	cg03466326_ENSG00000281406
hypomethylated in BL1 vs LAR	cg05392244	ENSG00000054598	FOXC1	4.08e-10	9.96e-08	cg05392244_ENSG00000054598
hypomethylated in BL1 vs LAR	cg05612654	ENSG00000054598	FOXC1	4.08e-10	9.96e-08	cg05612654_ENSG00000054598
hypomethylated in BL1 vs LAR	cg05844937	ENSG00000054598	FOXC1	4.08e-10	9.96e-08	cg05844937_ENSG00000054598
hypomethylated in BL1 vs LAR	cg10529555	ENSG00000281406	BLACAT1	4.08e-10	9.96e-08	cg10529555_ENSG00000281406
hypomethylated in BL1 vs LAR	cg14354168	ENSG00000054598	FOXC1	4.08e-10	9.96e-08	cg14354168_ENSG00000054598
hypomethylated in BL1 vs LAR	cg15030568	ENSG00000054598	FOXC1	4.08e-10	9.96e-08	cg15030568_ENSG00000054598
hypomethylated in BL1 vs LAR	cg15476894	ENSG00000054598	FOXC1	4.08e-10	9.96e-08	cg15476894_ENSG00000054598
hypomethylated in BL1 vs LAR	cg15524283	ENSG00000281406	BLACAT1	4.08e-10	9.96e-08	cg15524283_ENSG00000281406
hypomethylated in BL1 vs LAR	cg16306259	ENSG00000054598	FOXC1	4.08e-10	9.96e-08	cg16306259_ENSG00000054598
hypomethylated in BL1 vs LAR	cg16938363	ENSG00000054598	FOXC1	4.08e-10	9.96e-08	cg16938363_ENSG00000054598
hypomethylated in BL1 vs LAR	cg18346398	ENSG00000054598	FOXC1	4.08e-10	9.96e-08	cg18346398_ENSG00000054598
hypomethylated in BL1 vs LAR	cg18453320	ENSG00000054598	FOXC1	4.08e-10	9.96e-08	cg18453320_ENSG00000054598
hypomethylated in BL1 vs LAR	cg21010202	ENSG00000054598	FOXC1	4.08e-10	9.96e-08	cg21010202_ENSG00000054598
hypomethylated in BL1 vs LAR	cg22198853	ENSG00000054598	FOXC1	4.08e-10	9.96e-08	cg22198853_ENSG00000054598
hypomethylated in BL1 vs LAR	cg22300566	ENSG00000054598	FOXC1	4.08e-10	9.96e-08	cg22300566_ENSG00000054598
hypomethylated in BL1 vs LAR	cg25036779	ENSG00000054598	FOXC1	4.08e-10	9.96e-08	cg25036779_ENSG00000054598
hypomethylated in BL1 vs LAR	cg26103587	ENSG00000054598	FOXC1	4.08e-10	9.96e-08	cg26103587_ENSG00000054598
hypomethylated in BL1 vs LAR	cg27222736	ENSG00000054598	FOXC1	4.08e-10	9.96e-08	cg27222736_ENSG00000054598
hypomethylated in BL1 vs LAR	cg00066919	ENSG00000115112	TFCP2L1	4.88e-10	9.96e-08	cg00066919_ENSG00000115112
hypomethylated in BL1 vs LAR	cg14485744	ENSG00000164758	MED30	4.88e-10	9.96e-08	cg14485744_ENSG00000164758
hypomethylated in BL1 vs LAR	cg14701122	ENSG00000115112	TFCP2L1	4.88e-10	9.96e-08	cg14701122_ENSG00000115112
hypomethylated in BL1 vs LAR	cg16009311	ENSG00000164758	MED30	4.88e-10	9.96e-08	cg16009311_ENSG00000164758
hypomethylated in BL1 vs LAR	cg17851725	ENSG00000115112	TFCP2L1	4.88e-10	9.96e-08	cg17851725_ENSG00000115112
hypomethylated in BL1 vs LAR	cg20547777	ENSG00000164758	MED30	4.88e-10	9.96e-08	cg20547777_ENSG00000164758
hypomethylated in BL1 vs LAR	cg25334934	ENSG00000115112	TFCP2L1	4.88e-10	9.96e-08	cg25334934_ENSG00000115112
hypomethylated in BL1 vs LAR	cg03466326	ENSG00000186007	LEMD1	8.27e-10	1.5e-07	cg03466326_ENSG00000186007
hypomethylated in BL1 vs LAR	cg10529555	ENSG00000186007	LEMD1	8.27e-10	1.5e-07	cg10529555_ENSG00000186007
hypomethylated in BL1 vs LAR	cg15524283	ENSG00000186007	LEMD1	8.27e-10	1.5e-07	cg15524283_ENSG00000186007
hypomethylated in BL1 vs LAR	cg12804791	ENSG00000257271	KIRREL3-AS1	8.43e-10	1.5e-07	cg12804791_ENSG00000257271
hypomethylated in BL1 vs LAR	cg04488822	ENSG00000259374	NDUFB4P11	1.21e-09	1.5e-07	cg04488822_ENSG00000259374
hypomethylated in BL1 vs LAR	cg14217091	ENSG00000259374	NDUFB4P11	1.21e-09	1.5e-07	cg14217091_ENSG00000259374
hypomethylated in BL1 vs LAR	cg21184441	ENSG00000259374	NDUFB4P11	1.21e-09	1.5e-07	cg21184441_ENSG00000259374
hypomethylated in BL1 vs LAR	cg03466326	ENSG00000117266	CDK18	1.28e-09	1.5e-07	cg03466326_ENSG00000117266
hypomethylated in BL1 vs LAR	cg04496791	ENSG00000234753	FOXP4-AS1	1.28e-09	1.5e-07	cg04496791_ENSG00000234753
hypomethylated in BL1 vs LAR	cg06654127	ENSG00000234753	FOXP4-AS1	1.28e-09	1.5e-07	cg06654127_ENSG00000234753
hypomethylated in BL1 vs LAR	cg10529555	ENSG00000117266	CDK18	1.28e-09	1.5e-07	cg10529555_ENSG00000117266
hypomethylated in BL1 vs LAR	cg15524283	ENSG00000117266	CDK18	1.28e-09	1.5e-07	cg15524283_ENSG00000117266
hypomethylated in BL1 vs LAR	cg15783349	ENSG00000234753	FOXP4-AS1	1.28e-09	1.5e-07	cg15783349_ENSG00000234753
hypomethylated in BL1 vs LAR	cg12804791	ENSG00000254607	AP001783.1	1.3e-09	1.5e-07	cg12804791_ENSG00000254607
hypomethylated in BL1 vs LAR	cg03917138	ENSG00000228639	ROCR	1.6e-09	1.5e-07	cg03917138_ENSG00000228639
hypomethylated in BL1 vs LAR	cg06234051	ENSG00000228639	ROCR	1.6e-09	1.5e-07	cg06234051_ENSG00000228639
hypomethylated in BL1 vs LAR	cg07831273	ENSG00000228639	ROCR	1.6e-09	1.5e-07	cg07831273_ENSG00000228639
hypomethylated in BL1 vs LAR	cg13058710	ENSG00000228639	ROCR	1.6e-09	1.5e-07	cg13058710_ENSG00000228639
hypomethylated in BL1 vs LAR	cg21038291	ENSG00000228639	ROCR	1.6e-09	1.5e-07	cg21038291_ENSG00000228639
hypomethylated in BL1 vs LAR	cg21049501	ENSG00000228639	ROCR	1.6e-09	1.5e-07	cg21049501_ENSG00000228639
hypomethylated in BL1 vs LAR	cg02417473	ENSG00000100142	POLR2F	1.65e-09	1.5e-07	cg02417473_ENSG00000100142
hypomethylated in BL1 vs LAR	cg05392244	ENSG00000280916	FOXCUT	1.72e-09	1.5e-07	cg05392244_ENSG00000280916
hypomethylated in BL1 vs LAR	cg05612654	ENSG00000280916	FOXCUT	1.72e-09	1.5e-07	cg05612654_ENSG00000280916
hypomethylated in BL1 vs LAR	cg05844937	ENSG00000280916	FOXCUT	1.72e-09	1.5e-07	cg05844937_ENSG00000280916
hypomethylated in BL1 vs LAR	cg14354168	ENSG00000280916	FOXCUT	1.72e-09	1.5e-07	cg14354168_ENSG00000280916
hypomethylated in BL1 vs LAR	cg15030568	ENSG00000280916	FOXCUT	1.72e-09	1.5e-07	cg15030568_ENSG00000280916
hypomethylated in BL1 vs LAR	cg15476894	ENSG00000280916	FOXCUT	1.72e-09	1.5e-07	cg15476894_ENSG00000280916
hypomethylated in BL1 vs LAR	cg16306259	ENSG00000280916	FOXCUT	1.72e-09	1.5e-07	cg16306259_ENSG00000280916
hypomethylated in BL1 vs LAR	cg16938363	ENSG00000280916	FOXCUT	1.72e-09	1.5e-07	cg16938363_ENSG00000280916
hypomethylated in BL1 vs LAR	cg18346398	ENSG00000280916	FOXCUT	1.72e-09	1.5e-07	cg18346398_ENSG00000280916
hypomethylated in BL1 vs LAR	cg18453320	ENSG00000280916	FOXCUT	1.72e-09	1.5e-07	cg18453320_ENSG00000280916
hypomethylated in BL1 vs LAR	cg21010202	ENSG00000280916	FOXCUT	1.72e-09	1.5e-07	cg21010202_ENSG00000280916
hypomethylated in BL1 vs LAR	cg22198853	ENSG00000280916	FOXCUT	1.72e-09	1.5e-07	cg22198853_ENSG00000280916
hypomethylated in BL1 vs LAR	cg22300566	ENSG00000280916	FOXCUT	1.72e-09	1.5e-07	cg22300566_ENSG00000280916
hypomethylated in BL1 vs LAR	cg25036779	ENSG00000280916	FOXCUT	1.72e-09	1.5e-07	cg25036779_ENSG00000280916
hypomethylated in BL1 vs LAR	cg26103587	ENSG00000280916	FOXCUT	1.72e-09	1.5e-07	cg26103587_ENSG00000280916
hypomethylated in BL1 vs LAR	cg27222736	ENSG00000280916	FOXCUT	1.72e-09	1.5e-07	cg27222736_ENSG00000280916
hypomethylated in BL1 vs LAR	cg20116800	ENSG00000129667	RHBDF2	2.14e-09	1.5e-07	cg20116800_ENSG00000129667
hypomethylated in BL1 vs LAR	cg22761670	ENSG00000129667	RHBDF2	2.14e-09	1.5e-07	cg22761670_ENSG00000129667
hypomethylated in BL1 vs LAR	cg02627403	ENSG00000141569	TRIM65	2.33e-09	1.5e-07	cg02627403_ENSG00000141569
hypomethylated in BL1 vs LAR	cg03559389	ENSG00000107937	GTPBP4	2.33e-09	1.5e-07	cg03559389_ENSG00000107937
hypomethylated in BL1 vs LAR	cg04012681	ENSG00000107937	GTPBP4	2.33e-09	1.5e-07	cg04012681_ENSG00000107937
hypomethylated in BL1 vs LAR	cg04720116	ENSG00000107937	GTPBP4	2.33e-09	1.5e-07	cg04720116_ENSG00000107937
hypomethylated in BL1 vs LAR	cg05242065	ENSG00000152284	TCF7L1	2.33e-09	1.5e-07	cg05242065_ENSG00000152284
hypomethylated in BL1 vs LAR	cg07002540	ENSG00000152284	TCF7L1	2.33e-09	1.5e-07	cg07002540_ENSG00000152284
hypomethylated in BL1 vs LAR	cg08079763	ENSG00000107937	GTPBP4	2.33e-09	1.5e-07	cg08079763_ENSG00000107937
hypomethylated in BL1 vs LAR	cg08324703	ENSG00000107937	GTPBP4	2.33e-09	1.5e-07	cg08324703_ENSG00000107937
hypomethylated in BL1 vs LAR	cg08976687	ENSG00000152284	TCF7L1	2.33e-09	1.5e-07	cg08976687_ENSG00000152284
hypomethylated in BL1 vs LAR	cg09316607	ENSG00000107937	GTPBP4	2.33e-09	1.5e-07	cg09316607_ENSG00000107937
hypomethylated in BL1 vs LAR	cg10064922	ENSG00000107937	GTPBP4	2.33e-09	1.5e-07	cg10064922_ENSG00000107937
hypomethylated in BL1 vs LAR	cg12808565	ENSG00000107937	GTPBP4	2.33e-09	1.5e-07	cg12808565_ENSG00000107937
hypomethylated in BL1 vs LAR	cg13178198	ENSG00000107937	GTPBP4	2.33e-09	1.5e-07	cg13178198_ENSG00000107937
hypomethylated in BL1 vs LAR	cg13771471	ENSG00000107937	GTPBP4	2.33e-09	1.5e-07	cg13771471_ENSG00000107937
hypomethylated in BL1 vs LAR	cg13856405	ENSG00000107937	GTPBP4	2.33e-09	1.5e-07	cg13856405_ENSG00000107937
hypomethylated in BL1 vs LAR	cg14288594	ENSG00000107937	GTPBP4	2.33e-09	1.5e-07	cg14288594_ENSG00000107937
hypomethylated in BL1 vs LAR	cg14826909	ENSG00000107937	GTPBP4	2.33e-09	1.5e-07	cg14826909_ENSG00000107937
hypomethylated in BL1 vs LAR	cg15462970	ENSG00000107937	GTPBP4	2.33e-09	1.5e-07	cg15462970_ENSG00000107937
hypomethylated in BL1 vs LAR	cg17735539	ENSG00000107937	GTPBP4	2.33e-09	1.5e-07	cg17735539_ENSG00000107937
hypomethylated in BL1 vs LAR	cg17886420	ENSG00000107937	GTPBP4	2.33e-09	1.5e-07	cg17886420_ENSG00000107937
hypomethylated in BL1 vs LAR	cg17981439	ENSG00000107937	GTPBP4	2.33e-09	1.5e-07	cg17981439_ENSG00000107937
hypomethylated in BL1 vs LAR	cg18205883	ENSG00000107937	GTPBP4	2.33e-09	1.5e-07	cg18205883_ENSG00000107937
hypomethylated in BL1 vs LAR	cg18474072	ENSG00000107937	GTPBP4	2.33e-09	1.5e-07	cg18474072_ENSG00000107937
hypomethylated in BL1 vs LAR	cg19012696	ENSG00000107937	GTPBP4	2.33e-09	1.5e-07	cg19012696_ENSG00000107937
hypomethylated in BL1 vs LAR	cg19758173	ENSG00000107937	GTPBP4	2.33e-09	1.5e-07	cg19758173_ENSG00000107937
hypomethylated in BL1 vs LAR	cg20112984	ENSG00000107937	GTPBP4	2.33e-09	1.5e-07	cg20112984_ENSG00000107937
hypomethylated in BL1 vs LAR	cg20731819	ENSG00000107937	GTPBP4	2.33e-09	1.5e-07	cg20731819_ENSG00000107937
hypomethylated in BL1 vs LAR	cg23179265	ENSG00000107937	GTPBP4	2.33e-09	1.5e-07	cg23179265_ENSG00000107937
hypomethylated in BL1 vs LAR	cg23384737	ENSG00000107937	GTPBP4	2.33e-09	1.5e-07	cg23384737_ENSG00000107937
hypomethylated in BL1 vs LAR	cg23596826	ENSG00000107937	GTPBP4	2.33e-09	1.5e-07	cg23596826_ENSG00000107937
hypomethylated in BL1 vs LAR	cg24127345	ENSG00000107937	GTPBP4	2.33e-09	1.5e-07	cg24127345_ENSG00000107937
hypomethylated in BL1 vs LAR	cg24131452	ENSG00000107937	GTPBP4	2.33e-09	1.5e-07	cg24131452_ENSG00000107937
hypomethylated in BL1 vs LAR	cg24136740	ENSG00000107937	GTPBP4	2.33e-09	1.5e-07	cg24136740_ENSG00000107937
hypomethylated in BL1 vs LAR	cg24416660	ENSG00000141569	TRIM65	2.33e-09	1.5e-07	cg24416660_ENSG00000141569
hypomethylated in BL1 vs LAR	cg26040809	ENSG00000107937	GTPBP4	2.33e-09	1.5e-07	cg26040809_ENSG00000107937
hypomethylated in BL1 vs LAR	cg26873457	ENSG00000107937	GTPBP4	2.33e-09	1.5e-07	cg26873457_ENSG00000107937
hypomethylated in BL1 vs LAR	cg27566842	ENSG00000107937	GTPBP4	2.33e-09	1.5e-07	cg27566842_ENSG00000107937
hypomethylated in BL1 vs LAR	cg06294470	ENSG00000112130	RNF8	3e-09	1.88e-07	cg06294470_ENSG00000112130
hypomethylated in BL1 vs LAR	cg07471461	ENSG00000112130	RNF8	3e-09	1.88e-07	cg07471461_ENSG00000112130
hypomethylated in BL1 vs LAR	cg09496915	ENSG00000112130	RNF8	3e-09	1.88e-07	cg09496915_ENSG00000112130
hypomethylated in BL1 vs LAR	cg08243626	ENSG00000134453	RBM17	3.55e-09	2.21e-07	cg08243626_ENSG00000134453
hypomethylated in BL1 vs LAR	cg00163372	ENSG00000249375	CASC11	3.87e-09	2.3e-07	cg00163372_ENSG00000249375
hypomethylated in BL1 vs LAR	cg17588094	ENSG00000249375	CASC11	3.87e-09	2.3e-07	cg17588094_ENSG00000249375
hypomethylated in BL1 vs LAR	cg20807254	ENSG00000249375	CASC11	3.87e-09	2.3e-07	cg20807254_ENSG00000249375
hypomethylated in BL1 vs LAR	cg25632577	ENSG00000249375	CASC11	3.87e-09	2.3e-07	cg25632577_ENSG00000249375
hypomethylated in BL1 vs LAR	cg25883066	ENSG00000249375	CASC11	3.87e-09	2.3e-07	cg25883066_ENSG00000249375
hypomethylated in BL1 vs LAR	cg10808195	ENSG00000119866	BCL11A	4.2e-09	2.46e-07	cg10808195_ENSG00000119866
hypomethylated in BL1 vs LAR	cg21406144	ENSG00000119866	BCL11A	4.2e-09	2.46e-07	cg21406144_ENSG00000119866
hypomethylated in BL1 vs LAR	cg02776659	ENSG00000239415	AP001469.3	4.57e-09	2.66e-07	cg02776659_ENSG00000239415
hypomethylated in BL1 vs LAR	cg16495818	ENSG00000021300	PLEKHB1	5.4e-09	3.09e-07	cg16495818_ENSG00000021300
hypomethylated in BL1 vs LAR	cg19319487	ENSG00000021300	PLEKHB1	5.4e-09	3.09e-07	cg19319487_ENSG00000021300
hypomethylated in BL1 vs LAR	cg00683496	ENSG00000172167	MTBP	5.87e-09	3.13e-07	cg00683496_ENSG00000172167
hypomethylated in BL1 vs LAR	cg03128890	ENSG00000172167	MTBP	5.87e-09	3.13e-07	cg03128890_ENSG00000172167
hypomethylated in BL1 vs LAR	cg03917138	ENSG00000234899	SOX9-AS1	5.87e-09	3.13e-07	cg03917138_ENSG00000234899
hypomethylated in BL1 vs LAR	cg06234051	ENSG00000234899	SOX9-AS1	5.87e-09	3.13e-07	cg06234051_ENSG00000234899
hypomethylated in BL1 vs LAR	cg07831273	ENSG00000234899	SOX9-AS1	5.87e-09	3.13e-07	cg07831273_ENSG00000234899
hypomethylated in BL1 vs LAR	cg13058710	ENSG00000234899	SOX9-AS1	5.87e-09	3.13e-07	cg13058710_ENSG00000234899
hypomethylated in BL1 vs LAR	cg21038291	ENSG00000234899	SOX9-AS1	5.87e-09	3.13e-07	cg21038291_ENSG00000234899
hypomethylated in BL1 vs LAR	cg21049501	ENSG00000234899	SOX9-AS1	5.87e-09	3.13e-07	cg21049501_ENSG00000234899
hypomethylated in BL1 vs LAR	cg27248029	ENSG00000234899	SOX9-AS1	5.87e-09	3.13e-07	cg27248029_ENSG00000234899
hypomethylated in BL1 vs LAR	cg05624199	ENSG00000268975	MIA-RAB4B	6.5e-09	3.44e-07	cg05624199_ENSG00000268975
hypomethylated in BL1 vs LAR	cg04689178	ENSG00000187775	DNAH17	8.17e-09	4.23e-07	cg04689178_ENSG00000187775
hypomethylated in BL1 vs LAR	cg08752433	ENSG00000204856	FAM216A	8.17e-09	4.23e-07	cg08752433_ENSG00000204856
hypomethylated in BL1 vs LAR	cg14515614	ENSG00000196739	COL27A1	8.17e-09	4.23e-07	cg14515614_ENSG00000196739
hypomethylated in BL1 vs LAR	cg07981044	ENSG00000158457	TSPAN33	8.86e-09	4.56e-07	cg07981044_ENSG00000158457
hypomethylated in BL1 vs LAR	cg02074274	ENSG00000160208	RRP1B	1.04e-08	5.22e-07	cg02074274_ENSG00000160208
hypomethylated in BL1 vs LAR	cg14906976	ENSG00000160208	RRP1B	1.04e-08	5.22e-07	cg14906976_ENSG00000160208
hypomethylated in BL1 vs LAR	cg16149927	ENSG00000160208	RRP1B	1.04e-08	5.22e-07	cg16149927_ENSG00000160208
hypomethylated in BL1 vs LAR	cg16362786	ENSG00000160208	RRP1B	1.04e-08	5.22e-07	cg16362786_ENSG00000160208
hypomethylated in BL1 vs LAR	cg03921696	ENSG00000163661	PTX3	1.13e-08	5.54e-07	cg03921696_ENSG00000163661
hypomethylated in BL1 vs LAR	cg25679431	ENSG00000153551	CMTM7	1.13e-08	5.54e-07	cg25679431_ENSG00000153551
hypomethylated in BL1 vs LAR	cg26107754	ENSG00000163661	PTX3	1.13e-08	5.54e-07	cg26107754_ENSG00000163661
hypomethylated in BL1 vs LAR	cg00441898	ENSG00000090447	TFAP4	1.23e-08	5.78e-07	cg00441898_ENSG00000090447
hypomethylated in BL1 vs LAR	cg02059315	ENSG00000090447	TFAP4	1.23e-08	5.78e-07	cg02059315_ENSG00000090447
hypomethylated in BL1 vs LAR	cg05351887	ENSG00000090447	TFAP4	1.23e-08	5.78e-07	cg05351887_ENSG00000090447
hypomethylated in BL1 vs LAR	cg05881698	ENSG00000171119	NRTN	1.23e-08	5.78e-07	cg05881698_ENSG00000171119
hypomethylated in BL1 vs LAR	cg09269891	ENSG00000090447	TFAP4	1.23e-08	5.78e-07	cg09269891_ENSG00000090447
hypomethylated in BL1 vs LAR	cg14699734	ENSG00000171119	NRTN	1.23e-08	5.78e-07	cg14699734_ENSG00000171119
hypomethylated in BL1 vs LAR	cg04691781	ENSG00000261373	VPS9D1-AS1	1.33e-08	6.1e-07	cg04691781_ENSG00000261373
hypomethylated in BL1 vs LAR	cg08144172	ENSG00000171793	CTPS1	1.33e-08	6.1e-07	cg08144172_ENSG00000171793
hypomethylated in BL1 vs LAR	cg11674448	ENSG00000171793	CTPS1	1.33e-08	6.1e-07	cg11674448_ENSG00000171793
hypomethylated in BL1 vs LAR	cg14519252	ENSG00000171793	CTPS1	1.33e-08	6.1e-07	cg14519252_ENSG00000171793
hypomethylated in BL1 vs LAR	cg01054755	ENSG00000280987	MATR3	1.44e-08	6.37e-07	cg01054755_ENSG00000280987
hypomethylated in BL1 vs LAR	cg05449136	ENSG00000280987	MATR3	1.44e-08	6.37e-07	cg05449136_ENSG00000280987
hypomethylated in BL1 vs LAR	cg09156097	ENSG00000280987	MATR3	1.44e-08	6.37e-07	cg09156097_ENSG00000280987
hypomethylated in BL1 vs LAR	cg09225449	ENSG00000280987	MATR3	1.44e-08	6.37e-07	cg09225449_ENSG00000280987
hypomethylated in BL1 vs LAR	cg15260921	ENSG00000183814	LIN9	1.44e-08	6.37e-07	cg15260921_ENSG00000183814
hypomethylated in BL1 vs LAR	cg24761867	ENSG00000280987	MATR3	1.44e-08	6.37e-07	cg24761867_ENSG00000280987
hypomethylated in BL1 vs LAR	cg09718037	ENSG00000196668	LINC00173	1.57e-08	6.62e-07	cg09718037_ENSG00000196668
hypomethylated in BL1 vs LAR	cg10665891	ENSG00000196668	LINC00173	1.57e-08	6.62e-07	cg10665891_ENSG00000196668
hypomethylated in BL1 vs LAR	cg12186317	ENSG00000071539	TRIP13	1.57e-08	6.62e-07	cg12186317_ENSG00000071539
hypomethylated in BL1 vs LAR	cg14137381	ENSG00000071539	TRIP13	1.57e-08	6.62e-07	cg14137381_ENSG00000071539
hypomethylated in BL1 vs LAR	cg19301897	ENSG00000071539	TRIP13	1.57e-08	6.62e-07	cg19301897_ENSG00000071539
hypomethylated in BL1 vs LAR	cg22025206	ENSG00000071539	TRIP13	1.57e-08	6.62e-07	cg22025206_ENSG00000071539
hypomethylated in BL1 vs LAR	cg23975840	ENSG00000196668	LINC00173	1.57e-08	6.62e-07	cg23975840_ENSG00000196668
hypomethylated in BL1 vs LAR	cg14519252	ENSG00000117013	KCNQ4	1.7e-08	7.14e-07	cg14519252_ENSG00000117013
hypomethylated in BL1 vs LAR	cg01000615	ENSG00000186141	POLR3C	1.84e-08	7.69e-07	cg01000615_ENSG00000186141
hypomethylated in BL1 vs LAR	cg00566369	ENSG00000181085	MAPK15	1.99e-08	8.28e-07	cg00566369_ENSG00000181085
hypomethylated in BL1 vs LAR	cg12285565	ENSG00000147437	GNRH1	2.16e-08	8.87e-07	cg12285565_ENSG00000147437
hypomethylated in BL1 vs LAR	cg19889626	ENSG00000147437	GNRH1	2.16e-08	8.87e-07	cg19889626_ENSG00000147437
hypomethylated in BL1 vs LAR	cg06721601	ENSG00000232445	AC006329.1	2.53e-08	1.01e-06	cg06721601_ENSG00000232445
hypomethylated in BL1 vs LAR	cg15127702	ENSG00000232445	AC006329.1	2.53e-08	1.01e-06	cg15127702_ENSG00000232445
hypomethylated in BL1 vs LAR	cg19170881	ENSG00000232445	AC006329.1	2.53e-08	1.01e-06	cg19170881_ENSG00000232445
hypomethylated in BL1 vs LAR	cg20253855	ENSG00000232445	AC006329.1	2.53e-08	1.01e-06	cg20253855_ENSG00000232445
hypomethylated in BL1 vs LAR	cg24183566	ENSG00000232445	AC006329.1	2.53e-08	1.01e-06	cg24183566_ENSG00000232445
hypomethylated in BL1 vs LAR	cg21264972	ENSG00000182952	HMGN4	2.74e-08	1.08e-06	cg21264972_ENSG00000182952
hypomethylated in BL1 vs LAR	cg23826980	ENSG00000120647	CCDC77	2.74e-08	1.08e-06	cg23826980_ENSG00000120647
hypomethylated in BL1 vs LAR	cg01730064	ENSG00000188739	RBM34	2.97e-08	1.16e-06	cg01730064_ENSG00000188739
hypomethylated in BL1 vs LAR	cg03518729	ENSG00000188739	RBM34	2.97e-08	1.16e-06	cg03518729_ENSG00000188739
hypomethylated in BL1 vs LAR	cg04015522	ENSG00000244998	AC100803.1	3.15e-08	1.18e-06	cg04015522_ENSG00000244998
hypomethylated in BL1 vs LAR	cg09940032	ENSG00000244998	AC100803.1	3.15e-08	1.18e-06	cg09940032_ENSG00000244998
hypomethylated in BL1 vs LAR	cg10964944	ENSG00000244998	AC100803.1	3.15e-08	1.18e-06	cg10964944_ENSG00000244998
hypomethylated in BL1 vs LAR	cg12510999	ENSG00000205334	LINC01460	3.15e-08	1.18e-06	cg12510999_ENSG00000205334
hypomethylated in BL1 vs LAR	cg17298326	ENSG00000244998	AC100803.1	3.15e-08	1.18e-06	cg17298326_ENSG00000244998
hypomethylated in BL1 vs LAR	cg22863209	ENSG00000244998	AC100803.1	3.15e-08	1.18e-06	cg22863209_ENSG00000244998
hypomethylated in BL1 vs LAR	cg04962865	ENSG00000164754	RAD21	3.21e-08	1.18e-06	cg04962865_ENSG00000164754
hypomethylated in BL1 vs LAR	cg06997767	ENSG00000164754	RAD21	3.21e-08	1.18e-06	cg06997767_ENSG00000164754
hypomethylated in BL1 vs LAR	cg11730559	ENSG00000164754	RAD21	3.21e-08	1.18e-06	cg11730559_ENSG00000164754
hypomethylated in BL1 vs LAR	cg17131553	ENSG00000164754	RAD21	3.21e-08	1.18e-06	cg17131553_ENSG00000164754
hypomethylated in BL1 vs LAR	cg22138219	ENSG00000164754	RAD21	3.21e-08	1.18e-06	cg22138219_ENSG00000164754
hypomethylated in BL1 vs LAR	cg02524834	ENSG00000112578	BYSL	3.47e-08	1.27e-06	cg02524834_ENSG00000112578
hypomethylated in BL1 vs LAR	cg16894855	ENSG00000151465	CDC123	3.47e-08	1.27e-06	cg16894855_ENSG00000151465
hypomethylated in BL1 vs LAR	cg17241937	ENSG00000184220	CMSS1	3.76e-08	1.36e-06	cg17241937_ENSG00000184220
hypomethylated in BL1 vs LAR	cg05624199	ENSG00000261857	MIA	4.06e-08	1.46e-06	cg05624199_ENSG00000261857
hypomethylated in BL1 vs LAR	cg21250061	ENSG00000137054	POLR1E	4.06e-08	1.46e-06	cg21250061_ENSG00000137054
hypomethylated in BL1 vs LAR	cg03151165	ENSG00000104332	SFRP1	4.39e-08	1.52e-06	cg03151165_ENSG00000104332
hypomethylated in BL1 vs LAR	cg03432275	ENSG00000245248	USP2-AS1	4.39e-08	1.52e-06	cg03432275_ENSG00000245248
hypomethylated in BL1 vs LAR	cg09194364	ENSG00000245248	USP2-AS1	4.39e-08	1.52e-06	cg09194364_ENSG00000245248
hypomethylated in BL1 vs LAR	cg17500703	ENSG00000104332	SFRP1	4.39e-08	1.52e-06	cg17500703_ENSG00000104332
hypomethylated in BL1 vs LAR	cg23781310	ENSG00000104332	SFRP1	4.39e-08	1.52e-06	cg23781310_ENSG00000104332
hypomethylated in BL1 vs LAR	cg02557652	ENSG00000140522	RLBP1	4.59e-08	1.52e-06	cg02557652_ENSG00000140522
hypomethylated in BL1 vs LAR	cg22526139	ENSG00000140522	RLBP1	4.59e-08	1.52e-06	cg22526139_ENSG00000140522
hypomethylated in BL1 vs LAR	cg25248415	ENSG00000140522	RLBP1	4.59e-08	1.52e-06	cg25248415_ENSG00000140522
hypomethylated in BL1 vs LAR	cg26342078	ENSG00000140522	RLBP1	4.59e-08	1.52e-06	cg26342078_ENSG00000140522
hypomethylated in BL1 vs LAR	cg02642117	ENSG00000145996	CDKAL1	4.75e-08	1.52e-06	cg02642117_ENSG00000145996
hypomethylated in BL1 vs LAR	cg03854238	ENSG00000145996	CDKAL1	4.75e-08	1.52e-06	cg03854238_ENSG00000145996
hypomethylated in BL1 vs LAR	cg04962865	ENSG00000205002	AARD	4.75e-08	1.52e-06	cg04962865_ENSG00000205002
hypomethylated in BL1 vs LAR	cg06512263	ENSG00000145996	CDKAL1	4.75e-08	1.52e-06	cg06512263_ENSG00000145996
hypomethylated in BL1 vs LAR	cg06997767	ENSG00000205002	AARD	4.75e-08	1.52e-06	cg06997767_ENSG00000205002
hypomethylated in BL1 vs LAR	cg07969497	ENSG00000162437	RAVER2	4.75e-08	1.52e-06	cg07969497_ENSG00000162437
hypomethylated in BL1 vs LAR	cg10126181	ENSG00000145996	CDKAL1	4.75e-08	1.52e-06	cg10126181_ENSG00000145996
hypomethylated in BL1 vs LAR	cg11216632	ENSG00000273002	AL355388.2	4.75e-08	1.52e-06	cg11216632_ENSG00000273002
hypomethylated in BL1 vs LAR	cg11730559	ENSG00000205002	AARD	4.75e-08	1.52e-06	cg11730559_ENSG00000205002
hypomethylated in BL1 vs LAR	cg14485744	ENSG00000205002	AARD	4.75e-08	1.52e-06	cg14485744_ENSG00000205002
hypomethylated in BL1 vs LAR	cg16009311	ENSG00000205002	AARD	4.75e-08	1.52e-06	cg16009311_ENSG00000205002
hypomethylated in BL1 vs LAR	cg17131553	ENSG00000205002	AARD	4.75e-08	1.52e-06	cg17131553_ENSG00000205002
hypomethylated in BL1 vs LAR	cg20547777	ENSG00000205002	AARD	4.75e-08	1.52e-06	cg20547777_ENSG00000205002
hypomethylated in BL1 vs LAR	cg22138219	ENSG00000205002	AARD	4.75e-08	1.52e-06	cg22138219_ENSG00000205002
hypomethylated in BL1 vs LAR	cg23972695	ENSG00000145996	CDKAL1	4.75e-08	1.52e-06	cg23972695_ENSG00000145996
hypomethylated in BL1 vs LAR	cg26794938	ENSG00000168078	PBK	4.75e-08	1.52e-06	cg26794938_ENSG00000168078
hypomethylated in BL1 vs LAR	cg00408678	ENSG00000232598	AL122034.1	5.12e-08	1.58e-06	cg00408678_ENSG00000232598
hypomethylated in BL1 vs LAR	cg06294470	ENSG00000232598	AL122034.1	5.12e-08	1.58e-06	cg06294470_ENSG00000232598
hypomethylated in BL1 vs LAR	cg07544796	ENSG00000232598	AL122034.1	5.12e-08	1.58e-06	cg07544796_ENSG00000232598
hypomethylated in BL1 vs LAR	cg17825294	ENSG00000232598	AL122034.1	5.12e-08	1.58e-06	cg17825294_ENSG00000232598
hypomethylated in BL1 vs LAR	cg23309670	ENSG00000232598	AL122034.1	5.12e-08	1.58e-06	cg23309670_ENSG00000232598
hypomethylated in BL1 vs LAR	cg26027052	ENSG00000232598	AL122034.1	5.12e-08	1.58e-06	cg26027052_ENSG00000232598
hypomethylated in BL1 vs LAR	cg10832107	ENSG00000081985	IL12RB2	5.14e-08	1.58e-06	cg10832107_ENSG00000081985
hypomethylated in BL1 vs LAR	cg12633410	ENSG00000081985	IL12RB2	5.14e-08	1.58e-06	cg12633410_ENSG00000081985
hypomethylated in BL1 vs LAR	cg05454076	ENSG00000135912	TTLL4	5.55e-08	1.69e-06	cg05454076_ENSG00000135912
hypomethylated in BL1 vs LAR	cg11216632	ENSG00000116584	ARHGEF2	5.55e-08	1.69e-06	cg11216632_ENSG00000116584
hypomethylated in BL1 vs LAR	cg12510999	ENSG00000243943	ZNF512	5.55e-08	1.69e-06	cg12510999_ENSG00000243943
hypomethylated in BL1 vs LAR	cg23054119	ENSG00000143674	MAP3K21	6e-08	1.82e-06	cg23054119_ENSG00000143674
hypomethylated in BL1 vs LAR	cg02096552	ENSG00000178395	CCDC185	6.37e-08	1.91e-06	cg02096552_ENSG00000178395
hypomethylated in BL1 vs LAR	cg23039250	ENSG00000178395	CCDC185	6.37e-08	1.91e-06	cg23039250_ENSG00000178395
hypomethylated in BL1 vs LAR	cg03466326	ENSG00000174514	MFSD4A	6.48e-08	1.93e-06	cg03466326_ENSG00000174514
hypomethylated in BL1 vs LAR	cg15524283	ENSG00000174514	MFSD4A	6.48e-08	1.93e-06	cg15524283_ENSG00000174514
hypomethylated in BL1 vs LAR	cg04246526	ENSG00000144649	FAM198A	7e-08	2.05e-06	cg04246526_ENSG00000144649
hypomethylated in BL1 vs LAR	cg08299521	ENSG00000146090	RASGEF1C	7e-08	2.05e-06	cg08299521_ENSG00000146090
hypomethylated in BL1 vs LAR	cg17627629	ENSG00000146090	RASGEF1C	7e-08	2.05e-06	cg17627629_ENSG00000146090
hypomethylated in BL1 vs LAR	cg20488820	ENSG00000144649	FAM198A	7e-08	2.05e-06	cg20488820_ENSG00000144649
hypomethylated in BL1 vs LAR	cg00163372	ENSG00000136997	MYC	7.56e-08	2.07e-06	cg00163372_ENSG00000136997
hypomethylated in BL1 vs LAR	cg03466326	ENSG00000133069	TMCC2	7.56e-08	2.07e-06	cg03466326_ENSG00000133069
hypomethylated in BL1 vs LAR	cg06022664	ENSG00000137807	KIF23	7.56e-08	2.07e-06	cg06022664_ENSG00000137807
hypomethylated in BL1 vs LAR	cg06854478	ENSG00000099256	PRTFDC1	7.56e-08	2.07e-06	cg06854478_ENSG00000099256
hypomethylated in BL1 vs LAR	cg10529555	ENSG00000133069	TMCC2	7.56e-08	2.07e-06	cg10529555_ENSG00000133069
hypomethylated in BL1 vs LAR	cg15524283	ENSG00000133069	TMCC2	7.56e-08	2.07e-06	cg15524283_ENSG00000133069
hypomethylated in BL1 vs LAR	cg16985288	ENSG00000163050	COQ8A	7.56e-08	2.07e-06	cg16985288_ENSG00000163050
hypomethylated in BL1 vs LAR	cg17588094	ENSG00000136997	MYC	7.56e-08	2.07e-06	cg17588094_ENSG00000136997
hypomethylated in BL1 vs LAR	cg20152871	ENSG00000136997	MYC	7.56e-08	2.07e-06	cg20152871_ENSG00000136997
hypomethylated in BL1 vs LAR	cg20238128	ENSG00000137807	KIF23	7.56e-08	2.07e-06	cg20238128_ENSG00000137807
hypomethylated in BL1 vs LAR	cg20807254	ENSG00000136997	MYC	7.56e-08	2.07e-06	cg20807254_ENSG00000136997
hypomethylated in BL1 vs LAR	cg20820622	ENSG00000137807	KIF23	7.56e-08	2.07e-06	cg20820622_ENSG00000137807
hypomethylated in BL1 vs LAR	cg22537334	ENSG00000137807	KIF23	7.56e-08	2.07e-06	cg22537334_ENSG00000137807
hypomethylated in BL1 vs LAR	cg23196346	ENSG00000099256	PRTFDC1	7.56e-08	2.07e-06	cg23196346_ENSG00000099256
hypomethylated in BL1 vs LAR	cg25181170	ENSG00000099256	PRTFDC1	7.56e-08	2.07e-06	cg25181170_ENSG00000099256
hypomethylated in BL1 vs LAR	cg25632577	ENSG00000136997	MYC	7.56e-08	2.07e-06	cg25632577_ENSG00000136997
hypomethylated in BL1 vs LAR	cg25883066	ENSG00000136997	MYC	7.56e-08	2.07e-06	cg25883066_ENSG00000136997
hypomethylated in BL1 vs LAR	cg15417798	ENSG00000267723	AC011509.2	7.91e-08	2.14e-06	cg15417798_ENSG00000267723
hypomethylated in BL1 vs LAR	cg00566369	ENSG00000185189	NRBP2	8.16e-08	2.14e-06	cg00566369_ENSG00000185189
hypomethylated in BL1 vs LAR	cg02580923	ENSG00000135116	HRK	8.16e-08	2.14e-06	cg02580923_ENSG00000135116
hypomethylated in BL1 vs LAR	cg08521073	ENSG00000135116	HRK	8.16e-08	2.14e-06	cg08521073_ENSG00000135116
hypomethylated in BL1 vs LAR	cg09718037	ENSG00000135116	HRK	8.16e-08	2.14e-06	cg09718037_ENSG00000135116
hypomethylated in BL1 vs LAR	cg10665891	ENSG00000135116	HRK	8.16e-08	2.14e-06	cg10665891_ENSG00000135116
hypomethylated in BL1 vs LAR	cg16162536	ENSG00000169598	DFFB	8.16e-08	2.14e-06	cg16162536_ENSG00000169598
hypomethylated in BL1 vs LAR	cg19375403	ENSG00000169598	DFFB	8.16e-08	2.14e-06	cg19375403_ENSG00000169598
hypomethylated in BL1 vs LAR	cg19674878	ENSG00000135116	HRK	8.16e-08	2.14e-06	cg19674878_ENSG00000135116
hypomethylated in BL1 vs LAR	cg23975840	ENSG00000135116	HRK	8.16e-08	2.14e-06	cg23975840_ENSG00000135116
hypomethylated in BL1 vs LAR	cg24143374	ENSG00000169598	DFFB	8.16e-08	2.14e-06	cg24143374_ENSG00000169598
hypomethylated in BL1 vs LAR	cg24202221	ENSG00000231367	LINC02613	8.16e-08	2.14e-06	cg24202221_ENSG00000231367
hypomethylated in BL1 vs LAR	cg08130307	ENSG00000117360	PRPF3	8.81e-08	2.3e-06	cg08130307_ENSG00000117360
hypomethylated in BL1 vs LAR	cg04057016	ENSG00000254027	AC009902.2	9.5e-08	2.43e-06	cg04057016_ENSG00000254027
hypomethylated in BL1 vs LAR	cg05422836	ENSG00000254027	AC009902.2	9.5e-08	2.43e-06	cg05422836_ENSG00000254027
hypomethylated in BL1 vs LAR	cg09318283	ENSG00000254027	AC009902.2	9.5e-08	2.43e-06	cg09318283_ENSG00000254027
hypomethylated in BL1 vs LAR	cg19920183	ENSG00000254027	AC009902.2	9.5e-08	2.43e-06	cg19920183_ENSG00000254027
hypomethylated in BL1 vs LAR	cg02627403	ENSG00000132481	TRIM47	9.5e-08	2.43e-06	cg02627403_ENSG00000132481
hypomethylated in BL1 vs LAR	cg24416660	ENSG00000132481	TRIM47	9.5e-08	2.43e-06	cg24416660_ENSG00000132481
hypomethylated in BL1 vs LAR	cg00613284	ENSG00000169085	VXN	1.03e-07	2.53e-06	cg00613284_ENSG00000169085
hypomethylated in BL1 vs LAR	cg01841651	ENSG00000091127	PUS7	1.03e-07	2.53e-06	cg01841651_ENSG00000091127
hypomethylated in BL1 vs LAR	cg03656863	ENSG00000169085	VXN	1.03e-07	2.53e-06	cg03656863_ENSG00000169085
hypomethylated in BL1 vs LAR	cg13007207	ENSG00000091127	PUS7	1.03e-07	2.53e-06	cg13007207_ENSG00000091127
hypomethylated in BL1 vs LAR	cg14403090	ENSG00000091127	PUS7	1.03e-07	2.53e-06	cg14403090_ENSG00000091127
hypomethylated in BL1 vs LAR	cg16735495	ENSG00000091127	PUS7	1.03e-07	2.53e-06	cg16735495_ENSG00000091127
hypomethylated in BL1 vs LAR	cg20040765	ENSG00000169085	VXN	1.03e-07	2.53e-06	cg20040765_ENSG00000169085
hypomethylated in BL1 vs LAR	cg21462844	ENSG00000169085	VXN	1.03e-07	2.53e-06	cg21462844_ENSG00000169085
hypomethylated in BL1 vs LAR	cg24635971	ENSG00000169085	VXN	1.03e-07	2.53e-06	cg24635971_ENSG00000169085
hypomethylated in BL1 vs LAR	cg26761826	ENSG00000169085	VXN	1.03e-07	2.53e-06	cg26761826_ENSG00000169085
hypomethylated in BL1 vs LAR	cg06854478	ENSG00000185875	THNSL1	1.11e-07	2.7e-06	cg06854478_ENSG00000185875
hypomethylated in BL1 vs LAR	cg23196346	ENSG00000185875	THNSL1	1.11e-07	2.7e-06	cg23196346_ENSG00000185875
hypomethylated in BL1 vs LAR	cg25181170	ENSG00000185875	THNSL1	1.11e-07	2.7e-06	cg25181170_ENSG00000185875
hypomethylated in BL1 vs LAR	cg11203211	ENSG00000184428	TOP1MT	1.19e-07	2.87e-06	cg11203211_ENSG00000184428
hypomethylated in BL1 vs LAR	cg13261536	ENSG00000184428	TOP1MT	1.19e-07	2.87e-06	cg13261536_ENSG00000184428
hypomethylated in BL1 vs LAR	cg15783349	ENSG00000137218	FRS3	1.19e-07	2.87e-06	cg15783349_ENSG00000137218
hypomethylated in BL1 vs LAR	cg25951217	ENSG00000184428	TOP1MT	1.19e-07	2.87e-06	cg25951217_ENSG00000184428
hypomethylated in BL1 vs LAR	cg20703122	ENSG00000104044	OCA2	1.28e-07	3.06e-06	cg20703122_ENSG00000104044
hypomethylated in BL1 vs LAR	cg10024501	ENSG00000124571	XPO5	1.29e-07	3.06e-06	cg10024501_ENSG00000124571
hypomethylated in BL1 vs LAR	cg16894855	ENSG00000165609	NUDT5	1.29e-07	3.06e-06	cg16894855_ENSG00000165609
hypomethylated in BL1 vs LAR	cg21286782	ENSG00000226419	SLC16A1-AS1	1.29e-07	3.06e-06	cg21286782_ENSG00000226419
hypomethylated in BL1 vs LAR	cg14138540	ENSG00000258611	AC087641.1	1.35e-07	3.16e-06	cg14138540_ENSG00000258611
hypomethylated in BL1 vs LAR	cg26662656	ENSG00000258611	AC087641.1	1.35e-07	3.16e-06	cg26662656_ENSG00000258611
hypomethylated in BL1 vs LAR	cg02130329	ENSG00000104408	EIF3E	1.39e-07	3.16e-06	cg02130329_ENSG00000104408
hypomethylated in BL1 vs LAR	cg10246081	ENSG00000186897	C1QL4	1.39e-07	3.16e-06	cg10246081_ENSG00000186897
hypomethylated in BL1 vs LAR	cg11949060	ENSG00000186897	C1QL4	1.39e-07	3.16e-06	cg11949060_ENSG00000186897
hypomethylated in BL1 vs LAR	cg12760869	ENSG00000186897	C1QL4	1.39e-07	3.16e-06	cg12760869_ENSG00000186897
hypomethylated in BL1 vs LAR	cg14846292	ENSG00000186897	C1QL4	1.39e-07	3.16e-06	cg14846292_ENSG00000186897
hypomethylated in BL1 vs LAR	cg17570948	ENSG00000186897	C1QL4	1.39e-07	3.16e-06	cg17570948_ENSG00000186897
hypomethylated in BL1 vs LAR	cg24360909	ENSG00000185634	SHC4	1.39e-07	3.16e-06	cg24360909_ENSG00000185634
hypomethylated in BL1 vs LAR	cg05392244	ENSG00000164385	LINC01600	1.44e-07	3.16e-06	cg05392244_ENSG00000164385
hypomethylated in BL1 vs LAR	cg05612654	ENSG00000164385	LINC01600	1.44e-07	3.16e-06	cg05612654_ENSG00000164385
hypomethylated in BL1 vs LAR	cg05844937	ENSG00000164385	LINC01600	1.44e-07	3.16e-06	cg05844937_ENSG00000164385
hypomethylated in BL1 vs LAR	cg14354168	ENSG00000164385	LINC01600	1.44e-07	3.16e-06	cg14354168_ENSG00000164385
hypomethylated in BL1 vs LAR	cg15030568	ENSG00000164385	LINC01600	1.44e-07	3.16e-06	cg15030568_ENSG00000164385
hypomethylated in BL1 vs LAR	cg15476894	ENSG00000164385	LINC01600	1.44e-07	3.16e-06	cg15476894_ENSG00000164385
hypomethylated in BL1 vs LAR	cg16306259	ENSG00000164385	LINC01600	1.44e-07	3.16e-06	cg16306259_ENSG00000164385
hypomethylated in BL1 vs LAR	cg16938363	ENSG00000164385	LINC01600	1.44e-07	3.16e-06	cg16938363_ENSG00000164385
hypomethylated in BL1 vs LAR	cg18346398	ENSG00000164385	LINC01600	1.44e-07	3.16e-06	cg18346398_ENSG00000164385
hypomethylated in BL1 vs LAR	cg18453320	ENSG00000164385	LINC01600	1.44e-07	3.16e-06	cg18453320_ENSG00000164385
hypomethylated in BL1 vs LAR	cg21010202	ENSG00000164385	LINC01600	1.44e-07	3.16e-06	cg21010202_ENSG00000164385
hypomethylated in BL1 vs LAR	cg22198853	ENSG00000164385	LINC01600	1.44e-07	3.16e-06	cg22198853_ENSG00000164385
hypomethylated in BL1 vs LAR	cg22300566	ENSG00000164385	LINC01600	1.44e-07	3.16e-06	cg22300566_ENSG00000164385
hypomethylated in BL1 vs LAR	cg25036779	ENSG00000164385	LINC01600	1.44e-07	3.16e-06	cg25036779_ENSG00000164385
hypomethylated in BL1 vs LAR	cg26103587	ENSG00000164385	LINC01600	1.44e-07	3.16e-06	cg26103587_ENSG00000164385
hypomethylated in BL1 vs LAR	cg27222736	ENSG00000164385	LINC01600	1.44e-07	3.16e-06	cg27222736_ENSG00000164385
hypomethylated in BL1 vs LAR	cg01514831	ENSG00000275186	AC018445.1	1.49e-07	3.23e-06	cg01514831_ENSG00000275186
hypomethylated in BL1 vs LAR	cg18935516	ENSG00000275186	AC018445.1	1.49e-07	3.23e-06	cg18935516_ENSG00000275186
hypomethylated in BL1 vs LAR	cg12285565	ENSG00000184661	CDCA2	1.5e-07	3.23e-06	cg12285565_ENSG00000184661
hypomethylated in BL1 vs LAR	cg19889626	ENSG00000184661	CDCA2	1.5e-07	3.23e-06	cg19889626_ENSG00000184661
hypomethylated in BL1 vs LAR	cg21943268	ENSG00000043514	TRIT1	1.5e-07	3.23e-06	cg21943268_ENSG00000043514
hypomethylated in BL1 vs LAR	cg14138540	ENSG00000257060	AC091078.1	1.62e-07	3.48e-06	cg14138540_ENSG00000257060
hypomethylated in BL1 vs LAR	cg26662656	ENSG00000257060	AC091078.1	1.62e-07	3.48e-06	cg26662656_ENSG00000257060
hypomethylated in BL1 vs LAR	cg01471264	ENSG00000258910	LINC01956	1.67e-07	3.48e-06	cg01471264_ENSG00000258910
hypomethylated in BL1 vs LAR	cg02327563	ENSG00000258910	LINC01956	1.67e-07	3.48e-06	cg02327563_ENSG00000258910
hypomethylated in BL1 vs LAR	cg02958634	ENSG00000258910	LINC01956	1.67e-07	3.48e-06	cg02958634_ENSG00000258910
hypomethylated in BL1 vs LAR	cg10846615	ENSG00000258910	LINC01956	1.67e-07	3.48e-06	cg10846615_ENSG00000258910
hypomethylated in BL1 vs LAR	cg16911810	ENSG00000258910	LINC01956	1.67e-07	3.48e-06	cg16911810_ENSG00000258910
hypomethylated in BL1 vs LAR	cg20175390	ENSG00000258910	LINC01956	1.67e-07	3.48e-06	cg20175390_ENSG00000258910
hypomethylated in BL1 vs LAR	cg20627174	ENSG00000258910	LINC01956	1.67e-07	3.48e-06	cg20627174_ENSG00000258910
hypomethylated in BL1 vs LAR	cg20814158	ENSG00000258910	LINC01956	1.67e-07	3.48e-06	cg20814158_ENSG00000258910
hypomethylated in BL1 vs LAR	cg21215767	ENSG00000258910	LINC01956	1.67e-07	3.48e-06	cg21215767_ENSG00000258910
hypomethylated in BL1 vs LAR	cg21811143	ENSG00000258910	LINC01956	1.67e-07	3.48e-06	cg21811143_ENSG00000258910
hypomethylated in BL1 vs LAR	cg26946259	ENSG00000258910	LINC01956	1.67e-07	3.48e-06	cg26946259_ENSG00000258910
hypomethylated in BL1 vs LAR	cg23039250	ENSG00000143514	TP53BP2	1.74e-07	3.6e-06	cg23039250_ENSG00000143514
hypomethylated in BL1 vs LAR	cg01471264	ENSG00000163064	EN1	1.87e-07	3.69e-06	cg01471264_ENSG00000163064
hypomethylated in BL1 vs LAR	cg02327563	ENSG00000163064	EN1	1.87e-07	3.69e-06	cg02327563_ENSG00000163064
hypomethylated in BL1 vs LAR	cg02958634	ENSG00000163064	EN1	1.87e-07	3.69e-06	cg02958634_ENSG00000163064
hypomethylated in BL1 vs LAR	cg10846615	ENSG00000163064	EN1	1.87e-07	3.69e-06	cg10846615_ENSG00000163064
hypomethylated in BL1 vs LAR	cg16911810	ENSG00000163064	EN1	1.87e-07	3.69e-06	cg16911810_ENSG00000163064
hypomethylated in BL1 vs LAR	cg20175390	ENSG00000163064	EN1	1.87e-07	3.69e-06	cg20175390_ENSG00000163064
hypomethylated in BL1 vs LAR	cg20627174	ENSG00000163064	EN1	1.87e-07	3.69e-06	cg20627174_ENSG00000163064
hypomethylated in BL1 vs LAR	cg20814158	ENSG00000163064	EN1	1.87e-07	3.69e-06	cg20814158_ENSG00000163064
hypomethylated in BL1 vs LAR	cg21215767	ENSG00000163064	EN1	1.87e-07	3.69e-06	cg21215767_ENSG00000163064
hypomethylated in BL1 vs LAR	cg21811143	ENSG00000163064	EN1	1.87e-07	3.69e-06	cg21811143_ENSG00000163064
hypomethylated in BL1 vs LAR	cg26946259	ENSG00000163064	EN1	1.87e-07	3.69e-06	cg26946259_ENSG00000163064
hypomethylated in BL1 vs LAR	cg00572560	ENSG00000107951	MTPAP	2.02e-07	3.69e-06	cg00572560_ENSG00000107951
hypomethylated in BL1 vs LAR	cg01034754	ENSG00000107951	MTPAP	2.02e-07	3.69e-06	cg01034754_ENSG00000107951
hypomethylated in BL1 vs LAR	cg03559389	ENSG00000205740	AL359878.1	2.02e-07	3.69e-06	cg03559389_ENSG00000205740
hypomethylated in BL1 vs LAR	cg04012681	ENSG00000205740	AL359878.1	2.02e-07	3.69e-06	cg04012681_ENSG00000205740
hypomethylated in BL1 vs LAR	cg04720116	ENSG00000205740	AL359878.1	2.02e-07	3.69e-06	cg04720116_ENSG00000205740
hypomethylated in BL1 vs LAR	cg08079763	ENSG00000205740	AL359878.1	2.02e-07	3.69e-06	cg08079763_ENSG00000205740
hypomethylated in BL1 vs LAR	cg08324703	ENSG00000205740	AL359878.1	2.02e-07	3.69e-06	cg08324703_ENSG00000205740
hypomethylated in BL1 vs LAR	cg09316607	ENSG00000205740	AL359878.1	2.02e-07	3.69e-06	cg09316607_ENSG00000205740
hypomethylated in BL1 vs LAR	cg10064922	ENSG00000205740	AL359878.1	2.02e-07	3.69e-06	cg10064922_ENSG00000205740
hypomethylated in BL1 vs LAR	cg12808565	ENSG00000205740	AL359878.1	2.02e-07	3.69e-06	cg12808565_ENSG00000205740
hypomethylated in BL1 vs LAR	cg13178198	ENSG00000205740	AL359878.1	2.02e-07	3.69e-06	cg13178198_ENSG00000205740
hypomethylated in BL1 vs LAR	cg13771471	ENSG00000205740	AL359878.1	2.02e-07	3.69e-06	cg13771471_ENSG00000205740
hypomethylated in BL1 vs LAR	cg13856405	ENSG00000205740	AL359878.1	2.02e-07	3.69e-06	cg13856405_ENSG00000205740
hypomethylated in BL1 vs LAR	cg14288594	ENSG00000205740	AL359878.1	2.02e-07	3.69e-06	cg14288594_ENSG00000205740
hypomethylated in BL1 vs LAR	cg14826909	ENSG00000205740	AL359878.1	2.02e-07	3.69e-06	cg14826909_ENSG00000205740
hypomethylated in BL1 vs LAR	cg15462970	ENSG00000205740	AL359878.1	2.02e-07	3.69e-06	cg15462970_ENSG00000205740
hypomethylated in BL1 vs LAR	cg17735539	ENSG00000205740	AL359878.1	2.02e-07	3.69e-06	cg17735539_ENSG00000205740
hypomethylated in BL1 vs LAR	cg17886420	ENSG00000205740	AL359878.1	2.02e-07	3.69e-06	cg17886420_ENSG00000205740
hypomethylated in BL1 vs LAR	cg17981439	ENSG00000205740	AL359878.1	2.02e-07	3.69e-06	cg17981439_ENSG00000205740
hypomethylated in BL1 vs LAR	cg18205883	ENSG00000205740	AL359878.1	2.02e-07	3.69e-06	cg18205883_ENSG00000205740
hypomethylated in BL1 vs LAR	cg18474072	ENSG00000205740	AL359878.1	2.02e-07	3.69e-06	cg18474072_ENSG00000205740
hypomethylated in BL1 vs LAR	cg19012696	ENSG00000205740	AL359878.1	2.02e-07	3.69e-06	cg19012696_ENSG00000205740
hypomethylated in BL1 vs LAR	cg19758173	ENSG00000205740	AL359878.1	2.02e-07	3.69e-06	cg19758173_ENSG00000205740
hypomethylated in BL1 vs LAR	cg20112984	ENSG00000205740	AL359878.1	2.02e-07	3.69e-06	cg20112984_ENSG00000205740
hypomethylated in BL1 vs LAR	cg20731819	ENSG00000205740	AL359878.1	2.02e-07	3.69e-06	cg20731819_ENSG00000205740
hypomethylated in BL1 vs LAR	cg23179265	ENSG00000205740	AL359878.1	2.02e-07	3.69e-06	cg23179265_ENSG00000205740
hypomethylated in BL1 vs LAR	cg23384737	ENSG00000205740	AL359878.1	2.02e-07	3.69e-06	cg23384737_ENSG00000205740
hypomethylated in BL1 vs LAR	cg23596826	ENSG00000205740	AL359878.1	2.02e-07	3.69e-06	cg23596826_ENSG00000205740
hypomethylated in BL1 vs LAR	cg24127345	ENSG00000205740	AL359878.1	2.02e-07	3.69e-06	cg24127345_ENSG00000205740
hypomethylated in BL1 vs LAR	cg24131452	ENSG00000205740	AL359878.1	2.02e-07	3.69e-06	cg24131452_ENSG00000205740
hypomethylated in BL1 vs LAR	cg24136740	ENSG00000205740	AL359878.1	2.02e-07	3.69e-06	cg24136740_ENSG00000205740
hypomethylated in BL1 vs LAR	cg26040809	ENSG00000205740	AL359878.1	2.02e-07	3.69e-06	cg26040809_ENSG00000205740
hypomethylated in BL1 vs LAR	cg26873457	ENSG00000205740	AL359878.1	2.02e-07	3.69e-06	cg26873457_ENSG00000205740
hypomethylated in BL1 vs LAR	cg27566842	ENSG00000205740	AL359878.1	2.02e-07	3.69e-06	cg27566842_ENSG00000205740
hypomethylated in BL1 vs LAR	cg02625638	ENSG00000259305	ZHX1-C8orf76	2.17e-07	3.9e-06	cg02625638_ENSG00000259305
hypomethylated in BL1 vs LAR	cg05645982	ENSG00000259305	ZHX1-C8orf76	2.17e-07	3.9e-06	cg05645982_ENSG00000259305
hypomethylated in BL1 vs LAR	cg07935320	ENSG00000259305	ZHX1-C8orf76	2.17e-07	3.9e-06	cg07935320_ENSG00000259305
hypomethylated in BL1 vs LAR	cg08130307	ENSG00000159208	CIART	2.17e-07	3.9e-06	cg08130307_ENSG00000159208
hypomethylated in BL1 vs LAR	cg21215576	ENSG00000259305	ZHX1-C8orf76	2.17e-07	3.9e-06	cg21215576_ENSG00000259305
hypomethylated in BL1 vs LAR	cg26529437	ENSG00000105855	ITGB8	2.17e-07	3.9e-06	cg26529437_ENSG00000105855
hypomethylated in BL1 vs LAR	cg26820168	ENSG00000259305	ZHX1-C8orf76	2.17e-07	3.9e-06	cg26820168_ENSG00000259305
hypomethylated in BL1 vs LAR	cg27053337	ENSG00000259305	ZHX1-C8orf76	2.17e-07	3.9e-06	cg27053337_ENSG00000259305
hypomethylated in BL1 vs LAR	cg25506686	ENSG00000224853	LINC00393	2.26e-07	4.04e-06	cg25506686_ENSG00000224853
hypomethylated in BL1 vs LAR	cg03834116	ENSG00000084774	CAD	2.34e-07	4.14e-06	cg03834116_ENSG00000084774
hypomethylated in BL1 vs LAR	cg10832107	ENSG00000142864	SERBP1	2.34e-07	4.14e-06	cg10832107_ENSG00000142864
hypomethylated in BL1 vs LAR	cg12633410	ENSG00000142864	SERBP1	2.34e-07	4.14e-06	cg12633410_ENSG00000142864
hypomethylated in BL1 vs LAR	cg12760508	ENSG00000123505	AMD1	2.34e-07	4.14e-06	cg12760508_ENSG00000123505
hypomethylated in BL1 vs LAR	cg26178163	ENSG00000184349	EFNA5	2.34e-07	4.14e-06	cg26178163_ENSG00000184349
hypomethylated in BL1 vs LAR	cg03343013	ENSG00000228192	AL512353.1	2.52e-07	4.37e-06	cg03343013_ENSG00000228192
hypomethylated in BL1 vs LAR	cg04857403	ENSG00000228192	AL512353.1	2.52e-07	4.37e-06	cg04857403_ENSG00000228192
hypomethylated in BL1 vs LAR	cg05764238	ENSG00000142632	ARHGEF19	2.52e-07	4.37e-06	cg05764238_ENSG00000142632
hypomethylated in BL1 vs LAR	cg07455685	ENSG00000279095	AC243964.3	2.52e-07	4.37e-06	cg07455685_ENSG00000279095
hypomethylated in BL1 vs LAR	cg17241937	ENSG00000273374	AC069222.1	2.52e-07	4.37e-06	cg17241937_ENSG00000273374
hypomethylated in BL1 vs LAR	cg22933058	ENSG00000228192	AL512353.1	2.52e-07	4.37e-06	cg22933058_ENSG00000228192
hypomethylated in BL1 vs LAR	cg23696432	ENSG00000279095	AC243964.3	2.52e-07	4.37e-06	cg23696432_ENSG00000279095
hypomethylated in BL1 vs LAR	cg24250588	ENSG00000228192	AL512353.1	2.52e-07	4.37e-06	cg24250588_ENSG00000228192
hypomethylated in BL1 vs LAR	cg01095389	ENSG00000062282	DGAT2	2.71e-07	4.6e-06	cg01095389_ENSG00000062282
hypomethylated in BL1 vs LAR	cg01149239	ENSG00000163975	MELTF	2.71e-07	4.6e-06	cg01149239_ENSG00000163975
hypomethylated in BL1 vs LAR	cg03814093	ENSG00000197410	DCHS2	2.71e-07	4.6e-06	cg03814093_ENSG00000197410
hypomethylated in BL1 vs LAR	cg10321156	ENSG00000167771	RCOR2	2.71e-07	4.6e-06	cg10321156_ENSG00000167771
hypomethylated in BL1 vs LAR	cg11654900	ENSG00000185104	FAF1	2.71e-07	4.6e-06	cg11654900_ENSG00000185104
hypomethylated in BL1 vs LAR	cg15442737	ENSG00000104472	CHRAC1	2.71e-07	4.6e-06	cg15442737_ENSG00000104472
hypomethylated in BL1 vs LAR	cg17208748	ENSG00000163975	MELTF	2.71e-07	4.6e-06	cg17208748_ENSG00000163975
hypomethylated in BL1 vs LAR	cg21201272	ENSG00000104472	CHRAC1	2.71e-07	4.6e-06	cg21201272_ENSG00000104472
hypomethylated in BL1 vs LAR	cg26466801	ENSG00000197410	DCHS2	2.71e-07	4.6e-06	cg26466801_ENSG00000197410
hypomethylated in BL1 vs LAR	cg00144425	ENSG00000133627	ACTR3B	2.92e-07	4.84e-06	cg00144425_ENSG00000133627
hypomethylated in BL1 vs LAR	cg00163372	ENSG00000246228	CASC8	2.92e-07	4.84e-06	cg00163372_ENSG00000246228
hypomethylated in BL1 vs LAR	cg03438216	ENSG00000135801	TAF5L	2.92e-07	4.84e-06	cg03438216_ENSG00000135801
hypomethylated in BL1 vs LAR	cg17588094	ENSG00000246228	CASC8	2.92e-07	4.84e-06	cg17588094_ENSG00000246228
hypomethylated in BL1 vs LAR	cg20807254	ENSG00000246228	CASC8	2.92e-07	4.84e-06	cg20807254_ENSG00000246228
hypomethylated in BL1 vs LAR	cg21538013	ENSG00000135801	TAF5L	2.92e-07	4.84e-06	cg21538013_ENSG00000135801
hypomethylated in BL1 vs LAR	cg22153407	ENSG00000135801	TAF5L	2.92e-07	4.84e-06	cg22153407_ENSG00000135801
hypomethylated in BL1 vs LAR	cg25632577	ENSG00000246228	CASC8	2.92e-07	4.84e-06	cg25632577_ENSG00000246228
hypomethylated in BL1 vs LAR	cg25883066	ENSG00000246228	CASC8	2.92e-07	4.84e-06	cg25883066_ENSG00000246228
hypomethylated in BL1 vs LAR	cg03955537	ENSG00000141542	RAB40B	3.14e-07	5.09e-06	cg03955537_ENSG00000141542
hypomethylated in BL1 vs LAR	cg04029455	ENSG00000141542	RAB40B	3.14e-07	5.09e-06	cg04029455_ENSG00000141542
hypomethylated in BL1 vs LAR	cg08795515	ENSG00000141542	RAB40B	3.14e-07	5.09e-06	cg08795515_ENSG00000141542
hypomethylated in BL1 vs LAR	cg10862567	ENSG00000141542	RAB40B	3.14e-07	5.09e-06	cg10862567_ENSG00000141542
hypomethylated in BL1 vs LAR	cg11524039	ENSG00000141542	RAB40B	3.14e-07	5.09e-06	cg11524039_ENSG00000141542
hypomethylated in BL1 vs LAR	cg13817046	ENSG00000122574	WIPF3	3.14e-07	5.09e-06	cg13817046_ENSG00000122574
hypomethylated in BL1 vs LAR	cg18121066	ENSG00000141542	RAB40B	3.14e-07	5.09e-06	cg18121066_ENSG00000141542
hypomethylated in BL1 vs LAR	cg19467964	ENSG00000141542	RAB40B	3.14e-07	5.09e-06	cg19467964_ENSG00000141542
hypomethylated in BL1 vs LAR	cg24422797	ENSG00000141542	RAB40B	3.14e-07	5.09e-06	cg24422797_ENSG00000141542
hypomethylated in BL1 vs LAR	cg27658601	ENSG00000141542	RAB40B	3.14e-07	5.09e-06	cg27658601_ENSG00000141542
hypomethylated in BL1 vs LAR	cg12651286	ENSG00000256916	AP000851.1	3.36e-07	5.38e-06	cg12651286_ENSG00000256916
hypomethylated in BL1 vs LAR	cg03047059	ENSG00000117597	UTP25	3.37e-07	5.38e-06	cg03047059_ENSG00000117597
hypomethylated in BL1 vs LAR	cg04805181	ENSG00000188501	LCTL	3.37e-07	5.38e-06	cg04805181_ENSG00000188501
hypomethylated in BL1 vs LAR	cg07789132	ENSG00000143228	NUF2	3.37e-07	5.38e-06	cg07789132_ENSG00000143228
hypomethylated in BL1 vs LAR	cg08353973	ENSG00000188501	LCTL	3.37e-07	5.38e-06	cg08353973_ENSG00000188501
hypomethylated in BL1 vs LAR	cg14709691	ENSG00000085999	RAD54L	3.37e-07	5.38e-06	cg14709691_ENSG00000085999
hypomethylated in BL1 vs LAR	cg15711727	ENSG00000085999	RAD54L	3.37e-07	5.38e-06	cg15711727_ENSG00000085999
hypomethylated in BL1 vs LAR	cg17133668	ENSG00000143228	NUF2	3.37e-07	5.38e-06	cg17133668_ENSG00000143228
hypomethylated in BL1 vs LAR	cg07205203	ENSG00000163811	WDR43	3.63e-07	5.75e-06	cg07205203_ENSG00000163811
hypomethylated in BL1 vs LAR	cg22010140	ENSG00000143643	TTC13	3.63e-07	5.75e-06	cg22010140_ENSG00000143643
hypomethylated in BL1 vs LAR	cg25529875	ENSG00000215022	AL008729.1	3.63e-07	5.75e-06	cg25529875_ENSG00000215022
hypomethylated in BL1 vs LAR	cg14245471	ENSG00000163009	C2orf48	3.9e-07	6.14e-06	cg14245471_ENSG00000163009
hypomethylated in BL1 vs LAR	cg16444641	ENSG00000163009	C2orf48	3.9e-07	6.14e-06	cg16444641_ENSG00000163009
hypomethylated in BL1 vs LAR	cg25731401	ENSG00000163009	C2orf48	3.9e-07	6.14e-06	cg25731401_ENSG00000163009
hypomethylated in BL1 vs LAR	cg02882375	ENSG00000135374	ELF5	4.19e-07	6.46e-06	cg02882375_ENSG00000135374
hypomethylated in BL1 vs LAR	cg03787088	ENSG00000135374	ELF5	4.19e-07	6.46e-06	cg03787088_ENSG00000135374
hypomethylated in BL1 vs LAR	cg07541559	ENSG00000135374	ELF5	4.19e-07	6.46e-06	cg07541559_ENSG00000135374
hypomethylated in BL1 vs LAR	cg09171931	ENSG00000135374	ELF5	4.19e-07	6.46e-06	cg09171931_ENSG00000135374
hypomethylated in BL1 vs LAR	cg09951637	ENSG00000135374	ELF5	4.19e-07	6.46e-06	cg09951637_ENSG00000135374
hypomethylated in BL1 vs LAR	cg12392126	ENSG00000139083	ETV6	4.19e-07	6.46e-06	cg12392126_ENSG00000139083
hypomethylated in BL1 vs LAR	cg12449325	ENSG00000135374	ELF5	4.19e-07	6.46e-06	cg12449325_ENSG00000135374
hypomethylated in BL1 vs LAR	cg24935217	ENSG00000135374	ELF5	4.19e-07	6.46e-06	cg24935217_ENSG00000135374
hypomethylated in BL1 vs LAR	cg26167249	ENSG00000135374	ELF5	4.19e-07	6.46e-06	cg26167249_ENSG00000135374
hypomethylated in BL1 vs LAR	cg26373351	ENSG00000139083	ETV6	4.19e-07	6.46e-06	cg26373351_ENSG00000139083
hypomethylated in BL1 vs LAR	cg05881698	ENSG00000130383	FUT5	4.31e-07	6.61e-06	cg05881698_ENSG00000130383
hypomethylated in BL1 vs LAR	cg14699734	ENSG00000130383	FUT5	4.31e-07	6.61e-06	cg14699734_ENSG00000130383
hypomethylated in BL1 vs LAR	cg04960065	ENSG00000164303	ENPP6	4.51e-07	6.88e-06	cg04960065_ENSG00000164303
hypomethylated in BL1 vs LAR	cg11034978	ENSG00000146670	CDCA5	4.51e-07	6.88e-06	cg11034978_ENSG00000146670
hypomethylated in BL1 vs LAR	cg00613284	ENSG00000245910	SNHG6	4.85e-07	7.29e-06	cg00613284_ENSG00000245910
hypomethylated in BL1 vs LAR	cg03656863	ENSG00000245910	SNHG6	4.85e-07	7.29e-06	cg03656863_ENSG00000245910
hypomethylated in BL1 vs LAR	cg09640070	ENSG00000256234	AC022509.2	4.85e-07	7.29e-06	cg09640070_ENSG00000256234
hypomethylated in BL1 vs LAR	cg11216632	ENSG00000132680	KHDC4	4.85e-07	7.29e-06	cg11216632_ENSG00000132680
hypomethylated in BL1 vs LAR	cg21462844	ENSG00000245910	SNHG6	4.85e-07	7.29e-06	cg21462844_ENSG00000245910
hypomethylated in BL1 vs LAR	cg24635971	ENSG00000245910	SNHG6	4.85e-07	7.29e-06	cg24635971_ENSG00000245910
hypomethylated in BL1 vs LAR	cg26761826	ENSG00000245910	SNHG6	4.85e-07	7.29e-06	cg26761826_ENSG00000245910
hypomethylated in BL1 vs LAR	cg00432953	ENSG00000182580	EPHB3	5.21e-07	7.69e-06	cg00432953_ENSG00000182580
hypomethylated in BL1 vs LAR	cg06806862	ENSG00000182580	EPHB3	5.21e-07	7.69e-06	cg06806862_ENSG00000182580
hypomethylated in BL1 vs LAR	cg08621778	ENSG00000170075	GPR37L1	5.21e-07	7.69e-06	cg08621778_ENSG00000170075
hypomethylated in BL1 vs LAR	cg13694876	ENSG00000182580	EPHB3	5.21e-07	7.69e-06	cg13694876_ENSG00000182580
hypomethylated in BL1 vs LAR	cg16510460	ENSG00000182580	EPHB3	5.21e-07	7.69e-06	cg16510460_ENSG00000182580
hypomethylated in BL1 vs LAR	cg16893634	ENSG00000182580	EPHB3	5.21e-07	7.69e-06	cg16893634_ENSG00000182580
hypomethylated in BL1 vs LAR	cg20587808	ENSG00000182580	EPHB3	5.21e-07	7.69e-06	cg20587808_ENSG00000182580
hypomethylated in BL1 vs LAR	cg20693607	ENSG00000182580	EPHB3	5.21e-07	7.69e-06	cg20693607_ENSG00000182580
hypomethylated in BL1 vs LAR	cg24892362	ENSG00000182580	EPHB3	5.21e-07	7.69e-06	cg24892362_ENSG00000182580
hypomethylated in BL1 vs LAR	cg01786362	ENSG00000171492	LRRC8D	5.59e-07	8.12e-06	cg01786362_ENSG00000171492
hypomethylated in BL1 vs LAR	cg04929932	ENSG00000171492	LRRC8D	5.59e-07	8.12e-06	cg04929932_ENSG00000171492
hypomethylated in BL1 vs LAR	cg05009389	ENSG00000140534	TICRR	5.59e-07	8.12e-06	cg05009389_ENSG00000140534
hypomethylated in BL1 vs LAR	cg14419975	ENSG00000171492	LRRC8D	5.59e-07	8.12e-06	cg14419975_ENSG00000171492
hypomethylated in BL1 vs LAR	cg22526139	ENSG00000140534	TICRR	5.59e-07	8.12e-06	cg22526139_ENSG00000140534
hypomethylated in BL1 vs LAR	cg25248415	ENSG00000140534	TICRR	5.59e-07	8.12e-06	cg25248415_ENSG00000140534
hypomethylated in BL1 vs LAR	cg26342078	ENSG00000140534	TICRR	5.59e-07	8.12e-06	cg26342078_ENSG00000140534
hypomethylated in BL1 vs LAR	cg26585724	ENSG00000140534	TICRR	5.59e-07	8.12e-06	cg26585724_ENSG00000140534
hypomethylated in BL1 vs LAR	cg05255811	ENSG00000112167	SAYSD1	6.01e-07	8.62e-06	cg05255811_ENSG00000112167
hypomethylated in BL1 vs LAR	cg06104914	ENSG00000112167	SAYSD1	6.01e-07	8.62e-06	cg06104914_ENSG00000112167
hypomethylated in BL1 vs LAR	cg09556952	ENSG00000224790	AP000704.1	6.01e-07	8.62e-06	cg09556952_ENSG00000224790
hypomethylated in BL1 vs LAR	cg18705155	ENSG00000112167	SAYSD1	6.01e-07	8.62e-06	cg18705155_ENSG00000112167
hypomethylated in BL1 vs LAR	cg20914659	ENSG00000112167	SAYSD1	6.01e-07	8.62e-06	cg20914659_ENSG00000112167
hypomethylated in BL1 vs LAR	cg23286646	ENSG00000224790	AP000704.1	6.01e-07	8.62e-06	cg23286646_ENSG00000224790
hypomethylated in BL1 vs LAR	cg04962865	ENSG00000104447	TRPS1	6.45e-07	9.11e-06	cg04962865_ENSG00000104447
hypomethylated in BL1 vs LAR	cg06997767	ENSG00000104447	TRPS1	6.45e-07	9.11e-06	cg06997767_ENSG00000104447
hypomethylated in BL1 vs LAR	cg10950949	ENSG00000161921	CXCL16	6.45e-07	9.11e-06	cg10950949_ENSG00000161921
hypomethylated in BL1 vs LAR	cg11730559	ENSG00000104447	TRPS1	6.45e-07	9.11e-06	cg11730559_ENSG00000104447
hypomethylated in BL1 vs LAR	cg16894855	ENSG00000123240	OPTN	6.45e-07	9.11e-06	cg16894855_ENSG00000123240
hypomethylated in BL1 vs LAR	cg17131553	ENSG00000104447	TRPS1	6.45e-07	9.11e-06	cg17131553_ENSG00000104447
hypomethylated in BL1 vs LAR	cg22138219	ENSG00000104447	TRPS1	6.45e-07	9.11e-06	cg22138219_ENSG00000104447
hypomethylated in BL1 vs LAR	cg27628090	ENSG00000080986	NDC80	6.45e-07	9.11e-06	cg27628090_ENSG00000080986
hypomethylated in BL1 vs LAR	cg08243626	ENSG00000238266	LINC00707	6.77e-07	9.5e-06	cg08243626_ENSG00000238266
hypomethylated in BL1 vs LAR	cg09845293	ENSG00000238266	LINC00707	6.77e-07	9.5e-06	cg09845293_ENSG00000238266
hypomethylated in BL1 vs LAR	cg22784595	ENSG00000238266	LINC00707	6.77e-07	9.5e-06	cg22784595_ENSG00000238266
hypomethylated in BL1 vs LAR	cg12651286	ENSG00000137673	MMP7	6.93e-07	9.67e-06	cg12651286_ENSG00000137673
hypomethylated in BL1 vs LAR	cg21616785	ENSG00000137673	MMP7	6.93e-07	9.67e-06	cg21616785_ENSG00000137673
hypomethylated in BL1 vs LAR	cg23826980	ENSG00000177406	AC021054.1	6.93e-07	9.67e-06	cg23826980_ENSG00000177406
hypomethylated in BL1 vs LAR	cg00408678	ENSG00000137409	MTCH1	7.43e-07	1.03e-05	cg00408678_ENSG00000137409
hypomethylated in BL1 vs LAR	cg02417473	ENSG00000128298	BAIAP2L2	7.43e-07	1.03e-05	cg02417473_ENSG00000128298
hypomethylated in BL1 vs LAR	cg06294470	ENSG00000137409	MTCH1	7.43e-07	1.03e-05	cg06294470_ENSG00000137409
hypomethylated in BL1 vs LAR	cg07544796	ENSG00000137409	MTCH1	7.43e-07	1.03e-05	cg07544796_ENSG00000137409
hypomethylated in BL1 vs LAR	cg23309670	ENSG00000137409	MTCH1	7.43e-07	1.03e-05	cg23309670_ENSG00000137409
hypomethylated in BL1 vs LAR	cg26027052	ENSG00000137409	MTCH1	7.43e-07	1.03e-05	cg26027052_ENSG00000137409
hypomethylated in BL1 vs LAR	cg26370886	ENSG00000105550	FGF21	7.88e-07	1.09e-05	cg26370886_ENSG00000105550
hypomethylated in BL1 vs LAR	cg00615941	ENSG00000249992	TMEM158	7.98e-07	1.09e-05	cg00615941_ENSG00000249992
hypomethylated in BL1 vs LAR	cg13940444	ENSG00000172819	RARG	7.98e-07	1.09e-05	cg13940444_ENSG00000172819
hypomethylated in BL1 vs LAR	cg24250588	ENSG00000065978	YBX1	7.98e-07	1.09e-05	cg24250588_ENSG00000065978
hypomethylated in BL1 vs LAR	cg04059696	ENSG00000115163	CENPA	8.56e-07	1.17e-05	cg04059696_ENSG00000115163
hypomethylated in BL1 vs LAR	cg13692543	ENSG00000165283	STOML2	8.56e-07	1.17e-05	cg13692543_ENSG00000165283
hypomethylated in BL1 vs LAR	cg03466326	ENSG00000224717	AC098936.1	8.78e-07	1.19e-05	cg03466326_ENSG00000224717
hypomethylated in BL1 vs LAR	cg10529555	ENSG00000224717	AC098936.1	8.78e-07	1.19e-05	cg10529555_ENSG00000224717
hypomethylated in BL1 vs LAR	cg15524283	ENSG00000224717	AC098936.1	8.78e-07	1.19e-05	cg15524283_ENSG00000224717
hypomethylated in BL1 vs LAR	cg03151165	ENSG00000147536	GINS4	9.18e-07	1.22e-05	cg03151165_ENSG00000147536
hypomethylated in BL1 vs LAR	cg10434728	ENSG00000197299	BLM	9.18e-07	1.22e-05	cg10434728_ENSG00000197299
hypomethylated in BL1 vs LAR	cg13410000	ENSG00000197299	BLM	9.18e-07	1.22e-05	cg13410000_ENSG00000197299
hypomethylated in BL1 vs LAR	cg16900796	ENSG00000129351	ILF3	9.18e-07	1.22e-05	cg16900796_ENSG00000129351
hypomethylated in BL1 vs LAR	cg17500703	ENSG00000147536	GINS4	9.18e-07	1.22e-05	cg17500703_ENSG00000147536
hypomethylated in BL1 vs LAR	cg17825294	ENSG00000112081	SRSF3	9.18e-07	1.22e-05	cg17825294_ENSG00000112081
hypomethylated in BL1 vs LAR	cg21289397	ENSG00000147536	GINS4	9.18e-07	1.22e-05	cg21289397_ENSG00000147536
hypomethylated in BL1 vs LAR	cg23309670	ENSG00000112081	SRSF3	9.18e-07	1.22e-05	cg23309670_ENSG00000112081
hypomethylated in BL1 vs LAR	cg23781310	ENSG00000147536	GINS4	9.18e-07	1.22e-05	cg23781310_ENSG00000147536
hypomethylated in BL1 vs LAR	cg14450910	ENSG00000137090	DMRT1	9.3e-07	1.24e-05	cg14450910_ENSG00000137090
hypomethylated in BL1 vs LAR	cg13045134	ENSG00000253923	AP002981.1	9.74e-07	1.29e-05	cg13045134_ENSG00000253923
hypomethylated in BL1 vs LAR	cg14897263	ENSG00000253923	AP002981.1	9.74e-07	1.29e-05	cg14897263_ENSG00000253923
hypomethylated in BL1 vs LAR	cg22236066	ENSG00000253923	AP002981.1	9.74e-07	1.29e-05	cg22236066_ENSG00000253923
hypomethylated in BL1 vs LAR	cg02776659	ENSG00000215424	MCM3AP-AS1	9.85e-07	1.29e-05	cg02776659_ENSG00000215424
hypomethylated in BL1 vs LAR	cg03972751	ENSG00000115290	GRB14	9.85e-07	1.29e-05	cg03972751_ENSG00000115290
hypomethylated in BL1 vs LAR	cg04623458	ENSG00000102854	MSLN	9.85e-07	1.29e-05	cg04623458_ENSG00000102854
hypomethylated in BL1 vs LAR	cg10024501	ENSG00000171453	POLR1C	9.85e-07	1.29e-05	cg10024501_ENSG00000171453
hypomethylated in BL1 vs LAR	cg03346415	ENSG00000141101	NOB1	1.06e-06	1.36e-05	cg03346415_ENSG00000141101
hypomethylated in BL1 vs LAR	cg03438216	ENSG00000177614	PGBD5	1.06e-06	1.36e-05	cg03438216_ENSG00000177614
hypomethylated in BL1 vs LAR	cg03651219	ENSG00000108021	FAM208B	1.06e-06	1.36e-05	cg03651219_ENSG00000108021
hypomethylated in BL1 vs LAR	cg11674448	ENSG00000179862	CITED4	1.06e-06	1.36e-05	cg11674448_ENSG00000179862
hypomethylated in BL1 vs LAR	cg14519252	ENSG00000179862	CITED4	1.06e-06	1.36e-05	cg14519252_ENSG00000179862
hypomethylated in BL1 vs LAR	cg17825294	ENSG00000112079	STK38	1.06e-06	1.36e-05	cg17825294_ENSG00000112079
hypomethylated in BL1 vs LAR	cg19993680	ENSG00000108021	FAM208B	1.06e-06	1.36e-05	cg19993680_ENSG00000108021
hypomethylated in BL1 vs LAR	cg21538013	ENSG00000177614	PGBD5	1.06e-06	1.36e-05	cg21538013_ENSG00000177614
hypomethylated in BL1 vs LAR	cg22010140	ENSG00000177614	PGBD5	1.06e-06	1.36e-05	cg22010140_ENSG00000177614
hypomethylated in BL1 vs LAR	cg22153407	ENSG00000177614	PGBD5	1.06e-06	1.36e-05	cg22153407_ENSG00000177614
hypomethylated in BL1 vs LAR	cg25887076	ENSG00000108021	FAM208B	1.06e-06	1.36e-05	cg25887076_ENSG00000108021
hypomethylated in BL1 vs LAR	cg17920789	ENSG00000231817	LINC01198	1.08e-06	1.39e-05	cg17920789_ENSG00000231817
hypomethylated in BL1 vs LAR	cg00343906	ENSG00000178821	TMEM52	1.13e-06	1.42e-05	cg00343906_ENSG00000178821
hypomethylated in BL1 vs LAR	cg02130329	ENSG00000254615	AC027031.2	1.13e-06	1.42e-05	cg02130329_ENSG00000254615
hypomethylated in BL1 vs LAR	cg02393699	ENSG00000178821	TMEM52	1.13e-06	1.42e-05	cg02393699_ENSG00000178821
hypomethylated in BL1 vs LAR	cg03547078	ENSG00000178821	TMEM52	1.13e-06	1.42e-05	cg03547078_ENSG00000178821
hypomethylated in BL1 vs LAR	cg09353705	ENSG00000162607	USP1	1.13e-06	1.42e-05	cg09353705_ENSG00000162607
hypomethylated in BL1 vs LAR	cg11293610	ENSG00000159131	GART	1.13e-06	1.42e-05	cg11293610_ENSG00000159131
hypomethylated in BL1 vs LAR	cg13130022	ENSG00000196284	SUPT3H	1.13e-06	1.42e-05	cg13130022_ENSG00000196284
hypomethylated in BL1 vs LAR	cg15468976	ENSG00000178821	TMEM52	1.13e-06	1.42e-05	cg15468976_ENSG00000178821
hypomethylated in BL1 vs LAR	cg19254793	ENSG00000196284	SUPT3H	1.13e-06	1.42e-05	cg19254793_ENSG00000196284
hypomethylated in BL1 vs LAR	cg19896129	ENSG00000162607	USP1	1.13e-06	1.42e-05	cg19896129_ENSG00000162607
hypomethylated in BL1 vs LAR	cg22153312	ENSG00000196284	SUPT3H	1.13e-06	1.42e-05	cg22153312_ENSG00000196284
hypomethylated in BL1 vs LAR	cg23648809	ENSG00000178821	TMEM52	1.13e-06	1.42e-05	cg23648809_ENSG00000178821
hypomethylated in BL1 vs LAR	cg25865108	ENSG00000196284	SUPT3H	1.13e-06	1.42e-05	cg25865108_ENSG00000196284
hypomethylated in BL1 vs LAR	cg27264462	ENSG00000178821	TMEM52	1.13e-06	1.42e-05	cg27264462_ENSG00000178821
hypomethylated in BL1 vs LAR	cg04093381	ENSG00000131686	CA6	1.18e-06	1.46e-05	cg04093381_ENSG00000131686
hypomethylated in BL1 vs LAR	cg10313368	ENSG00000131686	CA6	1.18e-06	1.46e-05	cg10313368_ENSG00000131686
hypomethylated in BL1 vs LAR	cg14669515	ENSG00000131686	CA6	1.18e-06	1.46e-05	cg14669515_ENSG00000131686
hypomethylated in BL1 vs LAR	cg26363759	ENSG00000131686	CA6	1.18e-06	1.46e-05	cg26363759_ENSG00000131686
hypomethylated in BL1 vs LAR	cg00613284	ENSG00000185697	MYBL1	1.21e-06	1.49e-05	cg00613284_ENSG00000185697
hypomethylated in BL1 vs LAR	cg03656863	ENSG00000185697	MYBL1	1.21e-06	1.49e-05	cg03656863_ENSG00000185697
hypomethylated in BL1 vs LAR	cg08621778	ENSG00000077152	UBE2T	1.21e-06	1.49e-05	cg08621778_ENSG00000077152
hypomethylated in BL1 vs LAR	cg20040765	ENSG00000185697	MYBL1	1.21e-06	1.49e-05	cg20040765_ENSG00000185697
hypomethylated in BL1 vs LAR	cg21462844	ENSG00000185697	MYBL1	1.21e-06	1.49e-05	cg21462844_ENSG00000185697
hypomethylated in BL1 vs LAR	cg24635971	ENSG00000185697	MYBL1	1.21e-06	1.49e-05	cg24635971_ENSG00000185697
hypomethylated in BL1 vs LAR	cg26761826	ENSG00000185697	MYBL1	1.21e-06	1.49e-05	cg26761826_ENSG00000185697
hypomethylated in BL1 vs LAR	cg04057016	ENSG00000272425	AC009902.3	1.3e-06	1.57e-05	cg04057016_ENSG00000272425
hypomethylated in BL1 vs LAR	cg05422836	ENSG00000272425	AC009902.3	1.3e-06	1.57e-05	cg05422836_ENSG00000272425
hypomethylated in BL1 vs LAR	cg09318283	ENSG00000272425	AC009902.3	1.3e-06	1.57e-05	cg09318283_ENSG00000272425
hypomethylated in BL1 vs LAR	cg19920183	ENSG00000272425	AC009902.3	1.3e-06	1.57e-05	cg19920183_ENSG00000272425
hypomethylated in BL1 vs LAR	cg05624930	ENSG00000112118	MCM3	1.3e-06	1.57e-05	cg05624930_ENSG00000112118
hypomethylated in BL1 vs LAR	cg07333545	ENSG00000112118	MCM3	1.3e-06	1.57e-05	cg07333545_ENSG00000112118
hypomethylated in BL1 vs LAR	cg13912224	ENSG00000112118	MCM3	1.3e-06	1.57e-05	cg13912224_ENSG00000112118
hypomethylated in BL1 vs LAR	cg22237300	ENSG00000112118	MCM3	1.3e-06	1.57e-05	cg22237300_ENSG00000112118
hypomethylated in BL1 vs LAR	cg23703079	ENSG00000111344	RASAL1	1.3e-06	1.57e-05	cg23703079_ENSG00000111344
hypomethylated in BL1 vs LAR	cg25118606	ENSG00000225439	BOLA3-AS1	1.3e-06	1.57e-05	cg25118606_ENSG00000225439
hypomethylated in BL1 vs LAR	cg27421117	ENSG00000225439	BOLA3-AS1	1.3e-06	1.57e-05	cg27421117_ENSG00000225439
hypomethylated in BL1 vs LAR	cg00537210	ENSG00000173960	UBXN2A	1.39e-06	1.66e-05	cg00537210_ENSG00000173960
hypomethylated in BL1 vs LAR	cg03367387	ENSG00000114473	IQCG	1.39e-06	1.66e-05	cg03367387_ENSG00000114473
hypomethylated in BL1 vs LAR	cg04623458	ENSG00000005513	SOX8	1.39e-06	1.66e-05	cg04623458_ENSG00000005513
hypomethylated in BL1 vs LAR	cg05143530	ENSG00000114473	IQCG	1.39e-06	1.66e-05	cg05143530_ENSG00000114473
hypomethylated in BL1 vs LAR	cg05578056	ENSG00000005513	SOX8	1.39e-06	1.66e-05	cg05578056_ENSG00000005513
hypomethylated in BL1 vs LAR	cg08913523	ENSG00000156831	NSMCE2	1.39e-06	1.66e-05	cg08913523_ENSG00000156831
hypomethylated in BL1 vs LAR	cg09864325	ENSG00000005513	SOX8	1.39e-06	1.66e-05	cg09864325_ENSG00000005513
hypomethylated in BL1 vs LAR	cg21250061	ENSG00000175768	TOMM5	1.39e-06	1.66e-05	cg21250061_ENSG00000175768
hypomethylated in BL1 vs LAR	cg01623261	ENSG00000278200	LINC01971	1.46e-06	1.72e-05	cg01623261_ENSG00000278200
hypomethylated in BL1 vs LAR	cg02447879	ENSG00000278200	LINC01971	1.46e-06	1.72e-05	cg02447879_ENSG00000278200
hypomethylated in BL1 vs LAR	cg07855465	ENSG00000278200	LINC01971	1.46e-06	1.72e-05	cg07855465_ENSG00000278200
hypomethylated in BL1 vs LAR	cg09545579	ENSG00000278200	LINC01971	1.46e-06	1.72e-05	cg09545579_ENSG00000278200
hypomethylated in BL1 vs LAR	cg21334048	ENSG00000278200	LINC01971	1.46e-06	1.72e-05	cg21334048_ENSG00000278200
hypomethylated in BL1 vs LAR	cg06806862	ENSG00000073792	IGF2BP2	1.49e-06	1.76e-05	cg06806862_ENSG00000073792
hypomethylated in BL1 vs LAR	cg25149037	ENSG00000186832	KRT16	1.49e-06	1.76e-05	cg25149037_ENSG00000186832
hypomethylated in BL1 vs LAR	cg03917138	ENSG00000263893	AC080037.1	1.59e-06	1.85e-05	cg03917138_ENSG00000263893
hypomethylated in BL1 vs LAR	cg06234051	ENSG00000263893	AC080037.1	1.59e-06	1.85e-05	cg06234051_ENSG00000263893
hypomethylated in BL1 vs LAR	cg13058710	ENSG00000263893	AC080037.1	1.59e-06	1.85e-05	cg13058710_ENSG00000263893
hypomethylated in BL1 vs LAR	cg21038291	ENSG00000263893	AC080037.1	1.59e-06	1.85e-05	cg21038291_ENSG00000263893
hypomethylated in BL1 vs LAR	cg21049501	ENSG00000263893	AC080037.1	1.59e-06	1.85e-05	cg21049501_ENSG00000263893
hypomethylated in BL1 vs LAR	cg27248029	ENSG00000263893	AC080037.1	1.59e-06	1.85e-05	cg27248029_ENSG00000263893
hypomethylated in BL1 vs LAR	cg02167020	ENSG00000107815	TWNK	1.6e-06	1.85e-05	cg02167020_ENSG00000107815
hypomethylated in BL1 vs LAR	cg10420161	ENSG00000107815	TWNK	1.6e-06	1.85e-05	cg10420161_ENSG00000107815
hypomethylated in BL1 vs LAR	cg14038391	ENSG00000107815	TWNK	1.6e-06	1.85e-05	cg14038391_ENSG00000107815
hypomethylated in BL1 vs LAR	cg17101450	ENSG00000107815	TWNK	1.6e-06	1.85e-05	cg17101450_ENSG00000107815
hypomethylated in BL1 vs LAR	cg24570303	ENSG00000107815	TWNK	1.6e-06	1.85e-05	cg24570303_ENSG00000107815
hypomethylated in BL1 vs LAR	cg18877271	ENSG00000230834	AC068580.2	1.65e-06	1.9e-05	cg18877271_ENSG00000230834
hypomethylated in BL1 vs LAR	cg19358397	ENSG00000230834	AC068580.2	1.65e-06	1.9e-05	cg19358397_ENSG00000230834
hypomethylated in BL1 vs LAR	cg02580923	ENSG00000135119	RNFT2	1.71e-06	1.95e-05	cg02580923_ENSG00000135119
hypomethylated in BL1 vs LAR	cg08521073	ENSG00000135119	RNFT2	1.71e-06	1.95e-05	cg08521073_ENSG00000135119
hypomethylated in BL1 vs LAR	cg09718037	ENSG00000135119	RNFT2	1.71e-06	1.95e-05	cg09718037_ENSG00000135119
hypomethylated in BL1 vs LAR	cg10665891	ENSG00000135119	RNFT2	1.71e-06	1.95e-05	cg10665891_ENSG00000135119
hypomethylated in BL1 vs LAR	cg19674878	ENSG00000135119	RNFT2	1.71e-06	1.95e-05	cg19674878_ENSG00000135119
hypomethylated in BL1 vs LAR	cg23975840	ENSG00000135119	RNFT2	1.71e-06	1.95e-05	cg23975840_ENSG00000135119
hypomethylated in BL1 vs LAR	cg26230851	ENSG00000158887	MPZ	1.71e-06	1.95e-05	cg26230851_ENSG00000158887
hypomethylated in BL1 vs LAR	cg27628090	ENSG00000101574	METTL4	1.71e-06	1.95e-05	cg27628090_ENSG00000101574
hypomethylated in BL1 vs LAR	cg14217091	ENSG00000259230	LINC02323	1.77e-06	2.01e-05	cg14217091_ENSG00000259230
hypomethylated in BL1 vs LAR	cg23071808	ENSG00000259230	LINC02323	1.77e-06	2.01e-05	cg23071808_ENSG00000259230
hypomethylated in BL1 vs LAR	cg04059696	ENSG00000173557	C2orf70	1.84e-06	2.06e-05	cg04059696_ENSG00000173557
hypomethylated in BL1 vs LAR	cg04496791	ENSG00000137166	FOXP4	1.84e-06	2.06e-05	cg04496791_ENSG00000137166
hypomethylated in BL1 vs LAR	cg06654127	ENSG00000137166	FOXP4	1.84e-06	2.06e-05	cg06654127_ENSG00000137166
hypomethylated in BL1 vs LAR	cg11203211	ENSG00000247317	LY6E-DT	1.84e-06	2.06e-05	cg11203211_ENSG00000247317
hypomethylated in BL1 vs LAR	cg13261536	ENSG00000247317	LY6E-DT	1.84e-06	2.06e-05	cg13261536_ENSG00000247317
hypomethylated in BL1 vs LAR	cg15139304	ENSG00000197472	ZNF695	1.84e-06	2.06e-05	cg15139304_ENSG00000197472
hypomethylated in BL1 vs LAR	cg15783349	ENSG00000137166	FOXP4	1.84e-06	2.06e-05	cg15783349_ENSG00000137166
hypomethylated in BL1 vs LAR	cg17696006	ENSG00000173557	C2orf70	1.84e-06	2.06e-05	cg17696006_ENSG00000173557
hypomethylated in BL1 vs LAR	cg06122864	ENSG00000204657	OR2H2	1.89e-06	2.12e-05	cg06122864_ENSG00000204657
hypomethylated in BL1 vs LAR	cg27422507	ENSG00000264859	DSG2-AS1	1.96e-06	2.18e-05	cg27422507_ENSG00000264859
hypomethylated in BL1 vs LAR	cg06042504	ENSG00000137547	MRPL15	1.96e-06	2.18e-05	cg06042504_ENSG00000137547
hypomethylated in BL1 vs LAR	cg11783602	ENSG00000137547	MRPL15	1.96e-06	2.18e-05	cg11783602_ENSG00000137547
hypomethylated in BL1 vs LAR	cg18036535	ENSG00000137547	MRPL15	1.96e-06	2.18e-05	cg18036535_ENSG00000137547
hypomethylated in BL1 vs LAR	cg11598935	ENSG00000132819	RBM38	2.1e-06	2.33e-05	cg11598935_ENSG00000132819
hypomethylated in BL1 vs LAR	cg13672106	ENSG00000108244	KRT23	2.1e-06	2.33e-05	cg13672106_ENSG00000108244
hypomethylated in BL1 vs LAR	cg12651286	ENSG00000137674	MMP20	2.13e-06	2.35e-05	cg12651286_ENSG00000137674
hypomethylated in BL1 vs LAR	cg21616785	ENSG00000137674	MMP20	2.13e-06	2.35e-05	cg21616785_ENSG00000137674
hypomethylated in BL1 vs LAR	cg01286319	ENSG00000176490	DIRAS1	2.25e-06	2.44e-05	cg01286319_ENSG00000176490
hypomethylated in BL1 vs LAR	cg02464551	ENSG00000115053	NCL	2.25e-06	2.44e-05	cg02464551_ENSG00000115053
hypomethylated in BL1 vs LAR	cg04603130	ENSG00000176490	DIRAS1	2.25e-06	2.44e-05	cg04603130_ENSG00000176490
hypomethylated in BL1 vs LAR	cg04689178	ENSG00000055483	USP36	2.25e-06	2.44e-05	cg04689178_ENSG00000055483
hypomethylated in BL1 vs LAR	cg06912623	ENSG00000185842	DNAH14	2.25e-06	2.44e-05	cg06912623_ENSG00000185842
hypomethylated in BL1 vs LAR	cg12299361	ENSG00000162385	MAGOH	2.25e-06	2.44e-05	cg12299361_ENSG00000162385
hypomethylated in BL1 vs LAR	cg12760508	ENSG00000197498	RPF2	2.25e-06	2.44e-05	cg12760508_ENSG00000197498
hypomethylated in BL1 vs LAR	cg14450910	ENSG00000107104	KANK1	2.25e-06	2.44e-05	cg14450910_ENSG00000107104
hypomethylated in BL1 vs LAR	cg17296990	ENSG00000185842	DNAH14	2.25e-06	2.44e-05	cg17296990_ENSG00000185842
hypomethylated in BL1 vs LAR	cg22153312	ENSG00000153291	SLC25A27	2.25e-06	2.44e-05	cg22153312_ENSG00000153291
hypomethylated in BL1 vs LAR	cg25865108	ENSG00000153291	SLC25A27	2.25e-06	2.44e-05	cg25865108_ENSG00000153291
hypomethylated in BL1 vs LAR	cg06854478	ENSG00000107863	ARHGAP21	2.41e-06	2.59e-05	cg06854478_ENSG00000107863
hypomethylated in BL1 vs LAR	cg23196346	ENSG00000107863	ARHGAP21	2.41e-06	2.59e-05	cg23196346_ENSG00000107863
hypomethylated in BL1 vs LAR	cg23383531	ENSG00000089094	KDM2B	2.41e-06	2.59e-05	cg23383531_ENSG00000089094
hypomethylated in BL1 vs LAR	cg24862252	ENSG00000156471	PTDSS1	2.41e-06	2.59e-05	cg24862252_ENSG00000156471
hypomethylated in BL1 vs LAR	cg25181170	ENSG00000107863	ARHGAP21	2.41e-06	2.59e-05	cg25181170_ENSG00000107863
hypomethylated in BL1 vs LAR	cg13465946	ENSG00000179284	DAND5	2.57e-06	2.72e-05	cg13465946_ENSG00000179284
hypomethylated in BL1 vs LAR	cg17344906	ENSG00000179284	DAND5	2.57e-06	2.72e-05	cg17344906_ENSG00000179284
hypomethylated in BL1 vs LAR	cg25556035	ENSG00000179284	DAND5	2.57e-06	2.72e-05	cg25556035_ENSG00000179284
hypomethylated in BL1 vs LAR	cg00408678	ENSG00000137168	PPIL1	2.58e-06	2.72e-05	cg00408678_ENSG00000137168
hypomethylated in BL1 vs LAR	cg01730064	ENSG00000173726	TOMM20	2.58e-06	2.72e-05	cg01730064_ENSG00000173726
hypomethylated in BL1 vs LAR	cg02397768	ENSG00000145365	TIFA	2.58e-06	2.72e-05	cg02397768_ENSG00000145365
hypomethylated in BL1 vs LAR	cg03518729	ENSG00000173726	TOMM20	2.58e-06	2.72e-05	cg03518729_ENSG00000173726
hypomethylated in BL1 vs LAR	cg06797617	ENSG00000153574	RPIA	2.58e-06	2.72e-05	cg06797617_ENSG00000153574
hypomethylated in BL1 vs LAR	cg07544796	ENSG00000137168	PPIL1	2.58e-06	2.72e-05	cg07544796_ENSG00000137168
hypomethylated in BL1 vs LAR	cg17825294	ENSG00000137168	PPIL1	2.58e-06	2.72e-05	cg17825294_ENSG00000137168
hypomethylated in BL1 vs LAR	cg22356428	ENSG00000196550	FAM72A	2.58e-06	2.72e-05	cg22356428_ENSG00000196550
hypomethylated in BL1 vs LAR	cg23309670	ENSG00000137168	PPIL1	2.58e-06	2.72e-05	cg23309670_ENSG00000137168
hypomethylated in BL1 vs LAR	cg24071582	ENSG00000145365	TIFA	2.58e-06	2.72e-05	cg24071582_ENSG00000145365
hypomethylated in BL1 vs LAR	cg26027052	ENSG00000137168	PPIL1	2.58e-06	2.72e-05	cg26027052_ENSG00000137168
hypomethylated in BL1 vs LAR	cg01099825	ENSG00000165802	NSMF	2.75e-06	2.82e-05	cg01099825_ENSG00000165802
hypomethylated in BL1 vs LAR	cg03800922	ENSG00000164430	CGAS	2.75e-06	2.82e-05	cg03800922_ENSG00000164430
hypomethylated in BL1 vs LAR	cg04958236	ENSG00000164430	CGAS	2.75e-06	2.82e-05	cg04958236_ENSG00000164430
hypomethylated in BL1 vs LAR	cg05259836	ENSG00000164430	CGAS	2.75e-06	2.82e-05	cg05259836_ENSG00000164430
hypomethylated in BL1 vs LAR	cg06897860	ENSG00000006555	TTC22	2.75e-06	2.82e-05	cg06897860_ENSG00000006555
hypomethylated in BL1 vs LAR	cg07455685	ENSG00000186567	CEACAM19	2.75e-06	2.82e-05	cg07455685_ENSG00000186567
hypomethylated in BL1 vs LAR	cg08130307	ENSG00000117362	APH1A	2.75e-06	2.82e-05	cg08130307_ENSG00000117362
hypomethylated in BL1 vs LAR	cg08479629	ENSG00000143867	OSR1	2.75e-06	2.82e-05	cg08479629_ENSG00000143867
hypomethylated in BL1 vs LAR	cg09596131	ENSG00000143867	OSR1	2.75e-06	2.82e-05	cg09596131_ENSG00000143867
hypomethylated in BL1 vs LAR	cg09640070	ENSG00000064102	INTS13	2.75e-06	2.82e-05	cg09640070_ENSG00000064102
hypomethylated in BL1 vs LAR	cg12078320	ENSG00000006555	TTC22	2.75e-06	2.82e-05	cg12078320_ENSG00000006555
hypomethylated in BL1 vs LAR	cg12510999	ENSG00000198522	GPN1	2.75e-06	2.82e-05	cg12510999_ENSG00000198522
hypomethylated in BL1 vs LAR	cg13942186	ENSG00000165802	NSMF	2.75e-06	2.82e-05	cg13942186_ENSG00000165802
hypomethylated in BL1 vs LAR	cg13996430	ENSG00000143867	OSR1	2.75e-06	2.82e-05	cg13996430_ENSG00000143867
hypomethylated in BL1 vs LAR	cg18011760	ENSG00000143867	OSR1	2.75e-06	2.82e-05	cg18011760_ENSG00000143867
hypomethylated in BL1 vs LAR	cg19587237	ENSG00000006555	TTC22	2.75e-06	2.82e-05	cg19587237_ENSG00000006555
hypomethylated in BL1 vs LAR	cg21286782	ENSG00000215866	LINC01356	2.75e-06	2.82e-05	cg21286782_ENSG00000215866
hypomethylated in BL1 vs LAR	cg23585251	ENSG00000143867	OSR1	2.75e-06	2.82e-05	cg23585251_ENSG00000143867
hypomethylated in BL1 vs LAR	cg23696432	ENSG00000186567	CEACAM19	2.75e-06	2.82e-05	cg23696432_ENSG00000186567
hypomethylated in BL1 vs LAR	cg26787801	ENSG00000165802	NSMF	2.75e-06	2.82e-05	cg26787801_ENSG00000165802
hypomethylated in BL1 vs LAR	cg04574896	ENSG00000143107	FNDC7	2.93e-06	2.95e-05	cg04574896_ENSG00000143107
hypomethylated in BL1 vs LAR	cg00061635	ENSG00000185156	MFSD6L	2.95e-06	2.95e-05	cg00061635_ENSG00000185156
hypomethylated in BL1 vs LAR	cg00572560	ENSG00000259994	AL353796.1	2.95e-06	2.95e-05	cg00572560_ENSG00000259994
hypomethylated in BL1 vs LAR	cg01034754	ENSG00000259994	AL353796.1	2.95e-06	2.95e-05	cg01034754_ENSG00000259994
hypomethylated in BL1 vs LAR	cg02625638	ENSG00000156802	ATAD2	2.95e-06	2.95e-05	cg02625638_ENSG00000156802
hypomethylated in BL1 vs LAR	cg05645982	ENSG00000156802	ATAD2	2.95e-06	2.95e-05	cg05645982_ENSG00000156802
hypomethylated in BL1 vs LAR	cg07935320	ENSG00000156802	ATAD2	2.95e-06	2.95e-05	cg07935320_ENSG00000156802
hypomethylated in BL1 vs LAR	cg07981044	ENSG00000128602	SMO	2.95e-06	2.95e-05	cg07981044_ENSG00000128602
hypomethylated in BL1 vs LAR	cg08130307	ENSG00000266472	MRPS21	2.95e-06	2.95e-05	cg08130307_ENSG00000266472
hypomethylated in BL1 vs LAR	cg14543255	ENSG00000185156	MFSD6L	2.95e-06	2.95e-05	cg14543255_ENSG00000185156
hypomethylated in BL1 vs LAR	cg16153549	ENSG00000235078	AC231981.1	2.95e-06	2.95e-05	cg16153549_ENSG00000235078
hypomethylated in BL1 vs LAR	cg19944876	ENSG00000185156	MFSD6L	2.95e-06	2.95e-05	cg19944876_ENSG00000185156
hypomethylated in BL1 vs LAR	cg21215576	ENSG00000156802	ATAD2	2.95e-06	2.95e-05	cg21215576_ENSG00000156802
hypomethylated in BL1 vs LAR	cg21286782	ENSG00000155380	SLC16A1	2.95e-06	2.95e-05	cg21286782_ENSG00000155380
hypomethylated in BL1 vs LAR	cg26820168	ENSG00000156802	ATAD2	2.95e-06	2.95e-05	cg26820168_ENSG00000156802
hypomethylated in BL1 vs LAR	cg27053337	ENSG00000156802	ATAD2	2.95e-06	2.95e-05	cg27053337_ENSG00000156802
hypomethylated in BL1 vs LAR	cg03151165	ENSG00000253509	AC104393.1	2.96e-06	2.96e-05	cg03151165_ENSG00000253509
hypomethylated in BL1 vs LAR	cg17500703	ENSG00000253509	AC104393.1	2.96e-06	2.96e-05	cg17500703_ENSG00000253509
hypomethylated in BL1 vs LAR	cg23781310	ENSG00000253509	AC104393.1	2.96e-06	2.96e-05	cg23781310_ENSG00000253509
hypomethylated in BL1 vs LAR	cg07337793	ENSG00000224739	AC016735.1	2.98e-06	2.97e-05	cg07337793_ENSG00000224739
hypomethylated in BL1 vs LAR	cg10764196	ENSG00000184647	PRSS55	3.1e-06	3.07e-05	cg10764196_ENSG00000184647
hypomethylated in BL1 vs LAR	cg12810313	ENSG00000184647	PRSS55	3.1e-06	3.07e-05	cg12810313_ENSG00000184647
hypomethylated in BL1 vs LAR	cg20674701	ENSG00000184647	PRSS55	3.1e-06	3.07e-05	cg20674701_ENSG00000184647
hypomethylated in BL1 vs LAR	cg26966828	ENSG00000184647	PRSS55	3.1e-06	3.07e-05	cg26966828_ENSG00000184647
hypomethylated in BL1 vs LAR	cg05764238	ENSG00000185519	FAM131C	3.35e-06	3.28e-05	cg05764238_ENSG00000185519
hypomethylated in BL1 vs LAR	cg02149069	ENSG00000010292	NCAPD2	3.37e-06	3.28e-05	cg02149069_ENSG00000010292
hypomethylated in BL1 vs LAR	cg02607544	ENSG00000010292	NCAPD2	3.37e-06	3.28e-05	cg02607544_ENSG00000010292
hypomethylated in BL1 vs LAR	cg02642117	ENSG00000112242	E2F3	3.37e-06	3.28e-05	cg02642117_ENSG00000112242
hypomethylated in BL1 vs LAR	cg02954562	ENSG00000010292	NCAPD2	3.37e-06	3.28e-05	cg02954562_ENSG00000010292
hypomethylated in BL1 vs LAR	cg03846240	ENSG00000096063	SRPK1	3.37e-06	3.28e-05	cg03846240_ENSG00000096063
hypomethylated in BL1 vs LAR	cg06512263	ENSG00000112242	E2F3	3.37e-06	3.28e-05	cg06512263_ENSG00000112242
hypomethylated in BL1 vs LAR	cg12209075	ENSG00000010292	NCAPD2	3.37e-06	3.28e-05	cg12209075_ENSG00000010292
hypomethylated in BL1 vs LAR	cg14543255	ENSG00000065320	NTN1	3.37e-06	3.28e-05	cg14543255_ENSG00000065320
hypomethylated in BL1 vs LAR	cg19944876	ENSG00000065320	NTN1	3.37e-06	3.28e-05	cg19944876_ENSG00000065320
hypomethylated in BL1 vs LAR	cg22982093	ENSG00000175832	ETV4	3.37e-06	3.28e-05	cg22982093_ENSG00000175832
hypomethylated in BL1 vs LAR	cg23972695	ENSG00000112242	E2F3	3.37e-06	3.28e-05	cg23972695_ENSG00000112242
hypomethylated in BL1 vs LAR	cg26076428	ENSG00000073111	MCM2	3.37e-06	3.28e-05	cg26076428_ENSG00000073111
hypomethylated in BL1 vs LAR	cg01370241	ENSG00000256733	AP003721.2	3.47e-06	3.37e-05	cg01370241_ENSG00000256733
hypomethylated in BL1 vs LAR	cg07250758	ENSG00000256733	AP003721.2	3.47e-06	3.37e-05	cg07250758_ENSG00000256733
hypomethylated in BL1 vs LAR	cg02096552	ENSG00000143502	SUSD4	3.6e-06	3.44e-05	cg02096552_ENSG00000143502
hypomethylated in BL1 vs LAR	cg03651219	ENSG00000196372	ASB13	3.6e-06	3.44e-05	cg03651219_ENSG00000196372
hypomethylated in BL1 vs LAR	cg05454076	ENSG00000115596	WNT6	3.6e-06	3.44e-05	cg05454076_ENSG00000115596
hypomethylated in BL1 vs LAR	cg08398567	ENSG00000120539	MASTL	3.6e-06	3.44e-05	cg08398567_ENSG00000120539
hypomethylated in BL1 vs LAR	cg13410000	ENSG00000166965	RCCD1	3.6e-06	3.44e-05	cg13410000_ENSG00000166965
hypomethylated in BL1 vs LAR	cg16582118	ENSG00000120539	MASTL	3.6e-06	3.44e-05	cg16582118_ENSG00000120539
hypomethylated in BL1 vs LAR	cg19993680	ENSG00000196372	ASB13	3.6e-06	3.44e-05	cg19993680_ENSG00000196372
hypomethylated in BL1 vs LAR	cg23039250	ENSG00000143502	SUSD4	3.6e-06	3.44e-05	cg23039250_ENSG00000143502
hypomethylated in BL1 vs LAR	cg24202221	ENSG00000119787	ATL2	3.6e-06	3.44e-05	cg24202221_ENSG00000119787
hypomethylated in BL1 vs LAR	cg25705717	ENSG00000120539	MASTL	3.6e-06	3.44e-05	cg25705717_ENSG00000120539
hypomethylated in BL1 vs LAR	cg25887076	ENSG00000196372	ASB13	3.6e-06	3.44e-05	cg25887076_ENSG00000196372
hypomethylated in BL1 vs LAR	cg06512263	ENSG00000229700	AL008627.1	3.82e-06	3.61e-05	cg06512263_ENSG00000229700
hypomethylated in BL1 vs LAR	cg23972695	ENSG00000229700	AL008627.1	3.82e-06	3.61e-05	cg23972695_ENSG00000229700
hypomethylated in BL1 vs LAR	cg00566369	ENSG00000179950	PUF60	3.84e-06	3.61e-05	cg00566369_ENSG00000179950
hypomethylated in BL1 vs LAR	cg00659931	ENSG00000131876	SNRPA1	3.84e-06	3.61e-05	cg00659931_ENSG00000131876
hypomethylated in BL1 vs LAR	cg01988459	ENSG00000132749	TESMIN	3.84e-06	3.61e-05	cg01988459_ENSG00000132749
hypomethylated in BL1 vs LAR	cg02557652	ENSG00000140545	MFGE8	3.84e-06	3.61e-05	cg02557652_ENSG00000140545
hypomethylated in BL1 vs LAR	cg04008888	ENSG00000132749	TESMIN	3.84e-06	3.61e-05	cg04008888_ENSG00000132749
hypomethylated in BL1 vs LAR	cg07992044	ENSG00000132749	TESMIN	3.84e-06	3.61e-05	cg07992044_ENSG00000132749
hypomethylated in BL1 vs LAR	cg10879867	ENSG00000132749	TESMIN	3.84e-06	3.61e-05	cg10879867_ENSG00000132749
hypomethylated in BL1 vs LAR	cg13249774	ENSG00000132749	TESMIN	3.84e-06	3.61e-05	cg13249774_ENSG00000132749
hypomethylated in BL1 vs LAR	cg18350739	ENSG00000132749	TESMIN	3.84e-06	3.61e-05	cg18350739_ENSG00000132749
hypomethylated in BL1 vs LAR	cg25677261	ENSG00000131876	SNRPA1	3.84e-06	3.61e-05	cg25677261_ENSG00000131876
hypomethylated in BL1 vs LAR	cg26906629	ENSG00000132749	TESMIN	3.84e-06	3.61e-05	cg26906629_ENSG00000132749
hypomethylated in BL1 vs LAR	cg03312366	ENSG00000138083	SIX3	4.11e-06	3.83e-05	cg03312366_ENSG00000138083
hypomethylated in BL1 vs LAR	cg04093381	ENSG00000188807	TMEM201	4.11e-06	3.83e-05	cg04093381_ENSG00000188807
hypomethylated in BL1 vs LAR	cg14669515	ENSG00000188807	TMEM201	4.11e-06	3.83e-05	cg14669515_ENSG00000188807
hypomethylated in BL1 vs LAR	cg22996742	ENSG00000225921	NOL7	4.11e-06	3.83e-05	cg22996742_ENSG00000225921
hypomethylated in BL1 vs LAR	cg25529875	ENSG00000225921	NOL7	4.11e-06	3.83e-05	cg25529875_ENSG00000225921
hypomethylated in BL1 vs LAR	cg26363759	ENSG00000188807	TMEM201	4.11e-06	3.83e-05	cg26363759_ENSG00000188807
hypomethylated in BL1 vs LAR	cg09579310	ENSG00000183674	LINC00518	4.34e-06	4.02e-05	cg09579310_ENSG00000183674
hypomethylated in BL1 vs LAR	cg02633767	ENSG00000204267	TAP2	4.38e-06	4.02e-05	cg02633767_ENSG00000204267
hypomethylated in BL1 vs LAR	cg03955537	ENSG00000262410	AC024361.1	4.38e-06	4.02e-05	cg03955537_ENSG00000262410
hypomethylated in BL1 vs LAR	cg04029455	ENSG00000262410	AC024361.1	4.38e-06	4.02e-05	cg04029455_ENSG00000262410
hypomethylated in BL1 vs LAR	cg05592483	ENSG00000204267	TAP2	4.38e-06	4.02e-05	cg05592483_ENSG00000204267
hypomethylated in BL1 vs LAR	cg08795515	ENSG00000262410	AC024361.1	4.38e-06	4.02e-05	cg08795515_ENSG00000262410
hypomethylated in BL1 vs LAR	cg10862567	ENSG00000262410	AC024361.1	4.38e-06	4.02e-05	cg10862567_ENSG00000262410
hypomethylated in BL1 vs LAR	cg11524039	ENSG00000262410	AC024361.1	4.38e-06	4.02e-05	cg11524039_ENSG00000262410
hypomethylated in BL1 vs LAR	cg18121066	ENSG00000262410	AC024361.1	4.38e-06	4.02e-05	cg18121066_ENSG00000262410
hypomethylated in BL1 vs LAR	cg19467964	ENSG00000262410	AC024361.1	4.38e-06	4.02e-05	cg19467964_ENSG00000262410
hypomethylated in BL1 vs LAR	cg23090653	ENSG00000204267	TAP2	4.38e-06	4.02e-05	cg23090653_ENSG00000204267
hypomethylated in BL1 vs LAR	cg24422797	ENSG00000262410	AC024361.1	4.38e-06	4.02e-05	cg24422797_ENSG00000262410
hypomethylated in BL1 vs LAR	cg26672375	ENSG00000081277	PKP1	4.38e-06	4.02e-05	cg26672375_ENSG00000081277
hypomethylated in BL1 vs LAR	cg27658601	ENSG00000262410	AC024361.1	4.38e-06	4.02e-05	cg27658601_ENSG00000262410
hypomethylated in BL1 vs LAR	cg18179075	ENSG00000158516	CPA2	4.66e-06	4.25e-05	cg18179075_ENSG00000158516
hypomethylated in BL1 vs LAR	cg06854478	ENSG00000273107	AL512598.1	4.68e-06	4.25e-05	cg06854478_ENSG00000273107
hypomethylated in BL1 vs LAR	cg15125626	ENSG00000121905	HPCA	4.68e-06	4.25e-05	cg15125626_ENSG00000121905
hypomethylated in BL1 vs LAR	cg16489975	ENSG00000173207	CKS1B	4.68e-06	4.25e-05	cg16489975_ENSG00000173207
hypomethylated in BL1 vs LAR	cg23196346	ENSG00000273107	AL512598.1	4.68e-06	4.25e-05	cg23196346_ENSG00000273107
hypomethylated in BL1 vs LAR	cg25181170	ENSG00000273107	AL512598.1	4.68e-06	4.25e-05	cg25181170_ENSG00000273107
hypomethylated in BL1 vs LAR	cg26266099	ENSG00000121905	HPCA	4.68e-06	4.25e-05	cg26266099_ENSG00000121905
hypomethylated in BL1 vs LAR	cg03917138	ENSG00000256124	LINC01152	4.99e-06	4.47e-05	cg03917138_ENSG00000256124
hypomethylated in BL1 vs LAR	cg06234051	ENSG00000256124	LINC01152	4.99e-06	4.47e-05	cg06234051_ENSG00000256124
hypomethylated in BL1 vs LAR	cg07831273	ENSG00000256124	LINC01152	4.99e-06	4.47e-05	cg07831273_ENSG00000256124
hypomethylated in BL1 vs LAR	cg13058710	ENSG00000256124	LINC01152	4.99e-06	4.47e-05	cg13058710_ENSG00000256124
hypomethylated in BL1 vs LAR	cg21038291	ENSG00000256124	LINC01152	4.99e-06	4.47e-05	cg21038291_ENSG00000256124
hypomethylated in BL1 vs LAR	cg21049501	ENSG00000256124	LINC01152	4.99e-06	4.47e-05	cg21049501_ENSG00000256124
hypomethylated in BL1 vs LAR	cg02167020	ENSG00000095539	SEMA4G	5e-06	4.47e-05	cg02167020_ENSG00000095539
hypomethylated in BL1 vs LAR	cg05624199	ENSG00000105245	NUMBL	5e-06	4.47e-05	cg05624199_ENSG00000105245
hypomethylated in BL1 vs LAR	cg10420161	ENSG00000095539	SEMA4G	5e-06	4.47e-05	cg10420161_ENSG00000095539
hypomethylated in BL1 vs LAR	cg12808664	ENSG00000143256	PFDN2	5e-06	4.47e-05	cg12808664_ENSG00000143256
hypomethylated in BL1 vs LAR	cg14038391	ENSG00000095539	SEMA4G	5e-06	4.47e-05	cg14038391_ENSG00000095539
hypomethylated in BL1 vs LAR	cg17101450	ENSG00000095539	SEMA4G	5e-06	4.47e-05	cg17101450_ENSG00000095539
hypomethylated in BL1 vs LAR	cg24570303	ENSG00000095539	SEMA4G	5e-06	4.47e-05	cg24570303_ENSG00000095539
hypomethylated in BL1 vs LAR	cg09640070	ENSG00000255750	AC022509.1	5.15e-06	4.6e-05	cg09640070_ENSG00000255750
hypomethylated in BL1 vs LAR	cg00435752	ENSG00000182253	SYNM	5.34e-06	4.73e-05	cg00435752_ENSG00000182253
hypomethylated in BL1 vs LAR	cg09967670	ENSG00000182253	SYNM	5.34e-06	4.73e-05	cg09967670_ENSG00000182253
hypomethylated in BL1 vs LAR	cg12290217	ENSG00000182253	SYNM	5.34e-06	4.73e-05	cg12290217_ENSG00000182253
hypomethylated in BL1 vs LAR	cg13297560	ENSG00000182253	SYNM	5.34e-06	4.73e-05	cg13297560_ENSG00000182253
hypomethylated in BL1 vs LAR	cg16589830	ENSG00000065600	TMEM206	5.34e-06	4.73e-05	cg16589830_ENSG00000065600
hypomethylated in BL1 vs LAR	cg27534520	ENSG00000182253	SYNM	5.34e-06	4.73e-05	cg27534520_ENSG00000182253
hypomethylated in BL1 vs LAR	cg03438216	ENSG00000135763	URB2	5.7e-06	4.93e-05	cg03438216_ENSG00000135763
hypomethylated in BL1 vs LAR	cg03651219	ENSG00000173848	NET1	5.7e-06	4.93e-05	cg03651219_ENSG00000173848
hypomethylated in BL1 vs LAR	cg06155303	ENSG00000116353	MECR	5.7e-06	4.93e-05	cg06155303_ENSG00000116353
hypomethylated in BL1 vs LAR	cg06546202	ENSG00000171045	TSNARE1	5.7e-06	4.93e-05	cg06546202_ENSG00000171045
hypomethylated in BL1 vs LAR	cg11203211	ENSG00000160932	LY6E	5.7e-06	4.93e-05	cg11203211_ENSG00000160932
hypomethylated in BL1 vs LAR	cg13261536	ENSG00000160932	LY6E	5.7e-06	4.93e-05	cg13261536_ENSG00000160932
hypomethylated in BL1 vs LAR	cg17635294	ENSG00000171045	TSNARE1	5.7e-06	4.93e-05	cg17635294_ENSG00000171045
hypomethylated in BL1 vs LAR	cg19040012	ENSG00000124562	SNRPC	5.7e-06	4.93e-05	cg19040012_ENSG00000124562
hypomethylated in BL1 vs LAR	cg19040012	ENSG00000064995	TAF11	5.7e-06	4.93e-05	cg19040012_ENSG00000064995
hypomethylated in BL1 vs LAR	cg19636519	ENSG00000166508	MCM7	5.7e-06	4.93e-05	cg19636519_ENSG00000166508
hypomethylated in BL1 vs LAR	cg19993680	ENSG00000173848	NET1	5.7e-06	4.93e-05	cg19993680_ENSG00000173848
hypomethylated in BL1 vs LAR	cg21538013	ENSG00000135763	URB2	5.7e-06	4.93e-05	cg21538013_ENSG00000135763
hypomethylated in BL1 vs LAR	cg22125433	ENSG00000171045	TSNARE1	5.7e-06	4.93e-05	cg22125433_ENSG00000171045
hypomethylated in BL1 vs LAR	cg22153407	ENSG00000135763	URB2	5.7e-06	4.93e-05	cg22153407_ENSG00000135763
hypomethylated in BL1 vs LAR	cg24862252	ENSG00000156469	MTERF3	5.7e-06	4.93e-05	cg24862252_ENSG00000156469
hypomethylated in BL1 vs LAR	cg25887076	ENSG00000173848	NET1	5.7e-06	4.93e-05	cg25887076_ENSG00000173848
hypomethylated in BL1 vs LAR	cg25927215	ENSG00000124562	SNRPC	5.7e-06	4.93e-05	cg25927215_ENSG00000124562
hypomethylated in BL1 vs LAR	cg25927215	ENSG00000064995	TAF11	5.7e-06	4.93e-05	cg25927215_ENSG00000064995
hypomethylated in BL1 vs LAR	cg03438216	ENSG00000213028	AL354983.1	6.06e-06	5.19e-05	cg03438216_ENSG00000213028
hypomethylated in BL1 vs LAR	cg21538013	ENSG00000213028	AL354983.1	6.06e-06	5.19e-05	cg21538013_ENSG00000213028
hypomethylated in BL1 vs LAR	cg22153407	ENSG00000213028	AL354983.1	6.06e-06	5.19e-05	cg22153407_ENSG00000213028
hypomethylated in BL1 vs LAR	cg03345454	ENSG00000155760	FZD7	6.08e-06	5.19e-05	cg03345454_ENSG00000155760
hypomethylated in BL1 vs LAR	cg06122864	ENSG00000204642	HLA-F	6.08e-06	5.19e-05	cg06122864_ENSG00000204642
hypomethylated in BL1 vs LAR	cg10259872	ENSG00000169087	HSPBAP1	6.08e-06	5.19e-05	cg10259872_ENSG00000169087
hypomethylated in BL1 vs LAR	cg10832186	ENSG00000143379	SETDB1	6.08e-06	5.19e-05	cg10832186_ENSG00000143379
hypomethylated in BL1 vs LAR	cg19040012	ENSG00000112039	FANCE	6.08e-06	5.19e-05	cg19040012_ENSG00000112039
hypomethylated in BL1 vs LAR	cg22471255	ENSG00000100167	2020-09-03	6.08e-06	5.19e-05	cg22471255_ENSG00000100167
hypomethylated in BL1 vs LAR	cg26081807	ENSG00000155760	FZD7	6.08e-06	5.19e-05	cg26081807_ENSG00000155760
hypomethylated in BL1 vs LAR	cg26581503	ENSG00000100167	2020-09-03	6.08e-06	5.19e-05	cg26581503_ENSG00000100167
hypomethylated in BL1 vs LAR	cg27422507	ENSG00000046604	DSG2	6.08e-06	5.19e-05	cg27422507_ENSG00000046604
hypomethylated in BL1 vs LAR	cg05315321	ENSG00000258623	AL121820.1	6.45e-06	5.42e-05	cg05315321_ENSG00000258623
hypomethylated in BL1 vs LAR	cg21007509	ENSG00000258623	AL121820.1	6.45e-06	5.42e-05	cg21007509_ENSG00000258623
hypomethylated in BL1 vs LAR	cg00582583	ENSG00000167513	CDT1	6.48e-06	5.42e-05	cg00582583_ENSG00000167513
hypomethylated in BL1 vs LAR	cg02074274	ENSG00000160214	RRP1	6.48e-06	5.42e-05	cg02074274_ENSG00000160214
hypomethylated in BL1 vs LAR	cg02633398	ENSG00000167513	CDT1	6.48e-06	5.42e-05	cg02633398_ENSG00000167513
hypomethylated in BL1 vs LAR	cg03034934	ENSG00000167513	CDT1	6.48e-06	5.42e-05	cg03034934_ENSG00000167513
hypomethylated in BL1 vs LAR	cg03129774	ENSG00000103351	CLUAP1	6.48e-06	5.42e-05	cg03129774_ENSG00000103351
hypomethylated in BL1 vs LAR	cg04910877	ENSG00000167513	CDT1	6.48e-06	5.42e-05	cg04910877_ENSG00000167513
hypomethylated in BL1 vs LAR	cg05058976	ENSG00000103351	CLUAP1	6.48e-06	5.42e-05	cg05058976_ENSG00000103351
hypomethylated in BL1 vs LAR	cg07561894	ENSG00000105655	ISYNA1	6.48e-06	5.42e-05	cg07561894_ENSG00000105655
hypomethylated in BL1 vs LAR	cg09269891	ENSG00000103351	CLUAP1	6.48e-06	5.42e-05	cg09269891_ENSG00000103351
hypomethylated in BL1 vs LAR	cg10278213	ENSG00000167513	CDT1	6.48e-06	5.42e-05	cg10278213_ENSG00000167513
hypomethylated in BL1 vs LAR	cg10790698	ENSG00000105655	ISYNA1	6.48e-06	5.42e-05	cg10790698_ENSG00000105655
hypomethylated in BL1 vs LAR	cg14906976	ENSG00000160214	RRP1	6.48e-06	5.42e-05	cg14906976_ENSG00000160214
hypomethylated in BL1 vs LAR	cg16149927	ENSG00000160214	RRP1	6.48e-06	5.42e-05	cg16149927_ENSG00000160214
hypomethylated in BL1 vs LAR	cg16362786	ENSG00000160214	RRP1	6.48e-06	5.42e-05	cg16362786_ENSG00000160214
hypomethylated in BL1 vs LAR	cg27078927	ENSG00000167513	CDT1	6.48e-06	5.42e-05	cg27078927_ENSG00000167513
hypomethylated in BL1 vs LAR	cg00710180	ENSG00000115042	FAHD2A	6.92e-06	5.75e-05	cg00710180_ENSG00000115042
hypomethylated in BL1 vs LAR	cg06445348	ENSG00000143157	POGK	6.92e-06	5.75e-05	cg06445348_ENSG00000143157
hypomethylated in BL1 vs LAR	cg13671582	ENSG00000158023	WDR66	6.92e-06	5.75e-05	cg13671582_ENSG00000158023
hypomethylated in BL1 vs LAR	cg21730858	ENSG00000218565	AL592429.1	6.92e-06	5.75e-05	cg21730858_ENSG00000218565
hypomethylated in BL1 vs LAR	cg22729539	ENSG00000158023	WDR66	6.92e-06	5.75e-05	cg22729539_ENSG00000158023
hypomethylated in BL1 vs LAR	cg24367957	ENSG00000229808	AL391825.1	6.92e-06	5.75e-05	cg24367957_ENSG00000229808
hypomethylated in BL1 vs LAR	cg05242065	ENSG00000231134	TCF7L1-IT1	7.18e-06	5.94e-05	cg05242065_ENSG00000231134
hypomethylated in BL1 vs LAR	cg07002540	ENSG00000231134	TCF7L1-IT1	7.18e-06	5.94e-05	cg07002540_ENSG00000231134
hypomethylated in BL1 vs LAR	cg08976687	ENSG00000231134	TCF7L1-IT1	7.18e-06	5.94e-05	cg08976687_ENSG00000231134
hypomethylated in BL1 vs LAR	cg02397768	ENSG00000272567	AC109347.2	7.37e-06	6.02e-05	cg02397768_ENSG00000272567
hypomethylated in BL1 vs LAR	cg03434085	ENSG00000143013	LMO4	7.37e-06	6.02e-05	cg03434085_ENSG00000143013
hypomethylated in BL1 vs LAR	cg15824100	ENSG00000117069	ST6GALNAC5	7.37e-06	6.02e-05	cg15824100_ENSG00000117069
hypomethylated in BL1 vs LAR	cg16683160	ENSG00000143013	LMO4	7.37e-06	6.02e-05	cg16683160_ENSG00000143013
hypomethylated in BL1 vs LAR	cg16805094	ENSG00000232640	AL354892.2	7.37e-06	6.02e-05	cg16805094_ENSG00000232640
hypomethylated in BL1 vs LAR	cg22429121	ENSG00000174950	CD164L2	7.37e-06	6.02e-05	cg22429121_ENSG00000174950
hypomethylated in BL1 vs LAR	cg24071582	ENSG00000272567	AC109347.2	7.37e-06	6.02e-05	cg24071582_ENSG00000272567
hypomethylated in BL1 vs LAR	cg24289452	ENSG00000232640	AL354892.2	7.37e-06	6.02e-05	cg24289452_ENSG00000232640
hypomethylated in BL1 vs LAR	cg24391982	ENSG00000232640	AL354892.2	7.37e-06	6.02e-05	cg24391982_ENSG00000232640
hypomethylated in BL1 vs LAR	cg24442740	ENSG00000174950	CD164L2	7.37e-06	6.02e-05	cg24442740_ENSG00000174950
hypomethylated in BL1 vs LAR	cg24713940	ENSG00000232640	AL354892.2	7.37e-06	6.02e-05	cg24713940_ENSG00000232640
hypomethylated in BL1 vs LAR	cg27424995	ENSG00000174950	CD164L2	7.37e-06	6.02e-05	cg27424995_ENSG00000174950
hypomethylated in BL1 vs LAR	cg27543538	ENSG00000174950	CD164L2	7.37e-06	6.02e-05	cg27543538_ENSG00000174950
hypomethylated in BL1 vs LAR	cg01149239	ENSG00000233487	RPSAP69	7.86e-06	6.35e-05	cg01149239_ENSG00000233487
hypomethylated in BL1 vs LAR	cg01281040	ENSG00000112941	TENT4A	7.86e-06	6.35e-05	cg01281040_ENSG00000112941
hypomethylated in BL1 vs LAR	cg11152384	ENSG00000149716	LTO1	7.86e-06	6.35e-05	cg11152384_ENSG00000149716
hypomethylated in BL1 vs LAR	cg12364994	ENSG00000149716	LTO1	7.86e-06	6.35e-05	cg12364994_ENSG00000149716
hypomethylated in BL1 vs LAR	cg16731083	ENSG00000143847	PPFIA4	7.86e-06	6.35e-05	cg16731083_ENSG00000143847
hypomethylated in BL1 vs LAR	cg17208748	ENSG00000233487	RPSAP69	7.86e-06	6.35e-05	cg17208748_ENSG00000233487
hypomethylated in BL1 vs LAR	cg19769827	ENSG00000143847	PPFIA4	7.86e-06	6.35e-05	cg19769827_ENSG00000143847
hypomethylated in BL1 vs LAR	cg21286782	ENSG00000155367	PPM1J	7.86e-06	6.35e-05	cg21286782_ENSG00000155367
hypomethylated in BL1 vs LAR	cg21909390	ENSG00000149716	LTO1	7.86e-06	6.35e-05	cg21909390_ENSG00000149716
hypomethylated in BL1 vs LAR	cg03129774	ENSG00000215131	C16orf90	8.17e-06	6.58e-05	cg03129774_ENSG00000215131
hypomethylated in BL1 vs LAR	cg05058976	ENSG00000215131	C16orf90	8.17e-06	6.58e-05	cg05058976_ENSG00000215131
hypomethylated in BL1 vs LAR	cg00714725	ENSG00000138180	CEP55	8.38e-06	6.63e-05	cg00714725_ENSG00000138180
hypomethylated in BL1 vs LAR	cg02381279	ENSG00000085872	CHERP	8.38e-06	6.63e-05	cg02381279_ENSG00000085872
hypomethylated in BL1 vs LAR	cg02417473	ENSG00000128346	C22orf23	8.38e-06	6.63e-05	cg02417473_ENSG00000128346
hypomethylated in BL1 vs LAR	cg02524834	ENSG00000164663	USP49	8.38e-06	6.63e-05	cg02524834_ENSG00000164663
hypomethylated in BL1 vs LAR	cg02627403	ENSG00000267342	AC087289.2	8.38e-06	6.63e-05	cg02627403_ENSG00000267342
hypomethylated in BL1 vs LAR	cg07551060	ENSG00000148908	RGS10	8.38e-06	6.63e-05	cg07551060_ENSG00000148908
hypomethylated in BL1 vs LAR	cg08031413	ENSG00000160714	UBE2Q1	8.38e-06	6.63e-05	cg08031413_ENSG00000160714
hypomethylated in BL1 vs LAR	cg12313969	ENSG00000138180	CEP55	8.38e-06	6.63e-05	cg12313969_ENSG00000138180
hypomethylated in BL1 vs LAR	cg13633964	ENSG00000138180	CEP55	8.38e-06	6.63e-05	cg13633964_ENSG00000138180
hypomethylated in BL1 vs LAR	cg15783349	ENSG00000164663	USP49	8.38e-06	6.63e-05	cg15783349_ENSG00000164663
hypomethylated in BL1 vs LAR	cg16489975	ENSG00000160714	UBE2Q1	8.38e-06	6.63e-05	cg16489975_ENSG00000160714
hypomethylated in BL1 vs LAR	cg17011709	ENSG00000138180	CEP55	8.38e-06	6.63e-05	cg17011709_ENSG00000138180
hypomethylated in BL1 vs LAR	cg18707723	ENSG00000138180	CEP55	8.38e-06	6.63e-05	cg18707723_ENSG00000138180
hypomethylated in BL1 vs LAR	cg21067775	ENSG00000085872	CHERP	8.38e-06	6.63e-05	cg21067775_ENSG00000085872
hypomethylated in BL1 vs LAR	cg23383531	ENSG00000139714	MORN3	8.38e-06	6.63e-05	cg23383531_ENSG00000139714
hypomethylated in BL1 vs LAR	cg24416660	ENSG00000267342	AC087289.2	8.38e-06	6.63e-05	cg24416660_ENSG00000267342
hypomethylated in BL1 vs LAR	cg09353705	ENSG00000235545	AC103923.1	8.93e-06	6.9e-05	cg09353705_ENSG00000235545
hypomethylated in BL1 vs LAR	cg19896129	ENSG00000235545	AC103923.1	8.93e-06	6.9e-05	cg19896129_ENSG00000235545
hypomethylated in BL1 vs LAR	cg01095389	ENSG00000255507	UVRAG-DT	8.93e-06	6.9e-05	cg01095389_ENSG00000255507
hypomethylated in BL1 vs LAR	cg01841651	ENSG00000231167	YBX1P2	8.93e-06	6.9e-05	cg01841651_ENSG00000231167
hypomethylated in BL1 vs LAR	cg04057016	ENSG00000164687	FABP5	8.93e-06	6.9e-05	cg04057016_ENSG00000164687
hypomethylated in BL1 vs LAR	cg05422836	ENSG00000164687	FABP5	8.93e-06	6.9e-05	cg05422836_ENSG00000164687
hypomethylated in BL1 vs LAR	cg06793277	ENSG00000157193	LRP8	8.93e-06	6.9e-05	cg06793277_ENSG00000157193
hypomethylated in BL1 vs LAR	cg06905679	ENSG00000157193	LRP8	8.93e-06	6.9e-05	cg06905679_ENSG00000157193
hypomethylated in BL1 vs LAR	cg09318283	ENSG00000164687	FABP5	8.93e-06	6.9e-05	cg09318283_ENSG00000164687
hypomethylated in BL1 vs LAR	cg12299361	ENSG00000157193	LRP8	8.93e-06	6.9e-05	cg12299361_ENSG00000157193
hypomethylated in BL1 vs LAR	cg13007207	ENSG00000231167	YBX1P2	8.93e-06	6.9e-05	cg13007207_ENSG00000231167
hypomethylated in BL1 vs LAR	cg14403090	ENSG00000231167	YBX1P2	8.93e-06	6.9e-05	cg14403090_ENSG00000231167
hypomethylated in BL1 vs LAR	cg15006175	ENSG00000160949	TONSL	8.93e-06	6.9e-05	cg15006175_ENSG00000160949
hypomethylated in BL1 vs LAR	cg16735495	ENSG00000231167	YBX1P2	8.93e-06	6.9e-05	cg16735495_ENSG00000231167
hypomethylated in BL1 vs LAR	cg17907003	ENSG00000134258	VTCN1	8.93e-06	6.9e-05	cg17907003_ENSG00000134258
hypomethylated in BL1 vs LAR	cg18006637	ENSG00000180346	TIGD2	8.93e-06	6.9e-05	cg18006637_ENSG00000180346
hypomethylated in BL1 vs LAR	cg19920183	ENSG00000164687	FABP5	8.93e-06	6.9e-05	cg19920183_ENSG00000164687
hypomethylated in BL1 vs LAR	cg22159939	ENSG00000143499	SMYD2	8.93e-06	6.9e-05	cg22159939_ENSG00000143499
hypomethylated in BL1 vs LAR	cg23596471	ENSG00000157193	LRP8	8.93e-06	6.9e-05	cg23596471_ENSG00000157193
hypomethylated in BL1 vs LAR	cg24690709	ENSG00000070190	DAPP1	8.93e-06	6.9e-05	cg24690709_ENSG00000070190
hypomethylated in BL1 vs LAR	cg25767870	ENSG00000134258	VTCN1	8.93e-06	6.9e-05	cg25767870_ENSG00000134258
hypomethylated in BL1 vs LAR	cg26110834	ENSG00000143499	SMYD2	8.93e-06	6.9e-05	cg26110834_ENSG00000143499
hypomethylated in BL1 vs LAR	cg00408678	ENSG00000065491	TBC1D22B	9.52e-06	7.27e-05	cg00408678_ENSG00000065491
hypomethylated in BL1 vs LAR	cg02149069	ENSG00000111641	NOP2	9.52e-06	7.27e-05	cg02149069_ENSG00000111641
hypomethylated in BL1 vs LAR	cg02607544	ENSG00000111641	NOP2	9.52e-06	7.27e-05	cg02607544_ENSG00000111641
hypomethylated in BL1 vs LAR	cg02954562	ENSG00000111641	NOP2	9.52e-06	7.27e-05	cg02954562_ENSG00000111641
hypomethylated in BL1 vs LAR	cg06294470	ENSG00000065491	TBC1D22B	9.52e-06	7.27e-05	cg06294470_ENSG00000065491
hypomethylated in BL1 vs LAR	cg07544796	ENSG00000065491	TBC1D22B	9.52e-06	7.27e-05	cg07544796_ENSG00000065491
hypomethylated in BL1 vs LAR	cg12209075	ENSG00000111641	NOP2	9.52e-06	7.27e-05	cg12209075_ENSG00000111641
hypomethylated in BL1 vs LAR	cg17210004	ENSG00000108370	RGS9	9.52e-06	7.27e-05	cg17210004_ENSG00000108370
hypomethylated in BL1 vs LAR	cg20519581	ENSG00000231742	LINC01273	9.52e-06	7.27e-05	cg20519581_ENSG00000231742
hypomethylated in BL1 vs LAR	cg24170529	ENSG00000231742	LINC01273	9.52e-06	7.27e-05	cg24170529_ENSG00000231742
hypomethylated in BL1 vs LAR	cg26027052	ENSG00000065491	TBC1D22B	9.52e-06	7.27e-05	cg26027052_ENSG00000065491
hypomethylated in BL1 vs LAR	cg18772376	ENSG00000250166	AC087241.1	9.91e-06	7.56e-05	cg18772376_ENSG00000250166
hypomethylated in BL1 vs LAR	cg02167020	ENSG00000107807	TLX1	1e-05	7.59e-05	cg02167020_ENSG00000107807
hypomethylated in BL1 vs LAR	cg10420161	ENSG00000107807	TLX1	1e-05	7.59e-05	cg10420161_ENSG00000107807
hypomethylated in BL1 vs LAR	cg14038391	ENSG00000107807	TLX1	1e-05	7.59e-05	cg14038391_ENSG00000107807
hypomethylated in BL1 vs LAR	cg17101450	ENSG00000107807	TLX1	1e-05	7.59e-05	cg17101450_ENSG00000107807
hypomethylated in BL1 vs LAR	cg24505892	ENSG00000107807	TLX1	1e-05	7.59e-05	cg24505892_ENSG00000107807
hypomethylated in BL1 vs LAR	cg24570303	ENSG00000107807	TLX1	1e-05	7.59e-05	cg24570303_ENSG00000107807
hypomethylated in BL1 vs LAR	cg01682504	ENSG00000166886	NAB2	1.01e-05	7.6e-05	cg01682504_ENSG00000166886
hypomethylated in BL1 vs LAR	cg04100337	ENSG00000187959	CPSF4L	1.01e-05	7.6e-05	cg04100337_ENSG00000187959
hypomethylated in BL1 vs LAR	cg04962865	ENSG00000147677	EIF3H	1.01e-05	7.6e-05	cg04962865_ENSG00000147677
hypomethylated in BL1 vs LAR	cg06997767	ENSG00000147677	EIF3H	1.01e-05	7.6e-05	cg06997767_ENSG00000147677
hypomethylated in BL1 vs LAR	cg11730559	ENSG00000147677	EIF3H	1.01e-05	7.6e-05	cg11730559_ENSG00000147677
hypomethylated in BL1 vs LAR	cg14519252	ENSG00000272145	NFYC-AS1	1.01e-05	7.6e-05	cg14519252_ENSG00000272145
hypomethylated in BL1 vs LAR	cg15006175	ENSG00000071894	CPSF1	1.01e-05	7.6e-05	cg15006175_ENSG00000071894
hypomethylated in BL1 vs LAR	cg17131553	ENSG00000147677	EIF3H	1.01e-05	7.6e-05	cg17131553_ENSG00000147677
hypomethylated in BL1 vs LAR	cg20709110	ENSG00000099901	RANBP1	1.01e-05	7.6e-05	cg20709110_ENSG00000099901
hypomethylated in BL1 vs LAR	cg22138219	ENSG00000147677	EIF3H	1.01e-05	7.6e-05	cg22138219_ENSG00000147677
hypomethylated in BL1 vs LAR	cg27248029	ENSG00000187959	CPSF4L	1.01e-05	7.6e-05	cg27248029_ENSG00000187959
hypomethylated in BL1 vs LAR	cg25951217	ENSG00000254338	MAFA-AS1	1.07e-05	7.98e-05	cg25951217_ENSG00000254338
hypomethylated in BL1 vs LAR	cg03814093	ENSG00000145428	RNF175	1.08e-05	7.98e-05	cg03814093_ENSG00000145428
hypomethylated in BL1 vs LAR	cg07784293	ENSG00000070087	PFN2	1.08e-05	7.98e-05	cg07784293_ENSG00000070087
hypomethylated in BL1 vs LAR	cg08452338	ENSG00000070087	PFN2	1.08e-05	7.98e-05	cg08452338_ENSG00000070087
hypomethylated in BL1 vs LAR	cg08555594	ENSG00000145428	RNF175	1.08e-05	7.98e-05	cg08555594_ENSG00000145428
hypomethylated in BL1 vs LAR	cg08927844	ENSG00000153721	CNKSR3	1.08e-05	7.98e-05	cg08927844_ENSG00000153721
hypomethylated in BL1 vs LAR	cg13465946	ENSG00000008441	NFIX	1.08e-05	7.98e-05	cg13465946_ENSG00000008441
hypomethylated in BL1 vs LAR	cg17344906	ENSG00000008441	NFIX	1.08e-05	7.98e-05	cg17344906_ENSG00000008441
hypomethylated in BL1 vs LAR	cg20509869	ENSG00000072195	SPEG	1.08e-05	7.98e-05	cg20509869_ENSG00000072195
hypomethylated in BL1 vs LAR	cg22280771	ENSG00000145428	RNF175	1.08e-05	7.98e-05	cg22280771_ENSG00000145428
hypomethylated in BL1 vs LAR	cg25214310	ENSG00000070087	PFN2	1.08e-05	7.98e-05	cg25214310_ENSG00000070087
hypomethylated in BL1 vs LAR	cg25556035	ENSG00000008441	NFIX	1.08e-05	7.98e-05	cg25556035_ENSG00000008441
hypomethylated in BL1 vs LAR	cg26466801	ENSG00000145428	RNF175	1.08e-05	7.98e-05	cg26466801_ENSG00000145428
hypomethylated in BL1 vs LAR	cg27296341	ENSG00000153721	CNKSR3	1.08e-05	7.98e-05	cg27296341_ENSG00000153721
hypomethylated in BL1 vs LAR	cg10042478	ENSG00000179869	ABCA13	1.15e-05	8.28e-05	cg10042478_ENSG00000179869
hypomethylated in BL1 vs LAR	cg11811897	ENSG00000179869	ABCA13	1.15e-05	8.28e-05	cg11811897_ENSG00000179869
hypomethylated in BL1 vs LAR	cg02936035	ENSG00000146072	TNFRSF21	1.15e-05	8.28e-05	cg02936035_ENSG00000146072
hypomethylated in BL1 vs LAR	cg03345454	ENSG00000055044	NOP58	1.15e-05	8.28e-05	cg03345454_ENSG00000055044
hypomethylated in BL1 vs LAR	cg03438216	ENSG00000223393	AL118511.1	1.15e-05	8.28e-05	cg03438216_ENSG00000223393
hypomethylated in BL1 vs LAR	cg04131792	ENSG00000170549	IRX1	1.15e-05	8.28e-05	cg04131792_ENSG00000170549
hypomethylated in BL1 vs LAR	cg04517282	ENSG00000170549	IRX1	1.15e-05	8.28e-05	cg04517282_ENSG00000170549
hypomethylated in BL1 vs LAR	cg06356308	ENSG00000273058	AL359921.2	1.15e-05	8.28e-05	cg06356308_ENSG00000273058
hypomethylated in BL1 vs LAR	cg07853489	ENSG00000163872	YEATS2	1.15e-05	8.28e-05	cg07853489_ENSG00000163872
hypomethylated in BL1 vs LAR	cg10558233	ENSG00000197275	RAD54B	1.15e-05	8.28e-05	cg10558233_ENSG00000197275
hypomethylated in BL1 vs LAR	cg11412466	ENSG00000170549	IRX1	1.15e-05	8.28e-05	cg11412466_ENSG00000170549
hypomethylated in BL1 vs LAR	cg12676534	ENSG00000088325	TPX2	1.15e-05	8.28e-05	cg12676534_ENSG00000088325
hypomethylated in BL1 vs LAR	cg12808664	ENSG00000158796	DEDD	1.15e-05	8.28e-05	cg12808664_ENSG00000158796
hypomethylated in BL1 vs LAR	cg13707005	ENSG00000151461	UPF2	1.15e-05	8.28e-05	cg13707005_ENSG00000151461
hypomethylated in BL1 vs LAR	cg16018972	ENSG00000170549	IRX1	1.15e-05	8.28e-05	cg16018972_ENSG00000170549
hypomethylated in BL1 vs LAR	cg16512661	ENSG00000170549	IRX1	1.15e-05	8.28e-05	cg16512661_ENSG00000170549
hypomethylated in BL1 vs LAR	cg16894855	ENSG00000151461	UPF2	1.15e-05	8.28e-05	cg16894855_ENSG00000151461
hypomethylated in BL1 vs LAR	cg18803147	ENSG00000170549	IRX1	1.15e-05	8.28e-05	cg18803147_ENSG00000170549
hypomethylated in BL1 vs LAR	cg18844145	ENSG00000170549	IRX1	1.15e-05	8.28e-05	cg18844145_ENSG00000170549
hypomethylated in BL1 vs LAR	cg22010140	ENSG00000223393	AL118511.1	1.15e-05	8.28e-05	cg22010140_ENSG00000223393
hypomethylated in BL1 vs LAR	cg22219494	ENSG00000184454	NCMAP	1.15e-05	8.28e-05	cg22219494_ENSG00000184454
hypomethylated in BL1 vs LAR	cg23259394	ENSG00000184454	NCMAP	1.15e-05	8.28e-05	cg23259394_ENSG00000184454
hypomethylated in BL1 vs LAR	cg25000623	ENSG00000186407	CD300E	1.15e-05	8.28e-05	cg25000623_ENSG00000186407
hypomethylated in BL1 vs LAR	cg26081807	ENSG00000055044	NOP58	1.15e-05	8.28e-05	cg26081807_ENSG00000055044
hypomethylated in BL1 vs LAR	cg26195356	ENSG00000170549	IRX1	1.15e-05	8.28e-05	cg26195356_ENSG00000170549
hypomethylated in BL1 vs LAR	cg06755992	ENSG00000175455	CCDC14	1.23e-05	8.78e-05	cg06755992_ENSG00000175455
hypomethylated in BL1 vs LAR	cg18731398	ENSG00000175455	CCDC14	1.23e-05	8.78e-05	cg18731398_ENSG00000175455
hypomethylated in BL1 vs LAR	cg21199093	ENSG00000116560	SFPQ	1.23e-05	8.78e-05	cg21199093_ENSG00000116560
hypomethylated in BL1 vs LAR	cg21250061	ENSG00000234160	AL513165.1	1.23e-05	8.78e-05	cg21250061_ENSG00000234160
hypomethylated in BL1 vs LAR	cg03533829	ENSG00000115526	CHST10	1.3e-05	9.26e-05	cg03533829_ENSG00000115526
hypomethylated in BL1 vs LAR	cg04960065	ENSG00000173320	STOX2	1.3e-05	9.26e-05	cg04960065_ENSG00000173320
hypomethylated in BL1 vs LAR	cg10950949	ENSG00000141497	ZMYND15	1.3e-05	9.26e-05	cg10950949_ENSG00000141497
hypomethylated in BL1 vs LAR	cg11216632	ENSG00000254726	MEX3A	1.3e-05	9.26e-05	cg11216632_ENSG00000254726
hypomethylated in BL1 vs LAR	cg12696328	ENSG00000081692	JMJD4	1.3e-05	9.26e-05	cg12696328_ENSG00000081692
hypomethylated in BL1 vs LAR	cg12804791	ENSG00000280832	GSEC	1.3e-05	9.26e-05	cg12804791_ENSG00000280832
hypomethylated in BL1 vs LAR	cg19354017	ENSG00000115526	CHST10	1.3e-05	9.26e-05	cg19354017_ENSG00000115526
hypomethylated in BL1 vs LAR	cg19579005	ENSG00000213780	GTF2H4	1.3e-05	9.26e-05	cg19579005_ENSG00000213780
hypomethylated in BL1 vs LAR	cg21250061	ENSG00000147905	ZCCHC7	1.3e-05	9.26e-05	cg21250061_ENSG00000147905
hypomethylated in BL1 vs LAR	cg26340147	ENSG00000081692	JMJD4	1.3e-05	9.26e-05	cg26340147_ENSG00000081692
hypomethylated in BL1 vs LAR	cg01965673	ENSG00000280053	AC011199.1	1.37e-05	9.71e-05	cg01965673_ENSG00000280053
hypomethylated in BL1 vs LAR	cg26076428	ENSG00000280053	AC011199.1	1.37e-05	9.71e-05	cg26076428_ENSG00000280053
hypomethylated in BL1 vs LAR	cg26086358	ENSG00000280053	AC011199.1	1.37e-05	9.71e-05	cg26086358_ENSG00000280053
hypomethylated in BL1 vs LAR	cg03921696	ENSG00000197415	VEPH1	1.39e-05	9.75e-05	cg03921696_ENSG00000197415
hypomethylated in BL1 vs LAR	cg12911763	ENSG00000149554	CHEK1	1.39e-05	9.75e-05	cg12911763_ENSG00000149554
hypomethylated in BL1 vs LAR	cg15059804	ENSG00000004455	AK2	1.39e-05	9.75e-05	cg15059804_ENSG00000004455
hypomethylated in BL1 vs LAR	cg15125626	ENSG00000004455	AK2	1.39e-05	9.75e-05	cg15125626_ENSG00000004455
hypomethylated in BL1 vs LAR	cg15139304	ENSG00000135747	ZNF670-ZNF695	1.39e-05	9.75e-05	cg15139304_ENSG00000135747
hypomethylated in BL1 vs LAR	cg15417798	ENSG00000123143	PKN1	1.39e-05	9.75e-05	cg15417798_ENSG00000123143
hypomethylated in BL1 vs LAR	cg26107754	ENSG00000197415	VEPH1	1.39e-05	9.75e-05	cg26107754_ENSG00000197415
hypomethylated in BL1 vs LAR	cg26266099	ENSG00000004455	AK2	1.39e-05	9.75e-05	cg26266099_ENSG00000004455
hypomethylated in BL1 vs LAR	cg24202221	ENSG00000235009	LINC01883	1.39e-05	9.76e-05	cg24202221_ENSG00000235009
hypomethylated in BL1 vs LAR	cg07455685	ENSG00000216588	IGSF23	1.41e-05	9.87e-05	cg07455685_ENSG00000216588
hypomethylated in BL1 vs LAR	cg23696432	ENSG00000216588	IGSF23	1.41e-05	9.87e-05	cg23696432_ENSG00000216588
hypomethylated in BL1 vs LAR	cg02579022	ENSG00000132563	REEP2	1.48e-05	0.000103	cg02579022_ENSG00000132563
hypomethylated in BL1 vs LAR	cg03972751	ENSG00000277998	AC107075.1	1.48e-05	0.000103	cg03972751_ENSG00000277998
hypomethylated in BL1 vs LAR	cg09977969	ENSG00000071626	DAZAP1	1.48e-05	0.000103	cg09977969_ENSG00000071626
hypomethylated in BL1 vs LAR	cg13256491	ENSG00000146223	RPL7L1	1.48e-05	0.000103	cg13256491_ENSG00000146223
hypomethylated in BL1 vs LAR	cg17291767	ENSG00000146223	RPL7L1	1.48e-05	0.000103	cg17291767_ENSG00000146223
hypomethylated in BL1 vs LAR	cg17399647	ENSG00000146223	RPL7L1	1.48e-05	0.000103	cg17399647_ENSG00000146223
hypomethylated in BL1 vs LAR	cg21631428	ENSG00000145386	CCNA2	1.48e-05	0.000103	cg21631428_ENSG00000145386
hypomethylated in BL1 vs LAR	cg03312366	ENSG00000225156	AC012354.1	1.55e-05	0.000107	cg03312366_ENSG00000225156
hypomethylated in BL1 vs LAR	cg01000615	ENSG00000186364	NUDT17	1.57e-05	0.000107	cg01000615_ENSG00000186364
hypomethylated in BL1 vs LAR	cg03343013	ENSG00000234694	AL139289.2	1.57e-05	0.000107	cg03343013_ENSG00000234694
hypomethylated in BL1 vs LAR	cg03559389	ENSG00000107929	LARP4B	1.57e-05	0.000107	cg03559389_ENSG00000107929
hypomethylated in BL1 vs LAR	cg04720116	ENSG00000107929	LARP4B	1.57e-05	0.000107	cg04720116_ENSG00000107929
hypomethylated in BL1 vs LAR	cg04857403	ENSG00000234694	AL139289.2	1.57e-05	0.000107	cg04857403_ENSG00000234694
hypomethylated in BL1 vs LAR	cg06854478	ENSG00000151023	ENKUR	1.57e-05	0.000107	cg06854478_ENSG00000151023
hypomethylated in BL1 vs LAR	cg08079763	ENSG00000107929	LARP4B	1.57e-05	0.000107	cg08079763_ENSG00000107929
hypomethylated in BL1 vs LAR	cg08324703	ENSG00000107929	LARP4B	1.57e-05	0.000107	cg08324703_ENSG00000107929
hypomethylated in BL1 vs LAR	cg09489306	ENSG00000104783	KCNN4	1.57e-05	0.000107	cg09489306_ENSG00000104783
hypomethylated in BL1 vs LAR	cg10064922	ENSG00000107929	LARP4B	1.57e-05	0.000107	cg10064922_ENSG00000107929
hypomethylated in BL1 vs LAR	cg10558233	ENSG00000188343	FAM92A	1.57e-05	0.000107	cg10558233_ENSG00000188343
hypomethylated in BL1 vs LAR	cg12808565	ENSG00000107929	LARP4B	1.57e-05	0.000107	cg12808565_ENSG00000107929
hypomethylated in BL1 vs LAR	cg13856405	ENSG00000107929	LARP4B	1.57e-05	0.000107	cg13856405_ENSG00000107929
hypomethylated in BL1 vs LAR	cg18205883	ENSG00000107929	LARP4B	1.57e-05	0.000107	cg18205883_ENSG00000107929
hypomethylated in BL1 vs LAR	cg18474072	ENSG00000107929	LARP4B	1.57e-05	0.000107	cg18474072_ENSG00000107929
hypomethylated in BL1 vs LAR	cg22933058	ENSG00000234694	AL139289.2	1.57e-05	0.000107	cg22933058_ENSG00000234694
hypomethylated in BL1 vs LAR	cg23196346	ENSG00000151023	ENKUR	1.57e-05	0.000107	cg23196346_ENSG00000151023
hypomethylated in BL1 vs LAR	cg23596826	ENSG00000107929	LARP4B	1.57e-05	0.000107	cg23596826_ENSG00000107929
hypomethylated in BL1 vs LAR	cg24131452	ENSG00000107929	LARP4B	1.57e-05	0.000107	cg24131452_ENSG00000107929
hypomethylated in BL1 vs LAR	cg24136740	ENSG00000107929	LARP4B	1.57e-05	0.000107	cg24136740_ENSG00000107929
hypomethylated in BL1 vs LAR	cg25181170	ENSG00000151023	ENKUR	1.57e-05	0.000107	cg25181170_ENSG00000151023
hypomethylated in BL1 vs LAR	cg26370886	ENSG00000174951	FUT1	1.57e-05	0.000107	cg26370886_ENSG00000174951
hypomethylated in BL1 vs LAR	cg26873457	ENSG00000107929	LARP4B	1.57e-05	0.000107	cg26873457_ENSG00000107929
hypomethylated in BL1 vs LAR	cg03410231	ENSG00000231840	AC073342.1	1.6e-05	0.000108	cg03410231_ENSG00000231840
hypomethylated in BL1 vs LAR	cg22504175	ENSG00000231840	AC073342.1	1.6e-05	0.000108	cg22504175_ENSG00000231840
hypomethylated in BL1 vs LAR	cg25449283	ENSG00000231840	AC073342.1	1.6e-05	0.000108	cg25449283_ENSG00000231840
hypomethylated in BL1 vs LAR	cg27085741	ENSG00000231840	AC073342.1	1.6e-05	0.000108	cg27085741_ENSG00000231840
hypomethylated in BL1 vs LAR	cg27452341	ENSG00000231840	AC073342.1	1.6e-05	0.000108	cg27452341_ENSG00000231840
hypomethylated in BL1 vs LAR	cg08243626	ENSG00000223784	LINP1	1.67e-05	0.000112	cg08243626_ENSG00000223784
hypomethylated in BL1 vs LAR	cg22784595	ENSG00000223784	LINP1	1.67e-05	0.000112	cg22784595_ENSG00000223784
hypomethylated in BL1 vs LAR	cg00760014	ENSG00000053372	MRTO4	1.67e-05	0.000112	cg00760014_ENSG00000053372
hypomethylated in BL1 vs LAR	cg04603130	ENSG00000176619	LMNB2	1.67e-05	0.000112	cg04603130_ENSG00000176619
hypomethylated in BL1 vs LAR	cg08180025	ENSG00000075618	FSCN1	1.67e-05	0.000112	cg08180025_ENSG00000075618
hypomethylated in BL1 vs LAR	cg09773238	ENSG00000166682	TMPRSS5	1.67e-05	0.000112	cg09773238_ENSG00000166682
hypomethylated in BL1 vs LAR	cg13431037	ENSG00000122696	SLC25A51	1.67e-05	0.000112	cg13431037_ENSG00000122696
hypomethylated in BL1 vs LAR	cg03466326	ENSG00000226235	LEMD1-AS1	1.69e-05	0.000114	cg03466326_ENSG00000226235
hypomethylated in BL1 vs LAR	cg10529555	ENSG00000226235	LEMD1-AS1	1.69e-05	0.000114	cg10529555_ENSG00000226235
hypomethylated in BL1 vs LAR	cg15524283	ENSG00000226235	LEMD1-AS1	1.69e-05	0.000114	cg15524283_ENSG00000226235
hypomethylated in BL1 vs LAR	cg01000615	ENSG00000265241	RBM8A	1.78e-05	0.000119	cg01000615_ENSG00000265241
hypomethylated in BL1 vs LAR	cg07074666	ENSG00000119772	DNMT3A	1.78e-05	0.000119	cg07074666_ENSG00000119772
hypomethylated in BL1 vs LAR	cg13912849	ENSG00000144730	IL17RD	1.78e-05	0.000119	cg13912849_ENSG00000144730
hypomethylated in BL1 vs LAR	cg17696006	ENSG00000115155	OTOF	1.78e-05	0.000119	cg17696006_ENSG00000115155
hypomethylated in BL1 vs LAR	cg22352371	ENSG00000144730	IL17RD	1.78e-05	0.000119	cg22352371_ENSG00000144730
hypomethylated in BL1 vs LAR	cg03917138	ENSG00000226101	LINC02097	1.83e-05	0.000121	cg03917138_ENSG00000226101
hypomethylated in BL1 vs LAR	cg06234051	ENSG00000226101	LINC02097	1.83e-05	0.000121	cg06234051_ENSG00000226101
hypomethylated in BL1 vs LAR	cg07831273	ENSG00000226101	LINC02097	1.83e-05	0.000121	cg07831273_ENSG00000226101
hypomethylated in BL1 vs LAR	cg13058710	ENSG00000226101	LINC02097	1.83e-05	0.000121	cg13058710_ENSG00000226101
hypomethylated in BL1 vs LAR	cg21038291	ENSG00000226101	LINC02097	1.83e-05	0.000121	cg21038291_ENSG00000226101
hypomethylated in BL1 vs LAR	cg21049501	ENSG00000226101	LINC02097	1.83e-05	0.000121	cg21049501_ENSG00000226101
hypomethylated in BL1 vs LAR	cg03513388	ENSG00000074964	ARHGEF10L	1.89e-05	0.000123	cg03513388_ENSG00000074964
hypomethylated in BL1 vs LAR	cg05931551	ENSG00000085840	ORC1	1.89e-05	0.000123	cg05931551_ENSG00000085840
hypomethylated in BL1 vs LAR	cg07074666	ENSG00000235072	AC012074.1	1.89e-05	0.000123	cg07074666_ENSG00000235072
hypomethylated in BL1 vs LAR	cg07784293	ENSG00000169908	TM4SF1	1.89e-05	0.000123	cg07784293_ENSG00000169908
hypomethylated in BL1 vs LAR	cg08452338	ENSG00000169908	TM4SF1	1.89e-05	0.000123	cg08452338_ENSG00000169908
hypomethylated in BL1 vs LAR	cg10024501	ENSG00000172432	GTPBP2	1.89e-05	0.000123	cg10024501_ENSG00000172432
hypomethylated in BL1 vs LAR	cg11034978	ENSG00000162300	ZFPL1	1.89e-05	0.000123	cg11034978_ENSG00000162300
hypomethylated in BL1 vs LAR	cg11203211	ENSG00000185730	ZNF696	1.89e-05	0.000123	cg11203211_ENSG00000185730
hypomethylated in BL1 vs LAR	cg12186317	ENSG00000028310	BRD9	1.89e-05	0.000123	cg12186317_ENSG00000028310
hypomethylated in BL1 vs LAR	cg13261536	ENSG00000185730	ZNF696	1.89e-05	0.000123	cg13261536_ENSG00000185730
hypomethylated in BL1 vs LAR	cg13840174	ENSG00000074964	ARHGEF10L	1.89e-05	0.000123	cg13840174_ENSG00000074964
hypomethylated in BL1 vs LAR	cg14137381	ENSG00000028310	BRD9	1.89e-05	0.000123	cg14137381_ENSG00000028310
hypomethylated in BL1 vs LAR	cg19301897	ENSG00000028310	BRD9	1.89e-05	0.000123	cg19301897_ENSG00000028310
hypomethylated in BL1 vs LAR	cg20519581	ENSG00000172216	CEBPB	1.89e-05	0.000123	cg20519581_ENSG00000172216
hypomethylated in BL1 vs LAR	cg21849812	ENSG00000074964	ARHGEF10L	1.89e-05	0.000123	cg21849812_ENSG00000074964
hypomethylated in BL1 vs LAR	cg22025206	ENSG00000028310	BRD9	1.89e-05	0.000123	cg22025206_ENSG00000028310
hypomethylated in BL1 vs LAR	cg24170529	ENSG00000172216	CEBPB	1.89e-05	0.000123	cg24170529_ENSG00000172216
hypomethylated in BL1 vs LAR	cg25951217	ENSG00000185730	ZNF696	1.89e-05	0.000123	cg25951217_ENSG00000185730
hypomethylated in BL1 vs LAR	cg26110645	ENSG00000163013	FBXO41	1.89e-05	0.000123	cg26110645_ENSG00000163013
hypomethylated in BL1 vs LAR	cg26158406	ENSG00000074964	ARHGEF10L	1.89e-05	0.000123	cg26158406_ENSG00000074964
hypomethylated in BL1 vs LAR	cg03343013	ENSG00000117395	EBNA1BP2	2.01e-05	0.000129	cg03343013_ENSG00000117395
hypomethylated in BL1 vs LAR	cg04857403	ENSG00000117395	EBNA1BP2	2.01e-05	0.000129	cg04857403_ENSG00000117395
hypomethylated in BL1 vs LAR	cg04962865	ENSG00000147679	UTP23	2.01e-05	0.000129	cg04962865_ENSG00000147679
hypomethylated in BL1 vs LAR	cg05745748	ENSG00000137309	HMGA1	2.01e-05	0.000129	cg05745748_ENSG00000137309
hypomethylated in BL1 vs LAR	cg06997767	ENSG00000147679	UTP23	2.01e-05	0.000129	cg06997767_ENSG00000147679
hypomethylated in BL1 vs LAR	cg07979401	ENSG00000137309	HMGA1	2.01e-05	0.000129	cg07979401_ENSG00000137309
hypomethylated in BL1 vs LAR	cg11730559	ENSG00000147679	UTP23	2.01e-05	0.000129	cg11730559_ENSG00000147679
hypomethylated in BL1 vs LAR	cg13859433	ENSG00000137309	HMGA1	2.01e-05	0.000129	cg13859433_ENSG00000137309
hypomethylated in BL1 vs LAR	cg16010596	ENSG00000137309	HMGA1	2.01e-05	0.000129	cg16010596_ENSG00000137309
hypomethylated in BL1 vs LAR	cg17131553	ENSG00000147679	UTP23	2.01e-05	0.000129	cg17131553_ENSG00000147679
hypomethylated in BL1 vs LAR	cg18005901	ENSG00000137309	HMGA1	2.01e-05	0.000129	cg18005901_ENSG00000137309
hypomethylated in BL1 vs LAR	cg20116800	ENSG00000161542	PRPSAP1	2.01e-05	0.000129	cg20116800_ENSG00000161542
hypomethylated in BL1 vs LAR	cg22138219	ENSG00000147679	UTP23	2.01e-05	0.000129	cg22138219_ENSG00000147679
hypomethylated in BL1 vs LAR	cg22761670	ENSG00000161542	PRPSAP1	2.01e-05	0.000129	cg22761670_ENSG00000161542
hypomethylated in BL1 vs LAR	cg22933058	ENSG00000117395	EBNA1BP2	2.01e-05	0.000129	cg22933058_ENSG00000117395
hypomethylated in BL1 vs LAR	cg24250588	ENSG00000234917	AC098484.2	2.01e-05	0.000129	cg24250588_ENSG00000234917
hypomethylated in BL1 vs LAR	cg24367957	ENSG00000081721	DUSP12	2.01e-05	0.000129	cg24367957_ENSG00000081721
hypomethylated in BL1 vs LAR	cg02882375	ENSG00000255271	AL137224.1	2.04e-05	0.00013	cg02882375_ENSG00000255271
hypomethylated in BL1 vs LAR	cg03787088	ENSG00000255271	AL137224.1	2.04e-05	0.00013	cg03787088_ENSG00000255271
hypomethylated in BL1 vs LAR	cg07541559	ENSG00000255271	AL137224.1	2.04e-05	0.00013	cg07541559_ENSG00000255271
hypomethylated in BL1 vs LAR	cg09171931	ENSG00000255271	AL137224.1	2.04e-05	0.00013	cg09171931_ENSG00000255271
hypomethylated in BL1 vs LAR	cg09951637	ENSG00000255271	AL137224.1	2.04e-05	0.00013	cg09951637_ENSG00000255271
hypomethylated in BL1 vs LAR	cg12449325	ENSG00000255271	AL137224.1	2.04e-05	0.00013	cg12449325_ENSG00000255271
hypomethylated in BL1 vs LAR	cg24935217	ENSG00000255271	AL137224.1	2.04e-05	0.00013	cg24935217_ENSG00000255271
hypomethylated in BL1 vs LAR	cg26167249	ENSG00000255271	AL137224.1	2.04e-05	0.00013	cg26167249_ENSG00000255271
hypomethylated in BL1 vs LAR	cg03874542	ENSG00000151657	KIN	2.14e-05	0.000135	cg03874542_ENSG00000151657
hypomethylated in BL1 vs LAR	cg07074666	ENSG00000271936	AC012073.1	2.14e-05	0.000135	cg07074666_ENSG00000271936
hypomethylated in BL1 vs LAR	cg08130307	ENSG00000143374	TARS2	2.14e-05	0.000135	cg08130307_ENSG00000143374
hypomethylated in BL1 vs LAR	cg08144172	ENSG00000281207	SLFNL1-AS1	2.14e-05	0.000135	cg08144172_ENSG00000281207
hypomethylated in BL1 vs LAR	cg09845293	ENSG00000151657	KIN	2.14e-05	0.000135	cg09845293_ENSG00000151657
hypomethylated in BL1 vs LAR	cg11674448	ENSG00000281207	SLFNL1-AS1	2.14e-05	0.000135	cg11674448_ENSG00000281207
hypomethylated in BL1 vs LAR	cg14519252	ENSG00000281207	SLFNL1-AS1	2.14e-05	0.000135	cg14519252_ENSG00000281207
hypomethylated in BL1 vs LAR	cg22784595	ENSG00000151657	KIN	2.14e-05	0.000135	cg22784595_ENSG00000151657
hypomethylated in BL1 vs LAR	cg25129414	ENSG00000130829	DUSP9	2.14e-05	0.000135	cg25129414_ENSG00000130829
hypomethylated in BL1 vs LAR	cg27054331	ENSG00000130829	DUSP9	2.14e-05	0.000135	cg27054331_ENSG00000130829
hypomethylated in BL1 vs LAR	cg27374247	ENSG00000261126	RBFADN	2.14e-05	0.000135	cg27374247_ENSG00000261126
hypomethylated in BL1 vs LAR	cg02504622	ENSG00000239265	CLRN1-AS1	2.17e-05	0.000137	cg02504622_ENSG00000239265
hypomethylated in BL1 vs LAR	cg10752315	ENSG00000239265	CLRN1-AS1	2.17e-05	0.000137	cg10752315_ENSG00000239265
hypomethylated in BL1 vs LAR	cg04962865	ENSG00000249917	LINC00536	2.27e-05	0.00014	cg04962865_ENSG00000249917
hypomethylated in BL1 vs LAR	cg05908442	ENSG00000259362	AC046168.1	2.27e-05	0.00014	cg05908442_ENSG00000259362
hypomethylated in BL1 vs LAR	cg06997767	ENSG00000249917	LINC00536	2.27e-05	0.00014	cg06997767_ENSG00000249917
hypomethylated in BL1 vs LAR	cg11730559	ENSG00000249917	LINC00536	2.27e-05	0.00014	cg11730559_ENSG00000249917
hypomethylated in BL1 vs LAR	cg17131553	ENSG00000249917	LINC00536	2.27e-05	0.00014	cg17131553_ENSG00000249917
hypomethylated in BL1 vs LAR	cg22138219	ENSG00000249917	LINC00536	2.27e-05	0.00014	cg22138219_ENSG00000249917
hypomethylated in BL1 vs LAR	cg01058360	ENSG00000106615	RHEB	2.27e-05	0.00014	cg01058360_ENSG00000106615
hypomethylated in BL1 vs LAR	cg02417473	ENSG00000278948	AL031587.5	2.27e-05	0.00014	cg02417473_ENSG00000278948
hypomethylated in BL1 vs LAR	cg02776659	ENSG00000160307	S100B	2.27e-05	0.00014	cg02776659_ENSG00000160307
hypomethylated in BL1 vs LAR	cg05931551	ENSG00000116157	GPX7	2.27e-05	0.00014	cg05931551_ENSG00000116157
hypomethylated in BL1 vs LAR	cg06436185	ENSG00000106615	RHEB	2.27e-05	0.00014	cg06436185_ENSG00000106615
hypomethylated in BL1 vs LAR	cg10215401	ENSG00000153310	FAM49B	2.27e-05	0.00014	cg10215401_ENSG00000153310
hypomethylated in BL1 vs LAR	cg10797552	ENSG00000153310	FAM49B	2.27e-05	0.00014	cg10797552_ENSG00000153310
hypomethylated in BL1 vs LAR	cg12808664	ENSG00000143258	USP21	2.27e-05	0.00014	cg12808664_ENSG00000143258
hypomethylated in BL1 vs LAR	cg15125626	ENSG00000134684	YARS	2.27e-05	0.00014	cg15125626_ENSG00000134684
hypomethylated in BL1 vs LAR	cg17590227	ENSG00000153310	FAM49B	2.27e-05	0.00014	cg17590227_ENSG00000153310
hypomethylated in BL1 vs LAR	cg17951713	ENSG00000153310	FAM49B	2.27e-05	0.00014	cg17951713_ENSG00000153310
hypomethylated in BL1 vs LAR	cg21192063	ENSG00000106615	RHEB	2.27e-05	0.00014	cg21192063_ENSG00000106615
hypomethylated in BL1 vs LAR	cg21286782	ENSG00000224167	AL390729.1	2.27e-05	0.00014	cg21286782_ENSG00000224167
hypomethylated in BL1 vs LAR	cg22159939	ENSG00000117724	CENPF	2.27e-05	0.00014	cg22159939_ENSG00000117724
hypomethylated in BL1 vs LAR	cg26230851	ENSG00000143258	USP21	2.27e-05	0.00014	cg26230851_ENSG00000143258
hypomethylated in BL1 vs LAR	cg26266099	ENSG00000134684	YARS	2.27e-05	0.00014	cg26266099_ENSG00000134684
hypomethylated in BL1 vs LAR	cg06912623	ENSG00000143815	LBR	2.41e-05	0.000148	cg06912623_ENSG00000143815
hypomethylated in BL1 vs LAR	cg07632771	ENSG00000106462	EZH2	2.41e-05	0.000148	cg07632771_ENSG00000106462
hypomethylated in BL1 vs LAR	cg09940032	ENSG00000123908	AGO2	2.41e-05	0.000148	cg09940032_ENSG00000123908
hypomethylated in BL1 vs LAR	cg15442737	ENSG00000123908	AGO2	2.41e-05	0.000148	cg15442737_ENSG00000123908
hypomethylated in BL1 vs LAR	cg21201272	ENSG00000123908	AGO2	2.41e-05	0.000148	cg21201272_ENSG00000123908
hypomethylated in BL1 vs LAR	cg07541559	ENSG00000255133	AC113192.2	2.45e-05	0.00015	cg07541559_ENSG00000255133
hypomethylated in BL1 vs LAR	cg09951637	ENSG00000255133	AC113192.2	2.45e-05	0.00015	cg09951637_ENSG00000255133
hypomethylated in BL1 vs LAR	cg02926868	ENSG00000239306	RBM14	2.72e-05	0.000167	cg02926868_ENSG00000239306
hypomethylated in BL1 vs LAR	cg25149037	ENSG00000171403	KRT9	2.83e-05	0.000172	cg25149037_ENSG00000171403
hypomethylated in BL1 vs LAR	cg06797617	ENSG00000214336	FOXI3	2.85e-05	0.000172	cg06797617_ENSG00000214336
hypomethylated in BL1 vs LAR	cg00144425	ENSG00000196584	XRCC2	2.89e-05	0.000172	cg00144425_ENSG00000196584
hypomethylated in BL1 vs LAR	cg00163372	ENSG00000249859	PVT1	2.89e-05	0.000172	cg00163372_ENSG00000249859
hypomethylated in BL1 vs LAR	cg03345454	ENSG00000273209	AC069148.1	2.89e-05	0.000172	cg03345454_ENSG00000273209
hypomethylated in BL1 vs LAR	cg03513388	ENSG00000117115	PADI2	2.89e-05	0.000172	cg03513388_ENSG00000117115
hypomethylated in BL1 vs LAR	cg05392244	ENSG00000124535	WRNIP1	2.89e-05	0.000172	cg05392244_ENSG00000124535
hypomethylated in BL1 vs LAR	cg05612654	ENSG00000124535	WRNIP1	2.89e-05	0.000172	cg05612654_ENSG00000124535
hypomethylated in BL1 vs LAR	cg05844937	ENSG00000124535	WRNIP1	2.89e-05	0.000172	cg05844937_ENSG00000124535
hypomethylated in BL1 vs LAR	cg08239282	ENSG00000071051	NCK2	2.89e-05	0.000172	cg08239282_ENSG00000071051
hypomethylated in BL1 vs LAR	cg10797552	ENSG00000249859	PVT1	2.89e-05	0.000172	cg10797552_ENSG00000249859
hypomethylated in BL1 vs LAR	cg13080716	ENSG00000136243	NUPL2	2.89e-05	0.000172	cg13080716_ENSG00000136243
hypomethylated in BL1 vs LAR	cg14354168	ENSG00000124535	WRNIP1	2.89e-05	0.000172	cg14354168_ENSG00000124535
hypomethylated in BL1 vs LAR	cg15006175	ENSG00000160959	LRRC14	2.89e-05	0.000172	cg15006175_ENSG00000160959
hypomethylated in BL1 vs LAR	cg15030568	ENSG00000124535	WRNIP1	2.89e-05	0.000172	cg15030568_ENSG00000124535
hypomethylated in BL1 vs LAR	cg15205547	ENSG00000136243	NUPL2	2.89e-05	0.000172	cg15205547_ENSG00000136243
hypomethylated in BL1 vs LAR	cg15476894	ENSG00000124535	WRNIP1	2.89e-05	0.000172	cg15476894_ENSG00000124535
hypomethylated in BL1 vs LAR	cg16306259	ENSG00000124535	WRNIP1	2.89e-05	0.000172	cg16306259_ENSG00000124535
hypomethylated in BL1 vs LAR	cg16938363	ENSG00000124535	WRNIP1	2.89e-05	0.000172	cg16938363_ENSG00000124535
hypomethylated in BL1 vs LAR	cg17588094	ENSG00000249859	PVT1	2.89e-05	0.000172	cg17588094_ENSG00000249859
hypomethylated in BL1 vs LAR	cg17951713	ENSG00000249859	PVT1	2.89e-05	0.000172	cg17951713_ENSG00000249859
hypomethylated in BL1 vs LAR	cg18346398	ENSG00000124535	WRNIP1	2.89e-05	0.000172	cg18346398_ENSG00000124535
hypomethylated in BL1 vs LAR	cg18453320	ENSG00000124535	WRNIP1	2.89e-05	0.000172	cg18453320_ENSG00000124535
hypomethylated in BL1 vs LAR	cg20152871	ENSG00000249859	PVT1	2.89e-05	0.000172	cg20152871_ENSG00000249859
hypomethylated in BL1 vs LAR	cg20807254	ENSG00000249859	PVT1	2.89e-05	0.000172	cg20807254_ENSG00000249859
hypomethylated in BL1 vs LAR	cg21010202	ENSG00000124535	WRNIP1	2.89e-05	0.000172	cg21010202_ENSG00000124535
hypomethylated in BL1 vs LAR	cg21849812	ENSG00000117115	PADI2	2.89e-05	0.000172	cg21849812_ENSG00000117115
hypomethylated in BL1 vs LAR	cg22198853	ENSG00000124535	WRNIP1	2.89e-05	0.000172	cg22198853_ENSG00000124535
hypomethylated in BL1 vs LAR	cg22300566	ENSG00000124535	WRNIP1	2.89e-05	0.000172	cg22300566_ENSG00000124535
hypomethylated in BL1 vs LAR	cg25036779	ENSG00000124535	WRNIP1	2.89e-05	0.000172	cg25036779_ENSG00000124535
hypomethylated in BL1 vs LAR	cg25632577	ENSG00000249859	PVT1	2.89e-05	0.000172	cg25632577_ENSG00000249859
hypomethylated in BL1 vs LAR	cg26081807	ENSG00000273209	AC069148.1	2.89e-05	0.000172	cg26081807_ENSG00000273209
hypomethylated in BL1 vs LAR	cg26103587	ENSG00000124535	WRNIP1	2.89e-05	0.000172	cg26103587_ENSG00000124535
hypomethylated in BL1 vs LAR	cg26158406	ENSG00000117115	PADI2	2.89e-05	0.000172	cg26158406_ENSG00000117115
hypomethylated in BL1 vs LAR	cg27222736	ENSG00000124535	WRNIP1	2.89e-05	0.000172	cg27222736_ENSG00000124535
hypomethylated in BL1 vs LAR	cg00484484	ENSG00000166173	LARP6	3.07e-05	0.00018	cg00484484_ENSG00000166173
hypomethylated in BL1 vs LAR	cg01786362	ENSG00000228175	GEMIN8P4	3.07e-05	0.00018	cg01786362_ENSG00000228175
hypomethylated in BL1 vs LAR	cg04623458	ENSG00000260807	AC009041.2	3.07e-05	0.00018	cg04623458_ENSG00000260807
hypomethylated in BL1 vs LAR	cg04929932	ENSG00000228175	GEMIN8P4	3.07e-05	0.00018	cg04929932_ENSG00000228175
hypomethylated in BL1 vs LAR	cg05578056	ENSG00000260807	AC009041.2	3.07e-05	0.00018	cg05578056_ENSG00000260807
hypomethylated in BL1 vs LAR	cg07229001	ENSG00000166173	LARP6	3.07e-05	0.00018	cg07229001_ENSG00000166173
hypomethylated in BL1 vs LAR	cg08243728	ENSG00000104892	KLC3	3.07e-05	0.00018	cg08243728_ENSG00000104892
hypomethylated in BL1 vs LAR	cg09864325	ENSG00000260807	AC009041.2	3.07e-05	0.00018	cg09864325_ENSG00000260807
hypomethylated in BL1 vs LAR	cg11216632	ENSG00000160803	UBQLN4	3.07e-05	0.00018	cg11216632_ENSG00000160803
hypomethylated in BL1 vs LAR	cg13256491	ENSG00000124659	TBCC	3.07e-05	0.00018	cg13256491_ENSG00000124659
hypomethylated in BL1 vs LAR	cg14419975	ENSG00000228175	GEMIN8P4	3.07e-05	0.00018	cg14419975_ENSG00000228175
hypomethylated in BL1 vs LAR	cg17291767	ENSG00000124659	TBCC	3.07e-05	0.00018	cg17291767_ENSG00000124659
hypomethylated in BL1 vs LAR	cg17399647	ENSG00000124659	TBCC	3.07e-05	0.00018	cg17399647_ENSG00000124659
hypomethylated in BL1 vs LAR	cg18064256	ENSG00000104892	KLC3	3.07e-05	0.00018	cg18064256_ENSG00000104892
hypomethylated in BL1 vs LAR	cg19565094	ENSG00000166173	LARP6	3.07e-05	0.00018	cg19565094_ENSG00000166173
hypomethylated in BL1 vs LAR	cg25951217	ENSG00000014164	ZC3H3	3.07e-05	0.00018	cg25951217_ENSG00000014164
hypomethylated in BL1 vs LAR	cg10797197	ENSG00000225129	AL035250.1	3.17e-05	0.000186	cg10797197_ENSG00000225129
hypomethylated in BL1 vs LAR	cg17286326	ENSG00000225129	AL035250.1	3.17e-05	0.000186	cg17286326_ENSG00000225129
hypomethylated in BL1 vs LAR	cg22192489	ENSG00000249082	C5orf66-AS1	3.25e-05	0.000189	cg22192489_ENSG00000249082
hypomethylated in BL1 vs LAR	cg01149239	ENSG00000228109	MELTF-AS1	3.26e-05	0.000189	cg01149239_ENSG00000228109
hypomethylated in BL1 vs LAR	cg02627403	ENSG00000267801	AC087289.5	3.26e-05	0.000189	cg02627403_ENSG00000267801
hypomethylated in BL1 vs LAR	cg03533829	ENSG00000273306	AC018690.1	3.26e-05	0.000189	cg03533829_ENSG00000273306
hypomethylated in BL1 vs LAR	cg07084627	ENSG00000273381	AL158071.4	3.26e-05	0.000189	cg07084627_ENSG00000273381
hypomethylated in BL1 vs LAR	cg08144172	ENSG00000171790	SLFNL1	3.26e-05	0.000189	cg08144172_ENSG00000171790
hypomethylated in BL1 vs LAR	cg11674448	ENSG00000171790	SLFNL1	3.26e-05	0.000189	cg11674448_ENSG00000171790
hypomethylated in BL1 vs LAR	cg12510999	ENSG00000163798	SLC4A1AP	3.26e-05	0.000189	cg12510999_ENSG00000163798
hypomethylated in BL1 vs LAR	cg13555464	ENSG00000273381	AL158071.4	3.26e-05	0.000189	cg13555464_ENSG00000273381
hypomethylated in BL1 vs LAR	cg13932501	ENSG00000273381	AL158071.4	3.26e-05	0.000189	cg13932501_ENSG00000273381
hypomethylated in BL1 vs LAR	cg14519252	ENSG00000171790	SLFNL1	3.26e-05	0.000189	cg14519252_ENSG00000171790
hypomethylated in BL1 vs LAR	cg17208748	ENSG00000228109	MELTF-AS1	3.26e-05	0.000189	cg17208748_ENSG00000228109
hypomethylated in BL1 vs LAR	cg18709110	ENSG00000167693	NXN	3.26e-05	0.000189	cg18709110_ENSG00000167693
hypomethylated in BL1 vs LAR	cg24416660	ENSG00000267801	AC087289.5	3.26e-05	0.000189	cg24416660_ENSG00000267801
hypomethylated in BL1 vs LAR	cg27120405	ENSG00000134326	CMPK2	3.26e-05	0.000189	cg27120405_ENSG00000134326
hypomethylated in BL1 vs LAR	cg27498197	ENSG00000155189	AGPAT5	3.26e-05	0.000189	cg27498197_ENSG00000155189
hypomethylated in BL1 vs LAR	cg15824100	ENSG00000230498	AL035409.1	3.42e-05	0.000197	cg15824100_ENSG00000230498
hypomethylated in BL1 vs LAR	cg01899130	ENSG00000126787	DLGAP5	3.46e-05	0.000197	cg01899130_ENSG00000126787
hypomethylated in BL1 vs LAR	cg04015522	ENSG00000184489	PTP4A3	3.46e-05	0.000197	cg04015522_ENSG00000184489
hypomethylated in BL1 vs LAR	cg04488822	ENSG00000166126	AMN	3.46e-05	0.000197	cg04488822_ENSG00000166126
hypomethylated in BL1 vs LAR	cg04574896	ENSG00000121957	GPSM2	3.46e-05	0.000197	cg04574896_ENSG00000121957
hypomethylated in BL1 vs LAR	cg09940032	ENSG00000184489	PTP4A3	3.46e-05	0.000197	cg09940032_ENSG00000184489
hypomethylated in BL1 vs LAR	cg10024501	ENSG00000180992	MRPL14	3.46e-05	0.000197	cg10024501_ENSG00000180992
hypomethylated in BL1 vs LAR	cg10964944	ENSG00000184489	PTP4A3	3.46e-05	0.000197	cg10964944_ENSG00000184489
hypomethylated in BL1 vs LAR	cg14217091	ENSG00000166126	AMN	3.46e-05	0.000197	cg14217091_ENSG00000166126
hypomethylated in BL1 vs LAR	cg15009198	ENSG00000121152	NCAPH	3.46e-05	0.000197	cg15009198_ENSG00000121152
hypomethylated in BL1 vs LAR	cg16489975	ENSG00000160688	FLAD1	3.46e-05	0.000197	cg16489975_ENSG00000160688
hypomethylated in BL1 vs LAR	cg17298326	ENSG00000184489	PTP4A3	3.46e-05	0.000197	cg17298326_ENSG00000184489
hypomethylated in BL1 vs LAR	cg21184441	ENSG00000166126	AMN	3.46e-05	0.000197	cg21184441_ENSG00000166126
hypomethylated in BL1 vs LAR	cg22863209	ENSG00000184489	PTP4A3	3.46e-05	0.000197	cg22863209_ENSG00000184489
hypomethylated in BL1 vs LAR	cg23071808	ENSG00000166126	AMN	3.46e-05	0.000197	cg23071808_ENSG00000166126
hypomethylated in BL1 vs LAR	cg23678254	ENSG00000126787	DLGAP5	3.46e-05	0.000197	cg23678254_ENSG00000126787
hypomethylated in BL1 vs LAR	cg27302614	ENSG00000163006	CCDC138	3.46e-05	0.000197	cg27302614_ENSG00000163006
hypomethylated in BL1 vs LAR	cg01786362	ENSG00000225446	LINC01763	3.58e-05	0.000204	cg01786362_ENSG00000225446
hypomethylated in BL1 vs LAR	cg04929932	ENSG00000225446	LINC01763	3.58e-05	0.000204	cg04929932_ENSG00000225446
hypomethylated in BL1 vs LAR	cg14419975	ENSG00000225446	LINC01763	3.58e-05	0.000204	cg14419975_ENSG00000225446
hypomethylated in BL1 vs LAR	cg00408678	ENSG00000137193	PIM1	3.67e-05	0.000206	cg00408678_ENSG00000137193
hypomethylated in BL1 vs LAR	cg02524834	ENSG00000048544	MRPS10	3.67e-05	0.000206	cg02524834_ENSG00000048544
hypomethylated in BL1 vs LAR	cg02776659	ENSG00000160310	PRMT2	3.67e-05	0.000206	cg02776659_ENSG00000160310
hypomethylated in BL1 vs LAR	cg06294470	ENSG00000137193	PIM1	3.67e-05	0.000206	cg06294470_ENSG00000137193
hypomethylated in BL1 vs LAR	cg06512263	ENSG00000172197	MBOAT1	3.67e-05	0.000206	cg06512263_ENSG00000172197
hypomethylated in BL1 vs LAR	cg07455685	ENSG00000073008	PVR	3.67e-05	0.000206	cg07455685_ENSG00000073008
hypomethylated in BL1 vs LAR	cg07544796	ENSG00000137193	PIM1	3.67e-05	0.000206	cg07544796_ENSG00000137193
hypomethylated in BL1 vs LAR	cg10334741	ENSG00000174370	C11orf45	3.67e-05	0.000206	cg10334741_ENSG00000174370
hypomethylated in BL1 vs LAR	cg10616216	ENSG00000174370	C11orf45	3.67e-05	0.000206	cg10616216_ENSG00000174370
hypomethylated in BL1 vs LAR	cg13019868	ENSG00000174370	C11orf45	3.67e-05	0.000206	cg13019868_ENSG00000174370
hypomethylated in BL1 vs LAR	cg13256491	ENSG00000048544	MRPS10	3.67e-05	0.000206	cg13256491_ENSG00000048544
hypomethylated in BL1 vs LAR	cg13488811	ENSG00000174370	C11orf45	3.67e-05	0.000206	cg13488811_ENSG00000174370
[truncated: 3,900 more rows]

## Sheet: C - ATAC-seq peaks - genes
id_peak	genes
peak_id_chr1:1765022-1765522	ENSG00000178821
peak_id_chr1:2174211-2174711	ENSG00000178821
peak_id_chr1:3891028-3891528	ENSG00000169598
peak_id_chr1:3891028-3891528	ENSG00000198912
peak_id_chr1:6111613-6112113	ENSG00000158286
peak_id_chr1:6609680-6610180	ENSG00000162413
peak_id_chr1:6881293-6881793	ENSG00000162413
peak_id_chr1:8875187-8875687	ENSG00000131686
peak_id_chr1:8899846-8900346	ENSG00000142583
peak_id_chr1:9231492-9231992	ENSG00000131686
peak_id_chr1:9231492-9231992	ENSG00000188807
peak_id_chr1:9231492-9231992	ENSG00000231789
peak_id_chr1:9289488-9289988	ENSG00000049239
peak_id_chr1:9289488-9289988	ENSG00000234546
peak_id_chr1:9290076-9290576	ENSG00000049239
peak_id_chr1:9290076-9290576	ENSG00000234546
peak_id_chr1:9317504-9318004	ENSG00000131686
peak_id_chr1:9317504-9318004	ENSG00000188807
peak_id_chr1:9317504-9318004	ENSG00000231789
peak_id_chr1:9318068-9318568	ENSG00000131686
peak_id_chr1:9318068-9318568	ENSG00000188807
peak_id_chr1:9318068-9318568	ENSG00000231789
peak_id_chr1:9319966-9320466	ENSG00000131686
peak_id_chr1:9319966-9320466	ENSG00000231789
peak_id_chr1:9320680-9321180	ENSG00000131686
peak_id_chr1:9320680-9321180	ENSG00000231789
peak_id_chr1:9321291-9321791	ENSG00000131686
peak_id_chr1:9321291-9321791	ENSG00000231789
peak_id_chr1:9326519-9327019	ENSG00000131686
peak_id_chr1:9326519-9327019	ENSG00000188807
peak_id_chr1:9326519-9327019	ENSG00000231789
peak_id_chr1:9371543-9372043	ENSG00000231789
peak_id_chr1:9444011-9444511	ENSG00000231789
peak_id_chr1:9466944-9467444	ENSG00000049239
peak_id_chr1:9466944-9467444	ENSG00000234546
peak_id_chr1:9495184-9495684	ENSG00000231789
peak_id_chr1:9842042-9842542	ENSG00000231789
peak_id_chr1:9890316-9890816	ENSG00000231789
peak_id_chr1:16210018-16210518	ENSG00000142632
peak_id_chr1:16210018-16210518	ENSG00000185519
peak_id_chr1:17521868-17522368	ENSG00000074964
peak_id_chr1:17521868-17522368	ENSG00000117115
peak_id_chr1:17521868-17522368	ENSG00000179051
peak_id_chr1:18941264-18941764	ENSG00000053372
peak_id_chr1:18949704-18950204	ENSG00000169991
peak_id_chr1:21251828-21252328	ENSG00000117298
peak_id_chr1:23865473-23865973	ENSG00000179163
peak_id_chr1:23865473-23865973	ENSG00000142661
peak_id_chr1:24874767-24875267	ENSG00000184454
peak_id_chr1:24875284-24875784	ENSG00000184454
peak_id_chr1:25922505-25923005	ENSG00000158008
peak_id_chr1:25922505-25923005	ENSG00000182749
peak_id_chr1:25922505-25923005	ENSG00000117632
peak_id_chr1:25922505-25923005	ENSG00000127423
peak_id_chr1:27504383-27504883	ENSG00000181773
peak_id_chr1:27522230-27522730	ENSG00000000938
peak_id_chr1:27522230-27522730	ENSG00000237429
peak_id_chr1:27536158-27536658	ENSG00000181773
peak_id_chr1:27536733-27537233	ENSG00000181773
peak_id_chr1:27575359-27575859	ENSG00000174950
peak_id_chr1:27575359-27575859	ENSG00000181773
peak_id_chr1:27575864-27576364	ENSG00000174950
peak_id_chr1:27575864-27576364	ENSG00000181773
peak_id_chr1:32321697-32322197	ENSG00000182866
peak_id_chr1:32695139-32695639	ENSG00000162520
peak_id_chr1:32881844-32882344	ENSG00000121905
peak_id_chr1:32881844-32882344	ENSG00000004455
peak_id_chr1:32881844-32882344	ENSG00000134684
peak_id_chr1:33300671-33301171	ENSG00000004455
peak_id_chr1:33327953-33328453	ENSG00000225313
peak_id_chr1:36108943-36109443	ENSG00000126070
peak_id_chr1:39952701-39953201	ENSG00000043514
peak_id_chr1:39952701-39953201	ENSG00000116985
peak_id_chr1:40059383-40059883	ENSG00000168389
peak_id_chr1:40931556-40932056	ENSG00000171793
peak_id_chr1:40931556-40932056	ENSG00000117013
peak_id_chr1:40931556-40932056	ENSG00000179862
peak_id_chr1:40931556-40932056	ENSG00000272145
peak_id_chr1:40931556-40932056	ENSG00000281207
peak_id_chr1:40931556-40932056	ENSG00000171790
peak_id_chr1:40932067-40932567	ENSG00000171793
peak_id_chr1:40932067-40932567	ENSG00000117013
peak_id_chr1:40932067-40932567	ENSG00000179862
peak_id_chr1:40932067-40932567	ENSG00000272145
peak_id_chr1:40932067-40932567	ENSG00000281207
peak_id_chr1:40932067-40932567	ENSG00000171790
peak_id_chr1:41245697-41246197	ENSG00000171793
peak_id_chr1:41245697-41246197	ENSG00000179862
peak_id_chr1:41245697-41246197	ENSG00000281207
peak_id_chr1:41245697-41246197	ENSG00000171790
peak_id_chr1:41366363-41366863	ENSG00000171793
peak_id_chr1:41366363-41366863	ENSG00000171790
peak_id_chr1:41366363-41366863	ENSG00000281207
peak_id_chr1:41383370-41383870	ENSG00000171793
peak_id_chr1:41383370-41383870	ENSG00000281207
peak_id_chr1:41383370-41383870	ENSG00000171790
peak_id_chr1:42173267-42173767	ENSG00000236180
peak_id_chr1:42173926-42174426	ENSG00000236180
peak_id_chr1:42737252-42737752	ENSG00000228192
peak_id_chr1:42737252-42737752	ENSG00000065978
peak_id_chr1:42737252-42737752	ENSG00000234917
peak_id_chr1:42737252-42737752	ENSG00000236180
peak_id_chr1:42737252-42737752	ENSG00000177868
peak_id_chr1:43007334-43007834	ENSG00000228192
peak_id_chr1:43007334-43007834	ENSG00000234694
peak_id_chr1:43007334-43007834	ENSG00000117395
peak_id_chr1:43007334-43007834	ENSG00000177868
peak_id_chr1:43382011-43382511	ENSG00000117399
peak_id_chr1:43533052-43533552	ENSG00000117407
peak_id_chr1:43533052-43533552	ENSG00000117399
peak_id_chr1:43533052-43533552	ENSG00000132768
peak_id_chr1:43601958-43602458	ENSG00000117407
peak_id_chr1:43601958-43602458	ENSG00000117399
peak_id_chr1:43601958-43602458	ENSG00000132768
peak_id_chr1:43835020-43835520	ENSG00000117407
peak_id_chr1:43835020-43835520	ENSG00000117411
peak_id_chr1:43835020-43835520	ENSG00000132768
peak_id_chr1:44327796-44328296	ENSG00000117419
peak_id_chr1:44327796-44328296	ENSG00000142945
peak_id_chr1:44327796-44328296	ENSG00000233602
peak_id_chr1:44617346-44617846	ENSG00000233602
peak_id_chr1:44617346-44617846	ENSG00000117419
peak_id_chr1:44617346-44617846	ENSG00000142945
peak_id_chr1:44783616-44784116	ENSG00000142945
peak_id_chr1:44784635-44785135	ENSG00000142945
peak_id_chr1:46166756-46167256	ENSG00000085999
peak_id_chr1:46362328-46362828	ENSG00000085999
peak_id_chr1:50978718-50979218	ENSG00000185104
peak_id_chr1:52426359-52426859	ENSG00000085840
peak_id_chr1:52426359-52426859	ENSG00000116157
peak_id_chr1:53146217-53146717	ENSG00000157193
peak_id_chr1:53316026-53316526	ENSG00000157193
peak_id_chr1:53330829-53331329	ENSG00000162385
peak_id_chr1:53330829-53331329	ENSG00000157193
peak_id_chr1:53542113-53542613	ENSG00000157193
peak_id_chr1:53572378-53572878	ENSG00000157193
peak_id_chr1:53639225-53639725	ENSG00000157193
peak_id_chr1:53656147-53656647	ENSG00000157193
peak_id_chr1:54254093-54254593	ENSG00000243725
peak_id_chr1:54331017-54331517	ENSG00000006555
peak_id_chr1:54331017-54331517	ENSG00000116221
peak_id_chr1:54378748-54379248	ENSG00000243725
peak_id_chr1:54390615-54391115	ENSG00000243725
peak_id_chr1:54487444-54487944	ENSG00000243725
peak_id_chr1:54499374-54499874	ENSG00000006555
peak_id_chr1:54499374-54499874	ENSG00000116221
peak_id_chr1:54950718-54951218	ENSG00000243725
peak_id_chr1:54950718-54951218	ENSG00000234810
peak_id_chr1:62295744-62296244	ENSG00000162607
peak_id_chr1:62295744-62296244	ENSG00000235545
peak_id_chr1:62690324-62690824	ENSG00000162607
peak_id_chr1:62690324-62690824	ENSG00000235545
peak_id_chr1:63662067-63662567	ENSG00000158966
peak_id_chr1:63847249-63847749	ENSG00000162437
peak_id_chr1:63847249-63847749	ENSG00000142856
peak_id_chr1:63847249-63847749	ENSG00000158966
peak_id_chr1:65423865-65424365	ENSG00000116675
peak_id_chr1:67313890-67314390	ENSG00000081985
peak_id_chr1:67313890-67314390	ENSG00000142864
peak_id_chr1:67314557-67315057	ENSG00000081985
peak_id_chr1:67314557-67315057	ENSG00000142864
peak_id_chr1:67459059-67459559	ENSG00000081985
peak_id_chr1:67459059-67459559	ENSG00000142864
peak_id_chr1:67748647-67749147	ENSG00000081985
peak_id_chr1:67748647-67749147	ENSG00000142864
peak_id_chr1:75615750-75616250	ENSG00000137955
peak_id_chr1:87151829-87152329	ENSG00000143013
peak_id_chr1:87154978-87155478	ENSG00000143013
peak_id_chr1:87155701-87156201	ENSG00000143013
peak_id_chr1:87955992-87956492	ENSG00000143013
peak_id_chr1:89808520-89809020	ENSG00000171492
peak_id_chr1:89808520-89809020	ENSG00000228175
peak_id_chr1:89808520-89809020	ENSG00000225446
peak_id_chr1:89808520-89809020	ENSG00000272931
peak_id_chr1:89808520-89809020	ENSG00000233593
peak_id_chr1:89808520-89809020	ENSG00000143032
peak_id_chr1:89808520-89809020	ENSG00000162664
peak_id_chr1:91742604-91743104	ENSG00000172031
peak_id_chr1:94595778-94596278	ENSG00000224081
peak_id_chr1:94735083-94735583	ENSG00000224081
peak_id_chr1:94863963-94864463	ENSG00000233907
peak_id_chr1:94863963-94864463	ENSG00000228971
peak_id_chr1:96487423-96487923	ENSG00000233907
peak_id_chr1:100982673-100983173	ENSG00000170989
peak_id_chr1:100982673-100983173	ENSG00000181656
peak_id_chr1:108704465-108704965	ENSG00000143107
peak_id_chr1:108704465-108704965	ENSG00000121957
peak_id_chr1:109240602-109241102	ENSG00000134222
peak_id_chr1:109262403-109262903	ENSG00000143126
peak_id_chr1:109262403-109262903	ENSG00000134222
peak_id_chr1:109877296-109877796	ENSG00000156150
peak_id_chr1:111604869-111605369	ENSG00000273483
peak_id_chr1:112722579-112723079	ENSG00000184599
peak_id_chr1:112722579-112723079	ENSG00000226419
peak_id_chr1:112722579-112723079	ENSG00000215866
peak_id_chr1:112722579-112723079	ENSG00000155380
peak_id_chr1:112722579-112723079	ENSG00000155367
peak_id_chr1:112722579-112723079	ENSG00000224167
peak_id_chr1:113254971-113255471	ENSG00000155380
peak_id_chr1:113254971-113255471	ENSG00000226419
peak_id_chr1:113255595-113256095	ENSG00000155380
peak_id_chr1:113255595-113256095	ENSG00000226419
peak_id_chr1:116990665-116991165	ENSG00000134258
peak_id_chr1:117646183-117646683	ENSG00000134258
peak_id_chr1:117646183-117646683	ENSG00000065183
peak_id_chr1:117654504-117655004	ENSG00000092607
peak_id_chr1:145872076-145872576	ENSG00000186141
peak_id_chr1:145872076-145872576	ENSG00000186364
peak_id_chr1:145872076-145872576	ENSG00000265241
peak_id_chr1:147545025-147545525	ENSG00000131778
peak_id_chr1:150537916-150538416	ENSG00000117360
peak_id_chr1:150537916-150538416	ENSG00000159208
peak_id_chr1:150537916-150538416	ENSG00000117362
peak_id_chr1:150537916-150538416	ENSG00000266472
peak_id_chr1:150537916-150538416	ENSG00000143374
peak_id_chr1:154556376-154556876	ENSG00000160714
peak_id_chr1:154760331-154760831	ENSG00000173207
peak_id_chr1:154760331-154760831	ENSG00000160714
peak_id_chr1:154760331-154760831	ENSG00000160688
peak_id_chr1:155974660-155975160	ENSG00000273002
peak_id_chr1:155974660-155975160	ENSG00000116584
peak_id_chr1:155974660-155975160	ENSG00000132680
peak_id_chr1:155974660-155975160	ENSG00000254726
peak_id_chr1:155974660-155975160	ENSG00000160803
peak_id_chr1:155983287-155983787	ENSG00000116584
peak_id_chr1:155983287-155983787	ENSG00000132680
peak_id_chr1:155983287-155983787	ENSG00000254726
peak_id_chr1:155983287-155983787	ENSG00000273002
peak_id_chr1:155983287-155983787	ENSG00000160803
peak_id_chr1:156436173-156436673	ENSG00000183856
peak_id_chr1:156436173-156436673	ENSG00000198952
peak_id_chr1:156436173-156436673	ENSG00000125462
peak_id_chr1:161079014-161079514	ENSG00000143256
peak_id_chr1:161079014-161079514	ENSG00000158796
peak_id_chr1:161079014-161079514	ENSG00000143258
peak_id_chr1:161260867-161261367	ENSG00000158887
peak_id_chr1:161260867-161261367	ENSG00000143258
peak_id_chr1:161261372-161261872	ENSG00000158887
peak_id_chr1:161261372-161261872	ENSG00000143258
peak_id_chr1:161958401-161958901	ENSG00000229808
peak_id_chr1:161958401-161958901	ENSG00000198929
peak_id_chr1:161958401-161958901	ENSG00000239887
peak_id_chr1:161977952-161978452	ENSG00000229808
peak_id_chr1:161977952-161978452	ENSG00000198929
peak_id_chr1:161977952-161978452	ENSG00000239887
peak_id_chr1:162613649-162614149	ENSG00000171722
peak_id_chr1:162613649-162614149	ENSG00000162733
peak_id_chr1:162613649-162614149	ENSG00000243173
peak_id_chr1:162822627-162823127	ENSG00000143228
peak_id_chr1:162822627-162823127	ENSG00000232995
peak_id_chr1:164321221-164321721	ENSG00000143228
peak_id_chr1:164321221-164321721	ENSG00000232995
peak_id_chr1:165287321-165287821	ENSG00000143198
peak_id_chr1:165910683-165911183	ENSG00000143179
peak_id_chr1:167541625-167542125	ENSG00000232194
peak_id_chr1:167617618-167618118	ENSG00000198821
peak_id_chr1:168121599-168122099	ENSG00000213064
peak_id_chr1:168121599-168122099	ENSG00000143178
peak_id_chr1:168121599-168122099	ENSG00000143147
peak_id_chr1:168121599-168122099	ENSG00000232194
peak_id_chr1:168121599-168122099	ENSG00000143155
peak_id_chr1:168284737-168285237	ENSG00000213064
peak_id_chr1:168284737-168285237	ENSG00000143178
peak_id_chr1:168284737-168285237	ENSG00000143147
peak_id_chr1:168284737-168285237	ENSG00000143155
peak_id_chr1:170162830-170163330	ENSG00000116132
peak_id_chr1:170162830-170163330	ENSG00000203740
peak_id_chr1:172933772-172934272	ENSG00000117560
peak_id_chr1:179921507-179922007	ENSG00000162782
peak_id_chr1:182909505-182910005	ENSG00000135828
peak_id_chr1:182909505-182910005	ENSG00000176855
peak_id_chr1:184416465-184416965	ENSG00000198756
peak_id_chr1:200368040-200368540	ENSG00000118193
peak_id_chr1:200379320-200379820	ENSG00000118193
peak_id_chr1:200866487-200866987	ENSG00000118193
peak_id_chr1:201013855-201014355	ENSG00000081277
peak_id_chr1:201013855-201014355	ENSG00000118193
peak_id_chr1:201137612-201138112	ENSG00000081277
peak_id_chr1:201259799-201260299	ENSG00000081277
peak_id_chr1:201448036-201448536	ENSG00000081277
peak_id_chr1:201448036-201448536	ENSG00000159166
peak_id_chr1:201448036-201448536	ENSG00000118194
peak_id_chr1:201448551-201449051	ENSG00000081277
peak_id_chr1:201448551-201449051	ENSG00000159166
peak_id_chr1:201448551-201449051	ENSG00000118194
peak_id_chr1:201503414-201503914	ENSG00000081277
peak_id_chr1:201503414-201503914	ENSG00000198700
peak_id_chr1:201503414-201503914	ENSG00000231871
peak_id_chr1:201650355-201650855	ENSG00000198700
peak_id_chr1:201650355-201650855	ENSG00000231871
peak_id_chr1:201710844-201711344	ENSG00000198700
peak_id_chr1:201710844-201711344	ENSG00000231871
peak_id_chr1:202085312-202085812	ENSG00000133067
peak_id_chr1:202085960-202086460	ENSG00000133067
peak_id_chr1:202132952-202133452	ENSG00000170075
peak_id_chr1:202132952-202133452	ENSG00000077152
peak_id_chr1:202132952-202133452	ENSG00000143862
peak_id_chr1:203117748-203118248	ENSG00000143847
peak_id_chr1:203117748-203118248	ENSG00000133048
peak_id_chr1:203117748-203118248	ENSG00000133055
peak_id_chr1:203290361-203290861	ENSG00000143847
peak_id_chr1:203290361-203290861	ENSG00000133048
peak_id_chr1:203290361-203290861	ENSG00000133055
peak_id_chr1:204254758-204255258	ENSG00000143845
peak_id_chr1:204254758-204255258	ENSG00000143839
peak_id_chr1:204254758-204255258	ENSG00000143842
peak_id_chr1:204254758-204255258	ENSG00000143850
peak_id_chr1:204254758-204255258	ENSG00000280924
peak_id_chr1:204591700-204592200	ENSG00000280924
peak_id_chr1:204591700-204592200	ENSG00000133056
peak_id_chr1:204591700-204592200	ENSG00000226330
peak_id_chr1:205284664-205285164	ENSG00000281406
peak_id_chr1:205284664-205285164	ENSG00000186007
peak_id_chr1:205284664-205285164	ENSG00000117266
peak_id_chr1:205284664-205285164	ENSG00000133069
peak_id_chr1:205284664-205285164	ENSG00000224717
peak_id_chr1:205284664-205285164	ENSG00000226235
peak_id_chr1:205284664-205285164	ENSG00000163531
peak_id_chr1:205284664-205285164	ENSG00000174529
peak_id_chr1:205284664-205285164	ENSG00000162873
peak_id_chr1:205285692-205286192	ENSG00000281406
peak_id_chr1:205285692-205286192	ENSG00000186007
peak_id_chr1:205285692-205286192	ENSG00000117266
peak_id_chr1:205301057-205301557	ENSG00000281406
peak_id_chr1:205301057-205301557	ENSG00000186007
peak_id_chr1:205301057-205301557	ENSG00000117266
peak_id_chr1:205301057-205301557	ENSG00000174514
peak_id_chr1:205301057-205301557	ENSG00000133069
peak_id_chr1:205301057-205301557	ENSG00000224717
peak_id_chr1:205301057-205301557	ENSG00000226235
peak_id_chr1:205301057-205301557	ENSG00000174529
peak_id_chr1:205301057-205301557	ENSG00000162873
peak_id_chr1:205301620-205302120	ENSG00000281406
peak_id_chr1:205301620-205302120	ENSG00000186007
peak_id_chr1:205301620-205302120	ENSG00000117266
peak_id_chr1:205301620-205302120	ENSG00000174514
peak_id_chr1:205301620-205302120	ENSG00000133069
peak_id_chr1:205301620-205302120	ENSG00000224717
peak_id_chr1:205301620-205302120	ENSG00000226235
peak_id_chr1:205301620-205302120	ENSG00000174529
peak_id_chr1:205301620-205302120	ENSG00000162873
peak_id_chr1:205381257-205381757	ENSG00000281406
peak_id_chr1:205381257-205381757	ENSG00000186007
peak_id_chr1:205381257-205381757	ENSG00000117266
peak_id_chr1:205381257-205381757	ENSG00000174514
peak_id_chr1:205381257-205381757	ENSG00000133069
peak_id_chr1:205381257-205381757	ENSG00000224717
peak_id_chr1:205381257-205381757	ENSG00000226235
peak_id_chr1:205381257-205381757	ENSG00000206762
peak_id_chr1:205444409-205444909	ENSG00000117266
peak_id_chr1:205444409-205444909	ENSG00000281406
peak_id_chr1:205444409-205444909	ENSG00000186007
peak_id_chr1:205444409-205444909	ENSG00000133069
peak_id_chr1:205444409-205444909	ENSG00000174514
peak_id_chr1:205444409-205444909	ENSG00000224717
peak_id_chr1:205444409-205444909	ENSG00000162873
peak_id_chr1:205444409-205444909	ENSG00000226235
peak_id_chr1:205444409-205444909	ENSG00000133059
peak_id_chr1:205445019-205445519	ENSG00000117266
peak_id_chr1:205445019-205445519	ENSG00000281406
peak_id_chr1:205445019-205445519	ENSG00000186007
peak_id_chr1:205445019-205445519	ENSG00000133069
peak_id_chr1:205445019-205445519	ENSG00000174514
peak_id_chr1:205445019-205445519	ENSG00000224717
peak_id_chr1:205445019-205445519	ENSG00000162873
peak_id_chr1:205445019-205445519	ENSG00000226235
peak_id_chr1:205445019-205445519	ENSG00000133059
peak_id_chr1:205672019-205672519	ENSG00000117266
peak_id_chr1:205672019-205672519	ENSG00000186007
peak_id_chr1:205672019-205672519	ENSG00000174514
peak_id_chr1:205672019-205672519	ENSG00000224717
peak_id_chr1:205672019-205672519	ENSG00000133065
peak_id_chr1:206513362-206513862	ENSG00000196550
peak_id_chr1:206513362-206513862	ENSG00000263528
peak_id_chr1:206579890-206580390	ENSG00000266094
peak_id_chr1:206579890-206580390	ENSG00000136634
peak_id_chr1:206579890-206580390	ENSG00000162892
peak_id_chr1:206723629-206724129	ENSG00000143479
peak_id_chr1:207825614-207826114	ENSG00000203709
peak_id_chr1:207825614-207826114	ENSG00000174059
peak_id_chr1:207848190-207848690	ENSG00000203709
peak_id_chr1:207848190-207848690	ENSG00000174059
peak_id_chr1:207866753-207867253	ENSG00000203709
peak_id_chr1:207866753-207867253	ENSG00000174059
peak_id_chr1:207873200-207873700	ENSG00000203709
peak_id_chr1:207873200-207873700	ENSG00000174059
peak_id_chr1:209585564-209586064	ENSG00000117597
peak_id_chr1:209585564-209586064	ENSG00000162757
peak_id_chr1:209641722-209642222	ENSG00000117597
peak_id_chr1:209641722-209642222	ENSG00000203706
peak_id_chr1:209641722-209642222	ENSG00000162757
peak_id_chr1:210262525-210263025	ENSG00000082497
peak_id_chr1:210262525-210263025	ENSG00000203706
peak_id_chr1:210262525-210263025	ENSG00000162757
peak_id_chr1:210292442-210292942	ENSG00000082497
peak_id_chr1:210292442-210292942	ENSG00000203706
peak_id_chr1:210292442-210292942	ENSG00000162757
peak_id_chr1:210292997-210293497	ENSG00000082497
peak_id_chr1:210292997-210293497	ENSG00000203706
peak_id_chr1:210292997-210293497	ENSG00000162757
peak_id_chr1:210294974-210295474	ENSG00000117597
peak_id_chr1:210294974-210295474	ENSG00000203706
peak_id_chr1:210294974-210295474	ENSG00000082497
peak_id_chr1:210294974-210295474	ENSG00000162757
peak_id_chr1:210394324-210394824	ENSG00000117597
peak_id_chr1:211513964-211514464	ENSG00000117650
peak_id_chr1:211514611-211515111	ENSG00000117650
peak_id_chr1:211606318-211606818	ENSG00000227764
peak_id_chr1:211606833-211607333	ENSG00000227764
peak_id_chr1:211655105-211655605	ENSG00000117650
peak_id_chr1:212110610-212111110	ENSG00000065600
peak_id_chr1:212260851-212261351	ENSG00000065600
peak_id_chr1:212671560-212672060	ENSG00000065600
peak_id_chr1:213326571-213327071	ENSG00000143499
peak_id_chr1:213326571-213327071	ENSG00000228470
peak_id_chr1:213326571-213327071	ENSG00000143494
peak_id_chr1:213399703-213400203	ENSG00000152104
peak_id_chr1:213399703-213400203	ENSG00000143499
peak_id_chr1:214380386-214380886	ENSG00000117724
peak_id_chr1:214380386-214380886	ENSG00000152104
peak_id_chr1:214380386-214380886	ENSG00000143499
peak_id_chr1:214446819-214447319	ENSG00000117724
peak_id_chr1:214446819-214447319	ENSG00000152104
peak_id_chr1:214446819-214447319	ENSG00000143499
peak_id_chr1:214581768-214582268	ENSG00000143499
peak_id_chr1:214581768-214582268	ENSG00000117724
peak_id_chr1:214581768-214582268	ENSG00000228470
peak_id_chr1:218156557-218157057	ENSG00000067533
peak_id_chr1:218874213-218874713	ENSG00000196660
peak_id_chr1:220369779-220370279	ENSG00000162817
peak_id_chr1:220810095-220810595	ENSG00000117791
peak_id_chr1:220810095-220810595	ENSG00000162817
peak_id_chr1:223022509-223023009	ENSG00000143514
peak_id_chr1:223022509-223023009	ENSG00000143502
peak_id_chr1:223022509-223023009	ENSG00000178395
peak_id_chr1:223129235-223129735	ENSG00000203697
peak_id_chr1:223134436-223134936	ENSG00000178395
peak_id_chr1:223134436-223134936	ENSG00000143514
peak_id_chr1:223134436-223134936	ENSG00000143502
peak_id_chr1:223134436-223134936	ENSG00000187554
peak_id_chr1:223134436-223134936	ENSG00000236846
peak_id_chr1:223135093-223135593	ENSG00000178395
peak_id_chr1:223135093-223135593	ENSG00000143514
peak_id_chr1:223135093-223135593	ENSG00000143502
peak_id_chr1:223135093-223135593	ENSG00000187554
peak_id_chr1:223135093-223135593	ENSG00000236846
peak_id_chr1:224340990-224341490	ENSG00000185842
peak_id_chr1:224340990-224341490	ENSG00000143771
peak_id_chr1:224637472-224637972	ENSG00000185842
peak_id_chr1:226108894-226109394	ENSG00000183814
peak_id_chr1:226121404-226121904	ENSG00000183814
peak_id_chr1:226121404-226121904	ENSG00000225518
peak_id_chr1:226661908-226662408	ENSG00000183814
peak_id_chr1:226661908-226662408	ENSG00000163050
peak_id_chr1:226723549-226724049	ENSG00000163050
peak_id_chr1:226827437-226827937	ENSG00000163050
peak_id_chr1:226987053-226987553	ENSG00000163050
peak_id_chr1:227447641-227448141	ENSG00000163050
peak_id_chr1:227541808-227542308	ENSG00000081692
peak_id_chr1:227541808-227542308	ENSG00000143740
peak_id_chr1:227542458-227542958	ENSG00000081692
peak_id_chr1:227542458-227542958	ENSG00000143740
peak_id_chr1:228306791-228307291	ENSG00000162913
peak_id_chr1:228306791-228307291	ENSG00000154358
peak_id_chr1:228306791-228307291	ENSG00000270110
peak_id_chr1:229715988-229716488	ENSG00000135801
peak_id_chr1:229715988-229716488	ENSG00000177614
peak_id_chr1:229715988-229716488	ENSG00000135763
peak_id_chr1:229715988-229716488	ENSG00000213028
peak_id_chr1:230084501-230085001	ENSG00000177614
peak_id_chr1:230084501-230085001	ENSG00000135801
peak_id_chr1:230084501-230085001	ENSG00000135763
peak_id_chr1:230085036-230085536	ENSG00000177614
peak_id_chr1:230085036-230085536	ENSG00000135801
peak_id_chr1:230085036-230085536	ENSG00000135763
peak_id_chr1:230147216-230147716	ENSG00000177614
peak_id_chr1:230153912-230154412	ENSG00000135801
peak_id_chr1:230153912-230154412	ENSG00000177614
peak_id_chr1:230153912-230154412	ENSG00000135763
peak_id_chr1:230153912-230154412	ENSG00000213028
peak_id_chr1:230171653-230172153	ENSG00000177614
peak_id_chr1:230171653-230172153	ENSG00000135801
peak_id_chr1:230171653-230172153	ENSG00000135763
peak_id_chr1:230381859-230382359	ENSG00000135801
peak_id_chr1:230381859-230382359	ENSG00000177614
peak_id_chr1:230381859-230382359	ENSG00000135763
peak_id_chr1:230381859-230382359	ENSG00000213028
peak_id_chr1:230381859-230382359	ENSG00000223393
peak_id_chr1:230701285-230701785	ENSG00000143643
peak_id_chr1:230701285-230701785	ENSG00000177614
peak_id_chr1:230701285-230701785	ENSG00000223393
peak_id_chr1:232793833-232794333	ENSG00000236497
peak_id_chr1:233522948-233523448	ENSG00000143674
peak_id_chr1:234309199-234309699	ENSG00000059588
peak_id_chr1:234309199-234309699	ENSG00000233332
peak_id_chr1:234309881-234310381	ENSG00000059588
peak_id_chr1:234309881-234310381	ENSG00000233332
peak_id_chr1:234515660-234516160	ENSG00000059588
peak_id_chr1:234533947-234534447	ENSG00000059588
peak_id_chr1:234721720-234722220	ENSG00000173726
peak_id_chr1:234721720-234722220	ENSG00000233018
peak_id_chr1:235011759-235012259	ENSG00000188739
peak_id_chr1:235011759-235012259	ENSG00000173726
peak_id_chr1:235011759-235012259	ENSG00000233018
peak_id_chr1:235090453-235090953	ENSG00000173726
peak_id_chr1:235093215-235093715	ENSG00000188739
peak_id_chr1:235093215-235093715	ENSG00000173726
peak_id_chr1:235093215-235093715	ENSG00000233018
peak_id_chr1:235093730-235094230	ENSG00000188739
peak_id_chr1:235093730-235094230	ENSG00000173726
peak_id_chr1:235093730-235094230	ENSG00000233018
peak_id_chr1:236129323-236129823	ENSG00000273058
peak_id_chr1:236129323-236129823	ENSG00000119285
peak_id_chr1:244163416-244163916	ENSG00000121644
peak_id_chr1:244163967-244164467	ENSG00000121644
peak_id_chr1:244761343-244761843	ENSG00000121644
peak_id_chr1:245201645-245202145	ENSG00000235096
peak_id_chr1:246214862-246215362	ENSG00000230184
peak_id_chr1:246569557-246570057	ENSG00000230184
peak_id_chr1:246795182-246795682	ENSG00000197472
peak_id_chr1:246795182-246795682	ENSG00000135747
peak_id_chr1:246795182-246795682	ENSG00000153207
peak_id_chr1:247447976-247448476	ENSG00000162714
peak_id_chr1:247447976-247448476	ENSG00000202079
peak_id_chr2:1686575-1687075	ENSG00000203635
peak_id_chr2:1686575-1687075	ENSG00000228613
peak_id_chr2:1686575-1687075	ENSG00000115705
peak_id_chr2:3189023-3189523	ENSG00000235078
peak_id_chr2:3288892-3289392	ENSG00000235078
peak_id_chr2:5741441-5741941	ENSG00000232044
peak_id_chr2:5742049-5742549	ENSG00000232044
peak_id_chr2:10427570-10428070	ENSG00000163009
peak_id_chr2:10427570-10428070	ENSG00000115758
peak_id_chr2:10432386-10432886	ENSG00000163009
peak_id_chr2:10432386-10432886	ENSG00000115758
peak_id_chr2:12722069-12722569	ENSG00000225649
peak_id_chr2:17977000-17977500	ENSG00000143867
peak_id_chr2:18791189-18791689	ENSG00000143867
peak_id_chr2:19120876-19121376	ENSG00000143867
peak_id_chr2:19187391-19187891	ENSG00000143867
peak_id_chr2:19541799-19542299	ENSG00000143867
peak_id_chr2:19541799-19542299	ENSG00000227210
peak_id_chr2:19786376-19786876	ENSG00000143867
peak_id_chr2:19786376-19786876	ENSG00000227210
peak_id_chr2:19801317-19801817	ENSG00000143867
peak_id_chr2:19801317-19801817	ENSG00000118965
peak_id_chr2:19801317-19801817	ENSG00000227210
peak_id_chr2:20576564-20577064	ENSG00000143878
peak_id_chr2:23293650-23294150	ENSG00000173960
peak_id_chr2:23496919-23497419	ENSG00000173960
peak_id_chr2:23563713-23564213	ENSG00000173960
peak_id_chr2:23595885-23596385	ENSG00000173960
peak_id_chr2:25740684-25741184	ENSG00000084731
peak_id_chr2:25740684-25741184	ENSG00000235072
peak_id_chr2:26298670-26299170	ENSG00000173557
peak_id_chr2:26298670-26299170	ENSG00000115155
peak_id_chr2:26298670-26299170	ENSG00000157833
peak_id_chr2:26298670-26299170	ENSG00000173567
peak_id_chr2:26772330-26772830	ENSG00000213699
peak_id_chr2:26988444-26988944	ENSG00000115163
peak_id_chr2:26988444-26988944	ENSG00000173557
peak_id_chr2:26989037-26989537	ENSG00000115163
peak_id_chr2:26989037-26989537	ENSG00000173557
peak_id_chr2:27180302-27180802	ENSG00000084774
peak_id_chr2:27180302-27180802	ENSG00000138030
peak_id_chr2:27180302-27180802	ENSG00000115207
peak_id_chr2:27384168-27384668	ENSG00000243943
peak_id_chr2:27384168-27384668	ENSG00000235267
peak_id_chr2:27384168-27384668	ENSG00000115226
peak_id_chr2:27384168-27384668	ENSG00000157992
peak_id_chr2:27765782-27766282	ENSG00000243943
peak_id_chr2:27765782-27766282	ENSG00000205334
peak_id_chr2:27799189-27799689	ENSG00000205334
peak_id_chr2:27799189-27799689	ENSG00000243943
peak_id_chr2:27799189-27799689	ENSG00000198522
peak_id_chr2:27799189-27799689	ENSG00000163798
peak_id_chr2:27799189-27799689	ENSG00000119760
peak_id_chr2:28643325-28643825	ENSG00000163811
peak_id_chr2:28717379-28717879	ENSG00000163811
peak_id_chr2:36461250-36461750	ENSG00000055332
peak_id_chr2:36468833-36469333	ENSG00000055332
peak_id_chr2:37635416-37635916	ENSG00000236213
peak_id_chr2:38159569-38160069	ENSG00000119787
peak_id_chr2:38407084-38407584	ENSG00000231367
peak_id_chr2:38407084-38407584	ENSG00000119787
peak_id_chr2:38407084-38407584	ENSG00000143889
peak_id_chr2:38466399-38466899	ENSG00000231367
peak_id_chr2:38466399-38466899	ENSG00000119787
peak_id_chr2:38466399-38466899	ENSG00000235009
peak_id_chr2:38720574-38721074	ENSG00000231367
peak_id_chr2:38720574-38721074	ENSG00000119787
peak_id_chr2:38720574-38721074	ENSG00000143889
peak_id_chr2:42810819-42811319	ENSG00000224739
peak_id_chr2:42810819-42811319	ENSG00000231826
peak_id_chr2:42811421-42811921	ENSG00000224739
peak_id_chr2:42811421-42811921	ENSG00000231826
peak_id_chr2:42924713-42925213	ENSG00000224739
peak_id_chr2:42924713-42925213	ENSG00000231826
peak_id_chr2:43074889-43075389	ENSG00000223658
peak_id_chr2:43074889-43075389	ENSG00000224739
peak_id_chr2:43074889-43075389	ENSG00000231826
peak_id_chr2:43313269-43313769	ENSG00000223658
peak_id_chr2:43313269-43313769	ENSG00000224739
peak_id_chr2:43313269-43313769	ENSG00000231826
peak_id_chr2:43759101-43759601	ENSG00000152527
peak_id_chr2:44245481-44245981	ENSG00000259439
peak_id_chr2:44745897-44746397	ENSG00000236502
peak_id_chr2:44778047-44778547	ENSG00000236502
peak_id_chr2:44952124-44952624	ENSG00000138083
peak_id_chr2:44952124-44952624	ENSG00000225156
peak_id_chr2:44952124-44952624	ENSG00000236502
peak_id_chr2:44952124-44952624	ENSG00000259439
peak_id_chr2:46134819-46135319	ENSG00000116016
peak_id_chr2:46134819-46135319	ENSG00000068784
peak_id_chr2:46315314-46315814	ENSG00000116016
peak_id_chr2:46315314-46315814	ENSG00000068784
peak_id_chr2:46812163-46812663	ENSG00000171150
peak_id_chr2:46812680-46813180	ENSG00000171150
peak_id_chr2:46836190-46836690	ENSG00000119888
peak_id_chr2:55120493-55120993	ENSG00000115355
peak_id_chr2:59691281-59691781	ENSG00000119866
peak_id_chr2:59691795-59692295	ENSG00000119866
peak_id_chr2:60215152-60215652	ENSG00000119866
peak_id_chr2:60602765-60603265	ENSG00000119866
peak_id_chr2:60602765-60603265	ENSG00000233953
peak_id_chr2:60603273-60603773	ENSG00000119866
peak_id_chr2:60603273-60603773	ENSG00000233953
peak_id_chr2:62456850-62457350	ENSG00000115504
peak_id_chr2:62456850-62457350	ENSG00000186889
peak_id_chr2:62578025-62578525	ENSG00000231609
peak_id_chr2:62578025-62578525	ENSG00000115507
peak_id_chr2:62578025-62578525	ENSG00000115504
peak_id_chr2:62578025-62578525	ENSG00000186889
peak_id_chr2:62578025-62578525	ENSG00000143951
peak_id_chr2:62578025-62578525	ENSG00000232403
peak_id_chr2:62578025-62578525	ENSG00000242412
peak_id_chr2:62578764-62579264	ENSG00000231609
peak_id_chr2:62578764-62579264	ENSG00000115507
peak_id_chr2:62578764-62579264	ENSG00000115504
peak_id_chr2:62578764-62579264	ENSG00000186889
peak_id_chr2:62578764-62579264	ENSG00000143951
peak_id_chr2:62578764-62579264	ENSG00000232403
peak_id_chr2:62578764-62579264	ENSG00000242412
peak_id_chr2:63667053-63667553	ENSG00000115507
peak_id_chr2:63667053-63667553	ENSG00000143951
peak_id_chr2:63667053-63667553	ENSG00000232403
peak_id_chr2:63667053-63667553	ENSG00000197329
peak_id_chr2:63667053-63667553	ENSG00000242412
peak_id_chr2:63780441-63780941	ENSG00000143951
peak_id_chr2:63780441-63780941	ENSG00000197329
peak_id_chr2:63780441-63780941	ENSG00000242412
peak_id_chr2:64322571-64323071	ENSG00000119862
peak_id_chr2:64633382-64633882	ENSG00000223935
peak_id_chr2:64649541-64650041	ENSG00000119862
peak_id_chr2:65315977-65316477	ENSG00000198369
peak_id_chr2:65315977-65316477	ENSG00000204929
peak_id_chr2:65662594-65663094	ENSG00000198369
peak_id_chr2:69201188-69201688	ENSG00000163219
peak_id_chr2:72862476-72862976	ENSG00000163013
peak_id_chr2:73896598-73897098	ENSG00000225439
peak_id_chr2:73897264-73897764	ENSG00000225439
peak_id_chr2:73988157-73988657	ENSG00000225439
peak_id_chr2:74567816-74568316	ENSG00000115318
peak_id_chr2:74567816-74568316	ENSG00000135622
peak_id_chr2:75606043-75606543	ENSG00000115363
peak_id_chr2:84832901-84833401	ENSG00000152284
peak_id_chr2:84832901-84833401	ENSG00000231134
peak_id_chr2:84832901-84833401	ENSG00000176407
peak_id_chr2:85053779-85054279	ENSG00000152284
peak_id_chr2:85053779-85054279	ENSG00000231134
peak_id_chr2:85053779-85054279	ENSG00000176407
peak_id_chr2:85255885-85256385	ENSG00000152284
peak_id_chr2:85255885-85256385	ENSG00000231134
peak_id_chr2:85288362-85288862	ENSG00000152284
peak_id_chr2:85288362-85288862	ENSG00000231134
peak_id_chr2:85288362-85288862	ENSG00000176407
peak_id_chr2:85524545-85525045	ENSG00000168899
peak_id_chr2:85524545-85525045	ENSG00000115523
peak_id_chr2:85524545-85525045	ENSG00000152292
peak_id_chr2:85524545-85525045	ENSG00000168890
peak_id_chr2:85524545-85525045	ENSG00000118640
peak_id_chr2:86140922-86141422	ENSG00000068615
peak_id_chr2:88350270-88350770	ENSG00000153574
peak_id_chr2:88350270-88350770	ENSG00000214336
peak_id_chr2:95057450-95057950	ENSG00000115042
peak_id_chr2:96763597-96764097	ENSG00000121152
peak_id_chr2:99710295-99710795	ENSG00000115526
peak_id_chr2:99710295-99710795	ENSG00000273306
peak_id_chr2:99710805-99711305	ENSG00000115526
peak_id_chr2:99710805-99711305	ENSG00000273306
peak_id_chr2:99810180-99810680	ENSG00000115526
peak_id_chr2:99810180-99810680	ENSG00000273306
peak_id_chr2:100197458-100197958	ENSG00000115526
peak_id_chr2:100197458-100197958	ENSG00000273306
peak_id_chr2:100604011-100604511	ENSG00000115526
peak_id_chr2:100733650-100734150	ENSG00000115526
peak_id_chr2:101558789-101559289	ENSG00000115594
peak_id_chr2:101559480-101559980	ENSG00000115594
peak_id_chr2:101752659-101753159	ENSG00000115598
peak_id_chr2:102049925-102050425	ENSG00000115598
peak_id_chr2:102100241-102100741	ENSG00000115602
peak_id_chr2:102100241-102100741	ENSG00000115594
peak_id_chr2:102100241-102100741	ENSG00000115607
peak_id_chr2:105409660-105410160	ENSG00000071051
peak_id_chr2:108942994-108943494	ENSG00000163006
peak_id_chr2:108942994-108943494	ENSG00000227470
peak_id_chr2:109318022-109318522	ENSG00000163006
peak_id_chr2:109318022-109318522	ENSG00000227470
peak_id_chr2:109318548-109319048	ENSG00000163006
peak_id_chr2:109318548-109319048	ENSG00000227470
peak_id_chr2:111068366-111068866	ENSG00000216867
peak_id_chr2:111068366-111068866	ENSG00000169679
peak_id_chr2:118310371-118310871	ENSG00000163064
peak_id_chr2:118310371-118310871	ENSG00000258910
peak_id_chr2:118310983-118311483	ENSG00000163064
peak_id_chr2:118310983-118311483	ENSG00000258910
peak_id_chr2:118774339-118774839	ENSG00000171227
peak_id_chr2:118774339-118774839	ENSG00000155368
peak_id_chr2:118826072-118826572	ENSG00000258910
peak_id_chr2:118826072-118826572	ENSG00000163064
peak_id_chr2:118826072-118826572	ENSG00000019169
peak_id_chr2:118826816-118827316	ENSG00000258910
peak_id_chr2:118826816-118827316	ENSG00000163064
peak_id_chr2:118826816-118827316	ENSG00000019169
peak_id_chr2:118836640-118837140	ENSG00000258910
peak_id_chr2:118836640-118837140	ENSG00000163064
peak_id_chr2:118836640-118837140	ENSG00000019169
peak_id_chr2:118838222-118838722	ENSG00000258910
peak_id_chr2:118838222-118838722	ENSG00000163064
peak_id_chr2:118838222-118838722	ENSG00000019169
peak_id_chr2:118838833-118839333	ENSG00000258910
peak_id_chr2:118838833-118839333	ENSG00000163064
peak_id_chr2:118838833-118839333	ENSG00000019169
peak_id_chr2:118841098-118841598	ENSG00000258910
peak_id_chr2:118841098-118841598	ENSG00000163064
peak_id_chr2:118841098-118841598	ENSG00000019169
peak_id_chr2:118841843-118842343	ENSG00000258910
peak_id_chr2:118841843-118842343	ENSG00000163064
peak_id_chr2:118841843-118842343	ENSG00000019169
peak_id_chr2:118856474-118856974	ENSG00000171227
peak_id_chr2:118856474-118856974	ENSG00000080293
peak_id_chr2:118856474-118856974	ENSG00000155368
peak_id_chr2:120669437-120669937	ENSG00000115112
peak_id_chr2:120669437-120669937	ENSG00000236145
peak_id_chr2:120670162-120670662	ENSG00000115112
peak_id_chr2:120670162-120670662	ENSG00000236145
peak_id_chr2:120675423-120675923	ENSG00000144118
peak_id_chr2:120678124-120678624	ENSG00000115112
peak_id_chr2:121132186-121132686	ENSG00000115112
peak_id_chr2:121132186-121132686	ENSG00000236145
peak_id_chr2:121480057-121480557	ENSG00000115112
peak_id_chr2:121480687-121481187	ENSG00000115112
peak_id_chr2:121519117-121519617	ENSG00000211460
peak_id_chr2:121519117-121519617	ENSG00000115112
peak_id_chr2:121519660-121520160	ENSG00000211460
peak_id_chr2:121519660-121520160	ENSG00000115112
peak_id_chr2:122660558-122661058	ENSG00000155438
peak_id_chr2:126777312-126777812	ENSG00000186684
peak_id_chr2:126777312-126777812	ENSG00000163161
peak_id_chr2:127143890-127144390	ENSG00000186684
peak_id_chr2:127400459-127400959	ENSG00000186684
peak_id_chr2:127400459-127400959	ENSG00000163161
peak_id_chr2:127411844-127412344	ENSG00000163161
peak_id_chr2:127415809-127416309	ENSG00000163161
peak_id_chr2:130911422-130911922	ENSG00000136002
peak_id_chr2:130911422-130911922	ENSG00000152102
peak_id_chr2:134260559-134261059	ENSG00000226953
peak_id_chr2:134260559-134261059	ENSG00000152127
peak_id_chr2:136025463-136025963	ENSG00000076003
peak_id_chr2:136327449-136327949	ENSG00000150540
peak_id_chr2:142944221-142944721	ENSG00000270390
peak_id_chr2:142944221-142944721	ENSG00000115919
peak_id_chr2:142944221-142944721	ENSG00000229781
peak_id_chr2:158998348-158998848	ENSG00000115183
peak_id_chr2:158998863-158999363	ENSG00000115183
peak_id_chr2:161030440-161030940	ENSG00000136535
peak_id_chr2:161062978-161063478	ENSG00000136535
peak_id_chr2:161063595-161064095	ENSG00000136535
peak_id_chr2:161101319-161101819	ENSG00000136535
peak_id_chr2:161123185-161123685	ENSG00000136535
peak_id_chr2:161237267-161237767	ENSG00000136535
peak_id_chr2:163943336-163943836	ENSG00000115290
peak_id_chr2:164013909-164014409	ENSG00000115290
peak_id_chr2:164013909-164014409	ENSG00000277998
peak_id_chr2:164013909-164014409	ENSG00000115267
peak_id_chr2:164335900-164336400	ENSG00000169507
peak_id_chr2:164335900-164336400	ENSG00000082438
peak_id_chr2:168180870-168181370	ENSG00000228222
peak_id_chr2:170530116-170530616	ENSG00000222033
peak_id_chr2:172284949-172285449	ENSG00000236651
peak_id_chr2:190478013-190478513	ENSG00000235852
peak_id_chr2:195560960-195561460	ENSG00000138411
peak_id_chr2:195612694-195613194	ENSG00000144395
peak_id_chr2:195612694-195613194	ENSG00000138411
peak_id_chr2:195612694-195613194	ENSG00000196950
peak_id_chr2:196247647-196248147	ENSG00000144395
peak_id_chr2:200747965-200748465	ENSG00000243478
peak_id_chr2:200747965-200748465	ENSG00000082153
peak_id_chr2:201977556-201978056	ENSG00000155760
peak_id_chr2:201977556-201978056	ENSG00000055044
peak_id_chr2:201977556-201978056	ENSG00000273209
peak_id_chr2:201985148-201985648	ENSG00000155760
peak_id_chr2:201985960-201986460	ENSG00000155760
peak_id_chr2:201996476-201996976	ENSG00000155760
peak_id_chr2:202035886-202036386	ENSG00000155760
peak_id_chr2:202036513-202037013	ENSG00000155760
peak_id_chr2:202036513-202037013	ENSG00000055044
peak_id_chr2:202036513-202037013	ENSG00000273209
peak_id_chr2:202039711-202040211	ENSG00000155760
peak_id_chr2:202039711-202040211	ENSG00000273209
peak_id_chr2:216636537-216637037	ENSG00000232485
peak_id_chr2:216637059-216637559	ENSG00000232485
peak_id_chr2:216643834-216644334	ENSG00000232485
peak_id_chr2:218898123-218898623	ENSG00000135912
peak_id_chr2:218898123-218898623	ENSG00000115596
peak_id_chr2:218898123-218898623	ENSG00000135929
peak_id_chr2:219289312-219289812	ENSG00000072195
peak_id_chr2:219537567-219538067	ENSG00000072195
peak_id_chr2:219537567-219538067	ENSG00000228973
peak_id_chr2:219537567-219538067	ENSG00000267919
peak_id_chr2:219537567-219538067	ENSG00000114923
peak_id_chr2:219538309-219538809	ENSG00000072195
peak_id_chr2:219538309-219538809	ENSG00000228973
peak_id_chr2:219538309-219538809	ENSG00000267919
peak_id_chr2:219538309-219538809	ENSG00000114923
peak_id_chr2:219997171-219997671	ENSG00000228973
peak_id_chr2:219997171-219997671	ENSG00000267919
peak_id_chr2:219997171-219997671	ENSG00000114923
peak_id_chr2:222746164-222746664	ENSG00000171951
peak_id_chr2:231180221-231180721	ENSG00000135914
peak_id_chr2:231617474-231617974	ENSG00000115053
peak_id_chr2:231617474-231617974	ENSG00000187514
peak_id_chr2:231617474-231617974	ENSG00000171596
peak_id_chr2:231617474-231617974	ENSG00000144524
peak_id_chr2:234378038-234378538	ENSG00000123485
peak_id_chr2:234555608-234556108	ENSG00000130147
peak_id_chr2:234556119-234556619	ENSG00000130147
peak_id_chr2:235135935-235136435	ENSG00000130147
peak_id_chr2:237687613-237688113	ENSG00000222022
peak_id_chr2:237694793-237695293	ENSG00000115648
peak_id_chr2:237694793-237695293	ENSG00000124831
peak_id_chr2:237695367-237695867	ENSG00000115648
peak_id_chr2:237695367-237695867	ENSG00000124831
peak_id_chr2:237730826-237731326	ENSG00000115648
peak_id_chr2:237730826-237731326	ENSG00000234949
peak_id_chr2:237730826-237731326	ENSG00000071677
peak_id_chr2:237896032-237896532	ENSG00000178752
peak_id_chr2:238260800-238261300	ENSG00000068024
peak_id_chr2:238421104-238421604	ENSG00000178752
peak_id_chr2:238596994-238597494	ENSG00000068024
peak_id_chr2:239144760-239145260	ENSG00000265215
peak_id_chr2:239194626-239195126	ENSG00000068024
peak_id_chr2:239195545-239196045	ENSG00000068024
peak_id_chr2:239222257-239222757	ENSG00000068024
peak_id_chr2:239246676-239247176	ENSG00000068024
peak_id_chr2:239265037-239265537	ENSG00000265215
peak_id_chr2:239444206-239444706	ENSG00000068024
peak_id_chr2:239660288-239660788	ENSG00000068024
peak_id_chr2:239928883-239929383	ENSG00000068024
peak_id_chr2:241762774-241763274	ENSG00000216921
peak_id_chr2:241762774-241763274	ENSG00000233806
peak_id_chr2:241762774-241763274	ENSG00000237940
peak_id_chr3:4982698-4983198	ENSG00000134107
peak_id_chr3:4983603-4984103	ENSG00000134107
peak_id_chr3:8590116-8590616	ENSG00000227110
peak_id_chr3:8590116-8590616	ENSG00000071282
peak_id_chr3:9168177-9168677	ENSG00000227110
peak_id_chr3:11590780-11591280	ENSG00000157152
peak_id_chr3:11590780-11591280	ENSG00000144560
peak_id_chr3:11591303-11591803	ENSG00000157152
peak_id_chr3:11591303-11591803	ENSG00000144560
peak_id_chr3:11601919-11602419	ENSG00000157152
peak_id_chr3:11601919-11602419	ENSG00000144560
peak_id_chr3:11636240-11636740	ENSG00000157152
peak_id_chr3:12934372-12934872	ENSG00000144712
peak_id_chr3:13019224-13019724	ENSG00000144712
peak_id_chr3:13526069-13526569	ENSG00000144712
peak_id_chr3:15982553-15983053	ENSG00000224728
peak_id_chr3:15983191-15983691	ENSG00000224728
peak_id_chr3:20141763-20142263	ENSG00000183960
peak_id_chr3:24220735-24221235	ENSG00000077092
peak_id_chr3:24242114-24242614	ENSG00000077092
peak_id_chr3:32147496-32147996	ENSG00000153551
peak_id_chr3:37936196-37936696	ENSG00000144668
peak_id_chr3:42651484-42651984	ENSG00000273291
peak_id_chr3:42746376-42746876	ENSG00000144649
peak_id_chr3:42746376-42746876	ENSG00000273291
peak_id_chr3:42880871-42881371	ENSG00000144649
peak_id_chr3:42880871-42881371	ENSG00000273291
peak_id_chr3:42991629-42992129	ENSG00000144649
peak_id_chr3:42991629-42992129	ENSG00000273291
peak_id_chr3:43733727-43734227	ENSG00000272121
peak_id_chr3:43769446-43769946	ENSG00000272121
peak_id_chr3:44939526-44940026	ENSG00000249992
peak_id_chr3:45251842-45252342	ENSG00000249992
peak_id_chr3:46097794-46098294	ENSG00000160791
peak_id_chr3:46097794-46098294	ENSG00000172215
peak_id_chr3:46097794-46098294	ENSG00000223552
peak_id_chr3:46097794-46098294	ENSG00000121797
peak_id_chr3:46097794-46098294	ENSG00000121807
peak_id_chr3:46097794-46098294	ENSG00000163823
peak_id_chr3:46097794-46098294	ENSG00000012223
peak_id_chr3:46619998-46620498	ENSG00000160808
peak_id_chr3:46619998-46620498	ENSG00000160801
peak_id_chr3:46619998-46620498	ENSG00000121797
peak_id_chr3:46619998-46620498	ENSG00000163827
peak_id_chr3:48130479-48130979	ENSG00000164045
peak_id_chr3:52005408-52005908	ENSG00000164086
peak_id_chr3:52468111-52468611	ENSG00000168268
peak_id_chr3:52670779-52671279	ENSG00000168268
peak_id_chr3:55313643-55314143	ENSG00000242317
peak_id_chr3:55313643-55314143	ENSG00000244586
peak_id_chr3:56728199-56728699	ENSG00000144730
peak_id_chr3:56728199-56728699	ENSG00000272202
peak_id_chr3:56728199-56728699	ENSG00000180376
peak_id_chr3:56799419-56799919	ENSG00000242317
peak_id_chr3:57150126-57150626	ENSG00000144730
peak_id_chr3:57150126-57150626	ENSG00000272202
peak_id_chr3:57150126-57150626	ENSG00000180376
peak_id_chr3:58471267-58471767	ENSG00000163686
peak_id_chr3:58471267-58471767	ENSG00000168306
peak_id_chr3:58471267-58471767	ENSG00000272360
peak_id_chr3:59641490-59641990	ENSG00000244383
peak_id_chr3:61848102-61848602	ENSG00000114405
peak_id_chr3:61848102-61848602	ENSG00000144724
peak_id_chr3:69242868-69243368	ENSG00000114541
peak_id_chr3:71495976-71496476	ENSG00000114861
peak_id_chr3:99945139-99945639	ENSG00000184220
peak_id_chr3:99945139-99945639	ENSG00000273374
peak_id_chr3:100125610-100126110	ENSG00000184220
peak_id_chr3:100125610-100126110	ENSG00000273374
peak_id_chr3:100561882-100562382	ENSG00000168386
peak_id_chr3:100561882-100562382	ENSG00000154175
peak_id_chr3:100562415-100562915	ENSG00000168386
peak_id_chr3:100562415-100562915	ENSG00000154175
peak_id_chr3:102182032-102182532	ENSG00000170017
peak_id_chr3:102182032-102182532	ENSG00000241280
peak_id_chr3:102182032-102182532	ENSG00000170044
peak_id_chr3:102182032-102182532	ENSG00000144802
peak_id_chr3:111768561-111769061	ENSG00000239311
peak_id_chr3:111769074-111769574	ENSG00000239311
peak_id_chr3:112811502-112812002	ENSG00000091986
peak_id_chr3:112811502-112812002	ENSG00000186265
peak_id_chr3:113264259-113264759	ENSG00000163607
peak_id_chr3:113264259-113264759	ENSG00000144857
peak_id_chr3:113264259-113264759	ENSG00000163608
peak_id_chr3:113276543-113277043	ENSG00000163608
peak_id_chr3:113276543-113277043	ENSG00000163607
peak_id_chr3:113276543-113277043	ENSG00000243795
peak_id_chr3:121432073-121432573	ENSG00000180353
peak_id_chr3:123083319-123083819	ENSG00000169087
peak_id_chr3:123695547-123696047	ENSG00000065371
peak_id_chr3:123695547-123696047	ENSG00000175455
peak_id_chr3:123816587-123817087	ENSG00000065371
peak_id_chr3:123816587-123817087	ENSG00000175455
peak_id_chr3:123816587-123817087	ENSG00000160145
peak_id_chr3:124032182-124032682	ENSG00000065371
peak_id_chr3:124032182-124032682	ENSG00000160145
peak_id_chr3:124033887-124034387	ENSG00000065371
peak_id_chr3:124033887-124034387	ENSG00000175455
peak_id_chr3:124850585-124851085	ENSG00000160145
peak_id_chr3:126911320-126911820	ENSG00000114554
peak_id_chr3:127002045-127002545	ENSG00000248557
peak_id_chr3:127002635-127003135	ENSG00000248557
peak_id_chr3:127044075-127044575	ENSG00000280053
peak_id_chr3:127456514-127457014	ENSG00000073111
peak_id_chr3:127456514-127457014	ENSG00000280053
peak_id_chr3:127775690-127776190	ENSG00000073111
peak_id_chr3:129701506-129702006	ENSG00000251474
peak_id_chr3:129701506-129702006	ENSG00000250643
peak_id_chr3:129793976-129794476	ENSG00000251474
peak_id_chr3:129793976-129794476	ENSG00000250643
peak_id_chr3:129794776-129795276	ENSG00000251474
peak_id_chr3:129794776-129795276	ENSG00000250643
peak_id_chr3:133927428-133927928	ENSG00000163781
peak_id_chr3:133927428-133927928	ENSG00000163785
peak_id_chr3:133927428-133927928	ENSG00000114019
peak_id_chr3:133927428-133927928	ENSG00000214289
peak_id_chr3:133927428-133927928	ENSG00000260633
peak_id_chr3:134291758-134292258	ENSG00000163785
peak_id_chr3:134291758-134292258	ENSG00000154928
peak_id_chr3:134291758-134292258	ENSG00000114019
peak_id_chr3:134291758-134292258	ENSG00000214289
peak_id_chr3:134291758-134292258	ENSG00000260633
peak_id_chr3:134326758-134327258	ENSG00000163785
peak_id_chr3:134326758-134327258	ENSG00000154928
peak_id_chr3:134326758-134327258	ENSG00000114019
peak_id_chr3:134326758-134327258	ENSG00000214289
peak_id_chr3:134326758-134327258	ENSG00000260633
peak_id_chr3:134406497-134406997	ENSG00000163785
peak_id_chr3:134406497-134406997	ENSG00000154928
peak_id_chr3:134406497-134406997	ENSG00000114019
peak_id_chr3:134406497-134406997	ENSG00000214289
peak_id_chr3:134406497-134406997	ENSG00000260633
peak_id_chr3:134406497-134406997	ENSG00000240086
peak_id_chr3:134809968-134810468	ENSG00000154928
peak_id_chr3:137032350-137032850	ENSG00000158186
peak_id_chr3:138802952-138803452	ENSG00000158186
peak_id_chr3:138802952-138803452	ENSG00000158220
peak_id_chr3:141095091-141095591	ENSG00000155893
peak_id_chr3:147410691-147411191	ENSG00000174963
peak_id_chr3:147410691-147411191	ENSG00000152977
peak_id_chr3:147411206-147411706	ENSG00000174963
peak_id_chr3:147411206-147411706	ENSG00000152977
peak_id_chr3:147419021-147419521	ENSG00000163751
peak_id_chr3:147422838-147423338	ENSG00000163751
peak_id_chr3:149369082-149369582	ENSG00000018408
peak_id_chr3:149395661-149396161	ENSG00000114744
peak_id_chr3:149553743-149554243	ENSG00000070087
peak_id_chr3:149553743-149554243	ENSG00000169908
peak_id_chr3:149553743-149554243	ENSG00000242791
peak_id_chr3:149553743-149554243	ENSG00000114744
peak_id_chr3:149554739-149555239	ENSG00000070087
peak_id_chr3:149554739-149555239	ENSG00000169908
peak_id_chr3:149554739-149555239	ENSG00000242791
peak_id_chr3:149554739-149555239	ENSG00000114744
peak_id_chr3:150216217-150216717	ENSG00000070087
peak_id_chr3:150216217-150216717	ENSG00000242791
peak_id_chr3:150375833-150376333	ENSG00000070087
peak_id_chr3:150519727-150520227	ENSG00000239265
peak_id_chr3:151925772-151926272	ENSG00000229619
peak_id_chr3:154060495-154060995	ENSG00000114790
peak_id_chr3:157129699-157130199	ENSG00000163661
peak_id_chr3:157129699-157130199	ENSG00000197415
peak_id_chr3:157130281-157130781	ENSG00000163661
peak_id_chr3:157130281-157130781	ENSG00000197415
peak_id_chr3:157130803-157131303	ENSG00000163661
peak_id_chr3:157130803-157131303	ENSG00000197415
peak_id_chr3:172513467-172513967	ENSG00000144959
peak_id_chr3:172513467-172513967	ENSG00000121858
peak_id_chr3:181850992-181851492	ENSG00000238837
peak_id_chr3:183693989-183694489	ENSG00000163872
peak_id_chr3:184525701-184526201	ENSG00000182580
peak_id_chr3:184525701-184526201	ENSG00000273403
peak_id_chr3:184525701-184526201	ENSG00000272922
peak_id_chr3:184564425-184564925	ENSG00000182580
peak_id_chr3:184564425-184564925	ENSG00000114859
peak_id_chr3:184565175-184565675	ENSG00000182580
peak_id_chr3:184565175-184565675	ENSG00000114859
peak_id_chr3:184567591-184568091	ENSG00000182580
peak_id_chr3:184567591-184568091	ENSG00000273403
peak_id_chr3:184567591-184568091	ENSG00000272922
peak_id_chr3:184568095-184568595	ENSG00000182580
peak_id_chr3:184568095-184568595	ENSG00000273403
peak_id_chr3:184568095-184568595	ENSG00000272922
peak_id_chr3:184572212-184572712	ENSG00000182580
peak_id_chr3:184572212-184572712	ENSG00000273403
peak_id_chr3:184572212-184572712	ENSG00000272922
peak_id_chr3:184592253-184592753	ENSG00000182580
peak_id_chr3:184592839-184593339	ENSG00000182580
peak_id_chr3:184598484-184598984	ENSG00000182580
peak_id_chr3:184598484-184598984	ENSG00000114859
peak_id_chr3:184600407-184600907	ENSG00000182580
peak_id_chr3:184600407-184600907	ENSG00000114859
peak_id_chr3:184600944-184601444	ENSG00000182580
peak_id_chr3:184600944-184601444	ENSG00000114859
peak_id_chr3:184601485-184601985	ENSG00000182580
peak_id_chr3:184601485-184601985	ENSG00000114859
peak_id_chr3:184601485-184601985	ENSG00000273403
peak_id_chr3:184601485-184601985	ENSG00000272922
peak_id_chr3:184602068-184602568	ENSG00000182580
peak_id_chr3:184602068-184602568	ENSG00000114859
peak_id_chr3:184602068-184602568	ENSG00000273403
peak_id_chr3:184602068-184602568	ENSG00000272922
peak_id_chr3:184604455-184604955	ENSG00000182580
peak_id_chr3:184604455-184604955	ENSG00000273403
peak_id_chr3:184604455-184604955	ENSG00000272922
peak_id_chr3:184631541-184632041	ENSG00000182580
peak_id_chr3:184631541-184632041	ENSG00000273403
peak_id_chr3:184631541-184632041	ENSG00000272922
peak_id_chr3:184691388-184691888	ENSG00000182580
peak_id_chr3:184716737-184717237	ENSG00000182580
peak_id_chr3:184716737-184717237	ENSG00000114859
peak_id_chr3:185216508-185217008	ENSG00000182580
peak_id_chr3:185216508-185217008	ENSG00000073792
peak_id_chr3:186193542-186194042	ENSG00000244405
peak_id_chr3:186194141-186194641	ENSG00000244405
peak_id_chr3:187000961-187001461	ENSG00000073849
peak_id_chr3:188978686-188979186	ENSG00000225764
peak_id_chr3:188979290-188979790	ENSG00000225764
peak_id_chr3:188979840-188980340	ENSG00000225764
peak_id_chr3:189276765-189277265	ENSG00000225764
peak_id_chr3:189276765-189277265	ENSG00000090530
peak_id_chr3:190183106-190183606	ENSG00000225764
peak_id_chr3:190533378-190533878	ENSG00000225764
peak_id_chr3:190533378-190533878	ENSG00000090530
peak_id_chr3:193911124-193911624	ENSG00000127249
peak_id_chr3:194272759-194273259	ENSG00000172061
peak_id_chr3:194272759-194273259	ENSG00000214145
peak_id_chr3:197018955-197019455	ENSG00000163975
peak_id_chr3:197018955-197019455	ENSG00000233487
peak_id_chr3:197018955-197019455	ENSG00000228109
peak_id_chr3:197018955-197019455	ENSG00000237167
peak_id_chr3:197302645-197303145	ENSG00000114473
peak_id_chr3:197363748-197364248	ENSG00000114473
peak_id_chr3:197428079-197428579	ENSG00000163975
peak_id_chr3:197428079-197428579	ENSG00000228109
peak_id_chr3:197428079-197428579	ENSG00000233487
peak_id_chr3:197466092-197466592	ENSG00000161267
peak_id_chr3:197466782-197467282	ENSG00000163975
peak_id_chr3:197466782-197467282	ENSG00000233487
peak_id_chr3:197466782-197467282	ENSG00000228109
peak_id_chr3:197466782-197467282	ENSG00000237167
peak_id_chr3:197467304-197467804	ENSG00000163975
peak_id_chr3:197467304-197467804	ENSG00000233487
peak_id_chr3:197467304-197467804	ENSG00000228109
peak_id_chr3:197467304-197467804	ENSG00000237167
peak_id_chr3:197712188-197712688	ENSG00000114473
peak_id_chr3:197712188-197712688	ENSG00000237167
peak_id_chr4:1747125-1747625	ENSG00000185818
peak_id_chr4:1751880-1752380	ENSG00000185818
peak_id_chr4:1752464-1752964	ENSG00000185818
peak_id_chr4:7207098-7207598	ENSG00000272620
peak_id_chr4:7910033-7910533	ENSG00000272620
peak_id_chr4:8101100-8101600	ENSG00000272620
peak_id_chr4:37540416-37540916	ENSG00000065882
peak_id_chr4:37908731-37909231	ENSG00000065882
peak_id_chr4:37988585-37989085	ENSG00000065882
peak_id_chr4:40308203-40308703	ENSG00000163694
peak_id_chr4:40308203-40308703	ENSG00000168421
peak_id_chr4:40308203-40308703	ENSG00000250893
peak_id_chr4:40308203-40308703	ENSG00000249064
peak_id_chr4:52837665-52838165	ENSG00000226887
peak_id_chr4:52838167-52838667	ENSG00000226887
peak_id_chr4:84217911-84218411	ENSG00000163623
peak_id_chr4:84562945-84563445	ENSG00000163623
peak_id_chr4:84691352-84691852	ENSG00000163623
peak_id_chr4:88792396-88792896	ENSG00000180346
peak_id_chr4:114606179-114606679	ENSG00000174607
peak_id_chr4:118348810-118349310	ENSG00000164099
peak_id_chr4:123444169-123444669	ENSG00000164056
peak_id_chr4:123444169-123444669	ENSG00000251526
peak_id_chr4:127856627-127857127	ENSG00000164070
peak_id_chr4:128635694-128636194	ENSG00000164040
peak_id_chr4:139887207-139887707	ENSG00000179387
peak_id_chr4:139887207-139887707	ENSG00000196782
peak_id_chr4:139887207-139887707	ENSG00000109436
peak_id_chr4:139887207-139887707	ENSG00000153132
peak_id_chr4:139887207-139887707	ENSG00000085871
peak_id_chr4:139887207-139887707	ENSG00000249661
peak_id_chr4:139887207-139887707	ENSG00000250698
peak_id_chr4:139887207-139887707	ENSG00000196951
peak_id_chr4:139887207-139887707	ENSG00000153130
peak_id_chr4:140095579-140096079	ENSG00000085871
peak_id_chr4:140096440-140096940	ENSG00000085871
peak_id_chr4:140635621-140636121	ENSG00000170153
peak_id_chr4:140720634-140721134	ENSG00000179387
peak_id_chr4:140720634-140721134	ENSG00000109436
peak_id_chr4:140720634-140721134	ENSG00000273472
peak_id_chr4:140720634-140721134	ENSG00000249661
peak_id_chr4:140720634-140721134	ENSG00000164136
peak_id_chr4:140721230-140721730	ENSG00000179387
peak_id_chr4:140721230-140721730	ENSG00000109436
peak_id_chr4:140721230-140721730	ENSG00000273472
peak_id_chr4:140721230-140721730	ENSG00000249661
peak_id_chr4:140721230-140721730	ENSG00000164136
peak_id_chr4:150256897-150257397	ENSG00000170390
peak_id_chr4:152591277-152591777	ENSG00000109654
peak_id_chr4:153022289-153022789	ENSG00000109654
peak_id_chr4:153295418-153295918	ENSG00000145428
peak_id_chr4:153295418-153295918	ENSG00000121211
peak_id_chr4:153295418-153295918	ENSG00000109654
peak_id_chr4:153488369-153488869	ENSG00000197410
peak_id_chr4:153488369-153488869	ENSG00000145428
peak_id_chr4:153488369-153488869	ENSG00000121211
peak_id_chr4:153488369-153488869	ENSG00000109654
peak_id_chr4:153489027-153489527	ENSG00000197410
peak_id_chr4:153489027-153489527	ENSG00000145428
peak_id_chr4:153489027-153489527	ENSG00000121211
peak_id_chr4:153489027-153489527	ENSG00000109654
peak_id_chr4:153494406-153494906	ENSG00000197410
peak_id_chr4:153494406-153494906	ENSG00000145428
peak_id_chr4:153494406-153494906	ENSG00000121211
peak_id_chr4:153494406-153494906	ENSG00000109654
peak_id_chr4:155248591-155249091	ENSG00000121207
peak_id_chr4:156771359-156771859	ENSG00000061918
peak_id_chr4:158824499-158824999	ENSG00000052795
peak_id_chr4:158824499-158824999	ENSG00000250488
peak_id_chr4:158824499-158824999	ENSG00000171503
peak_id_chr4:162783129-162783629	ENSG00000250488
peak_id_chr4:162783129-162783629	ENSG00000249425
peak_id_chr4:168784657-168785157	ENSG00000154447
peak_id_chr4:168815947-168816447	ENSG00000154447
peak_id_chr4:168815947-168816447	ENSG00000129116
peak_id_chr4:168848819-168849319	ENSG00000154447
peak_id_chr4:168877633-168878133	ENSG00000181381
peak_id_chr4:168877633-168878133	ENSG00000145439
peak_id_chr4:168878147-168878647	ENSG00000181381
peak_id_chr4:168878147-168878647	ENSG00000145439
peak_id_chr4:169069939-169070439	ENSG00000154447
peak_id_chr4:169069939-169070439	ENSG00000248319
peak_id_chr4:169070716-169071216	ENSG00000154447
peak_id_chr4:169070716-169071216	ENSG00000248319
peak_id_chr4:173517965-173518465	ENSG00000109586
peak_id_chr4:173517965-173518465	ENSG00000164117
peak_id_chr4:173522047-173522547	ENSG00000164106
peak_id_chr4:173525068-173525568	ENSG00000109586
peak_id_chr4:173525068-173525568	ENSG00000164117
peak_id_chr4:184097205-184097705	ENSG00000173320
peak_id_chr4:184097205-184097705	ENSG00000164303
peak_id_chr4:184267883-184268383	ENSG00000164303
peak_id_chr4:184267883-184268383	ENSG00000173320
peak_id_chr4:184792865-184793365	ENSG00000249173
peak_id_chr4:184792865-184793365	ENSG00000151726
peak_id_chr4:184792865-184793365	ENSG00000279460
peak_id_chr4:184792865-184793365	ENSG00000249138
peak_id_chr4:184792865-184793365	ENSG00000251147
peak_id_chr4:184792865-184793365	ENSG00000168310
peak_id_chr4:184792865-184793365	ENSG00000254233
peak_id_chr4:184792865-184793365	ENSG00000270426
peak_id_chr4:184803227-184803727	ENSG00000249173
peak_id_chr4:184803227-184803727	ENSG00000151726
peak_id_chr4:184803227-184803727	ENSG00000279460
peak_id_chr4:184803227-184803727	ENSG00000249138
peak_id_chr4:184803227-184803727	ENSG00000271538
peak_id_chr4:184803227-184803727	ENSG00000168310
peak_id_chr4:185513737-185514237	ENSG00000164342
peak_id_chr4:186651619-186652119	ENSG00000168412
peak_id_chr4:186651619-186652119	ENSG00000083857
peak_id_chr4:186651619-186652119	ENSG00000251165
peak_id_chr4:186700727-186701227	ENSG00000251165
peak_id_chr4:186700727-186701227	ENSG00000168412
peak_id_chr4:186700727-186701227	ENSG00000083857
peak_id_chr4:186764952-186765452	ENSG00000168412
peak_id_chr4:186764952-186765452	ENSG00000083857
peak_id_chr4:186764952-186765452	ENSG00000251165
peak_id_chr5:399814-400314	ENSG00000112877
peak_id_chr5:501755-502255	ENSG00000071539
peak_id_chr5:501755-502255	ENSG00000028310
peak_id_chr5:501755-502255	ENSG00000112877
peak_id_chr5:956841-957341	ENSG00000071539
peak_id_chr5:1089197-1089697	ENSG00000071539
peak_id_chr5:1118036-1118536	ENSG00000071539
peak_id_chr5:1118665-1119165	ENSG00000071539
peak_id_chr5:1144039-1144539	ENSG00000071539
peak_id_chr5:1183079-1183579	ENSG00000071539
peak_id_chr5:1183079-1183579	ENSG00000028310
peak_id_chr5:1183079-1183579	ENSG00000164362
peak_id_chr5:2742944-2743444	ENSG00000170549
peak_id_chr5:2866255-2866755	ENSG00000170549
peak_id_chr5:3310921-3311421	ENSG00000170549
peak_id_chr5:3310921-3311421	ENSG00000231291
peak_id_chr5:3320494-3320994	ENSG00000170549
peak_id_chr5:3320494-3320994	ENSG00000231291
peak_id_chr5:3325134-3325634	ENSG00000170549
peak_id_chr5:3325134-3325634	ENSG00000231291
peak_id_chr5:3740638-3741138	ENSG00000170549
peak_id_chr5:3740638-3741138	ENSG00000231291
peak_id_chr5:4942222-4942722	ENSG00000231291
peak_id_chr5:6159115-6159615	ENSG00000145536
peak_id_chr5:6159115-6159615	ENSG00000112941
peak_id_chr5:10330469-10330969	ENSG00000150753
peak_id_chr5:10703547-10704047	ENSG00000169862
peak_id_chr5:10704176-10704676	ENSG00000169862
peak_id_chr5:14900678-14901178	ENSG00000183580
peak_id_chr5:34053021-34053521	ENSG00000151388
peak_id_chr5:34053021-34053521	ENSG00000082196
peak_id_chr5:34053021-34053521	ENSG00000182631
peak_id_chr5:38872129-38872629	ENSG00000153071
peak_id_chr5:38872129-38872629	ENSG00000249740
peak_id_chr5:38872129-38872629	ENSG00000082074
peak_id_chr5:42993660-42994160	ENSG00000250722
peak_id_chr5:42993660-42994160	ENSG00000198865
peak_id_chr5:43000834-43001334	ENSG00000172262
peak_id_chr5:43802136-43802636	ENSG00000172244
peak_id_chr5:43802136-43802636	ENSG00000248092
peak_id_chr5:43802136-43802636	ENSG00000112992
peak_id_chr5:43802136-43802636	ENSG00000248240
peak_id_chr5:53031195-53031695	ENSG00000185305
peak_id_chr5:53031195-53031695	ENSG00000213949
peak_id_chr5:68950095-68950595	ENSG00000248359
peak_id_chr5:68950095-68950595	ENSG00000145675
peak_id_chr5:68950095-68950595	ENSG00000248884
peak_id_chr5:68950095-68950595	ENSG00000249588
peak_id_chr5:68950095-68950595	ENSG00000145740
peak_id_chr5:71883302-71883802	ENSG00000131844
peak_id_chr5:71883302-71883802	ENSG00000261269
peak_id_chr5:73311126-73311626	ENSG00000251604
peak_id_chr5:73654366-73654866	ENSG00000251604
peak_id_chr5:88140634-88141134	ENSG00000245526
peak_id_chr5:93596113-93596613	ENSG00000185261
peak_id_chr5:93596113-93596613	ENSG00000248528
peak_id_chr5:93596113-93596613	ENSG00000249958
peak_id_chr5:94240029-94240529	ENSG00000113391
peak_id_chr5:94240029-94240529	ENSG00000237187
peak_id_chr5:94240029-94240529	ENSG00000175745
peak_id_chr5:96614027-96614527	ENSG00000251314
peak_id_chr5:107469497-107469997	ENSG00000184349
peak_id_chr5:112329662-112330162	ENSG00000129595
peak_id_chr5:112329662-112330162	ENSG00000278921
peak_id_chr5:119273617-119274117	ENSG00000172869
peak_id_chr5:122182570-122183070	ENSG00000181867
peak_id_chr5:125719693-125720193	ENSG00000155324
peak_id_chr5:127754168-127754668	ENSG00000064651
peak_id_chr5:127754168-127754668	ENSG00000145794
peak_id_chr5:127754168-127754668	ENSG00000113396
peak_id_chr5:127754681-127755181	ENSG00000064651
peak_id_chr5:127754681-127755181	ENSG00000145794
peak_id_chr5:127754681-127755181	ENSG00000113396
peak_id_chr5:127958556-127959056	ENSG00000113396
peak_id_chr5:128217089-128217589	ENSG00000113396
peak_id_chr5:128682224-128682724	ENSG00000113396
peak_id_chr5:135185447-135185947	ENSG00000249082
peak_id_chr5:138491915-138492415	ENSG00000132563
peak_id_chr5:138491915-138492415	ENSG00000146013
peak_id_chr5:138491915-138492415	ENSG00000158402
peak_id_chr5:138492439-138492939	ENSG00000132563
peak_id_chr5:138492439-138492939	ENSG00000146013
peak_id_chr5:138492439-138492939	ENSG00000158402
peak_id_chr5:139392498-139392998	ENSG00000280987
peak_id_chr5:139393154-139393654	ENSG00000280987
peak_id_chr5:143222050-143222550	ENSG00000145819
peak_id_chr5:143222646-143223146	ENSG00000145819
peak_id_chr5:155274516-155275016	ENSG00000170624
peak_id_chr5:168403477-168403977	ENSG00000188573
peak_id_chr5:168472296-168472796	ENSG00000188573
peak_id_chr5:171450265-171450765	ENSG00000164438
peak_id_chr5:171450265-171450765	ENSG00000181163
peak_id_chr5:171450870-171451370	ENSG00000164438
peak_id_chr5:171450870-171451370	ENSG00000181163
peak_id_chr5:171667702-171668202	ENSG00000164438
peak_id_chr5:171667702-171668202	ENSG00000181163
peak_id_chr5:171957415-171957915	ENSG00000181163
peak_id_chr5:172837596-172838096	ENSG00000113719
peak_id_chr5:172838160-172838660	ENSG00000113719
peak_id_chr5:173035311-173035811	ENSG00000113732
peak_id_chr5:173310699-173311199	ENSG00000183072
peak_id_chr5:173331912-173332412	ENSG00000253768
peak_id_chr5:174735941-174736441	ENSG00000120149
peak_id_chr5:174735941-174736441	ENSG00000249306
peak_id_chr5:174735941-174736441	ENSG00000170091
peak_id_chr5:177116788-177117288	ENSG00000113763
peak_id_chr5:179314124-179314624	ENSG00000178187
peak_id_chr5:179314124-179314624	ENSG00000113262
peak_id_chr5:179314124-179314624	ENSG00000254035
peak_id_chr5:179314124-179314624	ENSG00000272431
peak_id_chr5:180090312-180090812	ENSG00000146090
peak_id_chr5:180090312-180090812	ENSG00000250509
peak_id_chr6:1136329-1136829	ENSG00000280916
peak_id_chr6:1136329-1136829	ENSG00000054598
peak_id_chr6:1136329-1136829	ENSG00000218027
peak_id_chr6:1526361-1526861	ENSG00000280916
peak_id_chr6:1527002-1527502	ENSG00000280916
peak_id_chr6:1575028-1575528	ENSG00000054598
peak_id_chr6:1575028-1575528	ENSG00000280916
peak_id_chr6:1575028-1575528	ENSG00000164385
peak_id_chr6:1575028-1575528	ENSG00000124535
peak_id_chr6:1575028-1575528	ENSG00000280423
peak_id_chr6:1593531-1594031	ENSG00000054598
peak_id_chr6:1593531-1594031	ENSG00000280916
peak_id_chr6:1593531-1594031	ENSG00000164385
peak_id_chr6:1593531-1594031	ENSG00000124535
peak_id_chr6:1593531-1594031	ENSG00000280423
peak_id_chr6:1594195-1594695	ENSG00000054598
peak_id_chr6:1594195-1594695	ENSG00000280916
peak_id_chr6:1594195-1594695	ENSG00000164385
peak_id_chr6:1594195-1594695	ENSG00000124535
peak_id_chr6:1594195-1594695	ENSG00000280423
peak_id_chr6:1594848-1595348	ENSG00000054598
peak_id_chr6:1594848-1595348	ENSG00000280916
peak_id_chr6:1594848-1595348	ENSG00000164385
peak_id_chr6:1594848-1595348	ENSG00000124535
peak_id_chr6:1594848-1595348	ENSG00000280423
peak_id_chr6:1597943-1598443	ENSG00000054598
peak_id_chr6:1597943-1598443	ENSG00000280916
peak_id_chr6:1597943-1598443	ENSG00000164385
peak_id_chr6:1597943-1598443	ENSG00000124535
peak_id_chr6:1597943-1598443	ENSG00000280423
peak_id_chr6:1613807-1614307	ENSG00000054598
peak_id_chr6:1613807-1614307	ENSG00000280916
peak_id_chr6:1613807-1614307	ENSG00000164385
peak_id_chr6:1613807-1614307	ENSG00000124535
peak_id_chr6:1613807-1614307	ENSG00000280423
peak_id_chr6:1614642-1615142	ENSG00000054598
peak_id_chr6:1614642-1615142	ENSG00000280916
peak_id_chr6:1614642-1615142	ENSG00000164385
peak_id_chr6:1614642-1615142	ENSG00000124535
peak_id_chr6:1614642-1615142	ENSG00000280423
peak_id_chr6:1615286-1615786	ENSG00000054598
peak_id_chr6:1615286-1615786	ENSG00000280916
peak_id_chr6:1615286-1615786	ENSG00000164385
peak_id_chr6:1615286-1615786	ENSG00000124535
peak_id_chr6:1615286-1615786	ENSG00000280423
peak_id_chr6:1616006-1616506	ENSG00000054598
peak_id_chr6:1616006-1616506	ENSG00000280916
peak_id_chr6:1616006-1616506	ENSG00000164385
peak_id_chr6:1616006-1616506	ENSG00000124535
peak_id_chr6:1616006-1616506	ENSG00000280423
peak_id_chr6:1619340-1619840	ENSG00000054598
peak_id_chr6:1619340-1619840	ENSG00000280916
peak_id_chr6:1619340-1619840	ENSG00000164385
peak_id_chr6:1619340-1619840	ENSG00000124535
peak_id_chr6:1619340-1619840	ENSG00000280423
peak_id_chr6:1619874-1620374	ENSG00000054598
peak_id_chr6:1619874-1620374	ENSG00000280916
peak_id_chr6:1619874-1620374	ENSG00000164385
peak_id_chr6:1619874-1620374	ENSG00000124535
peak_id_chr6:1619874-1620374	ENSG00000280423
peak_id_chr6:1767669-1768169	ENSG00000280916
peak_id_chr6:1767669-1768169	ENSG00000054598
peak_id_chr6:1767669-1768169	ENSG00000164385
peak_id_chr6:1767669-1768169	ENSG00000218027
peak_id_chr6:1952675-1953175	ENSG00000280916
peak_id_chr6:1952675-1953175	ENSG00000054598
peak_id_chr6:1952675-1953175	ENSG00000164385
peak_id_chr6:1952675-1953175	ENSG00000218027
peak_id_chr6:2021723-2022223	ENSG00000280916
peak_id_chr6:2021723-2022223	ENSG00000054598
peak_id_chr6:2021723-2022223	ENSG00000164385
peak_id_chr6:2021723-2022223	ENSG00000218027
peak_id_chr6:2104199-2104699	ENSG00000280916
peak_id_chr6:2104199-2104699	ENSG00000054598
peak_id_chr6:2104199-2104699	ENSG00000164385
peak_id_chr6:2104199-2104699	ENSG00000218027
peak_id_chr6:2375360-2375860	ENSG00000054598
peak_id_chr6:2375360-2375860	ENSG00000280916
peak_id_chr6:2375360-2375860	ENSG00000164385
peak_id_chr6:2375360-2375860	ENSG00000124535
peak_id_chr6:2375360-2375860	ENSG00000280423
peak_id_chr6:2891645-2892145	ENSG00000164385
peak_id_chr6:3592216-3592716	ENSG00000137266
peak_id_chr6:4317020-4317520	ENSG00000234817
peak_id_chr6:4317020-4317520	ENSG00000198721
peak_id_chr6:4317020-4317520	ENSG00000185689
peak_id_chr6:4317020-4317520	ENSG00000205444
peak_id_chr6:4317020-4317520	ENSG00000260239
peak_id_chr6:4402374-4402874	ENSG00000234817
peak_id_chr6:4402374-4402874	ENSG00000198721
peak_id_chr6:4402374-4402874	ENSG00000185689
peak_id_chr6:4402374-4402874	ENSG00000205444
peak_id_chr6:4402374-4402874	ENSG00000260239
peak_id_chr6:7141564-7142064	ENSG00000164304
peak_id_chr6:7532186-7532686	ENSG00000164304
peak_id_chr6:7545946-7546446	ENSG00000124784
peak_id_chr6:7545946-7546446	ENSG00000164304
peak_id_chr6:7672387-7672887	ENSG00000124784
peak_id_chr6:7672387-7672887	ENSG00000164304
peak_id_chr6:7672956-7673456	ENSG00000124784
peak_id_chr6:7672956-7673456	ENSG00000164304
peak_id_chr6:7691512-7692012	ENSG00000124784
peak_id_chr6:7691512-7692012	ENSG00000164304
peak_id_chr6:7692113-7692613	ENSG00000124784
peak_id_chr6:7692113-7692613	ENSG00000164304
peak_id_chr6:10073330-10073830	ENSG00000183674
peak_id_chr6:10268702-10269202	ENSG00000183674
peak_id_chr6:10316311-10316811	ENSG00000183674
peak_id_chr6:10395199-10395699	ENSG00000183674
peak_id_chr6:10395773-10396273	ENSG00000183674
peak_id_chr6:11161251-11161751	ENSG00000224531
peak_id_chr6:11251632-11252132	ENSG00000224531
peak_id_chr6:13304524-13305024	ENSG00000180537
peak_id_chr6:13413293-13413793	ENSG00000215022
peak_id_chr6:13413293-13413793	ENSG00000225921
peak_id_chr6:13413293-13413793	ENSG00000124523
peak_id_chr6:13413293-13413793	ENSG00000050393
peak_id_chr6:14016875-14017375	ENSG00000225921
peak_id_chr6:14016875-14017375	ENSG00000124523
peak_id_chr6:14016875-14017375	ENSG00000050393
peak_id_chr6:14017594-14018094	ENSG00000225921
peak_id_chr6:14017594-14018094	ENSG00000124523
peak_id_chr6:14017594-14018094	ENSG00000050393
peak_id_chr6:16136440-16136940	ENSG00000124788
peak_id_chr6:16136440-16136940	ENSG00000007944
peak_id_chr6:17020874-17021374	ENSG00000272269
peak_id_chr6:17417849-17418349	ENSG00000272269
peak_id_chr6:17865233-17865733	ENSG00000124795
peak_id_chr6:18458110-18458610	ENSG00000124795
peak_id_chr6:18458110-18458610	ENSG00000172201
peak_id_chr6:19297814-19298314	ENSG00000124795
peak_id_chr6:19297814-19298314	ENSG00000172201
peak_id_chr6:19297814-19298314	ENSG00000172197
peak_id_chr6:20454372-20454872	ENSG00000145996
peak_id_chr6:20454372-20454872	ENSG00000112242
peak_id_chr6:20454372-20454872	ENSG00000229700
peak_id_chr6:20454372-20454872	ENSG00000172197
peak_id_chr6:20877288-20877788	ENSG00000145996
peak_id_chr6:20877288-20877788	ENSG00000112242
peak_id_chr6:20877288-20877788	ENSG00000124766
peak_id_chr6:20877288-20877788	ENSG00000172197
peak_id_chr6:20877288-20877788	ENSG00000272168
peak_id_chr6:20877288-20877788	ENSG00000222515
peak_id_chr6:21033715-21034215	ENSG00000145996
peak_id_chr6:21033715-21034215	ENSG00000112242
peak_id_chr6:21033715-21034215	ENSG00000272168
peak_id_chr6:21033715-21034215	ENSG00000222515
peak_id_chr6:21831741-21832241	ENSG00000145996
peak_id_chr6:21831741-21832241	ENSG00000272168
peak_id_chr6:21831741-21832241	ENSG00000222515
peak_id_chr6:22071591-22072091	ENSG00000145996
peak_id_chr6:22362304-22362804	ENSG00000124766
peak_id_chr6:22362304-22362804	ENSG00000272168
peak_id_chr6:22362304-22362804	ENSG00000222515
peak_id_chr6:22363074-22363574	ENSG00000124766
peak_id_chr6:22363074-22363574	ENSG00000272168
peak_id_chr6:22363074-22363574	ENSG00000222515
peak_id_chr6:22364206-22364706	ENSG00000272168
peak_id_chr6:22364206-22364706	ENSG00000222515
peak_id_chr6:24360045-24360545	ENSG00000124532
peak_id_chr6:26304661-26305161	ENSG00000186470
peak_id_chr6:26304661-26305161	ENSG00000111801
peak_id_chr6:26304661-26305161	ENSG00000026950
peak_id_chr6:26305245-26305745	ENSG00000186470
peak_id_chr6:26305245-26305745	ENSG00000111801
peak_id_chr6:26305245-26305745	ENSG00000026950
peak_id_chr6:26385676-26386176	ENSG00000182952
peak_id_chr6:27050022-27050522	ENSG00000274997
peak_id_chr6:27050022-27050522	ENSG00000224843
peak_id_chr6:27288344-27288844	ENSG00000274997
peak_id_chr6:27288344-27288844	ENSG00000096654
peak_id_chr6:27288344-27288844	ENSG00000112812
peak_id_chr6:29619497-29619997	ENSG00000204657
peak_id_chr6:29619497-29619997	ENSG00000204655
peak_id_chr6:29619497-29619997	ENSG00000204681
peak_id_chr6:29661078-29661578	ENSG00000204657
peak_id_chr6:29661078-29661578	ENSG00000204642
peak_id_chr6:29661078-29661578	ENSG00000204655
peak_id_chr6:29661078-29661578	ENSG00000204681
peak_id_chr6:29661078-29661578	ENSG00000225864
peak_id_chr6:30101901-30102401	ENSG00000066379
peak_id_chr6:30201693-30202193	ENSG00000204610
peak_id_chr6:30814167-30814667	ENSG00000213780
peak_id_chr6:30814167-30814667	ENSG00000196230
peak_id_chr6:30814167-30814667	ENSG00000237923
peak_id_chr6:30814167-30814667	ENSG00000137337
peak_id_chr6:30814167-30814667	ENSG00000272540
peak_id_chr6:31129139-31129639	ENSG00000204542
peak_id_chr6:31129139-31129639	ENSG00000204531
peak_id_chr6:32058345-32058845	ENSG00000258388
peak_id_chr6:32058345-32058845	ENSG00000204310
peak_id_chr6:32076372-32076872	ENSG00000204310
peak_id_chr6:32076372-32076872	ENSG00000258388
peak_id_chr6:32081133-32081633	ENSG00000204310
peak_id_chr6:32081133-32081633	ENSG00000258388
peak_id_chr6:32086773-32087273	ENSG00000204310
peak_id_chr6:32086773-32087273	ENSG00000258388
peak_id_chr6:32087504-32088004	ENSG00000204310
peak_id_chr6:32087504-32088004	ENSG00000258388
peak_id_chr6:32796940-32797440	ENSG00000204267
peak_id_chr6:32796940-32797440	ENSG00000168394
peak_id_chr6:32825839-32826339	ENSG00000204267
peak_id_chr6:32825839-32826339	ENSG00000168394
peak_id_chr6:33123675-33124175	ENSG00000204248
peak_id_chr6:33160755-33161255	ENSG00000204248
peak_id_chr6:33160755-33161255	ENSG00000204231
peak_id_chr6:33161371-33161871	ENSG00000204248
peak_id_chr6:33161371-33161871	ENSG00000204231
peak_id_chr6:33162010-33162510	ENSG00000204248
peak_id_chr6:33162010-33162510	ENSG00000204231
peak_id_chr6:33212908-33213408	ENSG00000204248
peak_id_chr6:33212908-33213408	ENSG00000204231
peak_id_chr6:33212908-33213408	ENSG00000227057
peak_id_chr6:33345165-33345665	ENSG00000237649
peak_id_chr6:33345165-33345665	ENSG00000274259
peak_id_chr6:33345165-33345665	ENSG00000227057
peak_id_chr6:33345165-33345665	ENSG00000204209
peak_id_chr6:33771424-33771924	ENSG00000137309
peak_id_chr6:33771424-33771924	ENSG00000030110
peak_id_chr6:34027573-34028073	ENSG00000137309
peak_id_chr6:34709386-34709886	ENSG00000124562
peak_id_chr6:34709386-34709886	ENSG00000064995
peak_id_chr6:34986751-34987251	ENSG00000064999
peak_id_chr6:34986751-34987251	ENSG00000064995
peak_id_chr6:34986751-34987251	ENSG00000146197
peak_id_chr6:35017285-35017785	ENSG00000064995
peak_id_chr6:35017285-35017785	ENSG00000064999
peak_id_chr6:35017285-35017785	ENSG00000146197
peak_id_chr6:35754711-35755211	ENSG00000096063
peak_id_chr6:36358567-36359067	ENSG00000112079
peak_id_chr6:36358567-36359067	ENSG00000112081
peak_id_chr6:36431996-36432496	ENSG00000232598
peak_id_chr6:36431996-36432496	ENSG00000112081
peak_id_chr6:36431996-36432496	ENSG00000112079
peak_id_chr6:36431996-36432496	ENSG00000137168
peak_id_chr6:36431996-36432496	ENSG00000010030
peak_id_chr6:36666943-36667443	ENSG00000112079
peak_id_chr6:36666943-36667443	ENSG00000137168
peak_id_chr6:36666943-36667443	ENSG00000112081
peak_id_chr6:36666943-36667443	ENSG00000232598
peak_id_chr6:36788639-36789139	ENSG00000232598
peak_id_chr6:36788639-36789139	ENSG00000137409
peak_id_chr6:36788639-36789139	ENSG00000112081
peak_id_chr6:36788639-36789139	ENSG00000137168
peak_id_chr6:36788639-36789139	ENSG00000137193
peak_id_chr6:36820639-36821139	ENSG00000137168
peak_id_chr6:36820639-36821139	ENSG00000137409
peak_id_chr6:36820639-36821139	ENSG00000112081
peak_id_chr6:36820639-36821139	ENSG00000232598
peak_id_chr6:36848666-36849166	ENSG00000232598
peak_id_chr6:36848666-36849166	ENSG00000137409
peak_id_chr6:36848666-36849166	ENSG00000137168
peak_id_chr6:36848666-36849166	ENSG00000065491
peak_id_chr6:36848666-36849166	ENSG00000137193
peak_id_chr6:36853312-36853812	ENSG00000232598
peak_id_chr6:36853312-36853812	ENSG00000137409
peak_id_chr6:36853312-36853812	ENSG00000137168
peak_id_chr6:36853312-36853812	ENSG00000065491
peak_id_chr6:36853312-36853812	ENSG00000137193
peak_id_chr6:36912536-36913036	ENSG00000255587
peak_id_chr6:36912536-36913036	ENSG00000124762
peak_id_chr6:36929425-36929925	ENSG00000232598
peak_id_chr6:36929425-36929925	ENSG00000137409
peak_id_chr6:36929425-36929925	ENSG00000137168
peak_id_chr6:36929425-36929925	ENSG00000065491
peak_id_chr6:36929425-36929925	ENSG00000137193
peak_id_chr6:37059222-37059722	ENSG00000112130
peak_id_chr6:37059222-37059722	ENSG00000137168
peak_id_chr6:37059222-37059722	ENSG00000137409
peak_id_chr6:37059222-37059722	ENSG00000232598
peak_id_chr6:37059222-37059722	ENSG00000065491
peak_id_chr6:37307671-37308171	ENSG00000112130
peak_id_chr6:37307671-37308171	ENSG00000232598
peak_id_chr6:37307671-37308171	ENSG00000137409
peak_id_chr6:37307671-37308171	ENSG00000065491
peak_id_chr6:37307671-37308171	ENSG00000137193
peak_id_chr6:37307671-37308171	ENSG00000198937
peak_id_chr6:37307671-37308171	ENSG00000137200
peak_id_chr6:37308392-37308892	ENSG00000112130
peak_id_chr6:37308392-37308892	ENSG00000232598
peak_id_chr6:37308392-37308892	ENSG00000137409
peak_id_chr6:37308392-37308892	ENSG00000065491
peak_id_chr6:37308392-37308892	ENSG00000137193
peak_id_chr6:37308392-37308892	ENSG00000198937
peak_id_chr6:37308392-37308892	ENSG00000137200
peak_id_chr6:37783696-37784196	ENSG00000112130
peak_id_chr6:37783696-37784196	ENSG00000198937
peak_id_chr6:37783696-37784196	ENSG00000137200
peak_id_chr6:39203757-39204257	ENSG00000164626
peak_id_chr6:39203757-39204257	ENSG00000112167
peak_id_chr6:39224013-39224513	ENSG00000164626
peak_id_chr6:39224013-39224513	ENSG00000112167
peak_id_chr6:39225558-39226058	ENSG00000164626
peak_id_chr6:39225558-39226058	ENSG00000112167
peak_id_chr6:39226598-39227098	ENSG00000164626
peak_id_chr6:39226598-39227098	ENSG00000112167
peak_id_chr6:39226598-39227098	ENSG00000164627
peak_id_chr6:39227209-39227709	ENSG00000164626
peak_id_chr6:39227209-39227709	ENSG00000112167
peak_id_chr6:39227209-39227709	ENSG00000164627
peak_id_chr6:39804622-39805122	ENSG00000156564
peak_id_chr6:39804622-39805122	ENSG00000252767
peak_id_chr6:41368867-41369367	ENSG00000234753
peak_id_chr6:41368867-41369367	ENSG00000112559
peak_id_chr6:41368867-41369367	ENSG00000137166
peak_id_chr6:41426794-41427294	ENSG00000234753
peak_id_chr6:41426794-41427294	ENSG00000137166
peak_id_chr6:41427520-41428020	ENSG00000234753
peak_id_chr6:41427520-41428020	ENSG00000137166
peak_id_chr6:41443145-41443645	ENSG00000234753
peak_id_chr6:41443145-41443645	ENSG00000112559
peak_id_chr6:41443145-41443645	ENSG00000137166
peak_id_chr6:41532132-41532632	ENSG00000096088
peak_id_chr6:41560897-41561397	ENSG00000096088
peak_id_chr6:41682898-41683398	ENSG00000234753
peak_id_chr6:41682898-41683398	ENSG00000112559
peak_id_chr6:41682898-41683398	ENSG00000164663
peak_id_chr6:41682898-41683398	ENSG00000137218
peak_id_chr6:41682898-41683398	ENSG00000137166
peak_id_chr6:41683496-41683996	ENSG00000234753
peak_id_chr6:41683496-41683996	ENSG00000112559
peak_id_chr6:41683496-41683996	ENSG00000164663
peak_id_chr6:41683496-41683996	ENSG00000137218
peak_id_chr6:41683496-41683996	ENSG00000137166
peak_id_chr6:41698388-41698888	ENSG00000234753
peak_id_chr6:41698388-41698888	ENSG00000137218
peak_id_chr6:41698388-41698888	ENSG00000137166
peak_id_chr6:41698388-41698888	ENSG00000164663
peak_id_chr6:42263258-42263758	ENSG00000146223
peak_id_chr6:42263258-42263758	ENSG00000124659
peak_id_chr6:42263258-42263758	ENSG00000048544
peak_id_chr6:43089837-43090337	ENSG00000112655
peak_id_chr6:43089837-43090337	ENSG00000112658
peak_id_chr6:43103496-43103996	ENSG00000112658
peak_id_chr6:43120950-43121450	ENSG00000112655
peak_id_chr6:43120950-43121450	ENSG00000112658
peak_id_chr6:43121541-43122041	ENSG00000112655
peak_id_chr6:43121541-43122041	ENSG00000112658
peak_id_chr6:43695617-43696117	ENSG00000124571
peak_id_chr6:43695617-43696117	ENSG00000171453
peak_id_chr6:43695617-43696117	ENSG00000172432
peak_id_chr6:43695617-43696117	ENSG00000180992
peak_id_chr6:43695617-43696117	ENSG00000203362
peak_id_chr6:44727104-44727604	ENSG00000196284
peak_id_chr6:44727844-44728344	ENSG00000196284
peak_id_chr6:45556120-45556620	ENSG00000196284
peak_id_chr6:45556120-45556620	ENSG00000153291
peak_id_chr6:45556120-45556620	ENSG00000146233
peak_id_chr6:45556644-45557144	ENSG00000196284
peak_id_chr6:45556644-45557144	ENSG00000153291
peak_id_chr6:45556644-45557144	ENSG00000146233
peak_id_chr6:45590743-45591243	ENSG00000196284
peak_id_chr6:45590743-45591243	ENSG00000153291
peak_id_chr6:45590743-45591243	ENSG00000146233
peak_id_chr6:47034886-47035386	ENSG00000146072
peak_id_chr6:47034886-47035386	ENSG00000153291
peak_id_chr6:47242400-47242900	ENSG00000069122
peak_id_chr6:47242400-47242900	ENSG00000153294
peak_id_chr6:47663786-47664286	ENSG00000146072
peak_id_chr6:50842328-50842828	ENSG00000008196
peak_id_chr6:50842966-50843466	ENSG00000008196
peak_id_chr6:50845341-50845841	ENSG00000008196
peak_id_chr6:50846273-50846773	ENSG00000008196
peak_id_chr6:50846273-50846773	ENSG00000226733
peak_id_chr6:50846273-50846773	ENSG00000212532
peak_id_chr6:50849119-50849619	ENSG00000008196
peak_id_chr6:52306010-52306510	ENSG00000112118
peak_id_chr6:52306010-52306510	ENSG00000216775
peak_id_chr6:52307146-52307646	ENSG00000112118
peak_id_chr6:52307146-52307646	ENSG00000216775
peak_id_chr6:52551377-52551877	ENSG00000216775
peak_id_chr6:52551962-52552462	ENSG00000216775
peak_id_chr6:55238973-55239473	ENSG00000151914
peak_id_chr6:73566904-73567404	ENSG00000164430
peak_id_chr6:73580233-73580733	ENSG00000164430
peak_id_chr6:73580784-73581284	ENSG00000164430
peak_id_chr6:79600900-79601400	ENSG00000118402
peak_id_chr6:79600900-79601400	ENSG00000112742
peak_id_chr6:81748906-81749406	ENSG00000118420
peak_id_chr6:81749510-81750010	ENSG00000118420
peak_id_chr6:85464128-85464628	ENSG00000135316
peak_id_chr6:85464641-85465141	ENSG00000135316
peak_id_chr6:93416653-93417153	ENSG00000135333
peak_id_chr6:99614124-99614624	ENSG00000112238
peak_id_chr6:105326127-105326627	ENSG00000203808
peak_id_chr6:105326796-105327296	ENSG00000203808
peak_id_chr6:105346051-105346551	ENSG00000216639
peak_id_chr6:105346051-105346551	ENSG00000112276
peak_id_chr6:105601487-105601987	ENSG00000057657
peak_id_chr6:105753135-105753635	ENSG00000216639
peak_id_chr6:105753135-105753635	ENSG00000112276
peak_id_chr6:105981249-105981749	ENSG00000269919
peak_id_chr6:105981249-105981749	ENSG00000057657
peak_id_chr6:110096849-110097349	ENSG00000004809
peak_id_chr6:110096849-110097349	ENSG00000155111
peak_id_chr6:110879062-110879562	ENSG00000123505
peak_id_chr6:110879062-110879562	ENSG00000197498
peak_id_chr6:112018517-112019017	ENSG00000112769
peak_id_chr6:112018517-112019017	ENSG00000237234
peak_id_chr6:112019065-112019565	ENSG00000112769
peak_id_chr6:112019065-112019565	ENSG00000237234
peak_id_chr6:113732619-113733119	ENSG00000196591
peak_id_chr6:116557784-116558284	ENSG00000164465
peak_id_chr6:131765479-131765979	ENSG00000197594
peak_id_chr6:131765479-131765979	ENSG00000227220
peak_id_chr6:131948581-131949081	ENSG00000197594
peak_id_chr6:131948581-131949081	ENSG00000227220
peak_id_chr6:131949127-131949627	ENSG00000197594
peak_id_chr6:131949127-131949627	ENSG00000227220
peak_id_chr6:132147341-132147841	ENSG00000197594
peak_id_chr6:133502567-133503067	ENSG00000227954
peak_id_chr6:136593769-136594269	ENSG00000197442
peak_id_chr6:136593769-136594269	ENSG00000182747
peak_id_chr6:136593769-136594269	ENSG00000234263
peak_id_chr6:136594327-136594827	ENSG00000197442
peak_id_chr6:136594327-136594827	ENSG00000182747
peak_id_chr6:136594327-136594827	ENSG00000234263
peak_id_chr6:138429176-138429676	ENSG00000135540
peak_id_chr6:138492847-138493347	ENSG00000203734
peak_id_chr6:138493363-138493863	ENSG00000203734
peak_id_chr6:138869331-138869831	ENSG00000135540
peak_id_chr6:139323755-139324255	ENSG00000164440
peak_id_chr6:149335906-149336406	ENSG00000178199
peak_id_chr6:150403354-150403854	ENSG00000120254
peak_id_chr6:150403354-150403854	ENSG00000218996
peak_id_chr6:150403354-150403854	ENSG00000198729
peak_id_chr6:151681459-151681959	ENSG00000226193
peak_id_chr6:152272106-152272606	ENSG00000226193
peak_id_chr6:154164419-154164919	ENSG00000153721
peak_id_chr6:154410460-154410960	ENSG00000153721
peak_id_chr6:154411016-154411516	ENSG00000153721
peak_id_chr6:154448339-154448839	ENSG00000153721
peak_id_chr6:154448339-154448839	ENSG00000146426
peak_id_chr6:154932624-154933124	ENSG00000146426
peak_id_chr6:154962729-154963229	ENSG00000146426
peak_id_chr6:155247892-155248392	ENSG00000146426
peak_id_chr6:156396742-156397242	ENSG00000146426
peak_id_chr6:158707061-158707561	ENSG00000203711
peak_id_chr6:158799080-158799580	ENSG00000203711
peak_id_chr6:161318359-161318859	ENSG00000281692
peak_id_chr6:161375116-161375616	ENSG00000026652
peak_id_chr6:163971148-163971648	ENSG00000281692
peak_id_chr6:166691114-166691614	ENSG00000213066
peak_id_chr6:166691114-166691614	ENSG00000176381
peak_id_chr6:166949390-166949890	ENSG00000112486
peak_id_chr6:166949896-166950396	ENSG00000112486
peak_id_chr6:167093990-167094490	ENSG00000231654
peak_id_chr6:167093990-167094490	ENSG00000120440
peak_id_chr6:167094777-167095277	ENSG00000231654
peak_id_chr6:167094777-167095277	ENSG00000120440
peak_id_chr6:167116294-167116794	ENSG00000120440
peak_id_chr6:167815585-167816085	ENSG00000272549
peak_id_chr6:167815585-167816085	ENSG00000203688
peak_id_chr6:167815585-167816085	ENSG00000120440
peak_id_chr6:167815585-167816085	ENSG00000198221
peak_id_chr6:167815585-167816085	ENSG00000130396
peak_id_chr6:167815585-167816085	ENSG00000217447
peak_id_chr6:168087706-168088206	ENSG00000203688
peak_id_chr6:168087706-168088206	ENSG00000198221
peak_id_chr6:168087706-168088206	ENSG00000130396
peak_id_chr6:168088236-168088736	ENSG00000203688
peak_id_chr6:168088236-168088736	ENSG00000198221
peak_id_chr6:168088236-168088736	ENSG00000130396
peak_id_chr6:168196371-168196871	ENSG00000198221
peak_id_chr6:168196371-168196871	ENSG00000130396
peak_id_chr6:168376833-168377333	ENSG00000226445
peak_id_chr6:168377346-168377846	ENSG00000226445
peak_id_chr6:168384002-168384502	ENSG00000226445
peak_id_chr6:168385271-168385771	ENSG00000226445
peak_id_chr6:168410351-168410851	ENSG00000186340
peak_id_chr6:168410351-168410851	ENSG00000112562
peak_id_chr6:168574862-168575362	ENSG00000186340
peak_id_chr6:168574862-168575362	ENSG00000112562
peak_id_chr6:168579145-168579645	ENSG00000226445
peak_id_chr6:168666994-168667494	ENSG00000226445
peak_id_chr6:168885758-168886258	ENSG00000226445
peak_id_chr6:169075034-169075534	ENSG00000112562
peak_id_chr6:169075034-169075534	ENSG00000261039
peak_id_chr6:169075034-169075534	ENSG00000186340
peak_id_chr6:169229569-169230069	ENSG00000232640
peak_id_chr6:169229569-169230069	ENSG00000226445
peak_id_chr7:490592-491092	ENSG00000240859
peak_id_chr7:2412077-2412577	ENSG00000106003
peak_id_chr7:2412077-2412577	ENSG00000275572
peak_id_chr7:2412077-2412577	ENSG00000198286
peak_id_chr7:2529646-2530146	ENSG00000198286
peak_id_chr7:2530486-2530986	ENSG00000198286
peak_id_chr7:5642658-5643158	ENSG00000075618
peak_id_chr7:5643184-5643684	ENSG00000075618
peak_id_chr7:5695298-5695798	ENSG00000075618
peak_id_chr7:16740136-16740636	ENSG00000106541
peak_id_chr7:16740136-16740636	ENSG00000106524
peak_id_chr7:16740136-16740636	ENSG00000106537
peak_id_chr7:16740136-16740636	ENSG00000235837
peak_id_chr7:16740136-16740636	ENSG00000106546
peak_id_chr7:16978310-16978810	ENSG00000106541
peak_id_chr7:17275996-17276496	ENSG00000106541
peak_id_chr7:17275996-17276496	ENSG00000106537
peak_id_chr7:20340744-20341244	ENSG00000105855
peak_id_chr7:20340744-20341244	ENSG00000271133
peak_id_chr7:22433003-22433503	ENSG00000228649
peak_id_chr7:22433003-22433503	ENSG00000164649
peak_id_chr7:22550153-22550653	ENSG00000228649
peak_id_chr7:22550153-22550653	ENSG00000164649
peak_id_chr7:22550153-22550653	ENSG00000226329
peak_id_chr7:22842336-22842836	ENSG00000228649
peak_id_chr7:22842336-22842836	ENSG00000122591
peak_id_chr7:22842336-22842836	ENSG00000226329
peak_id_chr7:22842948-22843448	ENSG00000228649
peak_id_chr7:22842948-22843448	ENSG00000122591
peak_id_chr7:22842948-22843448	ENSG00000226329
peak_id_chr7:23474074-23474574	ENSG00000136243
peak_id_chr7:24786889-24787389	ENSG00000105926
peak_id_chr7:24786889-24787389	ENSG00000122585
peak_id_chr7:24786889-24787389	ENSG00000070882
peak_id_chr7:24826115-24826615	ENSG00000105926
peak_id_chr7:24826115-24826615	ENSG00000122585
peak_id_chr7:24826115-24826615	ENSG00000070882
peak_id_chr7:29569535-29570035	ENSG00000122574
peak_id_chr7:29884343-29884843	ENSG00000122574
peak_id_chr7:29885028-29885528	ENSG00000122574
peak_id_chr7:30764632-30765132	ENSG00000180347
peak_id_chr7:30764632-30765132	ENSG00000154678
peak_id_chr7:30800642-30801142	ENSG00000180347
peak_id_chr7:30800642-30801142	ENSG00000154678
peak_id_chr7:37391994-37392494	ENSG00000106483
peak_id_chr7:37391994-37392494	ENSG00000227191
peak_id_chr7:44638012-44638512	ENSG00000122515
peak_id_chr7:47601257-47601757	ENSG00000223829
peak_id_chr7:47601257-47601757	ENSG00000233539
peak_id_chr7:47771194-47771694	ENSG00000179869
peak_id_chr7:47786470-47786970	ENSG00000179869
peak_id_chr7:47969401-47969901	ENSG00000179869
peak_id_chr7:47970099-47970599	ENSG00000179869
peak_id_chr7:50266842-50267342	ENSG00000185811
peak_id_chr7:65397599-65398099	ENSG00000232906
peak_id_chr7:73436080-73436580	ENSG00000188763
peak_id_chr7:73999600-74000100	ENSG00000106665
peak_id_chr7:83831973-83832473	ENSG00000170381
peak_id_chr7:92829965-92830465	ENSG00000105810
peak_id_chr7:92904277-92904777	ENSG00000105825
peak_id_chr7:93043610-93044110	ENSG00000105810
peak_id_chr7:95421008-95421508	ENSG00000236197
peak_id_chr7:95421008-95421508	ENSG00000158560
peak_id_chr7:96136608-96137108	ENSG00000158560
peak_id_chr7:99943747-99944247	ENSG00000166508
peak_id_chr7:99997468-99997968	ENSG00000214313
peak_id_chr7:99997468-99997968	ENSG00000160862
peak_id_chr7:99997468-99997968	ENSG00000176402
peak_id_chr7:100000929-100001429	ENSG00000166508
peak_id_chr7:101162022-101162522	ENSG00000106397
peak_id_chr7:101527856-101528356	ENSG00000232445
peak_id_chr7:101985520-101986020	ENSG00000232445
peak_id_chr7:101986232-101986732	ENSG00000232445
peak_id_chr7:102119178-102119678	ENSG00000232445
peak_id_chr7:105638902-105639402	ENSG00000091127
peak_id_chr7:105638902-105639402	ENSG00000231167
peak_id_chr7:105639604-105640104	ENSG00000231167
peak_id_chr7:105643369-105643869	ENSG00000231167
peak_id_chr7:105932934-105933434	ENSG00000091127
peak_id_chr7:105932934-105933434	ENSG00000231167
peak_id_chr7:106031167-106031667	ENSG00000091127
peak_id_chr7:106031167-106031667	ENSG00000231167
peak_id_chr7:106050036-106050536	ENSG00000091127
peak_id_chr7:106050036-106050536	ENSG00000231167
peak_id_chr7:111931056-111931556	ENSG00000006652
peak_id_chr7:117124624-117125124	ENSG00000105989
peak_id_chr7:117673373-117673873	ENSG00000106013
peak_id_chr7:127750959-127751459	ENSG00000106344
peak_id_chr7:127943724-127944224	ENSG00000106344
peak_id_chr7:127944265-127944765	ENSG00000106344
peak_id_chr7:128022545-128023045	ENSG00000106344
peak_id_chr7:128459277-128459777	ENSG00000240758
peak_id_chr7:128459277-128459777	ENSG00000135245
peak_id_chr7:128869435-128869935	ENSG00000158457
peak_id_chr7:128869435-128869935	ENSG00000128602
peak_id_chr7:128891142-128891642	ENSG00000128602
peak_id_chr7:128891142-128891642	ENSG00000158457
peak_id_chr7:129110076-129110576	ENSG00000128602
peak_id_chr7:129110076-129110576	ENSG00000158457
peak_id_chr7:130272250-130272750	ENSG00000158516
peak_id_chr7:130272988-130273488	ENSG00000158516
peak_id_chr7:131829866-131830366	ENSG00000221866
peak_id_chr7:137990621-137991121	ENSG00000157680
peak_id_chr7:138116845-138117345	ENSG00000122787
peak_id_chr7:138116845-138117345	ENSG00000157680
peak_id_chr7:138706343-138706843	ENSG00000146858
peak_id_chr7:138706343-138706843	ENSG00000157703
peak_id_chr7:138864595-138865095	ENSG00000146858
peak_id_chr7:139433794-139434294	ENSG00000188883
peak_id_chr7:143139040-143139540	ENSG00000231840
peak_id_chr7:143345339-143345839	ENSG00000231840
peak_id_chr7:148914207-148914707	ENSG00000106462
peak_id_chr7:151251097-151251597	ENSG00000106615
peak_id_chr7:151251749-151252249	ENSG00000106615
peak_id_chr7:151745021-151745521	ENSG00000106615
peak_id_chr7:152851837-152852337	ENSG00000133627
peak_id_chr7:152851837-152852337	ENSG00000196584
peak_id_chr7:155214462-155214962	ENSG00000278998
peak_id_chr7:155230108-155230608	ENSG00000278998
peak_id_chr7:157405783-157406283	ENSG00000155093
peak_id_chr8:1814136-1814636	ENSG00000104728
peak_id_chr8:1831746-1832246	ENSG00000104728
peak_id_chr8:1842388-1842888	ENSG00000104728
peak_id_chr8:1842934-1843434	ENSG00000104728
peak_id_chr8:2001529-2002029	ENSG00000104728
peak_id_chr8:6134852-6135352	ENSG00000155189
peak_id_chr8:10090057-10090557	ENSG00000184647
peak_id_chr8:10334647-10335147	ENSG00000184647
peak_id_chr8:10350634-10351134	ENSG00000184647
peak_id_chr8:10364527-10365027	ENSG00000184647
peak_id_chr8:10365030-10365530	ENSG00000184647
peak_id_chr8:10631674-10632174	ENSG00000184647
peak_id_chr8:10733311-10733811	ENSG00000184647
peak_id_chr8:11429849-11430349	ENSG00000227203
peak_id_chr8:20203147-20203647	ENSG00000253164
peak_id_chr8:22443658-22444158	ENSG00000251034
peak_id_chr8:27691373-27691873	ENSG00000168078
peak_id_chr8:28348408-28348908	ENSG00000189233
peak_id_chr8:30647653-30648153	ENSG00000104691
peak_id_chr8:30647653-30648153	ENSG00000104687
peak_id_chr8:37310505-37311005	ENSG00000254290
peak_id_chr8:37310505-37311005	ENSG00000253161
peak_id_chr8:37310505-37311005	ENSG00000183779
peak_id_chr8:37311084-37311584	ENSG00000254290
peak_id_chr8:37311084-37311584	ENSG00000253161
peak_id_chr8:37311084-37311584	ENSG00000183779
peak_id_chr8:37521121-37521621	ENSG00000253161
peak_id_chr8:38769949-38770449	ENSG00000169499
peak_id_chr8:38769949-38770449	ENSG00000169495
peak_id_chr8:38912625-38913125	ENSG00000197140
peak_id_chr8:41093726-41094226	ENSG00000104332
peak_id_chr8:41093726-41094226	ENSG00000147536
peak_id_chr8:41093726-41094226	ENSG00000253509
peak_id_chr8:41093726-41094226	ENSG00000147533
peak_id_chr8:41249581-41250081	ENSG00000104332
peak_id_chr8:41249581-41250081	ENSG00000147536
peak_id_chr8:41249581-41250081	ENSG00000253509
peak_id_chr8:41249581-41250081	ENSG00000147533
peak_id_chr8:41652999-41653499	ENSG00000147536
peak_id_chr8:41652999-41653499	ENSG00000147533
peak_id_chr8:41652999-41653499	ENSG00000253174
peak_id_chr8:48380432-48380932	ENSG00000104738
peak_id_chr8:48380432-48380932	ENSG00000253729
peak_id_chr8:48427827-48428327	ENSG00000104738
peak_id_chr8:48427827-48428327	ENSG00000253729
peak_id_chr8:48428380-48428880	ENSG00000104738
peak_id_chr8:48428380-48428880	ENSG00000253729
peak_id_chr8:48682543-48683043	ENSG00000279881
peak_id_chr8:52695347-52695847	ENSG00000254204
peak_id_chr8:53656500-53657000	ENSG00000254204
peak_id_chr8:53657088-53657588	ENSG00000254204
peak_id_chr8:54174557-54175057	ENSG00000137547
peak_id_chr8:54175358-54175858	ENSG00000137547
peak_id_chr8:55969574-55970074	ENSG00000253603
peak_id_chr8:56999151-56999651	ENSG00000181195
peak_id_chr8:66445975-66446475	ENSG00000169085
peak_id_chr8:66445975-66446475	ENSG00000185697
peak_id_chr8:66445975-66446475	ENSG00000179041
peak_id_chr8:66507530-66508030	ENSG00000169085
peak_id_chr8:66507530-66508030	ENSG00000245910
[truncated: 1,700 more rows]
