# Supplementary material for: Multi-omics analysis identifies therapeutic vulnerabilities in triple-negative breast cancer subtypes
Source: Nat Commun. 2021 Nov 1;12:6276. doi: 10.1038/s41467-021-26502-6 (PMC8560912; doi:10.1038/s41467-021-26502-6)
Supplement: Supplementary file 12 — Source Data [file 41467_2021_26502_MOESM12_ESM.xlsx]

## Sheet: Figure 1b
Figure 1b.
Processed data is available in the github repository (https://github.com/TransBioInfoLab/TNBC_analysis).
	B2M deletion						PIK3CA Mutation					ERBB2 Mutation
B2M	no	yes				PIK3CA	no	yes			ERBB2	no	yes
M	37	8				LAR	13	11			LAR	19	5
non-M	104	4				non	136	3			non	139	0
Fisher's Exact Test for B2M						Fisher's Exact Test for Count Data					Fisher's Exact Test for Count Data
data: B2M						data: PIK3CA					data: ERBB2
p-value = 0.006143						p-value = 1.855e-08					p-value = 4.716e-05
alternative hypothesis: true odds ratio is not equal to 1						alternative hypothesis: true odds ratio is not equal to 1					alternative hypothesis: true odds ratio is not equal to 1
95 percent confidence interval:						95 percent confidence interval:					95 percent confidence interval:
0.03749656 0.71994020						0.004359741 0.120006941					0.0000000 0.1660968
sample estimates:						sample estimates:					sample estimates:
odds ratio						odds ratio					odds ratio
0.180297						0.0273802					0

## Sheet: Figure 1d
Figure 1d TNBC subtype by tumor microenvironment classification (TIME)
Sample	patient	subtype	TIME_CLASS
TCGA-A1-A0SK-01A-12R-A084-07	TCGA-A1-A0SK	M	FI
TCGA-A1-A0SO-01A-22R-A084-07	TCGA-A1-A0SO	M	ID
TCGA-A1-A0SP-01A-11R-A084-07	TCGA-A1-A0SP	M	SR
TCGA-A2-A04P-01A-31R-A034-07	TCGA-A2-A04P	LAR	SR
TCGA-A2-A04T-01A-21R-A034-07	TCGA-A2-A04T	BL1	SR
TCGA-A2-A04U-01A-11R-A115-07	TCGA-A2-A04U	M	ID
TCGA-A2-A0CM-01A-31R-A034-07	TCGA-A2-A0CM	BL1	SR
TCGA-A2-A0D0-01A-11R-A00Z-07	TCGA-A2-A0D0	BL1	FI
TCGA-A2-A0D2-01A-21R-A034-07	TCGA-A2-A0D2	BL1	MR
TCGA-A2-A0EQ-01A-11R-A034-07	TCGA-A2-A0EQ	LAR	SR
TCGA-A2-A0SX-01A-12R-A084-07	TCGA-A2-A0SX	BL2	SR
TCGA-A2-A0T0-01A-22R-A084-07	TCGA-A2-A0T0	M	MR
TCGA-A2-A0T2-01A-11R-A084-07	TCGA-A2-A0T2	BL2	MR
TCGA-A2-A0YE-01A-11R-A109-07	TCGA-A2-A0YE	M	MR
TCGA-A2-A0YM-01A-11R-A109-07	TCGA-A2-A0YM	BL1	SR
TCGA-A2-A25F-01A-11R-A169-07	TCGA-A2-A25F	BL2	SR
TCGA-A2-A3XS-01A-11R-A22U-07	TCGA-A2-A3XS	BL1	MR
TCGA-A2-A3XT-01A-11R-A22U-07	TCGA-A2-A3XT	BL1	MR
TCGA-A2-A3XU-01A-12R-A22U-07	TCGA-A2-A3XU	M	ID
TCGA-A2-A3XV-01A-21R-A239-07	TCGA-A2-A3XV	LAR	MR
TCGA-A2-A3XX-01A-21R-A239-07	TCGA-A2-A3XX	BL1	MR
TCGA-A2-A3XY-01A-11R-A239-07	TCGA-A2-A3XY	M	MR
TCGA-A2-A3Y0-01A-11R-A239-07	TCGA-A2-A3Y0	BL2	FI
TCGA-A7-A0CE-01A-11R-A00Z-07	TCGA-A7-A0CE	M	ID
TCGA-A7-A0DA-01A-31R-A115-07	TCGA-A7-A0DA	M	ID
TCGA-A7-A26F-01A-21R-A169-07	TCGA-A7-A26F	BL2	SR
TCGA-A7-A26G-01A-21R-A169-07	TCGA-A7-A26G	LAR	FI
TCGA-A7-A26I-01A-11R-A169-07	TCGA-A7-A26I	BL2	ID
TCGA-A7-A4SD-01A-11R-A266-07	TCGA-A7-A4SD	BL2	FI
TCGA-A7-A4SE-01A-11R-A266-07	TCGA-A7-A4SE	M	ID
TCGA-A7-A5ZV-01A-11R-A28M-07	TCGA-A7-A5ZV	M	ID
TCGA-A7-A6VV-01A-22R-A33J-07	TCGA-A7-A6VV	M	ID
TCGA-A7-A6VW-01A-21R-A33J-07	TCGA-A7-A6VW	BL2	ID
TCGA-A7-A6VY-01A-12R-A33J-07	TCGA-A7-A6VY	BL2	SR
TCGA-A8-A07C-01A-11R-A034-07	TCGA-A8-A07C	BL1	FI
TCGA-A8-A07O-01A-11R-A00Z-07	TCGA-A8-A07O	BL1	SR
TCGA-A8-A07R-01A-21R-A034-07	TCGA-A8-A07R	BL1	MR
TCGA-A8-A07U-01A-11R-A034-07	TCGA-A8-A07U	BL2	FI
TCGA-A8-A08R-01A-11R-A034-07	TCGA-A8-A08R	BL1	FI
TCGA-A8-A09X-01A-11R-A00Z-07	TCGA-A8-A09X	LAR	FI
TCGA-AC-A2BK-01A-11R-A21T-07	TCGA-AC-A2BK	M	MR
TCGA-AC-A2QH-01A-11R-A18M-07	TCGA-AC-A2QH	M	ID
TCGA-AC-A2QJ-01A-12R-A19W-07	TCGA-AC-A2QJ	BL2	FI
TCGA-AC-A5EH-01A-11R-A28M-07	TCGA-AC-A5EH	LAR	ID
TCGA-AC-A6IW-01A-12R-A33J-07	TCGA-AC-A6IW	BL1	FI
TCGA-AC-A7VC-01A-11R-A352-07	TCGA-AC-A7VC	BL2	ID
TCGA-AC-A8OQ-01A-11R-A41B-07	TCGA-AC-A8OQ	M	MR
TCGA-AN-A04D-01A-21R-A034-07	TCGA-AN-A04D	M	ID
TCGA-AN-A0AL-01A-11R-A00Z-07	TCGA-AN-A0AL	BL2	ID
TCGA-AN-A0AR-01A-11R-A00Z-07	TCGA-AN-A0AR	M	MR
TCGA-AN-A0AT-01A-11R-A034-07	TCGA-AN-A0AT	BL1	MR
TCGA-AN-A0FJ-01A-11R-A00Z-07	TCGA-AN-A0FJ	M	SR
TCGA-AN-A0FX-01A-11R-A034-07	TCGA-AN-A0FX	M	MR
TCGA-AN-A0G0-01A-11R-A034-07	TCGA-AN-A0G0	M	MR
TCGA-AN-A0XU-01A-11R-A109-07	TCGA-AN-A0XU	BL2	MR
TCGA-AO-A03U-01B-21R-A10J-07	TCGA-AO-A03U	BL2	ID
TCGA-AO-A0J2-01A-11R-A034-07	TCGA-AO-A0J2	LAR	MR
TCGA-AO-A0J4-01A-11R-A034-07	TCGA-AO-A0J4	BL1	MR
TCGA-AO-A0J6-01A-11R-A034-07	TCGA-AO-A0J6	BL1	FI
TCGA-AO-A124-01A-11R-A10J-07	TCGA-AO-A124	BL1	MR
TCGA-AO-A129-01A-21R-A10J-07	TCGA-AO-A129	BL1	SR
TCGA-AO-A12F-01A-11R-A115-07	TCGA-AO-A12F	M	ID
TCGA-AO-A1KR-01A-12R-A144-07	TCGA-AO-A1KR	BL1	SR
TCGA-AQ-A04J-01A-02R-A034-07	TCGA-AQ-A04J	M	SR
TCGA-AQ-A54N-01A-11R-A266-07	TCGA-AQ-A54N	BL1	ID
TCGA-AR-A0TP-01A-11R-A084-07	TCGA-AR-A0TP	M	ID
TCGA-AR-A0TS-01A-11R-A115-07	TCGA-AR-A0TS	BL1	MR
TCGA-AR-A0TU-01A-31R-A109-07	TCGA-AR-A0TU	BL1	SR
TCGA-AR-A0U0-01A-11R-A109-07	TCGA-AR-A0U0	BL2	FI
TCGA-AR-A0U4-01A-11R-A109-07	TCGA-AR-A0U4	BL1	SR
TCGA-AR-A1AH-01A-11R-A12D-07	TCGA-AR-A1AH	M	ID
TCGA-AR-A1AI-01A-11R-A12P-07	TCGA-AR-A1AI	BL1	FI
TCGA-AR-A1AJ-01A-21R-A12P-07	TCGA-AR-A1AJ	BL2	SR
TCGA-AR-A1AO-01A-11R-A12P-07	TCGA-AR-A1AO	LAR	SR
TCGA-AR-A1AQ-01A-11R-A12P-07	TCGA-AR-A1AQ	BL1	SR
TCGA-AR-A1AR-01A-31R-A137-07	TCGA-AR-A1AR	BL2	MR
TCGA-AR-A1AY-01A-21R-A12P-07	TCGA-AR-A1AY	M	MR
TCGA-AR-A24Q-01A-12R-A169-07	TCGA-AR-A24Q	M	MR
TCGA-AR-A251-01A-12R-A169-07	TCGA-AR-A251	M	MR
TCGA-AR-A256-01A-11R-A169-07	TCGA-AR-A256	M	ID
TCGA-AR-A2LR-01A-12R-A18M-07	TCGA-AR-A2LR	M	ID
TCGA-AR-A5QQ-01A-11R-A28M-07	TCGA-AR-A5QQ	BL2	FI
TCGA-B6-A0I1-01A-11R-A21T-07	TCGA-B6-A0I1	BL1	MR
TCGA-B6-A0I6-01A-11R-A034-07	TCGA-B6-A0I6	M	MR
TCGA-B6-A0IJ-01A-11R-A034-07	TCGA-B6-A0IJ	BL1	FI
TCGA-B6-A0IQ-01A-11R-A034-07	TCGA-B6-A0IQ	M	MR
TCGA-B6-A0RE-01A-11R-A056-07	TCGA-B6-A0RE	M	MR
TCGA-B6-A0RS-01A-11R-A084-07	TCGA-B6-A0RS	LAR	MR
TCGA-B6-A0RU-01A-11R-A084-07	TCGA-B6-A0RU	M	ID
TCGA-B6-A0WX-01A-11R-A109-07	TCGA-B6-A0WX	M	ID
TCGA-B6-A0X1-01A-11R-A109-07	TCGA-B6-A0X1	BL1	MR
TCGA-B6-A400-01A-11R-A239-07	TCGA-B6-A400	M	SR
TCGA-B6-A402-01A-11R-A239-07	TCGA-B6-A402	BL1	ID
TCGA-B6-A409-01A-11R-A24H-07	TCGA-B6-A409	BL1	SR
TCGA-BH-A0AV-01A-31R-A115-07	TCGA-BH-A0AV	M	MR
TCGA-BH-A0B3-01A-11R-A056-07	TCGA-BH-A0B3	BL2	SR
TCGA-BH-A0B9-01A-11R-A056-07	TCGA-BH-A0B9	BL1	SR
TCGA-BH-A0BG-01A-11R-A115-07	TCGA-BH-A0BG	BL1	SR
TCGA-BH-A0BL-01A-11R-A115-07	TCGA-BH-A0BL	BL2	MR
TCGA-BH-A0BW-01A-11R-A115-07	TCGA-BH-A0BW	BL1	SR
TCGA-BH-A0E0-01A-11R-A056-07	TCGA-BH-A0E0	LAR	FI
TCGA-BH-A0E6-01A-11R-A034-07	TCGA-BH-A0E6	M	MR
TCGA-BH-A0WA-01A-11R-A109-07	TCGA-BH-A0WA	M	MR
TCGA-BH-A18G-01A-11R-A12D-07	TCGA-BH-A18G	M	MR
TCGA-BH-A18T-01A-11R-A12D-07	TCGA-BH-A18T	BL1	MR
TCGA-BH-A18V-01A-11R-A12D-07	TCGA-BH-A18V	BL1	FI
TCGA-BH-A1EX-01A-11R-A13Q-07	TCGA-BH-A1EX	LAR	MR
TCGA-BH-A1F6-01A-11R-A13Q-07	TCGA-BH-A1F6	BL1	ID
TCGA-BH-A1FC-01A-11R-A13Q-07	TCGA-BH-A1FC	BL1	SR
TCGA-C8-A12K-01A-21R-A115-07	TCGA-C8-A12K	BL1	ID
TCGA-C8-A131-01A-11R-A115-07	TCGA-C8-A131	BL2	SR
TCGA-C8-A134-01A-11R-A115-07	TCGA-C8-A134	BL1	SR
TCGA-C8-A1HJ-01A-11R-A13Q-07	TCGA-C8-A1HJ	M	ID
TCGA-C8-A26X-01A-31R-A16F-07	TCGA-C8-A26X	LAR	SR
TCGA-C8-A26Y-01A-11R-A16F-07	TCGA-C8-A26Y	LAR	MR
TCGA-C8-A27B-01A-11R-A169-07	TCGA-C8-A27B	BL1	FI
TCGA-C8-A3M7-01A-12R-A21T-07	TCGA-C8-A3M7	LAR	ID
TCGA-D8-A13Z-01A-11R-A115-07	TCGA-D8-A13Z	BL2	ID
TCGA-D8-A142-01A-11R-A115-07	TCGA-D8-A142	M	ID
TCGA-D8-A143-01A-11R-A115-07	TCGA-D8-A143	LAR	SR
TCGA-D8-A147-01A-11R-A115-07	TCGA-D8-A147	BL1	FI
TCGA-D8-A1JF-01A-11R-A13Q-07	TCGA-D8-A1JF	LAR	MR
TCGA-D8-A1JG-01B-11R-A13Q-07	TCGA-D8-A1JG	LAR	MR
TCGA-D8-A1JL-01A-11R-A13Q-07	TCGA-D8-A1JL	BL2	SR
TCGA-D8-A1XK-01A-21R-A14M-07	TCGA-D8-A1XK	BL1	FI
TCGA-D8-A1XQ-01A-11R-A14M-07	TCGA-D8-A1XQ	BL1	SR
TCGA-D8-A1XW-01A-11R-A14M-07	TCGA-D8-A1XW	BL1	MR
TCGA-D8-A27F-01A-11R-A16F-07	TCGA-D8-A27F	M	ID
TCGA-D8-A27H-01A-11R-A16F-07	TCGA-D8-A27H	M	ID
TCGA-D8-A27M-01A-11R-A16F-07	TCGA-D8-A27M	BL2	MR
TCGA-E2-A14N-01A-31R-A137-07	TCGA-E2-A14N	BL1	SR
TCGA-E2-A14R-01A-11R-A115-07	TCGA-E2-A14R	BL1	SR
TCGA-E2-A14X-01A-11R-A115-07	TCGA-E2-A14X	BL1	SR
TCGA-E2-A150-01A-11R-A12D-07	TCGA-E2-A150	BL2	MR
TCGA-E2-A158-01A-11R-A12D-07	TCGA-E2-A158	M	MR
TCGA-E2-A159-01A-11R-A115-07	TCGA-E2-A159	BL2	SR
TCGA-E2-A1AZ-01A-11R-A12P-07	TCGA-E2-A1AZ	BL2	MR
TCGA-E2-A1B6-01A-31R-A12P-07	TCGA-E2-A1B6	BL1	SR
TCGA-E2-A1II-01A-11R-A144-07	TCGA-E2-A1II	BL1	FI
TCGA-E2-A1LG-01A-21R-A14M-07	TCGA-E2-A1LG	BL2	MR
TCGA-E2-A1LH-01A-11R-A14D-07	TCGA-E2-A1LH	BL1	SR
TCGA-E2-A1LI-01A-12R-A157-07	TCGA-E2-A1LI	BL1	SR
TCGA-E2-A1LK-01A-21R-A14D-07	TCGA-E2-A1LK	BL1	MR
TCGA-E2-A1LL-01A-11R-A144-07	TCGA-E2-A1LL	BL2	ID
TCGA-E2-A1LS-01A-12R-A157-07	TCGA-E2-A1LS	M	ID
TCGA-E2-A573-01A-11R-A29R-07	TCGA-E2-A573	BL1	SR
TCGA-E2-A574-01A-11R-A29R-07	TCGA-E2-A574	M	ID
TCGA-E9-A1N8-01A-11R-A144-07	TCGA-E9-A1N8	M	ID
TCGA-E9-A1NC-01A-21R-A26B-07	TCGA-E9-A1NC	BL1	MR
TCGA-E9-A1ND-01A-11R-A144-07	TCGA-E9-A1ND	BL2	FI
TCGA-E9-A22G-01A-11R-A157-07	TCGA-E9-A22G	BL1	SR
TCGA-E9-A243-01A-21R-A169-07	TCGA-E9-A243	BL2	MR
TCGA-E9-A244-01A-11R-A169-07	TCGA-E9-A244	M	ID
TCGA-E9-A248-01A-11R-A169-07	TCGA-E9-A248	LAR	FI
TCGA-E9-A5FL-01A-11R-A27Q-07	TCGA-E9-A5FL	BL2	ID
TCGA-EW-A1OV-01A-11R-A144-07	TCGA-EW-A1OV	LAR	FI
TCGA-EW-A1OW-01A-21R-A144-07	TCGA-EW-A1OW	M	MR
TCGA-EW-A1P1-01A-31R-A14D-07	TCGA-EW-A1P1	LAR	MR
TCGA-EW-A1P4-01A-21R-A144-07	TCGA-EW-A1P4	BL2	FI
TCGA-EW-A1P8-01A-11R-A144-07	TCGA-EW-A1P8	BL2	FI
TCGA-EW-A1PB-01A-11R-A144-07	TCGA-EW-A1PB	BL2	SR
TCGA-EW-A1PH-01A-11R-A14M-07	TCGA-EW-A1PH	BL1	MR
TCGA-GI-A2C9-01A-11R-A21T-07	TCGA-GI-A2C9	M	ID
TCGA-GM-A2DB-01A-31R-A18M-07	TCGA-GM-A2DB	LAR	MR
TCGA-GM-A2DD-01A-11R-A180-07	TCGA-GM-A2DD	LAR	MR
TCGA-GM-A2DF-01A-11R-A180-07	TCGA-GM-A2DF	BL1	SR
TCGA-GM-A2DH-01A-11R-A180-07	TCGA-GM-A2DH	LAR	MR
TCGA-GM-A3XL-01A-11R-A22U-07	TCGA-GM-A3XL	BL1	SR
TCGA-HN-A2NL-01A-11R-A18M-07	TCGA-HN-A2NL	BL1	FI
TCGA-JL-A3YW-01A-12R-A239-07	TCGA-JL-A3YW	LAR	SR
TCGA-LL-A5YO-01A-21R-A28M-07	TCGA-LL-A5YO	LAR	SR
TCGA-LL-A5YP-01A-21R-A28M-07	TCGA-LL-A5YP	M	MR
TCGA-LL-A6FR-01A-12R-A31O-07	TCGA-LL-A6FR	M	ID
TCGA-LL-A73Y-01A-11R-A33J-07	TCGA-LL-A73Y	M	MR
TCGA-LL-A740-01A-21R-A32P-07	TCGA-LL-A740	LAR	ID
TCGA-OL-A5D6-01A-21R-A27Q-07	TCGA-OL-A5D6	LAR	MR
TCGA-OL-A5D7-01A-11R-A27Q-07	TCGA-OL-A5D7	BL1	SR
TCGA-OL-A5RW-01A-11R-A28M-07	TCGA-OL-A5RW	BL1	ID
TCGA-OL-A66I-01A-21R-A29R-07	TCGA-OL-A66I	BL1	FI
TCGA-OL-A66P-01A-11R-A31O-07	TCGA-OL-A66P	LAR	SR
TCGA-OL-A6VO-01A-12R-A33J-07	TCGA-OL-A6VO	BL1	MR
TCGA-S3-AA10-01A-21R-A41B-07	TCGA-S3-AA10	BL1	SR
TCGA-S3-AA15-01A-11R-A41B-07	TCGA-S3-AA15	BL2	MR

## Sheet: Figure 2 a-d
Figure 2.
Processed data is available in the github repository (https://github.com/TransBioInfoLab/TNBC_analysis).

## Sheet: Figure 3
Figure 3.
Processed data is available in the github repository (https://github.com/TransBioInfoLab/TNBC_analysis).

## Sheet: Figure 4
Figure 4
Processed data is available in the github repository (https://github.com/TransBioInfoLab/TNBC_analysis).

## Sheet: Figure 5a
Figure 5a baseline immunoblot

## Sheet: Figure 5c
Figure 5c
Raw .fcs files available upon request.
See Figure S13 for gating strategy

## Sheet: Figure 5d
DOSE	DRUG	HCC1143	HCC1937	MDAMB468	HDQP1	HCC1806	MDAMB436	HS578T	CAL51	BT549	CAL120	CAL148	4T1
0.625	tazemetostat	1.1469	1.187	1.23645	1.13647	1.05559	0.944795	0.992528	1.01178	1.04374	1.14765	1.12856	1.03482
1.25	tazemetostat	1.12612	1.2604	1.27101	1.1935	1.17887	0.82665	1.10395	1.04786	1.15571	1.31604	1.16562	1.03257
2.5	tazemetostat	1.21474	1.39803	1.28356	1.1927	1.26378	0.744002	1.03003	1.0492	1.0969	1.24734	1.18543	1.05967
5	tazemetostat	1.21428	1.30154	1.30202	1.19405	1.26228	0.783524	0.99721	1.11525	0.965087	1.15331	1.14254	1.0375
10	tazemetostat	1.16128	1.28748	1.22781	1.23075	1.19088	0.796452	0.968552	1.01923	0.864607	1.11393	1.10363	1.03702
20	tazemetostat	1.05544	1.15075	1.03228	1.06068	1.08821	0.62628	0.934077	0.840167	0.791503	0.899681	0.958651	1.00937
0.625	tazemetostat	1.10246	0.960882	1.10018	1.04944	1.21673	0.846989	0.886441	1.16951	0.950071	1.03528	0.960509	1.03765
1.25	tazemetostat	1.1871	1.08365	1.3036	1.11668	1.24079	0.904252	0.969672	1.11764	1.23314	1.05476	1.01005	1.07272
2.5	tazemetostat	1.17915	1.14681	1.26378	1.22936	1.41225	0.874279	0.930006	1.1063	1.1315	1.15997	1.08271	1.09568
5	tazemetostat	1.23948	1.13491	1.27604	1.12177	1.40773	0.830429	0.892995	1.12003	0.935668	1.08409	1.0166	1.05055
10	tazemetostat	1.22738	1.1664	1.27505	1.10283	1.26018	0.793459	0.823472	1.04246	0.815306	0.980721	0.949274	1.04252
20	tazemetostat	1.13272	1.07356	0.970262	1.00453	1.20723	0.620738	0.828184	0.888587	0.659887	0.900324	0.808152	0.916771
0.625	tazemetostat	1.21022	1.24263	1.35969	1.14069	1.21673	0.985366	0.904318	1.12562	0.939505	1.03612	1.03776	1.09913
1.25	tazemetostat	1.23524	1.17238	1.44161	1.06626	1.24079	0.918765	0.985508	1.18407	1.16756	1.0392	1.05116	1.12892
2.5	tazemetostat	1.24984	1.20633	1.39226	1.16888	1.41225	0.916922	0.900335	1.15485	1.17594	1.00551	1.09223	1.08911
5	tazemetostat	1.2882	1.23559	1.43492	1.20133	1.40773	0.821514	0.961276	1.16001	1.00136	1.06144	1.07478	1.08477
10	tazemetostat	1.28254	1.25741	1.34928	1.19807	1.26018	0.823358	0.918425	1.15556	0.85167	0.930629	0.987151	1.04668
20	tazemetostat	1.20565	1.19993	1.17349	1.05172	1.20723	0.711012	0.807148	0.933535	0.656848	0.940979	0.93767	0.939449
0.625	MAK683	1.27062	1.20492	1.12932	1.01981	1.16005	1.06077	0.929858	1.0706	1.22192	1.13665	1.0527	1.02565
1.25	MAK683	1.22523	1.30485	1.14638	1.07518	1.22625	0.999638	1.07359	1.15991	1.36591	1.37773	1.23043	1.03377
2.5	MAK683	1.20833	1.24534	1.14243	1.1037	1.32483	1.04039	1.014	1.14779	1.13834	1.21546	1.08302	0.990553
5	MAK683	1.20668	1.16621	1.07773	1.05756	1.39227	0.910292	0.980689	1.14081	1.15221	1.01436	0.982762	0.993147
10	MAK683	1.14362	1.17091	1.08814	1.12894	1.36261	0.755714	0.961544	1.07877	1.01681	0.913816	0.921539	0.941269
20	MAK683	1.0728	1.08896	0.872447	1.07729	1.32767	0.576539	0.619805	0.862355	0.716925	0.723979	0.0816529	0.77884
0.625	MAK683	1.06623	1.08363	1.10362	1.14601	1.01796	1.01683	0.918807	1.1652	1.17422	1.05499	1.03163	1.06449
1.25	MAK683	1.08597	1.2047	1.09093	1.16171	1.05382	0.998228	0.874856	1.0811	1.21144	1.08901	1.10047	1.07134
2.5	MAK683	1.10546	1.13104	1.05048	1.08391	1.14134	0.837201	0.872528	1.10481	1.19339	1.18646	1.08876	1.06576
5	MAK683	1.08072	1.09382	1.05454	1.19129	1.23805	0.869761	0.87262	1.04847	1.023	1.08901	0.989341	1.0726
10	MAK683	1.0178	1.13005	0.749583	1.18715	1.14289	0.730884	0.822599	1.0435	0.903062	0.980562	0.871399	1.0241
20	MAK683	0.991858	0.995303	0.778513	1.10082	0.965818	0.522679	0.70284	0.991222	0.670112	0.915085	0.0627475	0.881378
0.625	MAK683	1.19962	1.16132	1.01322	1.07561	1.09094	0.950081	0.964316	1.08165	1.06653	0.953847	1.07031	1.0357
1.25	MAK683	1.23731	1.1945	1.10897	1.11331	1.16105	0.996874	1.12104	1.09535	1.13778	1.14396	1.20104	1.07716
2.5	MAK683	1.2354	1.21028	1.14367	1.19487	1.31854	0.901517	1.04817	1.17193	1.09794	1.08249	1.13558	1.05823
5	MAK683	1.22474	1.11686	1.06555	1.17904	1.34193	0.84201	1.00097	1.07278	0.957467	0.921049	0.968711	1.03645
10	MAK683	1.16968	1.17029	1.03984	1.20559	1.32232	0.784067	0.8883	0.9593	0.947285	0.718173	0.938322	1.02931
20	MAK683	1.09298	1.11606	0.856236	1.09603	1.24743	0.566466	0.827681	0.878661	0.58959	0.675163	0.0870529	0.88363
0.625	CPI1205	1.14902	1.20537	1.11672	0.991027	1.02623	0.900047	0.960574	1.00331	1.05658	1.05537	1.15134	0.970059
1.25	CPI1205	1.12668	1.18161	1.21954	0.926703	1.0827	0.891412	1.03502	1.0981	0.938123	1.25757	1.45136	1.01488
2.5	CPI1205	1.06919	1.14822	1.1275	0.927605	1.09181	0.887749	0.946731	0.99057	0.906741	1.09586	1.39152	0.948655
5	CPI1205	1.13401	1.22068	1.1074	0.763382	1.1513	0.813176	0.865658	1.06503	0.779174	1.1072	1.12153	0.947598
10	CPI1205	0.959694	1.11392	1.02972	0.713689	1.00681	0.760321	0.76507	0.846173	0.637919	0.980487	1.02735	0.96449
20	CPI1205	0.781822	0.871947	0.856665	0.646781	0.88631	0.55034	0.594237	0.723576	0.507955	0.753774	0.858938	0.814749
0.625	CPI1205	1.16262	1.2062	1.10006	1.13792	1.06358	0.878943	0.943958	0.969472	1.10808	1.03024	1.1264	1.04229
1.25	CPI1205	1.1796	1.28778	1.11864	1.105	1.14826	1.02737	0.955667	1.04865	0.975195	1.12323	1.50299	1.05459
2.5	CPI1205	1.1371	1.2849	1.12249	1.11715	1.14125	0.907061	0.905947	1.07845	0.876622	1.10027	1.35656	1.06605
5	CPI1205	1.09077	1.1878	1.07046	1.01867	1.22588	0.817357	0.881171	0.992824	0.845025	1.0128	1.16626	1.042
10	CPI1205	0.984521	1.15521	1.03429	0.87095	1.0224	0.750048	0.758101	0.92216	0.648427	1.03225	1.10777	0.986182
20	CPI1205	0.797377	0.898162	0.815812	0.836385	0.919712	0.567033	0.54157	0.603138	0.543037	0.73484	0.913664	0.83403
0.625	CPI1205	1.12332	1.15575	1.05534	0.984177	1.06093	0.851537	0.942555	1.09809	0.998801	0.981656	1.08101	1.06275
1.25	CPI1205	1.13776	1.32696	1.16864	1.03396	0.977006	0.889018	1.02594	1.05931	1.03885	1.06619	1.42275	1.11879
2.5	CPI1205	1.10171	1.22368	1.14878	1.06839	1.05576	0.876606	1.02062	1.01033	0.981895	1.11908	1.30798	1.10467
5	CPI1205	1.07148	1.19353	1.12989	0.916173	1.04836	0.791422	0.889557	0.903954	0.855992	0.967746	1.15965	1.1171
10	CPI1205	0.954702	1.17071	1.06511	0.876578	1.00931	0.687742	0.799081	0.870791	0.702466	0.927848	1.04587	1.04369
20	CPI1205	0.808717	0.925728	0.830714	0.707063	0.929845	0.562279	0.641523	0.614158	0.564575	0.866703	0.884633	0.930525

## Sheet: Figure 5f-h
Figures 5f-h
All sequencing data has been deposited to the Sequencing Read Archive with the Bioproject Accession number PRJNA647007.
Processed data is available in the github repository (https://github.com/TransBioInfoLab/TNBC_analysis).

## Sheet: Figure 5i
Figure 5i. Full immoblots
BT549												CAL120									CAL51

[truncated: 22 more sheets: Figure 5j, Figure 6, Figure 7a, Figure 7e, Figure 7g, Figure 7f, Figure S1, Figure S2, Figure S3, Figure S4e, Figure S5b, Figure S5e, Figure S5g, Fgure S7, Figure S9ab, Figure S10a, Figure S11a, Figure S11b BT549, Figure S11b CAL120, Figure S11b CAL51 …]
